# Supplementary material for: Water Potential from Adaptive Force Matching for Ice and Liquid with Revised Dispersion Predicts Supercooled Liquid Anomalies in Good Agreement with Two Independent Experimental Fits
Source: J Phys Chem B. 2024 Mar 27;128(14):3398–407. doi: 10.1021/acs.jpcb.3c06495 (PMC11017247; doi:10.1021/acs.jpcb.3c06495)
Supplement: Supplementary file 2 — jp3c06495_si_002.zip [file jp3c06495_si_002.zip]

Archive with 22 entries (22 files):
- FL-rWAIL/conf.gro
- FL-rWAIL/grompp.mdp
- FL-rWAIL/index.ndx
- FL-rWAIL/runme.sh
- FL-rWAIL/rWAIL.top
- FL-rWAIL/rWAIL.xvg
- FL-rWAIL/rWAIL_b0.xvg
- FL-rWAIL/rWAIL_E_H.xvg
- rWAIL-EG273/conf.gro
- rWAIL-EG273/grompp.mdp
- rWAIL-EG273/index.ndx
- rWAIL-EG273/runme.sh
- rWAIL-EG273/rWAIL-EG273.top
- rWAIL-EG273/rWAIL-EG273.xvg
- rWAIL-EG273/rWAIL-EG273_E_H.xvg
- rWAIL-EG298/conf.gro
- rWAIL-EG298/grompp.mdp
- rWAIL-EG298/index.ndx
- rWAIL-EG298/runme.sh
- rWAIL-EG298/rWAIL-EG298.top
- rWAIL-EG298/rWAIL-EG298.xvg
- rWAIL-EG298/rWAIL-EG298_E_H.xvg
