# Supplementary material for: Water Potential from Adaptive Force Matching for Ice and Liquid with Revised Dispersion Predicts Supercooled Liquid Anomalies in Good Agreement with Two Independent Experimental Fits
Source: J Phys Chem B. 2024 Mar 27;128(14):3398–407. doi: 10.1021/acs.jpcb.3c06495 (PMC11017247; doi:10.1021/acs.jpcb.3c06495)
Supplement: Supplementary file 2 — jp3c06495_si_002.zip [file jp3c06495_si_002.zip › FL-rWAIL/conf.gro]

Water
 6912
    1SOL      O    1   0.808   3.300   2.514 -0.4299  0.3603  0.1380
    1SOL      H    2   0.835   3.210   2.530  1.1702 -0.8783  0.6408
    1SOL      H    3   0.799   3.305   2.419  0.3917 -2.7950 -1.0933
    1SOL      E    4   0.812   3.283   2.498  0.3238  0.1511 -0.2014
    2SOL      O    5   1.260   1.147   2.375  0.0501 -0.2356  0.5627
    2SOL      H    6   1.170   1.129   2.413  0.1899  3.4071 -0.3775
    2SOL      H    7   1.321   1.119   2.449 -1.5503 -1.3785  1.7154
    2SOL      E    8   1.254   1.138   2.398 -0.0459  0.5708  0.1951
    3SOL      O    9   2.851   3.285   1.029  0.3853  0.0200 -0.2818
    3SOL      H   10   2.892   3.372   1.016  0.5475  3.9610  0.2471
    3SOL      H   11   2.901   3.227   0.970 -3.7444 -2.8734  2.7603
    3SOL      E   12   2.869   3.291   1.015  0.1586 -0.0429 -0.0712
    4SOL      O   13   1.332   2.991   1.570 -0.5389 -0.2386 -0.3397
    4SOL      H   14   1.408   2.977   1.624  1.1994  0.1394  1.5787
    4SOL      H   15   1.341   3.090   1.546  1.0793  1.8725 -0.5775
    4SOL      E   16   1.349   3.008   1.576 -0.1144  0.0726  0.1918
    5SOL      O   17   1.873   1.811   1.942 -0.1656  0.0572 -0.2720
    5SOL      H   18   1.912   1.824   1.852  2.8352  0.2848 -2.0893
    5SOL      H   19   1.866   1.715   1.951  0.9074  0.4075 -0.2324
    5SOL      E   20   1.879   1.794   1.926  0.6183  0.1839 -0.2764
    6SOL      O   21   0.112   2.247   3.974 -0.2173  0.2154 -0.0229
    6SOL      H   22   0.144   2.196   3.898 -0.0802 -1.3757  0.4158
    6SOL      H   23   0.025   2.281   3.947 -0.8263 -0.7075  0.6602
    6SOL      E   24   0.101   2.244   3.953 -0.0838  0.0038 -0.1547
    7SOL      O   25   2.642   1.365   0.355  0.3324 -0.0308 -0.2463
    7SOL      H   26   2.549   1.383   0.369 -1.3591  1.3563 -0.4448
    7SOL      H   27   2.678   1.407   0.435 -0.5077 -1.1213 -2.4481
    7SOL      E   28   2.631   1.377   0.374 -0.0225  0.0565 -0.3128
    8SOL      O   29   1.626   2.773   2.563 -0.3685 -0.1181  0.0768
    8SOL      H   30   1.549   2.815   2.523 -1.7361 -0.7185 -0.1690
    8SOL      H   31   1.692   2.850   2.576 -2.2866  0.8451 -0.9097
    8SOL      E   32   1.624   2.797   2.557 -0.4925 -0.2934  0.3793
    9SOL      O   33   0.245   0.077   2.795 -0.3473  0.7365  0.0394
    9SOL      H   34   0.163   0.024   2.778  1.1687  0.5937 -0.2968
    9SOL      H   35   0.307   0.019   2.837 -2.1348  2.2334 -3.5946
    9SOL      E   36   0.241   0.055   2.800 -0.2545  0.5453 -0.3196
   10SOL      O   37   0.829   1.370   1.347 -0.7238  0.4501  0.1053
   10SOL      H   38   0.803   1.349   1.258 -0.4107 -1.5570 -2.1342
   10SOL      H   39   0.926   1.353   1.358  0.1822 -0.6449 -2.0050
   10SOL      E   40   0.843   1.362   1.332 -0.5434 -0.0583 -0.1820
   11SOL      O   41   1.882   0.418   0.947  0.3137  0.3723  0.1211
   11SOL      H   42   1.881   0.399   0.847  2.5156  0.3810  0.3322
   11SOL      H   43   1.803   0.374   0.981  0.0228 -2.4255  2.8230
   11SOL      E   44   1.866   0.405   0.934  0.8232  0.2746  0.4726
   12SOL      O   45   0.208   2.662   2.588 -0.3781 -0.1305 -0.6366
   12SOL      H   46   0.230   2.568   2.624 -1.4462 -1.6821 -0.9926
   12SOL      H   47   0.200   2.648   2.488  2.7211  0.2291  1.5754
   12SOL      E   48   0.210   2.640   2.575 -0.0685 -0.1473  0.0010
   13SOL      O   49   0.376   0.636   2.739 -0.2391  0.0935  0.1431
   13SOL      H   50   0.355   0.661   2.831  1.2649 -1.2951  3.0720
   13SOL      H   51   0.303   0.610   2.678  0.2107 -0.0117 -1.1994
   13SOL      E   52   0.357   0.636   2.745  0.0157 -0.2398 -0.3140
   14SOL      O   53   1.087   2.139   3.457  0.6507 -0.6207  0.4759
   14SOL      H   54   1.096   2.137   3.551 -0.2880  0.8332  0.1776
   14SOL      H   55   1.132   2.065   3.417 -1.1672  1.0724 -2.0642
   14SOL      E   56   1.097   2.124   3.468  0.3434  0.1629  0.3637
   15SOL      O   57   2.342   3.571   1.680  0.0754  0.5432  1.0087
   15SOL      H   58   2.387   3.492   1.642  1.6995 -0.2251  1.3166
   15SOL      H   59   2.248   3.562   1.665 -2.3033  1.1828  2.8509
   15SOL      E   60   2.332   3.553   1.669 -0.0730  0.2722  0.9596
   16SOL      O   61   2.060   3.097   0.653  0.0833  0.2553  0.4925
   16SOL      H   62   2.145   3.122   0.614  0.1837  0.3410  0.5294
   16SOL      H   63   2.053   3.135   0.740 -1.4616  0.0797  0.0084
   16SOL      E   64   2.076   3.109   0.663  0.0805  0.5728 -0.0220
   17SOL      O   65   1.812   1.573   2.789 -0.2575 -0.0295 -0.1152
   17SOL      H   66   1.874   1.584   2.863  1.2334  1.7246 -1.7640
   17SOL      H   67   1.869   1.520   2.729 -0.7875  2.2043  1.7522
   17SOL      E   68   1.836   1.565   2.791  0.2254  0.2545 -0.1680
   18SOL      O   69   1.792   2.647   2.349 -0.1852 -0.2128 -0.2112
   18SOL      H   70   1.730   2.589   2.394 -2.3171  0.7944  1.4655
   18SOL      H   71   1.865   2.589   2.308  2.3067  1.9492 -1.3631
   18SOL      E   72   1.794   2.624   2.350 -0.4193  0.0559  0.1197
   19SOL      O   73   0.459   0.249   3.516 -0.1585  0.1457 -0.2023
   19SOL      H   74   0.368   0.283   3.531  0.5620  0.9563 -1.0318
   19SOL      H   75   0.465   0.157   3.533  0.5726  1.6318  1.1648
   19SOL      E   76   0.442   0.238   3.523  0.1266  0.2726  0.1359
   20SOL      O   77   1.565   2.499   2.456  0.2510  0.0931  0.0827
   20SOL      H   78   1.574   2.403   2.446 -1.9251 -1.3849  0.6527
   20SOL      H   79   1.521   2.530   2.536 -0.7004  1.8974  0.5225
   20SOL      E   80   1.558   2.486   2.470 -0.4766  0.1829  0.2031
   21SOL      O   81   3.318   1.009   1.048 -0.1732  0.9411 -0.5355
   21SOL      H   82   3.403   0.969   1.074  0.3632  0.1566  0.1967
   21SOL      H   83   3.315   1.110   1.049 -3.8466  0.6663  2.3234
   21SOL      E   84   3.335   1.022   1.053 -0.0308  0.3008  0.0359
   22SOL      O   85   2.416   0.437   2.739  0.3524  0.5533 -0.2868
   22SOL      H   86   2.375   0.430   2.648  2.0739 -0.4705 -1.4253
   22SOL      H   87   2.511   0.440   2.717 -1.0183  0.9402  0.1091
   22SOL      E   88   2.427   0.436   2.716 -0.2095  0.2568 -0.3505
   23SOL      O   89   1.460   0.859   0.450 -0.0467  0.2643 -0.0483
   23SOL      H   90   1.457   0.882   0.547 -0.1842  2.1117 -1.3759
   23SOL      H   91   1.538   0.902   0.416 -0.3982 -0.3554 -1.5719
   23SOL      E   92   1.475   0.872   0.463  0.0058  0.4539  0.0494
   24SOL      O   93   2.694   2.099   2.554  0.3577 -0.1546 -0.3858
   24SOL      H   94   2.612   2.066   2.589  3.8175  0.2245 -2.7421
   24SOL      H   95   2.730   2.162   2.621  0.5878  1.2942  0.7611
   24SOL      E   96   2.685   2.105   2.574  0.6843  0.0875 -0.1720
   25SOL      O   97   3.412   1.627   1.077 -0.0632 -0.0090  0.7104
   25SOL      H   98   3.334   1.602   1.131 -0.9875 -0.9091  2.3871
   25SOL      H   99   3.465   1.683   1.137 -0.3901  0.5471 -1.0437
   25SOL      E  100   3.407   1.634   1.100 -0.5240 -0.1316  0.2272
   26SOL      O  101   3.483   1.825   2.127 -1.0255  0.7747 -0.0875
   26SOL      H  102   3.479   1.731   2.111  0.8019 -2.3866  0.4628
   26SOL      H  103   3.391   1.865   2.121  1.4274 -0.5131  1.1638
   26SOL      E  104   3.464   1.814   2.123  0.1623  0.1227  0.3847
   27SOL      O  105   2.203   2.391   0.703 -0.3295 -0.1416 -0.1289
   27SOL      H  106   2.267   2.370   0.771  0.6007 -0.4330 -3.2955
   27SOL      H  107   2.251   2.406   0.621  0.8203  0.0646 -0.4667
   27SOL      E  108   2.225   2.390   0.700 -0.2290 -0.0240 -0.1301
   28SOL      O  109   1.721   2.389   3.943 -0.3471 -0.4240 -0.0948
   28SOL      H  110   1.684   2.435   4.017  1.1339  0.5193 -2.0460
   28SOL      H  111   1.719   2.459   3.872 -0.1849 -2.9832  2.2963
   28SOL      E  112   1.713   2.413   3.943  0.4064 -0.4500  0.2721
   29SOL      O  113   3.267   1.781   3.059 -0.2379  0.1655  0.9966
   29SOL      H  114   3.210   1.841   3.112  0.9139  1.7447  1.0694
   29SOL      H  115   3.289   1.707   3.123 -0.4445 -1.5578 -2.0941
   29SOL      E  116   3.260   1.778   3.082  0.1678  0.2768  0.1184
   30SOL      O  117   1.280   1.749   1.660  0.1281 -0.3300  0.1635
   30SOL      H  118   1.366   1.794   1.644  1.2094  2.1109  2.6185
   30SOL      H  119   1.288   1.709   1.751 -0.5528 -0.6076 -1.3503
   30SOL      E  120   1.299   1.750   1.675  0.3721  0.1474  0.1909
   31SOL      O  121   0.715   3.098   1.338  0.0209  0.1231  0.4389
   31SOL      H  122   0.745   3.140   1.414 -2.8581  1.6777  0.4828
   31SOL      H  123   0.730   3.006   1.359 -1.3164 -0.7874 -0.7511
   31SOL      E  124   0.724   3.088   1.357 -0.1020  0.0386  0.2274
   32SOL      O  125   3.406   1.729   0.816 -0.3199 -0.2837  0.5870
   32SOL      H  126   3.423   1.665   0.746 -1.7336  2.9922  0.8298
   32SOL      H  127   3.412   1.677   0.898  0.2609 -2.1033  0.7898
   32SOL      E  128   3.411   1.706   0.818 -0.4094  0.0406  0.4501
   33SOL      O  129   1.814   2.978   2.575 -1.1905 -0.1931  0.1141
   33SOL      H  130   1.855   3.046   2.626  0.7224  1.8163  0.3617
   33SOL      H  131   1.845   2.986   2.482 -2.6015 -2.4454 -1.5702
   33SOL      E  132   1.828   2.993   2.566 -0.1456 -0.1160  0.1777
   34SOL      O  133   1.879   1.528   1.901  0.6320  0.1774 -0.1625
   34SOL      H  134   1.822   1.538   1.826  1.3372 -1.3808  0.6922
   34SOL      H  135   1.856   1.450   1.957  2.4634  1.1599  1.1909
   34SOL      E  136   1.863   1.514   1.897  0.2715 -0.0275 -0.0865
   35SOL      O  137   3.330   0.489   0.457 -0.0408  0.0093 -0.0943
   35SOL      H  138   3.414   0.505   0.415  1.4634  1.6131 -1.3347
   35SOL      H  139   3.332   0.524   0.552  1.6311  1.3750  0.9517
   35SOL      E  140   3.347   0.499   0.467  0.3815  0.3981 -0.2676
   36SOL      O  141   2.287   3.018   1.848 -0.7640 -0.2242 -0.0907
   36SOL      H  142   2.315   2.948   1.906 -0.6741 -1.7785  1.8011
   36SOL      H  143   2.236   3.067   1.911 -0.1069 -2.5251 -1.3804
   36SOL      E  144   2.283   3.014   1.872 -0.2556 -0.4248  0.4606
   37SOL      O  145   3.292   3.088   0.536 -0.1633  0.2527 -0.3732
   37SOL      H  146   3.296   3.161   0.600 -0.3345 -2.5683  2.5210
   37SOL      H  147   3.198   3.077   0.513 -1.5784 -0.7712  0.0954
   37SOL      E  148   3.274   3.100   0.544 -0.2296 -0.2936  0.2180
   38SOL      O  149   2.098   1.909   0.653  0.7643  0.3351  0.4998
   38SOL      H  150   2.075   1.846   0.719 -1.4928 -0.7296 -1.0439
   38SOL      H  151   2.043   1.981   0.681 -1.3927  2.3644  0.6303
   38SOL      E  152   2.082   1.911   0.672 -0.0773  0.1833 -0.1893
   39SOL      O  153   2.812   3.547   3.292 -0.1925  0.3260  0.6912
   39SOL      H  154   2.719   3.522   3.291 -0.7132 -0.4531 -0.7503
   39SOL      H  155   2.811   3.626   3.240  1.3572  1.3203 -0.0013
   39SOL      E  156   2.793   3.558   3.282 -0.3045  0.1875  0.0422
   40SOL      O  157   1.050   2.785   3.284 -0.1454  0.6331 -0.5167
   40SOL      H  158   1.046   2.873   3.247 -0.7722 -0.3824 -0.0822
   40SOL      H  159   0.988   2.733   3.238 -0.8777 -0.8230  3.2493
   40SOL      E  160   1.037   2.792   3.267 -0.5739 -0.0690  0.1252
   41SOL      O  161   3.133   1.970   3.222 -0.1471 -0.0296  0.1589
   41SOL      H  162   3.083   2.036   3.171  0.7845 -1.3088  1.3228
   41SOL      H  163   3.063   1.935   3.275  1.0418 -1.7625  1.2176
   41SOL      E  164   3.109   1.976   3.222 -0.0170 -0.3014  0.7161
   42SOL      O  165   3.479   0.037   2.146 -0.2046  0.2223 -0.0485
   42SOL      H  166   3.443   0.071   2.234  2.2902  0.3170 -1.4955
   42SOL      H  167   3.578   0.035   2.151 -0.5954  1.7484 -2.4400
   42SOL      E  168   3.491   0.044   2.164  0.8080  0.6635 -0.3274
   43SOL      O  169   1.755   2.809   3.672 -0.6394  0.4090 -0.1874
   43SOL      H  170   1.707   2.849   3.595  0.0786  0.2829 -0.1373
   43SOL      H  171   1.750   2.881   3.739 -1.3841  0.7724 -1.4485
   43SOL      E  172   1.744   2.832   3.670 -0.4463  0.2136 -0.5588
   44SOL      O  173   1.509   1.799   0.632 -0.1310  0.4705 -0.0344
   44SOL      H  174   1.431   1.812   0.687 -2.4044  3.2309  0.2959
   44SOL      H  175   1.569   1.873   0.658  1.4139 -1.1618 -2.2178
   44SOL      E  176   1.506   1.817   0.648 -0.2037  0.5533  0.1843
   45SOL      O  177   2.907   1.999   2.799  0.8212 -0.3023  0.3484
   45SOL      H  178   2.995   2.005   2.751  0.9912 -2.7640  3.3178
   45SOL      H  179   2.863   2.081   2.769  2.8626  2.5661 -0.1850
   45SOL      E  180   2.916   2.016   2.783  0.4893 -0.0202  0.4287
   46SOL      O  181   0.301   3.374   1.317 -0.5688 -0.3407  0.0388
   46SOL      H  182   0.304   3.459   1.280 -0.0909 -0.6173  0.6127
   46SOL      H  183   0.258   3.381   1.404  0.1679  2.2556 -0.4295
   46SOL      E  184   0.293   3.392   1.327 -0.0008  0.0402 -0.1825
   47SOL      O  185   2.692   2.564   2.455 -0.4999 -0.3829 -0.2622
   47SOL      H  186   2.632   2.515   2.400  3.1497  0.3353  0.5405
   47SOL      H  187   2.663   2.657   2.460 -3.1357  0.7228 -1.1279
   47SOL      E  188   2.674   2.573   2.445  0.0006  0.3836 -0.1863
   48SOL      O  189   3.036   1.680   0.550  0.9173 -0.2015  0.2017
   48SOL      H  190   3.060   1.765   0.591 -0.9487 -0.0009  4.7029
   48SOL      H  191   3.118   1.654   0.497 -0.4564 -1.9104  0.3064
   48SOL      E  192   3.057   1.692   0.547  0.2239 -0.6164  0.7243
   49SOL      O  193   0.424   0.951   2.701  0.1849 -0.0056 -0.3215
   49SOL      H  194   0.387   0.984   2.614 -0.0100  1.1499 -0.1321
   49SOL      H  195   0.404   0.858   2.691  0.4037 -0.7372 -1.0235
   49SOL      E  196   0.413   0.939   2.682 -0.0002  0.4833  0.0081
   50SOL      O  197   2.138   1.801   2.246  0.0264 -0.5017 -0.4646
   50SOL      H  198   2.203   1.867   2.258  1.7096 -0.4494 -0.2098
   50SOL      H  199   2.065   1.852   2.211  0.4842 -0.0498 -0.4505
   50SOL      E  200   2.136   1.824   2.242  0.1440 -0.1882 -0.1668
   51SOL      O  201   0.718   2.020   2.912  0.1109 -0.1664 -0.2198
   51SOL      H  202   0.639   2.040   2.965  1.3657 -1.1029 -1.1956
   51SOL      H  203   0.758   1.952   2.970  0.8436  1.6741  1.3418
   51SOL      E  204   0.710   2.010   2.934  0.4306 -0.1208  0.0891
   52SOL      O  205   1.530   0.194   0.401  0.0515 -0.0380 -0.2634
   52SOL      H  206   1.519   0.287   0.423 -1.8631 -0.6319 -0.5611
   52SOL      H  207   1.465   0.152   0.467  1.1415 -0.4337  2.5641
   52SOL      E  208   1.515   0.204   0.418 -0.0982 -0.3048 -0.4567
   53SOL      O  209   3.281   1.622   0.424  0.7378 -0.3524  0.0850
   53SOL      H  210   3.300   1.707   0.381 -1.8574 -0.9997  0.9610
   53SOL      H  211   3.326   1.557   0.374 -3.3093 -2.0547  1.7344
   53SOL      E  212   3.294   1.626   0.406  0.1062 -0.5785  0.2258
   54SOL      O  213   0.609   3.456   1.901 -0.2586  0.0601 -0.5976
   54SOL      H  214   0.586   3.392   1.832 -2.7589 -1.0616 -0.5209
   54SOL      H  215   0.633   3.404   1.981  0.7761  1.4097  2.8108
   54SOL      E  216   0.609   3.433   1.903 -0.1405  0.3911 -0.0535
   55SOL      O  217   2.962   1.598   3.051 -0.6542 -0.0579  0.3223
   55SOL      H  218   2.923   1.610   3.137 -1.2976 -0.0094 -0.3207
   55SOL      H  219   2.917   1.657   2.991 -0.0483  0.9101  1.4923
   55SOL      E  220   2.945   1.612   3.056 -0.0554 -0.0975 -0.0605
   56SOL      O  221   2.888   0.688   2.894  0.3893 -0.8006 -0.7109
   56SOL      H  222   2.901   0.638   2.975  0.0681  1.8983  1.3358
   56SOL      H  223   2.950   0.764   2.905  0.6930  1.4536 -0.4877
   56SOL      E  224   2.903   0.693   2.913 -0.2485 -0.0757  0.0247
   57SOL      O  225   3.017   0.518   0.683 -0.2422 -0.8789  0.0560
   57SOL      H  226   2.985   0.610   0.671  2.7796  1.6301  3.3803
   57SOL      H  227   3.010   0.500   0.778  0.3895  0.6687 -0.7266
   57SOL      E  228   3.009   0.533   0.700  0.2821 -0.3412  0.1661
   58SOL      O  229   3.523   0.029   1.397 -0.3298 -0.6050 -0.4750
   58SOL      H  230   3.442   0.082   1.371 -1.3626  0.0969 -0.8380
   58SOL      H  231   3.597   0.095   1.394 -0.9820 -2.2271  0.0230
   58SOL      E  232   3.522   0.053   1.391 -0.3481 -0.7390 -0.1838
   59SOL      O  233   1.813   2.132   3.795 -0.6763  0.4196 -0.5422
   59SOL      H  234   1.808   2.224   3.821 -1.1454 -1.7323  0.5829
   59SOL      H  235   1.781   2.131   3.702 -1.1243 -1.7927 -2.0414
   59SOL      E  236   1.806   2.150   3.782  0.0528 -0.0503 -0.4356
   60SOL      O  237   3.535   2.924   0.143  0.0987 -0.5557 -0.3787
   60SOL      H  238   3.606   2.891   0.088 -0.4995  1.8715  1.1954
   60SOL      H  239   3.476   2.850   0.172 -1.5558 -0.1255  0.7767
   60SOL      E  240   3.537   2.903   0.138 -0.0126  0.1097  0.1687
   61SOL      O  241   0.325   0.434   2.429  0.0482  0.8159 -0.2820
   61SOL      H  242   0.295   0.422   2.337 -0.0476 -1.1603 -0.1830
   61SOL      H  243   0.419   0.430   2.415 -3.5502  2.2563  0.4395
   61SOL      E  244   0.337   0.431   2.408 -0.3465 -0.1088  0.1280
   62SOL      O  245   3.019   2.548   3.289  0.4712  0.9261 -0.1639
   62SOL      H  246   2.992   2.529   3.198 -0.3281 -0.3867  2.0764
   62SOL      H  247   2.946   2.578   3.346 -1.8147 -0.1522 -1.5154
   62SOL      E  248   2.999   2.550   3.282 -0.3746  0.1417 -0.3152
   63SOL      O  249   2.401   1.219   2.069  0.3229  0.7989 -0.1492
   63SOL      H  250   2.449   1.134   2.089 -2.5783  0.8416 -0.1001
   63SOL      H  251   2.456   1.261   2.001 -0.9134 -2.4299 -1.4440
   63SOL      E  252   2.422   1.210   2.059 -0.5058  0.6285 -0.3555
   64SOL      O  253   1.022   2.137   1.648  0.1654  0.1822  0.3808
   64SOL      H  254   0.997   2.046   1.616  4.9257  3.8376 -1.5825
   64SOL      H  255   1.047   2.192   1.570  0.1509  0.1582 -1.2923
   64SOL      E  256   1.022   2.130   1.626  0.5106  0.7053  0.1902
   65SOL      O  257   1.556   1.758   3.705  0.3795 -0.4474  0.5493
   65SOL      H  258   1.649   1.774   3.669 -3.2429 -0.4901 -0.2251
   65SOL      H  259   1.500   1.837   3.692  2.5637  0.8446 -0.8218
   65SOL      E  260   1.563   1.777   3.695  0.1179  0.1302 -0.0343
   66SOL      O  261   0.784   3.312   0.559  0.5058  0.0626 -0.3993
   66SOL      H  262   0.732   3.382   0.512  0.6846 -2.1134  0.7721
   66SOL      H  263   0.745   3.226   0.534  0.6266 -0.6880 -1.3240
   66SOL      E  264   0.766   3.309   0.545  0.3174 -0.5910 -0.1100
   67SOL      O  265   0.740   3.275   0.196 -0.3623 -0.3436  0.2189
   67SOL      H  266   0.727   3.359   0.242  0.1338  0.2135  0.1070
   67SOL      H  267   0.837   3.268   0.190  0.4549  0.4364 -1.0464
   67SOL      E  268   0.757   3.290   0.204 -0.1891 -0.0443 -0.0789
   68SOL      O  269   2.366   2.661   3.882  0.1858  0.0481  0.9188
   68SOL      H  270   2.289   2.705   3.910  1.5095 -0.9756  1.4074
   68SOL      H  271   2.435   2.690   3.943 -0.0629  1.4085 -1.4731
   68SOL      E  272   2.365   2.675   3.900  0.1724  0.1385 -0.2538
   69SOL      O  273   3.336   1.597   3.772  0.1920  0.2183  0.1102
   69SOL      H  274   3.299   1.671   3.716 -1.2724  4.3064  2.4839
   69SOL      H  275   3.431   1.600   3.751 -2.5112  2.4650 -1.0821
   69SOL      E  276   3.347   1.612   3.757 -0.6021  0.6173  0.0330
   70SOL      O  277   2.421   0.873   1.526  0.4019 -0.3476 -0.3127
   70SOL      H  278   2.486   0.857   1.452  0.9454 -3.0772 -3.2323
   70SOL      H  279   2.460   0.940   1.582 -1.8777 -0.9730  0.1613
   70SOL      E  280   2.442   0.883   1.522  0.4179 -0.5212 -0.3738
   71SOL      O  281   3.458   0.653   1.196 -0.2289 -0.0747 -0.0296
   71SOL      H  282   3.542   0.619   1.244  0.7070  0.3277  0.3716
   71SOL      H  283   3.445   0.596   1.119 -1.3893 -0.5293 -2.7326
   71SOL      E  284   3.472   0.635   1.190 -0.5475 -0.1419  0.0103
   72SOL      O  285   1.936   0.818   3.168 -0.2544 -0.0491  0.8760
   72SOL      H  286   1.970   0.903   3.140 -0.2825  1.5614 -0.2615
   72SOL      H  287   1.894   0.840   3.247  2.0250 -1.5797  1.8340
   72SOL      E  288   1.934   0.840   3.178 -0.1089  0.1909 -0.0847
   73SOL      O  289   2.166   2.683   0.753  0.3063 -0.0599 -0.8063
   73SOL      H  290   2.160   2.598   0.802 -2.1032 -0.5527  0.6554
   73SOL      H  291   2.075   2.704   0.724 -0.5078 -3.3316  1.0892
   73SOL      E  292   2.147   2.671   0.757 -0.2053 -0.4579 -0.1086
   74SOL      O  293   0.799   1.181   0.123  0.1767 -0.3314 -0.5339
   74SOL      H  294   0.840   1.263   0.078 -0.9181  2.5002  0.1335
   74SOL      H  295   0.859   1.115   0.086  2.2346  1.0714  1.8478
   74SOL      E  296   0.819   1.184   0.106  0.2809  0.1521  0.0215
   75SOL      O  297   2.505   0.985   2.170 -0.2062  0.5139 -0.6793
   75SOL      H  298   2.516   0.983   2.268 -0.7177  0.9525  0.9825
   75SOL      H  299   2.455   0.901   2.159 -0.7841 -0.1453  4.0700
   75SOL      E  300   2.497   0.968   2.187 -0.3361 -0.1057  0.3399
   76SOL      O  301   1.371   2.287   0.543  0.7546 -0.4585 -0.3189
   76SOL      H  302   1.446   2.227   0.533 -1.1882  1.4123 -0.4144
   76SOL      H  303   1.300   2.232   0.584  1.3689  0.2561 -0.6023
   76SOL      E  304   1.372   2.264   0.549  0.0750  0.0534 -0.0071
   77SOL      O  305   1.050   0.439   2.604 -0.1644  0.3760  0.0114
   77SOL      H  306   1.123   0.380   2.610  0.0239  0.0146  1.8740
   77SOL      H  307   1.051   0.472   2.694  0.3870 -0.0084  3.5372
   77SOL      E  308   1.065   0.434   2.623  0.0371  0.1954  0.3686
   78SOL      O  309   1.606   2.238   2.334 -0.1792 -0.4129  0.1272
   78SOL      H  310   1.699   2.214   2.332  3.4206  2.4642 -2.2347
   78SOL      H  311   1.552   2.161   2.355 -0.4929  0.6499  1.1626
   78SOL      E  312   1.613   2.218   2.338  0.5078  0.3026 -0.1627
   79SOL      O  313   0.604   1.400   3.095  0.1513 -0.1296 -1.0862
   79SOL      H  314   0.611   1.464   3.026  2.5200 -0.2888 -2.0152
   79SOL      H  315   0.680   1.335   3.091 -1.7591 -2.4539  0.7321
   79SOL      E  316   0.621   1.400   3.081  0.4367  0.0849 -0.2102
   80SOL      O  317   2.984   2.127   2.187  0.2508 -0.2030 -0.0964
   80SOL      H  318   3.044   2.090   2.126  3.4204 -0.4882  1.9703
   80SOL      H  319   2.921   2.058   2.216 -0.4826 -1.0916 -0.7488
   80SOL      E  320   2.984   2.106   2.181  0.3851 -0.5004 -0.1810
   81SOL      O  321   0.598   1.602   3.547 -0.7845 -0.1624 -0.4134
   81SOL      H  322   0.687   1.622   3.583  0.5654 -1.1538  0.0932
   81SOL      H  323   0.595   1.513   3.509 -2.3557 -2.0026 -2.6328
   81SOL      E  324   0.615   1.589   3.546 -0.0615 -0.6111 -0.6336
   82SOL      O  325   1.303   2.937   0.925  0.0310 -0.4446  0.1374
   82SOL      H  326   1.387   2.955   0.897 -1.0639  0.6856  0.3076
   82SOL      H  327   1.252   2.991   0.866 -0.3297  0.0726  0.2701
   82SOL      E  328   1.310   2.951   0.908  0.0054 -0.0845 -0.3722
   83SOL      O  329   2.801   3.018   3.556 -0.5967 -0.0242  0.1179
   83SOL      H  330   2.902   3.006   3.557 -0.2749  0.4836  0.4745
   83SOL      H  331   2.778   3.108   3.572 -0.2708  1.7185 -2.5092
   83SOL      E  332   2.817   3.034   3.560 -0.3372 -0.5591  0.1580
   84SOL      O  333   1.740   1.871   2.394  0.7055 -0.1462  0.0189
   84SOL      H  334   1.803   1.818   2.448 -1.2890 -0.4044 -0.3529
   84SOL      H  335   1.794   1.904   2.319 -1.6361  0.7324  1.1502
   84SOL      E  336   1.763   1.867   2.389 -0.1828  0.2401  0.2559
   85SOL      O  337   2.360   2.400   0.030 -0.5095  0.0913  0.4182
   85SOL      H  338   2.277   2.368  -0.011  0.0694 -1.8456  1.8374
   85SOL      H  339   2.393   2.484  -0.014 -0.0440  0.9843  0.2397
   85SOL      E  340   2.350   2.410   0.013 -0.3489 -0.1043  0.1265
   86SOL      O  341   0.092   1.169   0.204  0.3966 -0.0018 -0.4927
   86SOL      H  342   0.131   1.197   0.118  1.0370  5.0392  2.0286
   86SOL      H  343   0.001   1.146   0.185  0.8415 -0.1166  2.5640
   86SOL      E  344   0.082   1.170   0.183  0.0986  0.2989  0.2056
   87SOL      O  345   2.335   0.089   3.634 -0.1356 -0.3799 -0.1976
   87SOL      H  346   2.349   0.169   3.681  3.1077 -1.9149 -3.0912
   87SOL      H  347   2.242   0.090   3.607 -0.0594  1.1688  2.9675
   87SOL      E  348   2.319   0.105   3.638  0.4268 -0.1062  0.0671
   88SOL      O  349   1.029   2.759   2.874 -0.2309 -0.0343  0.3668
   88SOL      H  350   1.054   2.691   2.806  1.6364 -1.9989 -0.0281
   88SOL      H  351   1.110   2.797   2.906  1.4610  1.3803  0.4378
   88SOL      E  352   1.050   2.753   2.867  0.2883 -0.1740  0.4890
   89SOL      O  353   1.219   0.748   1.030 -0.1074 -0.5807 -0.3257
   89SOL      H  354   1.146   0.690   1.012  2.3227  0.7649  0.2095
   89SOL      H  355   1.211   0.760   1.128  3.1209 -3.3750 -1.5302
   89SOL      E  356   1.203   0.739   1.046  0.9581 -0.8573 -0.2443
   90SOL      O  357   2.231   1.594   2.559  0.6135  0.2879  0.5065
   90SOL      H  358   2.170   1.571   2.633 -1.6513  1.6574  2.7071
   90SOL      H  359   2.180   1.561   2.482  1.1590  0.9575  0.5921
   90SOL      E  360   2.209   1.583   2.559 -0.2400  0.9056  0.1608
   91SOL      O  361   1.942   0.979   2.741 -0.4826 -0.0606 -0.1745
   91SOL      H  362   1.887   0.917   2.791  0.1638  1.8531 -1.9359
   91SOL      H  363   1.946   1.049   2.806 -0.6238 -0.5498 -2.7141
   91SOL      E  364   1.932   0.981   2.764 -0.1626  0.1501 -0.7497
   92SOL      O  365   2.946   1.003   1.984 -0.1562  0.2652  0.0567
   92SOL      H  366   3.025   0.947   1.959 -0.3353  2.3197 -1.2336
   92SOL      H  367   2.874   0.940   1.999  0.6373  1.6680  0.5234
   92SOL      E  368   2.948   0.979   1.982 -0.3790  0.0438 -0.4073
   93SOL      O  369   3.142   1.539   1.227 -0.3023 -0.1283 -0.3792
   93SOL      H  370   3.116   1.446   1.230 -1.5280  1.9278  0.8441
   93SOL      H  371   3.104   1.572   1.145  0.0734  1.4467 -0.2105
   93SOL      E  372   3.129   1.527   1.211 -0.6007  0.4338 -0.3979
   94SOL      O  373   1.353   2.825   0.624 -0.2602  0.1449  0.5358
   94SOL      H  374   1.309   2.848   0.706 -0.0601  2.7527 -1.8269
   94SOL      H  375   1.445   2.840   0.639  0.3839 -1.4123  1.1444
   94SOL      E  376   1.363   2.833   0.643  0.0119  0.1530  0.2511
   95SOL      O  377   0.139   2.722   3.734 -0.1816  0.2607 -0.7057
   95SOL      H  378   0.059   2.762   3.775  2.4207  0.9127  0.8893
   95SOL      H  379   0.175   2.674   3.806  3.0954 -0.8629  0.1618
   95SOL      E  380   0.130   2.720   3.757  0.3766  0.2008 -0.6651
   96SOL      O  381   0.110   0.471   3.955  0.4155  0.0037  0.1914
   96SOL      H  382   0.095   0.539   3.882  1.4754 -0.0093 -1.8612
   96SOL      H  383   0.059   0.386   3.935  0.8148 -0.6925  0.0615
   96SOL      E  384   0.097   0.467   3.936  0.6520  0.1091  0.2736
   97SOL      O  385   0.885   1.598   3.602 -1.0026  0.0472 -0.0387
   97SOL      H  386   0.878   1.682   3.554  0.0893  0.5110  2.3170
   97SOL      H  387   0.870   1.620   3.697  0.2215 -0.3121  1.1582
   97SOL      E  388   0.881   1.619   3.611 -0.5325  0.2952  0.8352
   98SOL      O  389   3.011   1.037   1.156 -0.1156 -0.2905 -0.0296
   98SOL      H  390   2.986   0.956   1.213 -2.3645 -1.1094  1.4641
   98SOL      H  391   3.029   0.998   1.072 -1.4423  1.8145 -0.0402
   98SOL      E  392   3.010   1.013   1.151 -0.2475  0.1093  0.1947
   99SOL      O  393   2.837   0.472   2.032 -0.0664  0.2754  0.2591
   99SOL      H  394   2.902   0.532   1.998  0.1163  0.0918  0.0667
   99SOL      H  395   2.823   0.495   2.125 -0.6756  0.1670  1.0481
   99SOL      E  396   2.847   0.488   2.044 -0.5869  0.1030  0.0427
  100SOL      O  397   1.661   2.823   2.131 -0.3477  0.2544  0.0474
  100SOL      H  398   1.699   2.752   2.183  0.1877 -0.1170  0.3719
  100SOL      H  399   1.564   2.826   2.148  0.7143 -0.3653  0.6985
  100SOL      E  400   1.650   2.810   2.145 -0.1357 -0.2446  0.1435
  101SOL      O  401   0.471   1.560   3.797 -0.0325 -0.3687  0.3839
  101SOL      H  402   0.514   1.629   3.853 -2.1738  0.5562 -1.8197
  101SOL      H  403   0.512   1.568   3.712 -0.5458  3.0145 -2.9147
  101SOL      E  404   0.488   1.575   3.791 -0.2420  0.5499 -0.2588
  102SOL      O  405   2.733   2.488   3.024 -0.1223  0.5840 -0.5004
  102SOL      H  406   2.671   2.431   3.071  1.2185  1.2780 -0.9285
  102SOL      H  407   2.698   2.477   2.926 -0.6983  0.1241 -1.0339
  102SOL      E  408   2.714   2.474   3.014  0.6196 -0.2141 -0.3362
  103SOL      O  409   2.189   1.757   3.361 -0.4321  0.0420 -0.1509
  103SOL      H  410   2.184   1.818   3.433 -0.7156 -0.8036 -1.9032
  103SOL      H  411   2.264   1.706   3.372 -0.6642  0.6105 -0.9888
  103SOL      E  412   2.203   1.759   3.377  0.0154  0.0038 -0.4067
  104SOL      O  413   2.792   2.133   3.228  0.2937  0.2981 -0.3213
  104SOL      H  414   2.727   2.071   3.197 -1.8663  2.7878  1.4198
  104SOL      H  415   2.857   2.152   3.162 -1.6898 -0.9267  0.0982
  104SOL      E  416   2.792   2.125   3.209  0.1007 -0.1472 -0.0852
  105SOL      O  417   0.478   2.704   2.495  0.5842  0.3058  0.3567
  105SOL      H  418   0.401   2.712   2.557 -0.7563 -1.1396  0.7732
  105SOL      H  419   0.455   2.628   2.444  0.8615 -0.9546  0.1785
  105SOL      E  420   0.458   2.690   2.497  0.3216 -0.2263  0.4739
  106SOL      O  421   0.037   3.390   3.678  0.0811  0.4245  0.0685
  106SOL      H  422   0.101   3.424   3.619 -0.5446 -1.1946  1.8992
  106SOL      H  423  -0.045   3.432   3.639 -0.4738  0.7927  0.8637
  106SOL      E  424   0.033   3.405   3.658  0.1541  0.1502  0.6536
  107SOL      O  425   1.753   2.092   1.705  0.1957 -0.6117  0.2655
  107SOL      H  426   1.801   2.172   1.709 -1.5899 -0.5280  0.0252
  107SOL      H  427   1.712   2.114   1.621 -0.7089 -0.8549  1.0508
  107SOL      E  428   1.755   2.112   1.689 -0.3415 -0.0264  0.2740
  108SOL      O  429   1.830   3.388   1.443  0.4594 -0.0031 -0.5309
  108SOL      H  430   1.805   3.292   1.459  0.9561  0.2474  0.6435
  108SOL      H  431   1.758   3.440   1.474 -0.4498 -1.2131  1.2997
  108SOL      E  432   1.810   3.379   1.453  0.1549 -0.6195  0.0967
  109SOL      O  433   3.022   3.570   2.878 -0.5860  0.3927  0.6452
  109SOL      H  434   3.049   3.545   2.789 -3.1215  1.3138  5.1985
  109SOL      H  435   2.982   3.497   2.928 -1.3691  0.1074  1.3549
  109SOL      E  436   3.019   3.550   2.870 -0.4821  0.3202  1.3469
  110SOL      O  437   0.838   2.000   0.889  0.3220  0.4445  0.0398
  110SOL      H  438   0.764   2.009   0.827 -0.2699  1.2999 -1.8177
  110SOL      H  439   0.829   2.052   0.965 -0.5100  2.4027  2.4315
  110SOL      E  440   0.822   2.012   0.892  0.4666  0.5861  0.0871
  111SOL      O  441   0.744   2.431   0.574 -0.2106 -0.8178  0.4319
  111SOL      H  442   0.788   2.414   0.654 -0.8522  0.3504  0.2082
  111SOL      H  443   0.651   2.408   0.601  0.1097  0.3532  0.6037
  111SOL      E  444   0.734   2.423   0.596  0.2165 -0.3109  0.0877
  112SOL      O  445   3.106   0.197   2.360  0.1038  0.3840 -0.3654
  112SOL      H  446   3.099   0.240   2.275  0.3908 -0.4508  1.8185
  112SOL      H  447   3.127   0.101   2.341 -1.6076  2.1602  0.6797
  112SOL      E  448   3.109   0.186   2.339 -0.0246  0.4145 -0.0684
  113SOL      O  449   3.128   0.445   0.267  0.0333 -0.6663  0.3186
  113SOL      H  450   3.150   0.484   0.355 -0.0976 -0.2439  1.2936
  113SOL      H  451   3.036   0.469   0.244  1.8454  0.2880 -1.7981
  113SOL      E  452   3.114   0.458   0.280  0.4208 -0.1297  0.1584
  114SOL      O  453   2.855   3.067   0.247 -0.4161 -0.4398  0.0840
  114SOL      H  454   2.757   3.074   0.251  3.9349 -1.8682  1.8720
  114SOL      H  455   2.871   3.070   0.153 -1.3472  1.1816  0.1762
  114SOL      E  456   2.839   3.069   0.229  0.1084 -0.0022 -0.0660
  115SOL      O  457   1.120   2.599   2.663  0.0839  0.4725 -0.4544
  115SOL      H  458   1.139   2.640   2.576 -2.6889  0.7128 -1.4843
  115SOL      H  459   1.058   2.518   2.641  0.3952  2.5519  0.9052
  115SOL      E  460   1.112   2.591   2.641 -0.0253  0.2334 -0.2895
  116SOL      O  461   1.268   1.301   1.658  0.4869 -0.7337 -0.1156
  116SOL      H  462   1.242   1.383   1.614 -3.8494 -0.8345  0.8032
  116SOL      H  463   1.353   1.304   1.705 -0.0734  1.0754 -2.3868
  116SOL      E  464   1.280   1.318   1.659 -0.2997  0.1902 -0.4177
  117SOL      O  465   1.903   2.172   1.956 -0.6648 -0.6426  0.3681
  117SOL      H  466   1.864   2.258   1.943 -0.2813 -1.6492  0.6930
  117SOL      H  467   1.822   2.122   1.972 -0.0414 -4.1519  0.1720
  117SOL      E  468   1.879   2.179   1.956 -0.0236 -0.5869 -0.2106
  118SOL      O  469   1.108   0.331   0.579  0.3832 -0.2018  0.0144
  118SOL      H  470   1.119   0.239   0.556 -0.2295  1.1189 -1.4389
  118SOL      H  471   1.154   0.377   0.503  0.8909  2.0691  1.8625
  118SOL      E  472   1.120   0.322   0.559 -0.0726  0.4456  0.0255
  119SOL      O  473   0.630   0.937   0.441  0.4879  0.5429  0.6453
  119SOL      H  474   0.643   0.846   0.408  1.4042  1.6710  0.3691
  119SOL      H  475   0.715   0.984   0.448 -0.0833  4.0845 -2.1185
  119SOL      E  476   0.650   0.928   0.436  0.3702  0.6073 -0.4170
  120SOL      O  477   2.445   3.127   2.401  0.2355  0.2324  0.1685
  120SOL      H  478   2.459   3.057   2.336 -0.0373  0.1950 -0.2464
  120SOL      H  479   2.352   3.143   2.402 -1.6072  1.7314  1.7157
  120SOL      E  480   2.429   3.116   2.388 -0.2265 -0.0708  0.5707
  121SOL      O  481   1.442   1.062   0.206  0.5748 -0.3495  0.9849
  121SOL      H  482   1.360   1.057   0.163  1.2720  0.3072  0.2966
  121SOL      H  483   1.416   1.114   0.288  0.6859 -1.9720  0.3545
  121SOL      E  484   1.420   1.071   0.214  0.1673 -0.3254  0.5525
  122SOL      O  485   3.544   1.407   2.994 -0.1756  0.6081 -0.5793
  122SOL      H  486   3.500   1.454   2.916 -1.7234 -1.4282  0.0238
  122SOL      H  487   3.474   1.337   3.014  0.6921 -1.5825 -1.2756
  122SOL      E  488   3.521   1.402   2.982  0.0366 -0.0705 -0.4569
  123SOL      O  489   0.838   0.709   2.302  0.4484  0.7438  0.2265
  123SOL      H  490   0.810   0.802   2.305  1.1202  0.1033 -0.5319
  123SOL      H  491   0.782   0.679   2.377  1.1688 -2.0814  1.2912
  123SOL      E  492   0.821   0.722   2.317  0.4382  0.4909  0.0506
  124SOL      O  493   2.355   2.290   3.598 -0.0904 -0.5986 -0.2572
  124SOL      H  494   2.407   2.367   3.571  0.4153  0.0625  1.5439
  124SOL      H  495   2.409   2.244   3.658 -0.9205 -2.8362  1.7504
  124SOL      E  496   2.376   2.296   3.604 -0.4086 -0.8813  0.2321
  125SOL      O  497   2.218   2.788   1.007 -0.2146  0.2327  0.3223
  125SOL      H  498   2.279   2.867   1.014  0.8888  1.7174 -0.1695
  125SOL      H  499   2.199   2.771   0.915 -0.8637  2.9676 -1.3522
  125SOL      E  500   2.227   2.800   0.990 -0.3683  0.3162  0.1236
  126SOL      O  501   0.822   1.735   3.098  0.4212 -0.1841 -0.2088
  126SOL      H  502   0.792   1.702   3.181 -0.5356  0.6164 -2.9431
  126SOL      H  503   0.902   1.785   3.111 -0.0029  0.2922 -1.5566
  126SOL      E  504   0.832   1.738   3.117 -0.0314 -0.5361 -0.3445
  127SOL      O  505   1.722   3.141   2.361  0.6803  0.1024  0.1371
  127SOL      H  506   1.712   3.162   2.455 -0.5011  2.5851  0.5781
  127SOL      H  507   1.661   3.069   2.340  1.9153 -0.4477  1.1583
  127SOL      E  508   1.708   3.130   2.376  0.4124  0.1278  0.0648
  128SOL      O  509   1.044   1.242   2.081  0.0523  0.0580  0.6526
  128SOL      H  510   0.994   1.161   2.053  2.1666 -0.9244 -1.9778
  128SOL      H  511   1.135   1.214   2.082  2.6960  0.0929  0.0337
  128SOL      E  512   1.052   1.220   2.075  0.6551 -0.0866  0.1752
  129SOL      O  513   0.022   1.552   1.693  0.1280  0.1850  0.4642
  129SOL      H  514  -0.044   1.551   1.622  0.1908 -4.1730 -1.5962
  129SOL      H  515  -0.027   1.507   1.764  0.2805 -2.3738  0.8926
  129SOL      E  516  -0.001   1.543   1.693  0.4849 -0.3484  0.2002
  130SOL      O  517   1.072   2.223   2.891 -0.7531 -0.2695  0.5820
  130SOL      H  518   1.020   2.230   2.976  2.2702 -0.3156 -1.5406
  130SOL      H  519   1.101   2.130   2.873  0.3906  1.4186  0.0425
  130SOL      E  520   1.067   2.206   2.904 -0.0906  0.1158 -0.0654
  131SOL      O  521   0.631   0.496   3.903  0.1508  0.1098  0.0125
  131SOL      H  522   0.544   0.520   3.940 -2.3897  1.2111  1.5394
  131SOL      H  523   0.622   0.405   3.886  2.9839 -1.7690  0.8979
  131SOL      E  524   0.612   0.483   3.907  0.3757  0.1268 -0.0338
  132SOL      O  525   0.914   2.312   0.767  0.4528 -0.0479  0.0183
  132SOL      H  526   0.849   2.238   0.778 -0.9041 -0.2231  2.7954
  132SOL      H  527   0.930   2.343   0.855  2.2018 -1.5983  0.7566
  132SOL      E  528   0.904   2.304   0.787  0.4851 -0.0253  0.4382
  133SOL      O  529   2.832   0.761   0.993 -0.4628 -0.6014  0.1848
  133SOL      H  530   2.789   0.844   1.028  0.3102 -1.6636 -0.7596
  133SOL      H  531   2.926   0.761   1.018  0.7325  0.7278  0.8129
  133SOL      E  532   2.842   0.778   1.005  0.0257 -0.2820 -0.2030
  134SOL      O  533   1.970   3.165   2.699  0.2997 -0.0827  0.1132
  134SOL      H  534   1.999   3.253   2.662  0.7300 -0.2882  0.4762
  134SOL      H  535   1.971   3.157   2.798 -1.6407 -3.4587  0.6699
  134SOL      E  536   1.976   3.181   2.711  0.0015 -0.3917  0.3899
  135SOL      O  537   0.072   1.172   1.436 -0.2143 -0.2585 -1.1526
  135SOL      H  538   0.102   1.260   1.465 -2.0932 -0.2791 -2.7841
  135SOL      H  539   0.159   1.143   1.399 -0.8245  2.9364  1.3154
  135SOL      E  540   0.095   1.184   1.434 -0.4909  0.4291 -0.7025
  136SOL      O  541   1.861   1.069   3.905  0.3757  0.3251 -0.0262
  136SOL      H  542   1.927   1.137   3.891  0.0055 -0.2250  3.4221
  136SOL      H  543   1.834   1.074   4.001  1.6632  0.5196 -1.7666
  136SOL      E  544   1.868   1.084   3.922  0.4073  0.1199  0.2877
  137SOL      O  545   1.069   1.008   1.006  0.8226  0.2563 -0.0069
  137SOL      H  546   1.003   0.941   0.992  0.3144 -0.3353 -0.9587
  137SOL      H  547   1.142   0.956   1.045  0.9725 -1.5323  2.9223
  137SOL      E  548   1.070   0.984   1.011  0.2045 -0.1629  0.2996
  138SOL      O  549   1.587   2.996   0.501 -0.3144  0.3109 -0.6769
  138SOL      H  550   1.635   3.046   0.432 -0.0869 -1.9873  1.7536
  138SOL      H  551   1.655   2.932   0.534  1.7192 -0.6672 -1.5404
  138SOL      E  552   1.610   2.993   0.494  0.0435 -0.2115 -0.3275
  139SOL      O  553   0.218   0.881   0.977 -0.2543 -0.5961 -0.3508
  139SOL      H  554   0.191   0.927   0.901  0.9292 -1.3057 -0.1516
  139SOL      H  555   0.137   0.887   1.035 -0.6607  2.1720  0.8519
  139SOL      E  556   0.196   0.891   0.973  0.5605  0.0207 -0.3473
  140SOL      O  557   3.154   2.973   2.260  0.0126 -0.5571  0.1578
  140SOL      H  558   3.145   2.902   2.325  1.3955 -1.3180  1.4023
  140SOL      H  559   3.095   2.936   2.194 -1.3476  2.0385  0.0050
  140SOL      E  560   3.140   2.951   2.260  0.0876  0.1479  0.8265
  141SOL      O  561   0.926   0.572   3.900 -0.0297  0.0462  0.0663
  141SOL      H  562   1.001   0.584   3.958  2.2075  1.1732 -0.1648
  141SOL      H  563   0.893   0.486   3.924  1.6292  1.6625 -2.0897
  141SOL      E  564   0.934   0.557   3.916  0.6884  0.5589 -0.2579
  142SOL      O  565   1.521   0.278   3.925 -0.2149  0.1149 -0.0140
  142SOL      H  566   1.445   0.263   3.870 -2.1902 -1.4231 -0.0437
  142SOL      H  567   1.514   0.227   4.009 -1.3520 -1.5895  2.3300
  142SOL      E  568   1.504   0.265   3.931 -0.7032 -0.3976  0.1998
  143SOL      O  569   2.067   2.467   2.445 -0.7002  0.0890  0.0169
  143SOL      H  570   2.056   2.441   2.352  0.0782  0.0696 -1.3949
  143SOL      H  571   1.982   2.430   2.479 -1.5562  0.2276 -0.0521
  143SOL      E  572   2.048   2.454   2.433 -0.3790  0.4107 -0.0927
  144SOL      O  573   1.936   2.233   2.254  0.8398  0.0621 -0.1444
  144SOL      H  574   1.999   2.266   2.188 -1.4352 -0.3571  0.9969
  144SOL      H  575   1.984   2.215   2.332  0.3826  1.5033 -1.2788
  144SOL      E  576   1.958   2.236   2.256  0.2376 -0.0792  0.0858
  145SOL      O  577   1.957   0.285   2.309 -0.2471 -0.2834  0.3144
  145SOL      H  578   1.896   0.344   2.261 -0.9480  1.2990  0.8786
  145SOL      H  579   1.909   0.245   2.383  0.2941 -0.5318  2.3430
  145SOL      E  580   1.935   0.289   2.314 -0.1872  0.0513  0.8088
  146SOL      O  581   0.922   0.263   3.198 -0.7174  0.4308 -0.2547
  146SOL      H  582   1.015   0.276   3.230  1.9016 -1.0736  0.2305
  146SOL      H  583   0.882   0.347   3.225  1.8198  1.5943  0.5677
  146SOL      E  584   0.932   0.283   3.210  0.1079  0.1996  0.2676
  147SOL      O  585   0.969   1.454   1.654 -0.2342  0.0955 -0.2558
  147SOL      H  586   0.966   1.465   1.754  0.1284 -2.8800 -2.1153
  147SOL      H  587   0.891   1.408   1.622 -0.6462 -0.2336  1.9194
  147SOL      E  588   0.953   1.447   1.668 -0.0099 -0.2382 -0.2033
  148SOL      O  589   2.309   1.154   2.705  0.0225 -0.5735 -0.1444
  148SOL      H  590   2.337   1.178   2.790 -0.1527 -1.9485  0.6727
  148SOL      H  591   2.386   1.200   2.660  1.3835  2.6984  2.1487
  148SOL      E  592   2.330   1.168   2.713  0.3796 -0.4679  0.5450
  149SOL      O  593   0.930   1.445   0.445 -0.0185 -0.0954 -0.4011
  149SOL      H  594   1.015   1.458   0.404 -1.5142 -2.4798  0.9155
  149SOL      H  595   0.889   1.358   0.414 -2.3398 -0.7064 -0.1374
  149SOL      E  596   0.939   1.430   0.431 -0.2595 -0.6063  0.3551
  150SOL      O  597   2.622   1.539   3.016  0.4269 -0.0704 -0.7197
  150SOL      H  598   2.665   1.452   3.005 -0.4310 -0.8340  0.2626
  150SOL      H  599   2.655   1.586   3.093 -0.6779  2.7196 -0.6350
  150SOL      E  600   2.637   1.531   3.029 -0.2458 -0.2922 -0.2298
  151SOL      O  601   1.696   1.146   0.774  0.0216 -0.0730  0.0316
  151SOL      H  602   1.699   1.136   0.866 -2.1819  0.7956 -3.0208
  151SOL      H  603   1.761   1.077   0.739  1.4385  2.8200  1.1270
  151SOL      E  604   1.710   1.130   0.785 -0.3471  0.3714 -0.7903
  152SOL      O  605   2.038   2.716   2.024 -0.0533 -0.0662 -0.0802
  152SOL      H  606   1.987   2.794   2.051 -0.6244  0.7002  1.9648
  152SOL      H  607   2.119   2.744   1.987 -1.6746 -0.8003 -1.1386
  152SOL      E  608   2.044   2.737   2.022  0.1019  0.1582  0.2749
  153SOL      O  609   0.597   1.607   2.922  0.2060 -0.1860 -0.1662
  153SOL      H  610   0.553   1.635   2.840 -2.4449 -1.3305  1.8956
  153SOL      H  611   0.598   1.681   2.984 -1.2918 -0.7031 -1.6065
  153SOL      E  612   0.588   1.627   2.918 -0.2731 -0.0399 -0.0687
  154SOL      O  613   1.781   1.503   3.407  0.1690 -0.5346 -0.2836
  154SOL      H  614   1.744   1.447   3.478  0.5552 -1.0939  3.1661
  154SOL      H  615   1.703   1.524   3.352  1.0024  1.8334  2.3561
  154SOL      E  616   1.758   1.496   3.410  0.2152  0.0450  0.2463
  155SOL      O  617   1.239   2.164   0.218  0.0197  0.3072  0.5060
  155SOL      H  618   1.244   2.150   0.124  1.9161 -4.7153 -0.1224
  155SOL      H  619   1.184   2.243   0.231 -0.4527  0.8294 -0.9283
  155SOL      E  620   1.229   2.177   0.202 -0.0621 -0.4820  0.0533
  156SOL      O  621   3.419   0.429   3.679  0.1792  0.4231  0.2827
  156SOL      H  622   3.368   0.482   3.742  3.8548  0.0125  2.2389
  156SOL      H  623   3.480   0.487   3.631  1.0050 -1.2505  1.2508
  156SOL      E  624   3.421   0.452   3.682  0.2695  0.0625  0.2095
  157SOL      O  625   3.565   1.463   3.456  0.0038 -0.3721 -0.2125
  157SOL      H  626   3.562   1.520   3.534 -2.3886 -1.2662  1.4540
  157SOL      H  627   3.523   1.376   3.479 -0.4122 -2.0310 -1.9115
  157SOL      E  628   3.556   1.457   3.476  0.1680 -0.3637 -0.1809
  158SOL      O  629   3.503   3.314   2.672 -0.3265 -0.1967 -0.2399
  158SOL      H  630   3.546   3.393   2.709  0.2281 -1.7387  0.5369
  158SOL      H  631   3.460   3.262   2.746  1.1525 -2.5506 -0.7339
  158SOL      E  632   3.503   3.320   2.694 -0.2528 -0.6537 -0.4733
  159SOL      O  633   2.774   1.750   0.948  0.1379 -0.7765 -0.0283
  159SOL      H  634   2.732   1.766   0.860  1.8675  0.0510  0.5670
  159SOL      H  635   2.856   1.708   0.922  0.4620 -1.9946  0.5354
  159SOL      E  636   2.782   1.745   0.925  0.3211 -0.1436  0.1897
  160SOL      O  637   1.397   2.646   1.299 -0.2764  0.4891 -0.6169
  160SOL      H  638   1.364   2.712   1.357  1.0728  0.0520  1.1124
  160SOL      H  639   1.405   2.570   1.354  2.1532  0.9544 -0.6635
  160SOL      E  640   1.392   2.644   1.321  0.4500  0.3808 -0.5474
  161SOL      O  641   2.175   3.035   2.331  0.0042  0.2521  0.0130
  161SOL      H  642   2.240   2.973   2.310 -2.1564 -2.1324  0.6152
  161SOL      H  643   2.089   2.989   2.344 -0.3309  1.5783  1.6634
  161SOL      E  644   2.171   3.014   2.330  0.1872  0.1537  0.3672
  162SOL      O  645   3.158   2.741   3.789 -0.0327 -0.0915  0.2977
  162SOL      H  646   3.109   2.785   3.860  0.7200 -0.1612 -1.4955
  162SOL      H  647   3.112   2.778   3.711 -2.2111 -1.3901 -0.3541
  162SOL      E  648   3.139   2.757   3.788 -0.2696  0.0335  0.2316
  163SOL      O  649   1.926   3.521   0.789 -0.0128 -0.5172 -0.3980
  163SOL      H  650   1.967   3.526   0.875 -0.5648  1.9555  1.9270
  163SOL      H  651   1.850   3.580   0.788  0.8646  0.5701 -0.4632
  163SOL      E  652   1.919   3.534   0.806 -0.0356 -0.1773  0.0027
  164SOL      O  653   3.589   0.603   0.178  0.1111  0.5931  0.1464
  164SOL      H  654   3.498   0.587   0.145 -1.6762 -3.0089  1.3974
  164SOL      H  655   3.643   0.551   0.121  0.2319 -1.6176  1.8367
  164SOL      E  656   3.581   0.589   0.160  0.1163  0.0665  0.8682
  165SOL      O  657   0.380   1.765   3.379  0.5433 -0.6086  0.3151
  165SOL      H  658   0.375   1.691   3.438 -2.1838  0.2875 -3.6037
  165SOL      H  659   0.414   1.737   3.287 -2.2436 -0.7253  0.4102
  165SOL      E  660   0.386   1.744   3.372 -0.3235 -0.0208  0.1484
  166SOL      O  661   0.783   0.762   1.847 -0.1582  0.2503 -0.7754
  166SOL      H  662   0.873   0.723   1.868 -1.9278 -0.4101 -0.1257
  166SOL      H  663   0.729   0.701   1.895  0.4485 -1.2290  0.2332
  166SOL      E  664   0.790   0.742   1.861  0.1444 -0.1818  0.1876
  167SOL      O  665   1.997   2.188   0.676 -0.2274  0.3184  0.2380
  167SOL      H  666   1.924   2.250   0.659 -0.8475  0.0776  1.3191
  167SOL      H  667   2.070   2.252   0.686  1.0959  0.2443 -0.3365
  167SOL      E  668   1.997   2.213   0.675 -0.0333  0.3313  0.0831
  168SOL      O  669   2.557   0.897   3.564  0.5635 -0.2562  0.3338
  168SOL      H  670   2.518   0.985   3.593  0.3493  1.2305 -0.9687
  168SOL      H  671   2.478   0.839   3.557  1.2511  0.9826  0.0453
  168SOL      E  672   2.533   0.903   3.568  0.5653  0.0933 -0.2225
  169SOL      O  673   2.528   1.193   1.397 -0.1031  0.1003  0.1175
  169SOL      H  674   2.510   1.285   1.409 -3.7047  0.8050 -2.4939
  169SOL      H  675   2.445   1.145   1.388  1.4974  0.4277  4.9743
  169SOL      E  676   2.508   1.202   1.398 -0.2521  0.2114  0.3229
  170SOL      O  677   1.803   2.278   3.236 -0.2874  0.1068 -0.4293
  170SOL      H  678   1.708   2.290   3.233  1.8338  0.3244 -1.7173
  170SOL      H  679   1.820   2.184   3.216 -0.2753 -1.6129 -1.2672
  170SOL      E  680   1.788   2.262   3.231 -0.1057 -0.1119 -0.0162
  171SOL      O  681   2.745   1.092   2.701 -0.3613 -0.0369 -0.2051
  171SOL      H  682   2.824   1.091   2.649 -0.9269  1.4045  0.4539
  171SOL      H  683   2.688   1.046   2.636 -1.8665 -0.0478 -0.2474
  171SOL      E  684   2.749   1.082   2.678 -0.3230  0.2057  0.2155
  172SOL      O  685   2.916   0.264   2.553 -0.3822 -0.4462  0.5164
  172SOL      H  686   2.959   0.306   2.628 -2.3666 -1.3743  0.4341
  172SOL      H  687   2.991   0.270   2.490 -3.0344 -0.3333 -1.4977
  172SOL      E  688   2.939   0.274   2.555 -0.8764 -0.6896 -0.3755
  173SOL      O  689   2.364   0.203   0.603  0.5150  0.3695 -0.3811
  173SOL      H  690   2.267   0.182   0.607  1.8245  1.3545 -0.3652
  173SOL      H  691   2.403   0.130   0.554  0.3020 -0.0432  1.0605
  173SOL      E  692   2.352   0.184   0.594  0.9428  0.7689  0.1443
  174SOL      O  693   1.352   2.768   3.218 -0.3904 -0.5411 -0.4199
  174SOL      H  694   1.311   2.789   3.129 -0.5507 -1.7005 -2.0160
  174SOL      H  695   1.334   2.842   3.277  2.6643 -1.6092  0.7707
  174SOL      E  696   1.340   2.787   3.212  0.0221 -0.2777 -0.5979
  175SOL      O  697   3.295   1.769   3.543 -0.0886  0.1221  0.0811
  175SOL      H  698   3.308   1.847   3.489 -0.8604 -0.3577 -3.1374
  175SOL      H  699   3.288   1.698   3.475  1.0874  0.9416  0.3562
  175SOL      E  700   3.296   1.771   3.519 -0.0895 -0.0586  0.4541
  176SOL      O  701   3.575   2.606   1.483 -0.6406  0.1646 -0.1870
  176SOL      H  702   3.579   2.688   1.435  0.1639 -0.5875  2.8578
  176SOL      H  703   3.664   2.600   1.522 -2.4321 -0.1741 -3.1993
  176SOL      E  704   3.594   2.621   1.481 -0.4639  0.0002  0.0846
  177SOL      O  705   3.553   1.517   2.434 -0.8850 -0.5585 -0.0779
  177SOL      H  706   3.503   1.597   2.399 -3.4760  1.3313  1.2464
  177SOL      H  707   3.513   1.450   2.381 -0.1143 -2.8453  1.4237
  177SOL      E  708   3.535   1.520   2.417 -0.7035 -0.3769  0.2043
  178SOL      O  709   0.367   0.577   3.998  0.3888 -0.1921  0.5493
  178SOL      H  710   0.275   0.539   3.998 -0.9394  0.4109  1.7499
  178SOL      H  711   0.390   0.615   4.086  1.0247 -0.3696  0.3294
  178SOL      E  712   0.353   0.577   4.016  0.3751 -0.1978  0.7594
  179SOL      O  713   3.000   2.389   3.614 -0.3191  0.3286  0.5629
  179SOL      H  714   3.064   2.350   3.550 -2.0122  0.4035  0.4603
  179SOL      H  715   3.053   2.439   3.676 -1.1078 -1.3214 -1.5834
  179SOL      E  716   3.023   2.391   3.614 -0.5496  0.1230 -0.2289
  180SOL      O  717   1.459   1.358   3.111 -0.1165 -0.1091 -0.1653
  180SOL      H  718   1.364   1.341   3.119  2.0570 -2.8226 -1.4991
  180SOL      H  719   1.478   1.410   3.033  0.3681 -1.5052 -0.5353
  180SOL      E  720   1.444   1.365   3.097  0.4356 -0.1877 -0.5849
  181SOL      O  721   2.779   0.614   1.492  0.2342  0.1405  0.4244
  181SOL      H  722   2.728   0.672   1.427 -2.5621  0.7133 -1.3633
  181SOL      H  723   2.831   0.557   1.432 -2.0528 -3.2632  0.7120
  181SOL      E  724   2.779   0.614   1.467 -0.1533 -0.1688  0.1737
  182SOL      O  725   2.603   0.795   1.891 -0.1757 -0.1008 -0.4351
  182SOL      H  726   2.544   0.712   1.855 -0.9538 -1.7436  1.3350
  182SOL      H  727   2.568   0.866   1.837  0.5411  1.2911 -2.9682
  182SOL      E  728   2.584   0.792   1.873  0.0984 -0.1519  0.2232
  183SOL      O  729   1.008   3.207   1.479  0.0672  0.0849  0.0446
  183SOL      H  730   0.961   3.167   1.555  1.4925  0.8265 -1.7335
  183SOL      H  731   1.104   3.220   1.497  1.1249  1.5075  2.1463
  183SOL      E  732   1.018   3.201   1.498  0.6991  0.7434 -0.2048
  184SOL      O  733   1.890   3.213   0.399 -0.1930  0.9673  0.6006
  184SOL      H  734   1.825   3.243   0.335  0.1034 -1.6551 -0.5000
  184SOL      H  735   1.973   3.264   0.393 -2.0358 -1.2874 -2.4144
  184SOL      E  736   1.893   3.229   0.385  0.0619 -0.3730 -0.2641
  185SOL      O  737   1.586   1.044   1.033  0.2072  0.1205  0.0897
  185SOL      H  738   1.583   0.954   0.998  1.1624  0.0263 -2.0986
  185SOL      H  739   1.641   1.028   1.110  1.0929 -2.1257 -1.1615
  185SOL      E  740   1.596   1.023   1.041  0.3421 -0.2280 -0.1946
  186SOL      O  741   1.567   1.531   0.679 -0.7461 -0.2959  0.1352
  186SOL      H  742   1.580   1.533   0.778 -1.1633  1.4998  0.6208
  186SOL      H  743   1.580   1.624   0.647  0.7884  0.3056  2.4549
  186SOL      E  744   1.572   1.550   0.692 -0.1081  0.5963  0.4603
  187SOL      O  745   0.401   2.204   0.291 -0.6629 -0.0175  0.2800
  187SOL      H  746   0.439   2.138   0.230  0.5380  0.5076  0.7766
  187SOL      H  747   0.307   2.196   0.269 -1.8254 -0.2101 -1.0288
  187SOL      E  748   0.389   2.189   0.274 -0.4983 -0.2276  0.1693
  188SOL      O  749   3.148   3.071   0.242  0.1591  0.2132 -0.1101
  188SOL      H  750   3.248   3.100   0.227  1.3388  1.1331  1.2808
  188SOL      H  751   3.091   3.138   0.206  0.6092  0.2767 -0.9451
  188SOL      E  752   3.157   3.090   0.232  0.3394  0.2396 -0.0033
  189SOL      O  753   2.574   1.087   0.093  0.1714  0.4061 -0.5865
  189SOL      H  754   2.564   0.992   0.074  0.2021 -0.9123 -0.6288
  189SOL      H  755   2.605   1.079   0.188  1.6919 -1.7994  0.6931
  189SOL      E  756   2.578   1.067   0.108  0.1186 -0.2545 -0.3632
  190SOL      O  757   0.951   0.739   3.659 -0.3868  0.1716 -0.5766
  190SOL      H  758   0.963   0.665   3.721 -1.8750 -1.7280 -0.7022
  190SOL      H  759   0.975   0.710   3.569  2.1781 -1.4910  2.2571
  190SOL      E  760   0.959   0.719   3.653  0.1164 -0.2218 -0.3051
  191SOL      O  761   1.863   1.755   1.360 -0.0456  0.2195  0.0828
  191SOL      H  762   1.902   1.777   1.276 -0.7392 -0.4026  0.7932
  191SOL      H  763   1.772   1.745   1.339  1.0523  0.4125  0.8209
  191SOL      E  764   1.853   1.757   1.339 -0.0420 -0.2982  0.2238
  192SOL      O  765   2.010   1.561   1.498 -0.2435  0.2354 -0.3106
  192SOL      H  766   2.058   1.596   1.570  1.9402  2.9877  1.1987
  192SOL      H  767   1.972   1.632   1.444  3.2034 -2.7942  0.3807
  192SOL      E  768   2.012   1.582   1.501  0.2466  0.1511  0.0051
  193SOL      O  769   3.204   1.271   3.671 -0.3370 -0.5664  0.1102
  193SOL      H  770   3.126   1.291   3.614  1.3112 -1.1343 -0.6766
  193SOL      H  771   3.214   1.336   3.742 -0.7474 -1.2268 -0.8212
  193SOL      E  772   3.190   1.288   3.674 -0.1323 -0.4344 -0.2534
  194SOL      O  773   0.546   2.922   1.704 -0.1236 -0.2738 -0.9896
  194SOL      H  774   0.557   2.966   1.790  1.6403  1.9948  0.3818
  194SOL      H  775   0.486   2.974   1.648  0.1243 -0.3840 -0.6035
  194SOL      E  776   0.536   2.941   1.710  0.3744  0.2387 -0.1144
  195SOL      O  777   0.583   0.407   2.331 -0.2604 -0.3255 -0.5942
  195SOL      H  778   0.650   0.399   2.399  0.3636 -2.3326  1.7819
  195SOL      H  779   0.627   0.463   2.270  0.4328  0.2221  1.9401
  195SOL      E  780   0.605   0.416   2.333 -0.2719 -0.6278  0.1494
  196SOL      O  781   1.380   1.643   3.496 -0.2721 -0.4654 -0.3158
  196SOL      H  782   1.427   1.691   3.568 -0.0196  1.7844 -1.6506
  196SOL      H  783   1.445   1.588   3.458 -0.5205  0.8389  1.8437
  196SOL      E  784   1.402   1.642   3.503 -0.5565  0.1698 -0.1862
  197SOL      O  785   3.170   3.252   3.018  0.2134  0.2924  0.3416
  197SOL      H  786   3.084   3.292   3.033 -0.4354 -1.8291  2.1189
  197SOL      H  787   3.197   3.213   3.102 -0.4382 -0.8640  2.4027
  197SOL      E  788   3.158   3.253   3.037  0.0455 -0.3098  0.5077
  198SOL      O  789   3.178   0.829   1.927  0.3133 -0.6210 -0.2532
  198SOL      H  790   3.215   0.801   2.011 -1.3427  1.0725 -2.8263
  198SOL      H  791   3.146   0.745   1.894  1.2061  0.5688 -0.8720
  198SOL      E  792   3.179   0.807   1.937  0.1333 -0.1795 -0.9060
  199SOL      O  793   0.085   2.584   2.922 -0.1366 -0.4977 -0.3711
  199SOL      H  794   0.045   2.547   2.841  2.1974  0.0325 -1.7069
  199SOL      H  795   0.149   2.651   2.892  0.3795 -0.2469  0.0408
  199SOL      E  796   0.090   2.590   2.900  0.1303 -0.1635  0.1173
  200SOL      O  797   2.038   1.686   0.163 -0.7797 -0.0149  0.5230
  200SOL      H  798   2.112   1.668   0.230 -0.4345  0.3578  2.3186
  200SOL      H  799   1.986   1.760   0.196 -0.4533 -0.3815  0.2328
  200SOL      E  800   2.042   1.697   0.183  0.1103 -0.0939  0.8703
  201SOL      O  801   0.845   1.203   3.138  0.1779 -0.5289  0.0288
  201SOL      H  802   0.881   1.184   3.222  0.7675  0.7033  0.6694
  201SOL      H  803   0.901   1.271   3.104 -0.8132 -2.8978  0.1370
  201SOL      E  804   0.863   1.213   3.148 -0.1675 -0.5705 -0.1159
  202SOL      O  805   3.443   0.091   3.485  0.3151 -0.3959 -0.4422
  202SOL      H  806   3.391   0.166   3.465  0.7827 -1.4262 -1.2023
  202SOL      H  807   3.506   0.123   3.553 -0.5466  0.7101 -2.0448
  202SOL      E  808   3.445   0.113   3.495  0.2521 -0.0923 -0.2433
  203SOL      O  809   0.395   3.413   3.841 -0.1993  0.3149 -0.2520
  203SOL      H  810   0.487   3.441   3.834  1.6779 -1.7358  0.9130
  203SOL      H  811   0.381   3.324   3.805  0.0024  0.0754  1.4149
  203SOL      E  812   0.411   3.401   3.832  0.2706  0.1664 -0.0100
  204SOL      O  813   0.507   1.626   2.061 -0.1422 -0.0139 -0.0947
  204SOL      H  814   0.475   1.718   2.081  2.9258  0.0013 -0.8760
  204SOL      H  815   0.514   1.628   1.960  2.3248 -1.3727 -1.6283
  204SOL      E  816   0.502   1.645   2.045  0.3657 -0.4249 -0.1995
  205SOL      O  817   2.688   0.588   0.585  0.1214 -0.3213  0.0324
  205SOL      H  818   2.605   0.567   0.627  1.3234  0.4126 -1.4224
  205SOL      H  819   2.763   0.538   0.622  1.6073  1.8460 -0.9700
  205SOL      E  820   2.687   0.574   0.601  0.2884  0.6924  0.3035
  206SOL      O  821   0.566   2.481   1.467  0.4684  0.7970  0.3189
  206SOL      H  822   0.518   2.415   1.419  1.2056 -2.3063 -0.8468
  206SOL      H  823   0.641   2.429   1.491 -1.0721 -1.7229 -0.4083
  206SOL      E  824   0.571   2.458   1.462  0.2107 -0.6569 -0.1404
  207SOL      O  825   2.147   1.998   3.510 -0.3518  0.0002 -0.2292
  207SOL      H  826   2.186   2.058   3.436 -0.9955 -2.2402  1.0373
  207SOL      H  827   2.059   2.033   3.502 -1.2658  1.0495 -4.7009
  207SOL      E  828   2.137   2.017   3.493 -0.3787 -0.1191 -0.2401
  208SOL      O  829   0.533   0.946   1.863  0.1374  0.1838  0.0601
  208SOL      H  830   0.497   0.866   1.906 -0.0879  1.5228 -1.0531
  208SOL      H  831   0.451   0.994   1.839  2.3244 -1.8142  0.5690
  208SOL      E  832   0.509   0.939   1.867  0.3575 -0.1531 -0.1270
  209SOL      O  833   0.889   2.263   3.124  0.9042 -0.6974  0.1058
  209SOL      H  834   0.838   2.263   3.040 -0.8928 -1.9028 -2.6597
  209SOL      H  835   0.914   2.354   3.151 -1.2601  0.6642 -0.7645
  209SOL      E  836   0.884   2.281   3.112  0.1771 -0.2885 -0.6943
  210SOL      O  837   3.286   0.922   3.696 -0.5191 -0.3035 -0.0883
  210SOL      H  838   3.353   0.970   3.647  1.8972  0.7708 -0.7475
  210SOL      H  839   3.245   0.984   3.753 -1.0122  2.0606 -0.6925
  210SOL      E  840   3.291   0.944   3.698 -0.2062 -0.0254 -0.6191
  211SOL      O  841   1.795   0.479   1.970 -0.1332  0.1006  0.6312
  211SOL      H  842   1.726   0.411   1.938  2.7303  1.8688  2.3214
  211SOL      H  843   1.769   0.511   2.053 -1.1301 -1.2973  0.4602
  211SOL      E  844   1.776   0.472   1.980  0.3953  0.2142  0.3722
  212SOL      O  845   3.551   1.970   2.622  0.1508  0.3285 -0.0891
  212SOL      H  846   3.606   1.895   2.600  2.7951  1.2612  0.3847
  212SOL      H  847   3.579   2.003   2.706  0.3338  1.6071  0.9178
  212SOL      E  848   3.568   1.962   2.635  0.1684  0.7901  0.0823
  213SOL      O  849   0.452   1.093   2.928 -0.2282 -0.4797 -0.0709
  213SOL      H  850   0.419   1.039   2.847  1.8986  1.0377 -0.2965
  213SOL      H  851   0.531   1.051   2.954  0.1721 -0.7752  0.6761
  213SOL      E  852   0.461   1.074   2.917  0.1463 -0.0059  0.0584
  214SOL      O  853   2.020   3.516   0.139  0.3604  0.0799 -0.5669
  214SOL      H  854   1.928   3.482   0.138 -1.7008  1.1717 -0.2722
  214SOL      H  855   2.018   3.613   0.116  2.5832  0.8698  1.8067
  214SOL      E  856   2.001   3.529   0.134  0.1736  0.4630  0.0175
  215SOL      O  857   1.586   1.046   2.851 -0.3374 -0.4845 -0.5071
  215SOL      H  858   1.598   1.069   2.943  1.4485  0.0893  1.6606
  215SOL      H  859   1.665   0.994   2.834  2.3602 -0.0567  3.5998
  215SOL      E  860   1.604   1.040   2.866  0.2757 -0.2883 -0.1766
  216SOL      O  861   0.451   3.365   3.378 -0.7936 -0.0482 -0.4070
  216SOL      H  862   0.512   3.310   3.330  1.4559  3.2405 -0.2167
  216SOL      H  863   0.510   3.429   3.420 -3.1164 -1.3952 -0.7266
  216SOL      E  864   0.475   3.366   3.377 -0.4876  0.3781  0.1182
  217SOL      O  865   2.974   2.016   1.745 -0.0895  0.1582  0.2197
  217SOL      H  866   2.977   1.923   1.768 -0.2254 -0.7472  1.9071
  217SOL      H  867   3.046   2.036   1.681 -0.7309  1.4897 -0.9107
  217SOL      E  868   2.989   2.001   1.737  0.0019 -0.2409 -0.0420
  218SOL      O  869   2.112   0.938   2.378  0.4822 -0.0845 -0.5598
  218SOL      H  870   2.139   0.930   2.472  0.3427  1.1300 -0.7128
  218SOL      H  871   2.072   1.026   2.369  1.8985  2.4051 -0.7828
  218SOL      E  872   2.109   0.954   2.395  0.4990  0.1366 -0.1192
  219SOL      O  873   1.907   0.533   3.101  0.3011  0.1283 -0.1022
  219SOL      H  874   1.934   0.486   3.025 -1.2388 -0.3463  0.5003
  219SOL      H  875   1.929   0.627   3.098 -0.1213  2.1471 -0.6833
  219SOL      E  876   1.917   0.542   3.085 -0.2470  0.3053 -0.3173
  220SOL      O  877   1.886   2.294   1.088  0.6620  0.5364 -0.2308
  220SOL      H  878   1.866   2.216   1.036  1.8818  0.8832  0.0002
  220SOL      H  879   1.886   2.261   1.178  2.1531 -0.5154  0.8244
  220SOL      E  880   1.882   2.272   1.096  0.7831  0.5203  0.0017
  221SOL      O  881   1.222   1.076   0.055 -0.1292  0.0215 -0.1964
  221SOL      H  882   1.199   1.074  -0.041 -1.7574  0.9694  1.4162
  221SOL      H  883   1.190   1.159   0.092 -0.0209 -2.7174  0.7490
  221SOL      E  884   1.211   1.092   0.043 -0.4057  0.1197  0.5596
  222SOL      O  885   1.701   2.152   3.561  0.2252  0.1335 -0.3790
  222SOL      H  886   1.759   2.096   3.502  0.2282 -1.4666 -0.0905
  222SOL      H  887   1.732   2.243   3.544 -0.2245  1.0815 -0.1763
  222SOL      E  888   1.718   2.159   3.546  0.3611 -0.0211 -0.1028
  223SOL      O  889   2.389   0.865   2.901 -0.1296 -0.4715 -0.1083
  223SOL      H  890   2.474   0.826   2.910 -1.1060 -1.4368  1.4680
  223SOL      H  891   2.322   0.794   2.930 -0.3556 -0.0712  1.5071
  223SOL      E  892   2.393   0.843   2.908 -0.2115 -0.1802  0.5051
  224SOL      O  893   1.125   3.056   0.758 -0.3257 -0.1629 -0.2081
  224SOL      H  894   1.050   3.113   0.789 -4.7535 -1.6385 -2.3367
  224SOL      H  895   1.094   2.970   0.729  1.4370  4.0739 -0.9460
  224SOL      E  896   1.104   3.050   0.759  0.0483  0.2219 -0.4499
  225SOL      O  897   2.264   3.197   3.055  0.0327 -0.2534 -0.5949
  225SOL      H  898   2.267   3.289   3.082  0.5125 -0.8270  0.6753
  225SOL      H  899   2.187   3.162   3.095 -0.2173  2.3473 -0.8248
  225SOL      E  900   2.249   3.209   3.068  0.2210  0.4298 -0.1416
  226SOL      O  901   0.930   2.703   1.644 -0.1623 -0.4648  0.3060
  226SOL      H  902   0.842   2.693   1.602  1.0036  0.6080  2.1897
  226SOL      H  903   1.001   2.698   1.572 -1.4737  1.7026 -0.7594
  226SOL      E  904   0.926   2.700   1.621 -0.2393  0.3216  0.1892
  227SOL      O  905   0.952   1.751   0.745  0.1852 -0.4714  0.0810
  227SOL      H  906   0.972   1.840   0.716  0.5505  2.5935  1.4868
  227SOL      H  907   1.024   1.697   0.716  0.9831  0.6656  1.6744
  227SOL      E  908   0.970   1.758   0.733 -0.0968  0.1730  0.4112
  228SOL      O  909   1.448   2.094   3.471 -0.4567 -0.2585 -0.4535
  228SOL      H  910   1.545   2.106   3.503  1.2862  0.5058  1.3180
  228SOL      H  911   1.448   2.067   3.382  0.2045  1.9189 -1.4674
  228SOL      E  912   1.467   2.091   3.460  0.3502  0.5472 -0.5277
  229SOL      O  913   2.342   0.427   2.485 -0.0834 -0.0391  0.6206
  229SOL      H  914   2.258   0.466   2.452 -0.0094 -0.2874 -0.4211
  229SOL      H  915   2.402   0.491   2.447 -2.9714  1.9414 -0.9826
  229SOL      E  916   2.337   0.448   2.471 -0.1614 -0.0453  0.0927
  230SOL      O  917   2.327   0.779   2.241 -0.4604  0.8914  0.1343
  230SOL      H  918   2.257   0.827   2.280  0.3523 -0.8060  2.2895
  230SOL      H  919   2.283   0.703   2.193 -0.2731  0.1153  0.3301
  230SOL      E  920   2.304   0.773   2.239  0.4661  0.1130  0.6154
  231SOL      O  921   3.285   0.955   1.710  0.0811  0.1344 -0.3047
  231SOL      H  922   3.320   0.885   1.643  0.3053 -1.4177  1.6314
  231SOL      H  923   3.260   0.908   1.789  2.9769 -0.4177 -0.8708
  231SOL      E  924   3.287   0.932   1.712  0.3735  0.0924  0.0120
  232SOL      O  925   1.321   1.359   0.692  0.0787 -0.0687 -0.9906
  232SOL      H  926   1.407   1.398   0.691 -1.6851 -0.1370  0.1288
  232SOL      H  927   1.325   1.279   0.753 -1.4105  1.3512  0.6017
  232SOL      E  928   1.339   1.351   0.704 -0.2233  0.3639 -0.1568
  233SOL      O  929   3.474   2.675   3.117 -0.5085 -0.0308  0.4111
  233SOL      H  930   3.440   2.762   3.098 -1.4711  1.6129 -3.5531
  233SOL      H  931   3.514   2.655   3.029  0.7696  1.0933  0.7390
  233SOL      E  932   3.475   2.688   3.095 -0.6534  0.1599 -0.2442
  234SOL      O  933   0.184   2.074   1.735  0.8151  0.0556 -0.1769
  234SOL      H  934   0.209   2.059   1.645  2.0489  0.1692  1.9004
  234SOL      H  935   0.145   2.161   1.728  0.7844 -1.5468 -1.8627
  234SOL      E  936   0.181   2.088   1.716  0.3340 -0.3429 -0.0885
  235SOL      O  937   0.836   0.311   0.042  0.0415  0.9351 -0.0945
  235SOL      H  938   0.816   0.241  -0.024 -0.9298 -0.2404 -1.3015
  235SOL      H  939   0.755   0.318   0.094  1.1222 -0.6145 -1.3130
  235SOL      E  940   0.816   0.298   0.039 -0.2089 -0.0419  0.0659
  236SOL      O  941   2.184   0.881   3.445 -0.2886 -0.1451 -0.3150
  236SOL      H  942   2.233   0.967   3.412  0.3218  0.0373  0.0556
  236SOL      H  943   2.143   0.822   3.373 -0.4259 -1.1017 -1.7747
  236SOL      E  944   2.186   0.887   3.424  0.0414 -0.2109  0.0548
  237SOL      O  945   2.374   1.923   0.798 -0.2126  0.2527  0.0930
  237SOL      H  946   2.379   1.999   0.853  1.7054  2.0376 -1.6557
  237SOL      H  947   2.320   1.950   0.723 -0.6229  0.3802  0.9893
  237SOL      E  948   2.364   1.943   0.794  0.2496  0.3727 -0.3324
  238SOL      O  949   3.260   0.170   0.352  0.1982 -0.7913 -0.4376
  238SOL      H  950   3.209   0.219   0.286  1.5987 -0.4218  1.2810
  238SOL      H  951   3.264   0.079   0.322 -2.0441  3.0029  0.1652
  238SOL      E  952   3.251   0.162   0.333  0.3140  0.2475 -0.0810
  239SOL      O  953   1.916   2.474   0.247  0.7591 -0.6017 -0.0644
  239SOL      H  954   1.923   2.496   0.154 -1.2496  0.2235  1.0194
  239SOL      H  955   1.818   2.469   0.262 -0.7063 -0.3187  1.6228
  239SOL      E  956   1.898   2.477   0.231  0.3878 -0.1461  0.2205
  240SOL      O  957   3.342   0.498   0.115 -0.2457 -0.3605 -0.1875
  240SOL      H  958   3.347   0.415   0.070 -1.6664  2.1416  0.9051
  240SOL      H  959   3.259   0.472   0.162 -0.8914 -0.1442 -0.8242
  240SOL      E  960   3.326   0.476   0.115 -0.5281  0.2247 -0.2048
  241SOL      O  961   0.731   2.926   0.937  0.1575 -0.6421  0.1369
  241SOL      H  962   0.660   2.942   0.997  1.0180  0.3883 -1.3448
  241SOL      H  963   0.780   3.009   0.948 -1.9315 -1.6030 -1.7392
  241SOL      E  964   0.726   2.946   0.951 -0.1839 -0.1583 -0.5241
  242SOL      O  965   2.607   2.360   3.244  0.4042  0.0167 -0.1428
  242SOL      H  966   2.675   2.295   3.240 -3.2694 -1.2798  1.4596
  242SOL      H  967   2.533   2.318   3.194 -1.9369  2.3028 -0.0304
  242SOL      E  968   2.606   2.338   3.233 -0.5127  0.3335 -0.1069
  243SOL      O  969   1.802   1.301   0.253  0.1785 -0.4119  0.2045
  243SOL      H  970   1.729   1.314   0.317  0.6682  0.0499  0.6310
  243SOL      H  971   1.789   1.212   0.213  2.2250  0.3349  0.5391
  243SOL      E  972   1.785   1.286   0.258  0.5752  0.3977  0.3593
  244SOL      O  973   3.576   3.567   2.771 -0.2999 -0.3421  0.2533
  244SOL      H  974   3.590   3.603   2.858  1.0569  0.0433 -2.3370
  244SOL      H  975   3.502   3.615   2.734  1.2089 -0.4177  0.6921
  244SOL      E  976   3.564   3.584   2.781 -0.1597 -0.3688 -0.6848
  245SOL      O  977   2.940   3.078   0.885  0.8840  0.4100 -0.0285
  245SOL      H  978   2.866   3.016   0.879 -1.2743  1.4022  0.2251
  245SOL      H  979   3.010   3.037   0.936 -0.8873 -1.9061 -3.5139
  245SOL      E  980   2.939   3.057   0.894  0.0501 -0.1265 -0.4320
  246SOL      O  981   2.063   1.277   3.895 -0.2342 -0.0682 -0.1248
  246SOL      H  982   2.113   1.247   3.973 -0.8848 -0.3047  3.3399
  246SOL      H  983   2.012   1.350   3.933 -0.4777  1.5647 -0.3688
  246SOL      E  984   2.063   1.286   3.918 -0.1570  0.1678  0.3470
  247SOL      O  985   0.764   0.976   2.210  0.4781 -0.1376 -0.0920
  247SOL      H  986   0.775   0.999   2.115 -0.9397 -0.0900  0.5603
  247SOL      H  987   0.684   1.027   2.227  2.6547  2.3930 -1.2454
  247SOL      E  988   0.750   0.991   2.194  0.1834  0.2081  0.1100
  248SOL      O  989   0.406   1.789   0.379  0.3518 -0.2409  0.0483
  248SOL      H  990   0.369   1.833   0.456 -2.1117 -1.4113 -1.8776
  248SOL      H  991   0.372   1.698   0.364  0.0891 -0.6528  0.9968
  248SOL      E  992   0.392   1.780   0.391 -0.0253 -0.2860 -0.1368
  249SOL      O  993   1.223   0.599   2.439 -0.3599  0.1465  0.4925
  249SOL      H  994   1.170   0.535   2.483 -1.8696  2.6554 -1.1220
  249SOL      H  995   1.180   0.600   2.350  1.4775 -2.3362  1.6388
  249SOL      E  996   1.204   0.586   2.430 -0.1756  0.0161  0.4041
  250SOL      O  997   1.917   2.825   0.659  0.0975 -0.0959 -0.5101
  250SOL      H  998   1.920   2.769   0.579 -0.7425 -0.8944  0.0093
  250SOL      H  999   1.980   2.899   0.650 -0.9780 -1.5537  2.3006
  250SOL      E 1000   1.930   2.828   0.641  0.1696  0.0994  0.1120
  251SOL      O 1001   1.791   0.384   3.672 -0.5245  0.4458  0.1838
  251SOL      H 1002   1.872   0.353   3.633  1.6766 -0.4862  1.8452
  251SOL      H 1003   1.795   0.359   3.769 -0.3951  1.6897  2.0575
  251SOL      E 1004   1.808   0.373   3.684 -0.7314  0.0040  0.2401
  252SOL      O 1005   3.509   1.028   3.576 -0.4269  0.2828 -0.3958
  252SOL      H 1006   3.563   1.069   3.644 -0.3388  0.2325 -3.4698
  252SOL      H 1007   3.487   1.108   3.516  2.4055 -0.2109 -1.0451
  252SOL      E 1008   3.516   1.052   3.578 -0.0857  0.0424 -0.4707
  253SOL      O 1009   2.821   2.590   3.501  0.3927  0.2835  0.0333
  253SOL      H 1010   2.730   2.568   3.524  1.3159 -0.6005  0.9869
  253SOL      H 1011   2.880   2.535   3.555  1.3495  1.4859 -0.9263
  253SOL      E 1012   2.814   2.575   3.517  0.3829 -0.0511 -0.1145
  254SOL      O 1013   1.665   1.959   1.991  0.0080  0.3745  0.1552
  254SOL      H 1014   1.613   1.934   2.063  0.6199 -1.2169 -0.6254
  254SOL      H 1015   1.716   1.881   1.957  3.0590  1.0014 -1.4036
  254SOL      E 1016   1.665   1.938   1.998  0.0361  0.4753  0.0035
  255SOL      O 1017   0.590   3.406   1.473 -0.1231 -0.4391  0.1210
  255SOL      H 1018   0.645   3.403   1.395  2.8379  1.1376 -0.8504
  255SOL      H 1019   0.503   3.392   1.437  1.3931 -2.0220  0.9608
  255SOL      E 1020   0.584   3.402   1.450  0.3960 -0.2247  0.1304
  256SOL      O 1021   0.277   1.192   0.680 -0.0549  0.3077  0.1646
  256SOL      H 1022   0.331   1.186   0.603 -0.6554  1.9859 -1.7859
  256SOL      H 1023   0.342   1.167   0.746  1.4332 -0.3565  1.5932
  256SOL      E 1024   0.301   1.186   0.678  0.5213  0.2933 -0.2375
  257SOL      O 1025   0.263   2.832   3.520  0.0972  0.2503  0.3594
  257SOL      H 1026   0.275   2.925   3.515  2.3423 -0.2592 -0.9536
  257SOL      H 1027   0.245   2.800   3.610 -1.2412 -0.4765 -1.2802
  257SOL      E 1028   0.262   2.844   3.537 -0.1200 -0.1046 -0.1854
  258SOL      O 1029   0.260   0.065   3.767 -0.3854  0.5545  0.2150
  258SOL      H 1030   0.307   0.143   3.804  0.4747  1.3890 -1.6938
  258SOL      H 1031   0.304  -0.020   3.794  0.6594  1.5403  0.4457
  258SOL      E 1032   0.278   0.063   3.780  0.0671  0.6272  0.0078
  259SOL      O 1033   1.498   2.254   0.244 -0.7868 -0.3445  0.1287
  259SOL      H 1034   1.485   2.234   0.155 -1.7785 -0.7201  0.9793
  259SOL      H 1035   1.404   2.247   0.275 -0.6976  0.5953  2.2493
  259SOL      E 1036   1.476   2.249   0.232 -0.1316  0.0700  0.9190
  260SOL      O 1037   1.589   0.422   2.773 -0.1434  0.6150 -0.8854
  260SOL      H 1038   1.525   0.481   2.727  1.1472  0.2301  1.6800
  260SOL      H 1039   1.672   0.433   2.725  2.7814  0.2240 -0.1999
  260SOL      E 1040   1.593   0.436   2.754 -0.2920 -0.3973  0.3016
  261SOL      O 1041   0.470   1.769   2.480 -0.4205 -0.4287 -0.4260
  261SOL      H 1042   0.489   1.825   2.559 -0.3381  0.1648  0.8192
  261SOL      H 1043   0.524   1.803   2.415 -1.4439 -1.2881 -0.7963
  261SOL      E 1044   0.485   1.787   2.483 -0.4404 -0.3910 -0.1164
  262SOL      O 1045   3.245   1.279   0.491  0.2468  0.3186 -0.0276
  262SOL      H 1046   3.261   1.343   0.421  2.1103  0.4324  0.7611
  262SOL      H 1047   3.154   1.253   0.483  5.9634  1.2417 -2.6056
  262SOL      E 1048   3.230   1.287   0.475  0.8350  0.3952 -0.0646
  263SOL      O 1049   1.912   0.673   3.724 -0.1287  0.2910 -0.0185
  263SOL      H 1050   1.886   0.582   3.695  0.2128 -1.0029 -3.8944
  263SOL      H 1051   1.883   0.696   3.809 -1.7769  1.7260  0.6451
  263SOL      E 1052   1.901   0.660   3.735 -0.2781  0.0831 -0.4033
  264SOL      O 1053   2.638   0.862   0.680 -0.5500 -0.4841 -0.0879
  264SOL      H 1054   2.562   0.881   0.621  0.1036 -0.5692  0.4185
  264SOL      H 1055   2.690   0.800   0.626  0.5003  0.5369 -0.2274
  264SOL      E 1056   2.633   0.854   0.658  0.1054 -0.0627 -0.0385
  265SOL      O 1057   0.928   2.218   2.457  0.3402 -0.0211  0.1722
  265SOL      H 1058   0.996   2.152   2.469 -0.7025 -2.4654 -0.9903
  265SOL      H 1059   0.956   2.260   2.374 -0.7284 -1.4442  0.3593
  265SOL      E 1060   0.947   2.213   2.442 -0.1750  0.0157 -0.4263
  266SOL      O 1061   0.192   3.232   2.724  0.2296 -0.2456 -0.3116
  266SOL      H 1062   0.202   3.257   2.819 -0.7030  0.4648  0.2828
  266SOL      H 1063   0.097   3.234   2.712  0.6612  0.8201  0.2648
  266SOL      E 1064   0.175   3.238   2.740  0.0363 -0.3252 -0.1081
  267SOL      O 1065   3.168   0.424   1.386 -0.2640 -0.3098 -0.3337
  267SOL      H 1066   3.187   0.509   1.344  0.6420  1.4036 -2.1398
  267SOL      H 1067   3.205   0.435   1.478  0.4186  0.9970 -3.5403
  267SOL      E 1068   3.179   0.443   1.396 -0.4606 -0.1068 -0.5768
  268SOL      O 1069   1.447   3.387   2.001 -0.1579  0.2719 -0.7223
  268SOL      H 1070   1.437   3.364   2.092  0.0525  0.3161 -1.5866
  268SOL      H 1071   1.518   3.334   1.964  2.4353  0.0821  1.2206
  268SOL      E 1072   1.459   3.372   2.012  0.3987 -0.0519 -0.3382
  269SOL      O 1073   3.260   2.037   3.473  0.0892 -0.1137  0.4054
  269SOL      H 1074   3.205   2.034   3.393 -0.1596 -2.2141  2.4650
  269SOL      H 1075   3.206   2.052   3.557 -1.5120 -0.9854  0.1768
  269SOL      E 1076   3.238   2.039   3.474 -0.0962 -0.4107  0.5019
  270SOL      O 1077   1.259   1.664   1.042 -0.0658  0.5576 -0.2719
  270SOL      H 1078   1.316   1.594   1.021 -0.8039 -0.6882 -0.2178
  270SOL      H 1079   1.179   1.631   1.002  0.1108 -2.9202 -0.7625
  270SOL      E 1080   1.254   1.643   1.030 -0.0577 -0.5073  0.2102
  271SOL      O 1081   0.148   1.948   0.367 -0.8977  0.7088 -0.4844
  271SOL      H 1082   0.124   2.039   0.350 -1.9637  1.3269  0.3401
  271SOL      H 1083   0.224   1.927   0.318 -0.8176 -0.2578 -1.3648
  271SOL      E 1084   0.158   1.962   0.354 -0.5973  0.1210 -0.2950
  272SOL      O 1085   2.300   0.610   2.929 -0.5812 -0.0722  0.1199
  272SOL      H 1086   2.305   0.557   3.007 -1.1496 -1.4852 -0.8052
  272SOL      H 1087   2.349   0.559   2.858 -1.1432  2.1485 -0.8567
  272SOL      E 1088   2.311   0.589   2.930 -0.5516 -0.1261 -0.3721
  273SOL      O 1089   2.572   1.912   2.853  0.9337 -0.1527 -0.6315
  273SOL      H 1090   2.631   1.835   2.819 -1.3260 -0.0734  0.6333
  273SOL      H 1091   2.479   1.880   2.859  1.4827  3.0837 -3.4950
  273SOL      E 1092   2.565   1.890   2.848  0.2426 -0.1432 -0.6718
  274SOL      O 1093   0.941   0.356   0.987  0.1174 -0.6594 -0.7395
  274SOL      H 1094   0.922   0.443   1.025  0.3342 -0.2793  0.2360
  274SOL      H 1095   0.877   0.291   1.010  0.8724 -0.4610 -2.2474
  274SOL      E 1096   0.924   0.360   0.999  0.1864 -0.5071 -0.2778
  275SOL      O 1097   2.033   1.119   3.150 -0.4067  0.0143  0.0916
  275SOL      H 1098   1.996   1.175   3.229 -2.2692 -2.0154  0.4903
  275SOL      H 1099   2.127   1.111   3.166  0.7335 -1.8517  2.2944
  275SOL      E 1100   2.044   1.129   3.169 -0.0778 -0.0854  0.1325
  276SOL      O 1101   3.432   2.436   0.330  0.6812  0.2756  1.1789
  276SOL      H 1102   3.433   2.387   0.242  1.9530  0.1853 -1.1779
  276SOL      H 1103   3.409   2.527   0.302 -2.0329  0.5354  0.7809
  276SOL      E 1104   3.427   2.445   0.307  0.5216  0.7539  0.3225
  277SOL      O 1105   0.328   0.780   2.991 -0.8277 -0.2306  0.3298
  277SOL      H 1106   0.420   0.784   3.009  0.2823 -0.6752  0.1772
  277SOL      H 1107   0.298   0.703   3.044 -0.7171  0.1258  0.6417
  277SOL      E 1108   0.340   0.766   3.005  0.1081  0.5404  0.1290
  278SOL      O 1109   1.133   0.342   3.565 -0.3922 -0.0049  0.1795
  278SOL      H 1110   1.117   0.436   3.547 -1.4462  1.2213 -0.0915
  278SOL      H 1111   1.048   0.304   3.595 -0.6063 -2.0478 -0.5462
  278SOL      E 1112   1.113   0.353   3.567  0.3104 -0.0681  0.0987
  279SOL      O 1113   1.251   3.439   2.472  0.4407  0.1606 -0.1355
  279SOL      H 1114   1.274   3.533   2.494  0.5396  1.3110  1.7832
  279SOL      H 1115   1.168   3.427   2.524 -2.0148 -0.3110 -0.7771
  279SOL      E 1116   1.239   3.455   2.487  0.0874  0.1082  0.0437
  280SOL      O 1117   2.298   2.072   0.074  0.1937  0.1283 -0.1556
  280SOL      H 1118   2.267   1.994   0.034 -3.0355  1.3204  1.2434
  280SOL      H 1119   2.273   2.075   0.163 -2.2719  0.0750 -1.7013
  280SOL      E 1120   2.287   2.057   0.084 -0.1076  0.0985  0.2917
  281SOL      O 1121   0.466   0.141   0.972  0.1923  0.0419  0.0453
  281SOL      H 1122   0.525   0.126   0.896  0.8334 -0.8624  0.1936
  281SOL      H 1123   0.462   0.234   0.989 -0.4398  0.5355 -1.4119
  281SOL      E 1124   0.477   0.157   0.960  0.1507 -0.0225 -0.0459
  282SOL      O 1125   1.389   1.239   0.923 -0.0565  0.1103 -0.2001
  282SOL      H 1126   1.318   1.231   0.981  1.1158 -0.1988  2.5208
  282SOL      H 1127   1.444   1.162   0.939  0.3941 -1.3303  1.7229
  282SOL      E 1128   1.386   1.222   0.938  0.3386 -0.0727  0.7377
  283SOL      O 1129   0.877   2.895   3.780  0.3376  0.2525 -0.4714
  283SOL      H 1130   0.794   2.866   3.827  0.6815  0.5579  1.2760
  283SOL      H 1131   0.871   2.856   3.695 -0.4317 -0.5016 -0.8691
  283SOL      E 1132   0.859   2.881   3.772  0.3657  0.7609 -0.2817
  284SOL      O 1133   2.064   0.180   3.298 -0.5156 -0.7128  0.0538
  284SOL      H 1134   2.138   0.175   3.235  1.0302 -0.1076  1.2401
  284SOL      H 1135   1.982   0.174   3.245  2.5430  0.0486 -0.9636
  284SOL      E 1136   2.063   0.178   3.275  0.2509 -0.4080  0.2023
  285SOL      O 1137   0.494   0.135   2.290  0.6720 -0.3966  1.0324
  285SOL      H 1138   0.424   0.138   2.361 -2.8410  1.7563 -2.2563
  285SOL      H 1139   0.551   0.209   2.304 -0.3913 -1.1323  0.5853
  285SOL      E 1140   0.492   0.150   2.307 -0.1968 -0.3566  0.2941
  286SOL      O 1141   0.003   2.098   2.866 -0.3202  0.0128  0.8758
  286SOL      H 1142  -0.058   2.172   2.876 -0.1077  0.9650 -2.2409
  286SOL      H 1143  -0.043   2.032   2.912 -0.3031  2.8452 -4.2903
  286SOL      E 1144  -0.019   2.100   2.877 -0.5510  0.4822 -0.0010
  287SOL      O 1145   2.963   0.329   3.850 -0.1996  0.1543 -0.3554
  287SOL      H 1146   3.002   0.291   3.772 -1.1066  2.2757  1.7628
  287SOL      H 1147   2.878   0.282   3.853  0.1548 -0.3371 -1.2476
  287SOL      E 1148   2.954   0.312   3.835  0.1127  0.4609  0.0277
  288SOL      O 1149   2.913   1.210   0.150 -0.2518 -0.3914  0.6673
  288SOL      H 1150   2.837   1.259   0.121  2.8668  0.0331  1.1034
  288SOL      H 1151   2.920   1.126   0.105  0.7260  1.3742 -0.8637
  288SOL      E 1152   2.899   1.203   0.135 -0.0298  0.0369  0.1171
  289SOL      O 1153   2.305   2.055   1.036 -0.4835 -0.2365 -0.0750
  289SOL      H 1154   2.272   1.977   1.083 -0.0890  0.3235 -0.6636
  289SOL      H 1155   2.381   2.081   1.092 -1.4639  0.2515  0.2264
  289SOL      E 1156   2.313   2.045   1.057 -0.1716 -0.2948 -0.4793
  290SOL      O 1157   0.819   0.427   1.918  0.0190  0.1427  0.1753
  290SOL      H 1158   0.856   0.427   1.828  1.8274  0.6426  1.5975
  290SOL      H 1159   0.877   0.395   1.988 -0.2493 -0.1615  2.6204
  290SOL      E 1160   0.838   0.421   1.914 -0.1552  0.1164  0.4199
  291SOL      O 1161   0.584   0.885   3.394 -0.1904  0.5657  0.2528
  291SOL      H 1162   0.552   0.915   3.480  0.4901 -1.0402 -1.0715
  291SOL      H 1163   0.570   0.978   3.348 -1.7211  0.0116 -0.9097
  291SOL      E 1164   0.575   0.910   3.402 -0.5353 -0.4134 -0.2605
  292SOL      O 1165   0.588   1.960   2.300 -0.3470 -0.3070  0.4429
  292SOL      H 1166   0.572   2.031   2.236  2.4508 -1.5838 -2.2933
  292SOL      H 1167   0.675   1.928   2.265 -0.3123 -0.6822  1.8258
  292SOL      E 1168   0.602   1.968   2.280  0.3599 -0.1089  0.0913
  293SOL      O 1169   1.814   1.686   0.939 -0.0143 -0.1865 -0.4615
  293SOL      H 1170   1.740   1.742   0.908  1.8626 -1.6112  0.9621
  293SOL      H 1171   1.885   1.691   0.877  1.0125  1.2052 -1.1657
  293SOL      E 1172   1.814   1.698   0.920  0.0422 -0.2379 -0.4527
  294SOL      O 1173   1.775   3.099   1.452 -0.0763  0.0495 -0.4795
  294SOL      H 1174   1.769   3.027   1.394  2.5996 -0.3842 -0.4421
  294SOL      H 1175   1.807   3.051   1.529  1.3460 -1.2994 -0.9134
  294SOL      E 1176   1.780   3.075   1.456  0.2674 -0.3337  0.1949
  295SOL      O 1177   0.731   0.304   2.745  0.3513  1.0419 -0.0232
  295SOL      H 1178   0.651   0.311   2.803  0.5986  0.9736  1.0649
  295SOL      H 1179   0.810   0.294   2.811  2.8103  1.3541  5.1285
  295SOL      E 1180   0.731   0.304   2.770  0.0691  0.6849  0.3322
  296SOL      O 1181   0.441   2.180   2.168  0.1655 -0.0002  0.2280
  296SOL      H 1182   0.424   2.191   2.073 -0.9221 -2.7351  2.4591
  296SOL      H 1183   0.362   2.195   2.219  0.2177 -1.1443 -0.4924
  296SOL      E 1184   0.422   2.185   2.159  0.0104 -0.5397  0.2853
  297SOL      O 1185   3.293   0.982   0.133  0.4824  0.4502 -0.2433
  297SOL      H 1186   3.275   1.047   0.065 -0.3847 -1.1051 -0.1821
  297SOL      H 1187   3.368   1.014   0.185 -2.3577  0.7813  0.4686
  297SOL      E 1188   3.305   1.001   0.130 -0.3754  0.3760  0.1372
  298SOL      O 1189   2.448   1.238   3.231 -0.2495  0.0072  0.3252
  298SOL      H 1190   2.423   1.331   3.237 -0.4969  2.6088  1.9558
  298SOL      H 1191   2.542   1.240   3.247 -2.2323 -0.6866 -1.5959
  298SOL      E 1192   2.462   1.257   3.235 -0.0646  0.1741  0.2404
  299SOL      O 1193   1.525   1.888   1.752 -0.3333  0.5066 -0.3212
  299SOL      H 1194   1.441   1.939   1.761 -2.9535 -1.1437  0.5569
  299SOL      H 1195   1.597   1.945   1.788 -0.3815 -0.0208 -0.9841
  299SOL      E 1196   1.522   1.910   1.761 -0.8060 -0.2777 -0.0022
  300SOL      O 1197   0.223   1.161   3.607 -0.0031 -0.0084  0.6121
  300SOL      H 1198   0.297   1.219   3.640 -2.5762 -1.1389 -2.4926
  300SOL      H 1199   0.197   1.171   3.510  2.3583 -0.5317 -0.9114
  300SOL      E 1200   0.232   1.175   3.594 -0.1592 -0.6219  0.1652
  301SOL      O 1201   2.392   2.556   2.729 -0.1603  0.0154 -0.1156
  301SOL      H 1202   2.399   2.651   2.737  0.0788 -0.5858 -0.1635
  301SOL      H 1203   2.367   2.555   2.635  2.1022 -0.7195  1.1654
  301SOL      E 1204   2.389   2.575   2.711  0.6113 -0.1646 -0.3408
  302SOL      O 1205   0.341   3.219   1.819 -0.6250  0.2964 -0.0462
  302SOL      H 1206   0.423   3.188   1.853 -3.8206  1.9910 -1.7165
  302SOL      H 1207   0.293   3.275   1.890  0.9117 -2.1062  0.6867
  302SOL      E 1208   0.348   3.224   1.840 -0.4790 -0.0294 -0.0335
  303SOL      O 1209   1.028   3.413   3.131  0.3325 -0.6908 -0.4883
  303SOL      H 1210   1.033   3.368   3.044  2.5466  0.1062 -0.0069
  303SOL      H 1211   0.943   3.457   3.136 -1.5827 -0.6087 -1.2374
  303SOL      E 1212   1.012   3.413   3.115  0.2750 -0.2341 -0.5130
  304SOL      O 1213   2.997   2.222   1.922  1.2117 -0.1290 -0.4331
  304SOL      H 1214   2.956   2.194   2.002  2.1943 -2.2568  1.2626
  304SOL      H 1215   3.024   2.138   1.874 -0.9532 -1.7137 -2.6464
  304SOL      E 1216   2.994   2.200   1.928  0.4120 -0.4386 -0.3625
  305SOL      O 1217   2.899   2.652   0.809  0.0144 -0.1998 -0.0191
  305SOL      H 1218   2.905   2.720   0.737 -1.0811 -0.4956 -2.7289
  305SOL      H 1219   2.961   2.679   0.880 -2.0807 -1.2508 -0.5967
  305SOL      E 1220   2.913   2.671   0.809 -0.0821 -0.1971 -0.5822
  306SOL      O 1221   3.129   3.503   2.366  0.2441  0.3091 -0.1750
  306SOL      H 1222   3.204   3.505   2.306  2.1274 -1.2454 -0.6037
  306SOL      H 1223   3.161   3.483   2.457 -0.5098 -1.5326  1.1466
  306SOL      E 1224   3.150   3.500   2.372  0.2164 -0.5183  0.0442
  307SOL      O 1225   2.299   2.520   0.953 -0.0536 -0.1983 -0.6143
  307SOL      H 1226   2.278   2.606   0.993 -1.1159 -1.4193  1.7245
  307SOL      H 1227   2.256   2.455   1.016  0.5132 -2.5624  0.7472
  307SOL      E 1228   2.286   2.524   0.974 -0.3153 -0.5078 -0.1214
  308SOL      O 1229   1.560   0.472   2.433 -0.4003 -0.4941  0.2774
  308SOL      H 1230   1.572   0.379   2.435  0.3799  1.2859 -0.6981
  308SOL      H 1231   1.475   0.478   2.386  1.5239  1.4110  1.5696
  308SOL      E 1232   1.545   0.455   2.424  0.0581  0.6230  0.1585
  309SOL      O 1233   3.049   2.762   0.527  0.2154 -0.3062  0.5559
  309SOL      H 1234   3.043   2.680   0.477 -2.5850  1.8357 -1.5477
  309SOL      H 1235   3.117   2.750   0.590 -1.3959 -1.3624 -1.9283
  309SOL      E 1236   3.061   2.743   0.530 -0.6481  0.1262 -0.0539
  310SOL      O 1237   2.782   0.179   3.126 -0.3456 -0.5199 -0.2225
  310SOL      H 1238   2.865   0.228   3.149 -0.1681  0.3288 -0.8294
  310SOL      H 1239   2.769   0.206   3.032  0.4813  0.8542  0.1219
  310SOL      E 1240   2.796   0.195   3.111  0.1157 -0.2538 -0.2285
  311SOL      O 1241   1.859   2.551   2.614 -0.0425 -0.2293  0.1665
  311SOL      H 1242   1.819   2.625   2.563  0.2810 -2.1355 -2.7969
  311SOL      H 1243   1.950   2.567   2.589 -0.9266 -2.0277  0.3598
  311SOL      E 1244   1.869   2.569   2.599 -0.0906 -0.7469 -0.1782
  312SOL      O 1245   2.454   2.667   1.241 -0.6446  0.2878  0.3085
  312SOL      H 1246   2.444   2.760   1.270  2.5886  0.4713  1.4680
  312SOL      H 1247   2.514   2.664   1.164  2.5972 -0.0315 -0.9367
  312SOL      E 1248   2.464   2.685   1.231  0.7685  0.2707 -0.0122
  313SOL      O 1249   2.534   3.402   0.005 -0.4086  0.2269  0.6457
  313SOL      H 1250   2.436   3.415  -0.001 -3.0536  2.4346  0.3181
  313SOL      H 1251   2.555   3.492   0.014  1.7233  0.8200 -2.5021
  313SOL      E 1252   2.518   3.422   0.006 -0.2277  0.2953 -0.2308
  314SOL      O 1253   1.905   2.943   0.061  0.8230 -0.1543  0.1302
  314SOL      H 1254   1.847   2.871   0.088  2.3757  0.2408 -0.3079
  314SOL      H 1255   1.951   2.967   0.143 -0.9243  0.4359  1.4881
  314SOL      E 1256   1.903   2.933   0.083  0.4638 -0.3484  0.1631
  315SOL      O 1257   2.375   2.888   0.098  0.3426 -0.3445  0.3025
  315SOL      H 1258   2.421   2.922   0.019  0.3736  0.6020  0.6626
  315SOL      H 1259   2.355   2.970   0.146 -2.2231 -2.8432 -1.4671
  315SOL      E 1260   2.380   2.911   0.092 -0.1573  0.1569 -0.4000
  316SOL      O 1261   3.555   0.889   0.735  0.0245 -0.4351  0.2403
  316SOL      H 1262   3.548   0.986   0.754 -0.1909 -0.1004 -1.5795
  316SOL      H 1263   3.471   0.849   0.701 -1.1421 -2.1080  1.0353
  316SOL      E 1264   3.537   0.900   0.732  0.2720 -0.6092 -0.3632
  317SOL      O 1265   0.475   0.361   0.354 -0.3994 -1.2874  0.2765
  317SOL      H 1266   0.391   0.382   0.400  0.6494  1.8372 -0.4029
  317SOL      H 1267   0.550   0.397   0.405 -0.9895  1.0056  0.3265
  317SOL      E 1268   0.473   0.373   0.374 -0.0305 -0.4477 -0.0614
  318SOL      O 1269   0.289   0.716   2.142 -0.3813  0.5391  0.2705
  318SOL      H 1270   0.377   0.710   2.096 -1.8444 -0.6920 -0.9597
  318SOL      H 1271   0.217   0.694   2.080  1.9131 -0.0224 -1.7648
  318SOL      E 1272   0.292   0.711   2.121 -0.4236  0.0228 -0.0620
  319SOL      O 1273   0.131   3.394   2.391  0.0638  0.5860  0.0594
  319SOL      H 1274   0.048   3.355   2.418 -0.7049 -0.0861 -1.5585
  319SOL      H 1275   0.201   3.346   2.434 -0.7956 -1.1707 -2.1087
  319SOL      E 1276   0.129   3.377   2.405  0.0880 -0.3521 -0.3462
  320SOL      O 1277   3.001   1.271   0.944 -0.0618 -0.1220 -0.0127
  320SOL      H 1278   2.998   1.363   0.913 -2.8480  0.3019  1.4226
  320SOL      H 1279   3.068   1.272   1.014 -0.6233  1.4790  1.0110
  320SOL      E 1280   3.014   1.289   0.952 -0.4210 -0.4006  0.5919
  321SOL      O 1281   3.113   1.941   0.967 -0.1660 -0.2609 -0.0787
  321SOL      H 1282   3.103   1.941   0.870  0.9102  1.5741  3.8758
  321SOL      H 1283   3.027   1.956   1.014  0.0666 -0.7854  1.6404
  321SOL      E 1284   3.094   1.944   0.957  0.1165 -0.1088  0.5044
  322SOL      O 1285   0.787   1.176   2.620  0.1735  0.4939  0.6875
  322SOL      H 1286   0.758   1.088   2.603  0.5845  0.4538 -3.1497
  322SOL      H 1287   0.716   1.244   2.635  0.3033  1.9266  1.1082
  322SOL      E 1288   0.767   1.172   2.620 -0.3486  0.4077 -0.0996
  323SOL      O 1289   2.078   2.219   1.340  0.7967  0.1279 -0.2065
  323SOL      H 1290   2.083   2.269   1.419 -1.5965  1.9479  0.0895
  323SOL      H 1291   2.129   2.267   1.271 -0.4212 -0.6132 -0.7711
  323SOL      E 1292   2.089   2.239   1.342  0.1135  0.3279  0.0487
  324SOL      O 1293   3.064   2.998   2.871  0.3941  0.3466  0.7198
  324SOL      H 1294   3.098   3.087   2.893  2.7389  1.3653  0.3850
  324SOL      H 1295   3.144   2.936   2.864 -0.1829 -0.4935  0.1023
  324SOL      E 1296   3.087   3.003   2.874  0.5436  0.2952  0.3070
  325SOL      O 1297   0.407   2.665   1.777  0.1315 -0.7760 -0.2733
  325SOL      H 1298   0.496   2.638   1.799  1.0619  0.3925 -1.0958
  325SOL      H 1299   0.420   2.762   1.773  0.7772  1.6374  0.9144
  325SOL      E 1300   0.428   2.679   1.781  0.5862 -0.0960  0.1290
  326SOL      O 1301   0.542   2.924   2.348 -0.5901  0.3781  0.0050
  326SOL      H 1302   0.480   2.999   2.355  2.2252 -0.7950 -1.6339
  326SOL      H 1303   0.508   2.857   2.405 -1.4394 -0.4246 -0.2272
  326SOL      E 1304   0.523   2.926   2.361 -0.0216  0.1934 -0.1734
  327SOL      O 1305   0.802   1.208   0.395 -0.2190  0.3848  0.4310
  327SOL      H 1306   0.800   1.194   0.298  2.2451 -0.9314 -0.0476
  327SOL      H 1307   0.708   1.227   0.417  0.4592  0.5605 -2.7061
  327SOL      E 1308   0.783   1.209   0.380 -0.0022  0.1458  0.0439
  328SOL      O 1309   0.651   0.609   1.651 -0.2347  0.3696  0.0011
  328SOL      H 1310   0.708   0.661   1.706  2.6912  0.1409 -0.1834
  328SOL      H 1311   0.640   0.525   1.705  4.2670  0.2229  0.5182
  328SOL      E 1312   0.660   0.603   1.673  0.6175  0.6820 -0.0334
  329SOL      O 1313   2.393   0.687   3.498  0.2882  0.6299  0.0495
  329SOL      H 1314   2.463   0.667   3.431  1.7768 -0.9158 -2.4640
  329SOL      H 1315   2.323   0.752   3.472  1.6446  0.5645  2.0959
  329SOL      E 1316   2.393   0.696   3.479  0.6374  0.1968 -0.5752
  330SOL      O 1317   1.458   1.470   1.056  0.3889  0.0402 -0.0468
  330SOL      H 1318   1.554   1.478   1.041  2.3534  2.3883 -0.5878
  330SOL      H 1319   1.447   1.380   1.014 -0.5714 -0.4989 -0.0180
  330SOL      E 1320   1.475   1.454   1.045  0.4081  0.5860 -0.0191
  331SOL      O 1321   2.211   0.282   2.040  0.1385  0.0098 -0.0353
  331SOL      H 1322   2.305   0.254   2.038  4.7302  1.8236  2.1548
  331SOL      H 1323   2.160   0.197   2.060 -1.6752 -0.8023  0.5764
  331SOL      E 1324   2.220   0.259   2.043  0.2973  0.0935  0.1866
  332SOL      O 1325   2.657   1.821   3.610  0.0583  0.2584  0.1928
  332SOL      H 1326   2.635   1.737   3.572 -1.1138 -0.3895 -0.9072
  332SOL      H 1327   2.680   1.801   3.702  1.7993  1.6372 -0.6494
  332SOL      E 1328   2.657   1.800   3.621  0.3550 -0.1526  0.2009
  333SOL      O 1329   1.343   2.577   2.320 -0.1808  0.3564  0.1409
  333SOL      H 1330   1.427   2.544   2.345 -1.0632 -1.6855 -3.0181
  333SOL      H 1331   1.288   2.496   2.317 -1.1635 -0.2907 -0.5856
  333SOL      E 1332   1.349   2.554   2.325 -0.1446 -0.1619 -0.1606
  334SOL      O 1333   3.403   1.422   0.289  0.2084  0.0993 -0.0603
  334SOL      H 1334   3.488   1.386   0.323 -1.4271 -0.9964 -0.4962
  334SOL      H 1335   3.404   1.404   0.194 -1.4600  0.4501  1.8765
  334SOL      E 1336   3.420   1.411   0.277 -0.1983 -0.3601  0.0151
  335SOL      O 1337   0.428   1.984   0.997 -0.0656 -0.1340  0.7498
  335SOL      H 1338   0.462   1.952   0.918 -1.6676 -0.9440 -4.0377
  335SOL      H 1339   0.337   1.960   1.001 -1.2769  0.0020 -0.4143
  335SOL      E 1340   0.416   1.973   0.982 -0.5419 -0.2149  0.0251
  336SOL      O 1341   1.354   2.997   1.211  0.1306 -0.1709 -0.1129
  336SOL      H 1342   1.262   2.996   1.227 -1.0339  0.4029  0.8360
  336SOL      H 1343   1.349   2.969   1.121 -2.3384  0.3546  0.8435
  336SOL      E 1344   1.335   2.991   1.197 -0.5499 -0.1834  0.4545
  337SOL      O 1345   1.230   2.894   3.011  0.3834  0.1144 -0.0717
  337SOL      H 1346   1.162   2.959   3.038  3.0092  0.6363 -0.1337
  337SOL      H 1347   1.298   2.939   2.955  1.4918 -0.1339 -0.8220
  337SOL      E 1348   1.230   2.916   3.005  0.6613 -0.1461  0.3479
  338SOL      O 1349   0.920   2.737   0.950  0.2793 -0.3080  0.1733
  338SOL      H 1350   0.951   2.725   1.040 -0.0200  0.8267 -0.0571
  338SOL      H 1351   0.840   2.793   0.952 -1.5979 -2.4805 -0.5780
  338SOL      E 1352   0.910   2.746   0.968 -0.0019 -0.6595  0.4006
  339SOL      O 1353   1.200   0.904   1.270  0.3581  0.0781  0.1018
  339SOL      H 1354   1.240   0.843   1.335 -2.7360 -0.9331 -1.1740
  339SOL      H 1355   1.132   0.956   1.321 -3.1500  0.4593 -1.1161
  339SOL      E 1356   1.194   0.902   1.293 -0.4323 -0.3148 -0.3710
  340SOL      O 1357   1.884   0.162   1.898  1.0356 -0.0220  0.5718
  340SOL      H 1358   1.916   0.236   1.846 -0.0548 -1.5112 -0.7785
  340SOL      H 1359   1.927   0.087   1.860  0.4004  0.2221  2.2194
  340SOL      E 1360   1.899   0.162   1.880  0.5805  0.0417  0.3674
  341SOL      O 1361   0.764   0.081   3.390 -0.2734  0.1740 -0.7779
  341SOL      H 1362   0.738   0.171   3.377  1.2212  1.1137 -0.8324
  341SOL      H 1363   0.857   0.085   3.403 -1.8781 -0.0423 -1.1923
  341SOL      E 1364   0.777   0.100   3.390 -0.2806 -0.1359 -0.6270
  342SOL      O 1365   3.412   2.847   0.495  0.6197  0.3737 -0.1822
  342SOL      H 1366   3.507   2.852   0.488 -3.4355 -0.6337 -0.9563
  342SOL      H 1367   3.381   2.942   0.483  2.5669  3.0157 -3.3510
  342SOL      E 1368   3.424   2.867   0.491  0.2606  0.3857 -0.3779
  343SOL      O 1369   1.348   2.317   3.666 -0.5961  0.0528 -0.1078
  343SOL      H 1370   1.404   2.364   3.607  0.9684 -2.6038 -1.8843
  343SOL      H 1371   1.381   2.226   3.670 -2.6915  0.3480 -1.7771
  343SOL      E 1372   1.366   2.308   3.655 -0.1400  0.0301 -0.8892
  344SOL      O 1373   2.498   0.212   1.629 -0.0593  0.4801  0.2196
  344SOL      H 1374   2.436   0.146   1.658 -0.7402 -1.4396 -1.4570
  344SOL      H 1375   2.560   0.247   1.696  2.5976  3.8383  0.0254
  344SOL      E 1376   2.498   0.206   1.648  0.1934  0.7782  0.1210
  345SOL      O 1377   0.179   2.469   1.232 -0.4648 -0.0493  0.6625
  345SOL      H 1378   0.191   2.567   1.249  0.9921  1.0045  1.3968
  345SOL      H 1379   0.263   2.431   1.256  0.4115 -2.2256  1.4989
  345SOL      E 1380   0.198   2.481   1.240  0.1404  0.0748  0.7864
  346SOL      O 1381   1.817   2.558   3.737 -0.5104 -0.3758  0.0306
  346SOL      H 1382   1.777   2.634   3.690  1.6312  2.1754  3.8984
  346SOL      H 1383   1.851   2.507   3.663  0.5891  2.1030 -0.9448
  346SOL      E 1384   1.816   2.563   3.713  0.0425  0.1029  0.6987
  347SOL      O 1385   0.015   1.169   0.795 -0.0536 -0.2363 -0.3728
  347SOL      H 1386  -0.003   1.217   0.878 -2.5184  1.0426 -2.6552
  347SOL      H 1387   0.113   1.188   0.777 -0.1898 -1.3023  1.0023
  347SOL      E 1388   0.031   1.182   0.808 -0.4538  0.1207 -0.2762
  348SOL      O 1389   1.585   1.415   1.556  0.1281 -0.1680 -0.2081
  348SOL      H 1390   1.513   1.389   1.492 -2.2846  0.0262 -0.2382
  348SOL      H 1391   1.580   1.343   1.611 -0.6946  0.3130  0.1955
  348SOL      E 1392   1.569   1.395   1.554 -0.2736 -0.5458 -0.3235
  349SOL      O 1393   0.369   3.118   3.496  0.4282 -0.3147  0.6348
  349SOL      H 1394   0.380   3.212   3.472 -1.3017 -3.4214 -0.7524
  349SOL      H 1395   0.403   3.075   3.419  3.6797 -1.0976  1.4526
  349SOL      E 1396   0.378   3.128   3.476  0.6422 -0.4430 -0.0750
  350SOL      O 1397   3.384   1.369   2.234  0.3977  0.0883 -0.0673
  350SOL      H 1398   3.359   1.291   2.186 -0.1024  0.7537  2.0813
  350SOL      H 1399   3.307   1.390   2.293 -1.4533 -0.1020 -2.2207
  350SOL      E 1400   3.364   1.357   2.236 -0.2007  0.1496  0.0744
  351SOL      O 1401   2.923   2.375   0.798  0.6603  0.1019  0.4227
  351SOL      H 1402   2.888   2.464   0.787  2.3704  2.0735 -0.9795
  351SOL      H 1403   2.849   2.320   0.831  0.5841 -0.2977  1.9885
  351SOL      E 1404   2.901   2.382   0.803  0.4574  0.4709 -0.0155
  352SOL      O 1405   2.682   0.106   1.162 -0.2195  0.1333 -0.0004
  352SOL      H 1406   2.705   0.108   1.258 -2.9926 -0.1304 -0.3662
  352SOL      H 1407   2.758   0.056   1.127 -0.7676 -1.1338 -0.7804
  352SOL      E 1408   2.702   0.096   1.174 -0.5545 -0.2773  0.1370
  353SOL      O 1409   2.996   0.250   0.574 -0.6586  0.2177 -0.6446
  353SOL      H 1410   3.008   0.345   0.570 -1.6039 -0.5835 -1.0642
  353SOL      H 1411   3.077   0.233   0.520 -1.3087  2.1502  0.2891
  353SOL      E 1412   3.014   0.265   0.563 -0.6432  0.7789 -0.1828
  354SOL      O 1413   3.121   2.980   1.079 -0.1406  0.4434  0.5469
  354SOL      H 1414   3.200   3.020   1.037  0.1008 -0.1938  0.7934
  354SOL      H 1415   3.118   2.997   1.174 -0.7270 -0.9627 -0.4092
  354SOL      E 1416   3.136   2.991   1.089 -0.5777  0.3129  0.3033
  355SOL      O 1417   3.079   2.107   2.452  0.2962 -0.6404  0.2000
  355SOL      H 1418   3.053   2.018   2.463  3.7881  0.5568 -0.5271
  355SOL      H 1419   3.083   2.126   2.357 -0.9899 -0.9535  1.3456
  355SOL      E 1420   3.075   2.093   2.435  0.0534 -0.2086  0.3691
  356SOL      O 1421   0.061   2.331   1.763  0.0345 -0.4501 -0.1801
  356SOL      H 1422  -0.007   2.338   1.700  2.9072 -1.3807  0.9241
  356SOL      H 1423   0.089   2.415   1.800 -1.9380  0.8522 -1.4042
  356SOL      E 1424   0.053   2.349   1.758 -0.2108 -0.2889  0.0668
  357SOL      O 1425   3.418   2.231   0.143 -0.1608 -0.4670  0.9012
  357SOL      H 1426   3.364   2.176   0.197  1.4849 -0.1205 -1.7874
  357SOL      H 1427   3.392   2.191   0.055  0.8789  0.3014 -0.6718
  357SOL      E 1428   3.402   2.212   0.137 -0.1372 -0.1479  0.1609
  358SOL      O 1429   0.754   0.618   0.614  0.3313  0.5453  0.0097
  358SOL      H 1430   0.852   0.615   0.623 -0.5402 -2.2940  1.0596
  358SOL      H 1431   0.737   0.624   0.516 -0.0621 -1.8664 -3.9211
  358SOL      E 1432   0.770   0.618   0.596  0.5597 -0.1822 -0.1426
  359SOL      O 1433   3.321   1.964   1.127 -0.9562  0.1435  0.3150
  359SOL      H 1434   3.247   1.950   1.063 -0.1510  1.4921  0.2868
  359SOL      H 1435   3.397   1.967   1.066  2.0225  1.8761  2.0688
  359SOL      E 1436   3.321   1.962   1.102 -0.3390  0.3190  0.5115
  360SOL      O 1437   2.170   3.157   2.079  0.2395  0.3263  0.5134
  360SOL      H 1438   2.244   3.198   2.124 -0.8439 -1.6474 -0.0874
  360SOL      H 1439   2.141   3.090   2.146  0.5548  0.9545 -0.1664
  360SOL      E 1440   2.179   3.152   2.101  0.4398  0.0626 -0.1064
  361SOL      O 1441   0.489   2.247   3.724 -1.0178 -0.6544  0.1519
  361SOL      H 1442   0.530   2.278   3.639 -0.3005 -0.1889 -1.1108
  361SOL      H 1443   0.459   2.332   3.768 -0.3135  0.7151  1.1617
  361SOL      E 1444   0.491   2.270   3.716 -0.1429  0.1411 -0.1307
  362SOL      O 1445   0.862   3.455   2.280 -0.5814 -0.2565 -0.4364
  362SOL      H 1446   0.942   3.407   2.282  0.0387  2.7589 -0.4222
  362SOL      H 1447   0.877   3.500   2.362 -1.2514  0.4788  1.9920
  362SOL      E 1448   0.881   3.455   2.297 -0.0097  0.0109  0.0602
  363SOL      O 1449   2.803   2.257   1.466  0.1168  0.1437 -0.8103
  363SOL      H 1450   2.762   2.339   1.434  0.4066  0.2058 -2.3444
  363SOL      H 1451   2.873   2.285   1.528 -0.2173  1.4924  0.7362
  363SOL      E 1452   2.808   2.279   1.472  0.0001  0.3505 -0.2049
  364SOL      O 1453   3.131   0.829   0.982 -0.4385  0.0070  0.2898
  364SOL      H 1454   3.194   0.898   1.014  0.8855 -0.2594 -1.6080
  364SOL      H 1455   3.105   0.866   0.895 -0.0638  4.5872  0.7567
  364SOL      E 1456   3.138   0.850   0.971 -0.2707  0.6972  0.1287
  365SOL      O 1457   0.779   0.726   0.096 -0.2397  0.0394  0.2595
  365SOL      H 1458   0.796   0.668   0.017 -1.0840  1.5666  0.0466
  365SOL      H 1459   0.848   0.795   0.089  0.2003  0.3925  1.8871
  365SOL      E 1460   0.796   0.728   0.079 -0.4652  0.5642  0.4697
  366SOL      O 1461   1.939   0.848   1.581 -0.2506  0.5249  0.7082
  366SOL      H 1462   1.986   0.930   1.581 -0.8638  0.6379  0.6508
  366SOL      H 1463   1.996   0.793   1.636 -1.7236  0.5133  2.9346
  366SOL      E 1464   1.960   0.853   1.592 -0.0002  0.5713  0.6833
  367SOL      O 1465   0.157   1.876   1.513 -0.0196  0.2850  0.2019
  367SOL      H 1466   0.222   1.817   1.556  1.1451 -2.5993 -0.5378
  367SOL      H 1467   0.069   1.845   1.530  0.8134 -0.0562 -1.2368
  367SOL      E 1468   0.153   1.858   1.525  0.1667 -0.2632  0.2629
  368SOL      O 1469   2.935   2.032   0.282 -0.1455 -0.2295  0.5557
  368SOL      H 1470   2.863   2.096   0.279 -1.6624  0.0388 -0.2094
  368SOL      H 1471   2.893   1.944   0.292 -2.1678 -0.2278  3.3657
  368SOL      E 1472   2.912   2.027   0.283 -0.5028  0.2169  0.3480
  369SOL      O 1473   1.726   0.845   2.107 -0.8748  0.7407 -0.2705
  369SOL      H 1474   1.803   0.832   2.160 -0.9895  1.0701 -0.7604
  369SOL      H 1475   1.749   0.882   2.023 -2.0446  0.7676  0.1997
  369SOL      E 1476   1.746   0.850   2.101 -0.5402  0.6415  0.3897
  370SOL      O 1477   3.284   0.014   0.767 -0.5568  0.3525  0.1944
  370SOL      H 1478   3.336   0.077   0.718  0.2779  1.2279  2.2973
  370SOL      H 1479   3.207   0.067   0.800  1.1688  2.4925 -0.1557
  370SOL      E 1480   3.279   0.037   0.764 -0.1432  0.6120  0.3814
  371SOL      O 1481   1.873   0.788   2.343 -0.3435  0.1732 -0.3155
  371SOL      H 1482   1.947   0.849   2.343 -0.3254  1.4457 -0.2400
  371SOL      H 1483   1.826   0.828   2.415  0.8266 -0.7519  0.5895
  371SOL      E 1484   1.878   0.808   2.358 -0.3205  0.2373 -0.1675
  372SOL      O 1485   0.682   0.397   3.540  0.3366  0.2258  0.3261
  372SOL      H 1486   0.589   0.360   3.546 -5.5634 -0.2752 -0.2764
  372SOL      H 1487   0.676   0.482   3.583 -0.3171 -1.0781 -3.0912
  372SOL      E 1488   0.662   0.407   3.550 -0.3270 -0.1343 -0.2369
  373SOL      O 1489   2.507   2.219   3.039  0.0823 -0.3752  0.1305
  373SOL      H 1490   2.550   2.133   3.063  1.9491 -0.2742 -2.3156
  373SOL      H 1491   2.415   2.208   3.020 -0.6480  1.4426 -1.3333
  373SOL      E 1492   2.497   2.199   3.040  0.3385 -0.3804 -0.4865
  374SOL      O 1493   2.659   3.280   2.246  0.1233  0.1495 -0.1468
  374SOL      H 1494   2.611   3.354   2.283  1.1091 -0.3250  0.5955
  374SOL      H 1495   2.694   3.318   2.168 -1.7138  0.9098 -0.7197
  374SOL      E 1496   2.657   3.303   2.238  0.0693 -0.0536 -0.2266
  375SOL      O 1497   0.613   3.345   2.171 -0.3059  0.0840 -0.2738
  375SOL      H 1498   0.705   3.300   2.173 -0.7201 -1.3156  0.8444
  375SOL      H 1499   0.606   3.397   2.249 -2.6432 -0.7663 -0.8302
  375SOL      E 1500   0.630   3.347   2.187 -0.4229 -0.0875 -0.1049
  376SOL      O 1501   3.561   3.101   3.341 -0.5155 -0.4869  0.2393
  376SOL      H 1502   3.601   3.183   3.304  2.0960  1.6818  0.7084
  376SOL      H 1503   3.572   3.094   3.440 -1.0574 -1.3281  1.5994
  376SOL      E 1504   3.571   3.116   3.354  0.1663 -0.2615  0.3612
  377SOL      O 1505   1.779   0.694   0.692  0.2058  0.0702 -0.6979
  377SOL      H 1506   1.757   0.687   0.598 -1.7399 -2.6347 -0.7399
  377SOL      H 1507   1.697   0.704   0.734  2.0721  1.6115  0.7838
  377SOL      E 1508   1.758   0.694   0.681  0.0088 -0.0552 -0.4852
  378SOL      O 1509   0.113   0.216   1.302 -0.1036  0.1605 -0.4257
  378SOL      H 1510   0.067   0.181   1.225  0.9209 -1.2045  1.2842
  378SOL      H 1511   0.205   0.186   1.295 -1.4927  0.8611 -1.6354
  378SOL      E 1512   0.122   0.203   1.285 -0.3496 -0.2773 -0.2485
  379SOL      O 1513   0.798   1.654   3.885  0.7324 -0.6387 -0.3929
  379SOL      H 1514   0.727   1.644   3.949  0.8812 -2.1777  1.2420
  379SOL      H 1515   0.776   1.741   3.854 -0.3938  0.1599  0.3617
  379SOL      E 1516   0.780   1.669   3.891  0.3756 -0.4586  0.1286
  380SOL      O 1517   2.729   1.088   0.816  0.5312  0.0289 -0.4376
  380SOL      H 1518   2.718   1.018   0.746 -1.5517  0.1831 -0.3447
  380SOL      H 1519   2.766   1.170   0.780  0.2920 -0.2382 -0.5743
  380SOL      E 1520   2.734   1.091   0.795  0.3316 -0.3388 -0.4889
  381SOL      O 1521   2.387   1.401   2.292 -0.0439 -0.1237 -0.0931
  381SOL      H 1522   2.380   1.337   2.220 -0.7159 -0.0962 -0.6814
  381SOL      H 1523   2.293   1.409   2.316 -0.1294  0.3116  2.1150
  381SOL      E 1524   2.367   1.389   2.282 -0.1825 -0.1498  0.0061
  382SOL      O 1525   0.867   1.635   1.134 -0.2796 -0.2230  0.4312
  382SOL      H 1526   0.795   1.573   1.167 -1.1886  0.6935  0.5709
  382SOL      H 1527   0.947   1.592   1.091  1.9489  1.5455 -0.1296
  382SOL      E 1528   0.869   1.614   1.132  0.1073  0.1640  0.2335
  383SOL      O 1529   2.285   2.051   2.338 -0.0084 -0.1814 -0.0046
  383SOL      H 1530   2.249   2.009   2.415 -0.7538  1.4254  0.1702
  383SOL      H 1531   2.376   2.027   2.324 -2.0810  2.6369 -0.4693
  383SOL      E 1532   2.296   2.038   2.351  0.1579  0.1903 -0.4904
  384SOL      O 1533   0.755   1.976   1.334 -0.6839  0.2695 -0.0376
  384SOL      H 1534   0.684   1.917   1.301 -3.3761 -0.6109 -3.5344
  384SOL      H 1535   0.825   1.915   1.352  0.0537  0.7758  0.0948
  384SOL      E 1536   0.755   1.952   1.331 -0.5357  0.1414 -0.1411
  385SOL      O 1537   1.343   0.124   3.024  0.3710 -0.9437  0.5807
  385SOL      H 1538   1.300   0.092   3.102 -1.9121 -4.1187 -0.2471
  385SOL      H 1539   1.426   0.168   3.044 -0.1749 -2.9806 -0.8434
  385SOL      E 1540   1.351   0.127   3.043  0.2361 -1.2432  0.2353
  386SOL      O 1541   0.720   0.105   1.523 -0.6183 -0.1424 -0.2724
  386SOL      H 1542   0.700   0.122   1.613  0.3910  1.7573  1.7789
  386SOL      H 1543   0.721   0.190   1.481 -2.1707 -1.0872  1.0029
  386SOL      E 1544   0.716   0.125   1.533 -0.6682  0.3389 -0.0542
  387SOL      O 1545   1.720   1.008   1.255  0.3329  0.2274 -0.5467
  387SOL      H 1546   1.788   1.068   1.297  0.3679 -3.5574  0.0864
  387SOL      H 1547   1.696   0.941   1.320  2.1271  1.3641 -0.3691
  387SOL      E 1548   1.729   1.007   1.276  0.6049 -0.0592 -0.3075
  388SOL      O 1549   2.128   1.423   0.598 -0.3289 -0.1869  0.0808
  388SOL      H 1550   2.118   1.363   0.527  2.2930  0.3423 -0.1717
  388SOL      H 1551   2.073   1.373   0.672  0.6777 -0.4901  2.4210
  388SOL      E 1552   2.115   1.401   0.599 -0.0896  0.1455  0.1816
  389SOL      O 1553   2.458   3.298   3.526 -0.0946  0.0733  0.5050
  389SOL      H 1554   2.412   3.269   3.607 -1.3628 -0.7738  2.3991
  389SOL      H 1555   2.404   3.381   3.505 -1.4786  0.6141 -0.5778
  389SOL      E 1556   2.438   3.309   3.538 -0.6789  0.2605  0.4000
  390SOL      O 1557   2.061   1.710   3.783 -0.3854 -0.1716 -0.2064
  390SOL      H 1558   2.155   1.692   3.759  1.4577 -0.7012 -0.8673
  390SOL      H 1559   2.064   1.800   3.816 -0.4957  1.7723  1.8037
  390SOL      E 1560   2.080   1.724   3.785  0.1081 -0.2474  0.0816
  391SOL      O 1561   1.491   2.948   0.122  0.6221 -0.4424  0.0809
  391SOL      H 1562   1.511   3.017   0.189 -1.2336  2.1372 -2.3714
  391SOL      H 1563   1.542   2.870   0.141  0.8428  0.1372 -0.2407
  391SOL      E 1564   1.505   2.946   0.139  0.2411  0.1804  0.1087
  392SOL      O 1565   1.542   3.549   2.453  0.0412 -0.2593  0.7492
  392SOL      H 1566   1.616   3.509   2.403 -1.0954  1.4044  1.5420
  392SOL      H 1567   1.483   3.580   2.381 -1.3791 -1.4259 -0.1611
  392SOL      E 1568   1.545   3.547   2.428  0.0918 -0.3290  0.2328
  393SOL      O 1569   0.782   3.531   3.152  0.0460  0.8203  0.9047
  393SOL      H 1570   0.734   3.449   3.178 -1.1606 -0.8042  1.7139
  393SOL      H 1571   0.758   3.603   3.217  0.2076  0.9143  1.0299
  393SOL      E 1572   0.768   3.529   3.170  0.0231  0.4651  0.1992
  394SOL      O 1573   2.019   3.436   1.249  0.1281 -0.2627 -0.0763
  394SOL      H 1574   1.984   3.368   1.190  1.9157  0.0658  1.2270
  394SOL      H 1575   1.948   3.435   1.314  4.0445 -0.6978 -0.0922
  394SOL      E 1576   1.998   3.422   1.250  0.6512 -0.2066  0.0003
  395SOL      O 1577   0.809   3.408   0.805 -0.1392  0.9821  0.1612
  395SOL      H 1578   0.886   3.460   0.820  0.3391 -1.2519 -1.6887
  395SOL      H 1579   0.802   3.386   0.718  1.2456  1.0214  0.3219
  395SOL      E 1580   0.823   3.414   0.791  0.2334  0.4054 -0.0646
  396SOL      O 1581   0.230   1.561   2.188  0.0132  0.3076  0.1061
  396SOL      H 1582   0.304   1.571   2.130 -0.4749  0.6909 -2.9416
  396SOL      H 1583   0.255   1.541   2.281 -2.0906  1.7350  0.9796
  396SOL      E 1584   0.250   1.559   2.195 -0.1633  0.4000 -0.0173
  397SOL      O 1585   2.747   1.245   1.094  0.3635 -0.3700  0.0598
  397SOL      H 1586   2.824   1.247   1.041 -1.3771 -0.8993 -0.1166
  397SOL      H 1587   2.765   1.303   1.173 -1.2981  1.8176  1.3400
  397SOL      E 1588   2.766   1.257   1.099 -0.2321 -0.0345  0.3176
  398SOL      O 1589   1.772   2.136   1.404 -0.2588  0.1829  0.1183
  398SOL      H 1590   1.867   2.161   1.408 -0.1756 -1.2072  1.0028
  398SOL      H 1591   1.762   2.068   1.339  0.6181 -2.4299 -0.5201
  398SOL      E 1592   1.789   2.128   1.392  0.0211 -0.1685 -0.0547
  399SOL      O 1593   0.652   2.500   3.163  0.3248  0.1875  0.4065
  399SOL      H 1594   0.597   2.505   3.085  0.8195 -3.1633 -1.7072
  399SOL      H 1595   0.589   2.528   3.230  1.3602 -1.5814  0.6500
  399SOL      E 1596   0.628   2.507   3.161  0.2159 -0.4890  0.1932
  400SOL      O 1597   3.473   2.617   3.565 -0.6240  0.3889  0.0220
  400SOL      H 1598   3.545   2.646   3.506  3.4155  0.2642 -0.1047
  400SOL      H 1599   3.445   2.528   3.542 -2.7043  1.7739  0.8793
  400SOL      E 1600   3.482   2.605   3.548  0.0242  0.4572 -0.6621
  401SOL      O 1601   3.188   1.459   2.416 -0.1450  0.2066 -0.2960
  401SOL      H 1602   3.203   1.449   2.510 -0.2827  0.2915  0.1140
  401SOL      H 1603   3.092   1.444   2.399 -0.8949 -1.2379 -0.4427
  401SOL      E 1604   3.172   1.454   2.431 -0.0337  0.0758 -0.3529
  402SOL      O 1605   1.528   0.457   0.464 -0.3419 -0.0933  0.3289
  402SOL      H 1606   1.463   0.461   0.390  2.2753  0.8893 -0.9888
  402SOL      H 1607   1.491   0.510   0.531 -1.5608 -2.4855  0.8247
  402SOL      E 1608   1.508   0.468   0.462 -0.0022 -0.1907  0.5753
  403SOL      O 1609   1.054   3.199   2.269  0.4823 -0.0836  0.5212
  403SOL      H 1610   1.113   3.132   2.222 -0.0086 -0.9894 -0.7489
  403SOL      H 1611   1.047   3.176   2.365 -0.1774  0.1062 -1.4904
  403SOL      E 1612   1.065   3.181   2.279 -0.0754  0.1543  0.1980
  404SOL      O 1613   0.738   0.944   0.733 -0.7016  0.5264  0.7104
  404SOL      H 1614   0.663   0.892   0.707  0.7804  0.3288 -0.7772
  404SOL      H 1615   0.708   1.033   0.736  0.6317 -1.2541  0.4158
  404SOL      E 1616   0.717   0.951   0.728 -0.4394  0.0423 -0.2543
  405SOL      O 1617   3.038   0.909   2.870 -0.2002  0.2490 -0.1256
  405SOL      H 1618   2.996   0.965   2.796 -0.3546 -3.5890 -1.6132
  405SOL      H 1619   3.080   0.970   2.930 -2.6690  1.0321 -0.5409
  405SOL      E 1620   3.038   0.932   2.867 -0.5575  0.0185 -0.8736
  406SOL      O 1621   1.384   0.450   1.866 -0.5759  0.2798  0.3380
  406SOL      H 1622   1.462   0.401   1.843 -2.8495  0.9493  0.9386
  406SOL      H 1623   1.364   0.412   1.955  0.7752  1.1349  2.5833
  406SOL      E 1624   1.396   0.432   1.879 -0.5572  0.0914  0.3791
  407SOL      O 1625   1.328   3.209   3.350  0.6049 -0.4645 -0.2759
  407SOL      H 1626   1.335   3.213   3.251 -1.1459 -2.6837  0.0970
  407SOL      H 1627   1.357   3.122   3.380  0.3173 -0.3364 -2.0935
  407SOL      E 1628   1.335   3.192   3.336 -0.0913 -0.3835 -0.0615
  408SOL      O 1629   1.947   2.734   0.368  0.2389 -1.0803  0.0796
  408SOL      H 1630   1.998   2.814   0.345  3.0453  5.1825 -1.7085
  408SOL      H 1631   1.965   2.673   0.293 -1.2126  0.4519 -1.6462
  408SOL      E 1632   1.961   2.738   0.348  0.2695  0.4717 -0.1983
  409SOL      O 1633   1.943   0.193   1.488 -0.0100 -0.2334 -0.3353
  409SOL      H 1634   1.909   0.286   1.519  1.5009 -0.4090 -0.1960
  409SOL      H 1635   2.020   0.203   1.431  1.5877  0.5023  2.2500
  409SOL      E 1636   1.952   0.214   1.483  0.2445 -0.3579 -0.1558
  410SOL      O 1637   2.647   1.614   1.143 -0.9173  0.0265  0.1092
  410SOL      H 1638   2.709   1.557   1.191 -1.0385 -3.7001  1.1862
  410SOL      H 1639   2.703   1.663   1.080  0.0992 -0.3712 -0.8594
  410SOL      E 1640   2.671   1.612   1.140 -0.1657 -0.4845 -0.2181
  411SOL      O 1641   0.105   2.193   0.281  0.2711 -0.3773 -0.1862
  411SOL      H 1642   0.047   2.186   0.202 -1.5802  0.8023 -0.0973
  411SOL      H 1643   0.058   2.251   0.343  2.0812 -0.4995  1.2191
  411SOL      E 1644   0.084   2.203   0.278 -0.0171 -0.1937  0.1032
  412SOL      O 1645   0.552   0.443   1.338  0.6436  0.4475 -0.8801
  412SOL      H 1646   0.627   0.401   1.395 -1.9360 -0.1537 -1.2942
  412SOL      H 1647   0.605   0.478   1.263  0.7066 -3.3308 -2.2475
  412SOL      E 1648   0.578   0.442   1.334  0.1083 -0.1216 -0.9698
  413SOL      O 1649   0.111   1.770   3.172  0.2829  0.4489  0.0027
  413SOL      H 1650   0.175   1.765   3.243  0.7341  0.1660 -0.9703
  413SOL      H 1651   0.033   1.716   3.195  0.5001 -0.2781 -1.0988
  413SOL      E 1652   0.109   1.758   3.191 -0.2675 -0.2920  0.0130
  414SOL      O 1653   1.679   0.116   3.708 -0.0206 -0.1386 -0.1757
  414SOL      H 1654   1.696   0.209   3.688 -0.7684 -1.1552 -0.0783
  414SOL      H 1655   1.614   0.127   3.777 -1.6256 -0.2933 -0.4485
  414SOL      E 1656   1.669   0.137   3.717 -0.3556 -0.2495 -0.4678
  415SOL      O 1657   2.875   1.100   3.842  0.3990 -0.0230  0.0584
  415SOL      H 1658   2.810   1.150   3.893 -2.1920 -0.8012  0.9605
  415SOL      H 1659   2.814   1.032   3.807  1.3825 -1.3035 -0.9728
  415SOL      E 1660   2.850   1.096   3.845 -0.1750 -0.5367 -0.2108
  416SOL      O 1661   0.147   2.669   0.216  0.2571  0.2566  0.1594
  416SOL      H 1662   0.161   2.575   0.222 -0.8469 -1.2236  1.8731
  416SOL      H 1663   0.130   2.707   0.303  1.1305 -2.4222  1.1755
  416SOL      E 1664   0.146   2.658   0.234  0.0283 -0.5506  0.4521
  417SOL      O 1665   2.944   2.843   1.726  0.4088  0.3052  0.1931
  417SOL      H 1666   2.906   2.917   1.772 -1.9670  1.6117 -1.9588
  417SOL      H 1667   3.027   2.817   1.771  1.0302 -0.8389 -1.3988
  417SOL      E 1668   2.953   2.853   1.744 -0.0056  0.6462 -0.3899
  418SOL      O 1669   2.582   3.118   0.278  0.6641  0.2814 -0.3621
  418SOL      H 1670   2.606   3.172   0.357 -1.2694 -1.8499 -0.1018
  418SOL      H 1671   2.545   3.046   0.323  2.4557  0.4228  0.6975
  418SOL      E 1672   2.579   3.115   0.303  0.2774 -0.0959 -0.0557
  419SOL      O 1673   0.296   1.451   2.443  0.7427 -0.2894  0.0417
  419SOL      H 1674   0.311   1.513   2.518  0.0764  0.2346  3.8886
  419SOL      H 1675   0.380   1.420   2.407 -0.1487  0.8520 -1.3141
  419SOL      E 1676   0.316   1.457   2.451  0.2064  0.1672  0.1369
  420SOL      O 1677   2.025   0.077   1.027 -0.1351  0.0370  0.8437
  420SOL      H 1678   1.940   0.104   1.061 -0.5190  0.3038  0.1629
  420SOL      H 1679   2.070   0.031   1.093  0.5216  2.8043  2.5587
  420SOL      E 1680   2.017   0.074   1.047  0.1423 -0.0397  0.3196
  421SOL      O 1681   2.525   1.672   0.093  0.1146  0.6717 -0.5098
  421SOL      H 1682   2.447   1.722   0.064  1.5778 -0.8552  2.3710
  421SOL      H 1683   2.499   1.580   0.099 -0.2013  1.7942  0.1711
  421SOL      E 1684   2.504   1.663   0.089  0.1620  0.4709  0.5918
  422SOL      O 1685   2.813   1.754   2.824  0.7794  0.1409  0.0192
  422SOL      H 1686   2.843   1.851   2.826  0.0390  0.7714 -2.8655
  422SOL      H 1687   2.840   1.727   2.738 -0.3588  1.6033  0.8207
  422SOL      E 1688   2.824   1.768   2.807  0.4141  0.8251 -0.3262
  423SOL      O 1689   2.117   2.202   2.536 -0.3041 -0.6330  0.2067
  423SOL      H 1690   2.158   2.255   2.467 -0.2441 -1.0115  0.2636
  423SOL      H 1691   2.106   2.259   2.614  1.7916  1.2636 -1.0035
  423SOL      E 1692   2.123   2.224   2.538 -0.1463 -0.2028 -0.0097
  424SOL      O 1693   3.558   3.027   1.692  0.3542  0.1002  0.1313
  424SOL      H 1694   3.575   3.119   1.669  0.9401 -0.7829 -0.3487
  424SOL      H 1695   3.542   3.009   1.785  0.6658  1.4492 -1.6313
  424SOL      E 1696   3.558   3.042   1.706  0.0688  0.3127 -0.2030
  425SOL      O 1697   3.386   0.541   0.953  0.2680 -0.7072 -0.4021
  425SOL      H 1698   3.473   0.570   0.926 -0.7856 -0.3109 -0.4722
  425SOL      H 1699   3.393   0.446   0.977  0.9268  2.1554  1.5875
  425SOL      E 1700   3.405   0.528   0.952  0.4925 -0.2251 -0.4632
  426SOL      O 1701   2.986   2.495   0.425  0.9441 -0.0635  0.0128
  426SOL      H 1702   3.075   2.469   0.454 -3.3362 -1.4343 -0.0636
  426SOL      H 1703   2.994   2.505   0.330 -1.9399 -3.4878 -2.0609
  426SOL      E 1704   3.006   2.492   0.412 -0.5000 -0.5555 -0.0557
  427SOL      O 1705   1.650   1.790   2.806 -0.5244 -0.0140  0.3308
  427SOL      H 1706   1.724   1.739   2.784 -0.0744  1.2325 -1.3447
  427SOL      H 1707   1.667   1.879   2.778  1.0977  0.8732  0.5817
  427SOL      E 1708   1.668   1.797   2.796 -0.0052  0.1420 -0.0337
  428SOL      O 1709   1.455   3.432   2.695  0.0351  0.6355 -0.2347
  428SOL      H 1710   1.488   3.515   2.656 -0.2704  2.0548  2.8119
  428SOL      H 1711   1.386   3.400   2.631 -1.3333 -2.2697 -0.4139
  428SOL      E 1712   1.448   3.442   2.674  0.0952  0.2474  0.0173
  429SOL      O 1713   1.731   0.439   3.985 -0.5537 -0.0084  0.0287
  429SOL      H 1714   1.722   0.517   4.036  2.4484 -0.5821 -3.6635
  429SOL      H 1715   1.648   0.390   3.984 -2.4755  0.8667  1.5313
  429SOL      E 1716   1.712   0.445   3.995  0.1930 -0.0382  0.0010
  430SOL      O 1717   0.957   2.769   1.213 -0.2490 -0.0022  0.1956
  430SOL      H 1718   1.008   2.701   1.258 -1.2429  0.5597 -0.0932
  430SOL      H 1719   0.872   2.774   1.256 -0.7537  1.4797  0.8362
  430SOL      E 1720   0.950   2.756   1.231 -0.2042  0.5138 -0.0188
  431SOL      O 1721   2.511   0.645   2.399 -0.8586 -0.0675 -0.2408
  431SOL      H 1722   2.469   0.701   2.334  0.9977 -1.7207 -0.9826
  431SOL      H 1723   2.517   0.702   2.480 -0.1761 -1.4361  0.7312
  431SOL      E 1724   2.504   0.668   2.402 -0.0772 -0.0523  0.2475
  432SOL      O 1725   1.688   0.758   1.477 -0.4117 -0.6536  0.5725
  432SOL      H 1726   1.621   0.825   1.502 -1.3969 -3.8174 -1.6839
  432SOL      H 1727   1.766   0.772   1.528 -0.8717 -2.9385 -0.2657
  432SOL      E 1728   1.690   0.774   1.492 -0.4052 -0.9756 -0.1564
  433SOL      O 1729   2.546   3.179   3.190  0.1111  0.2566 -0.7074
  433SOL      H 1730   2.481   3.141   3.251  1.2920  0.9153 -0.7732
  433SOL      H 1731   2.520   3.146   3.101 -1.0060  0.7600  1.8128
  433SOL      E 1732   2.528   3.165   3.184  0.2282 -0.1117  0.1207
  434SOL      O 1733   3.313   1.954   2.476 -0.3950  0.2694 -0.3768
  434SOL      H 1734   3.392   1.971   2.531 -3.0496  2.1226 -0.0075
  434SOL      H 1735   3.309   2.042   2.431  1.3913 -1.8624  0.3617
  434SOL      E 1736   3.328   1.975   2.478 -0.1409 -0.2409 -0.7945
  435SOL      O 1737   3.343   2.186   2.248  0.3049 -0.0303  0.1005
  435SOL      H 1738   3.294   2.265   2.265  0.6149  0.6680  0.7739
  435SOL      H 1739   3.387   2.216   2.169  0.5342  1.2428  0.4002
  435SOL      E 1740   3.342   2.208   2.236  0.1978  0.2593  0.1724
  436SOL      O 1741   2.388   0.484   0.217 -0.4379 -0.0875  0.0905
  436SOL      H 1742   2.300   0.444   0.221 -1.4806  0.6430 -0.0016
  436SOL      H 1743   2.436   0.454   0.295 -0.4444  0.7331 -0.7190
  436SOL      E 1744   2.380   0.470   0.233 -0.1837  0.3767 -0.4231
  437SOL      O 1745   3.567   1.918   1.858 -0.3960  0.3282  0.0772
  437SOL      H 1746   3.555   1.889   1.951  0.7836 -2.1723  0.2788
  437SOL      H 1747   3.650   1.976   1.850 -3.5906 -0.5299  2.0828
  437SOL      E 1748   3.581   1.924   1.875 -0.1422 -0.2128  0.4071
  438SOL      O 1749   0.407   2.027   2.650  0.6847 -0.1940  0.4279
  438SOL      H 1750   0.481   2.025   2.714 -0.1680  2.1668  0.0569
  438SOL      H 1751   0.342   1.965   2.689  1.5204 -0.6832  1.4989
  438SOL      E 1752   0.409   2.014   2.670  0.6924  0.0364  0.0865
  439SOL      O 1753   1.469   2.291   1.097  0.2658  0.1509 -0.3142
  439SOL      H 1754   1.500   2.315   1.186 -1.9889 -2.4068 -1.3820
  439SOL      H 1755   1.461   2.377   1.045 -1.2519 -0.5279  1.0276
  439SOL      E 1756   1.474   2.313   1.105 -0.3751 -0.5533  0.3640
  440SOL      O 1757   0.939   2.122   2.068 -0.1700 -0.2195  0.9512
  440SOL      H 1758   0.881   2.150   1.999 -0.5816  0.0756  1.4289
  440SOL      H 1759   0.945   2.196   2.133  0.0845 -1.8853 -2.9898
  440SOL      E 1760   0.929   2.143   2.067 -0.1936 -0.4828  0.2590
  441SOL      O 1761   2.886   1.484   2.425  0.5636 -0.7629  0.0084
  441SOL      H 1762   2.829   1.562   2.412  0.6476  0.0779  0.1806
  441SOL      H 1763   2.830   1.426   2.487 -1.2147 -2.0787 -0.4733
  441SOL      E 1764   2.863   1.488   2.435 -0.1763  0.0966 -0.1862
  442SOL      O 1765   3.450   1.308   1.326  0.3422 -0.2093  0.5131
  442SOL      H 1766   3.523   1.253   1.354  2.9833 -0.8059  0.8409
  442SOL      H 1767   3.372   1.256   1.329  1.6645 -1.5077 -0.4578
  442SOL      E 1768   3.449   1.286   1.333  0.6201 -0.3175  0.0903
  443SOL      O 1769   1.760   2.016   2.671 -0.1037  0.6234 -0.1139
  443SOL      H 1770   1.763   2.116   2.686  0.1221  2.8272 -1.8925
  443SOL      H 1771   1.741   1.993   2.578 -0.8477 -0.8376 -1.8336
  443SOL      E 1772   1.757   2.032   2.656 -0.2912  0.4107 -0.2237
  444SOL      O 1773   2.500   1.863   2.274  0.4444 -0.1549 -0.3706
  444SOL      H 1774   2.496   1.793   2.342  1.2749 -0.8459  0.3124
  444SOL      H 1775   2.487   1.800   2.204  2.5739 -1.6787  0.3151
  444SOL      E 1776   2.497   1.836   2.274  0.5078 -0.5004 -0.0737
  445SOL      O 1777   2.671   3.381   1.989 -0.1804 -0.1483  0.4881
  445SOL      H 1778   2.640   3.293   1.952 -0.7505 -0.6397 -0.5646
  445SOL      H 1779   2.762   3.388   1.945 -0.8271 -0.0887 -3.1133
  445SOL      E 1780   2.683   3.365   1.973 -0.4466 -0.2517  0.0330
  446SOL      O 1781   0.247   2.175   0.703  0.1104  0.2895  0.2030
  446SOL      H 1782   0.262   2.262   0.663  3.9917 -0.5168 -1.0311
  446SOL      H 1783   0.312   2.182   0.774 -0.5034 -3.1733 -1.3929
  446SOL      E 1784   0.263   2.194   0.709  0.2674 -0.3971 -0.2831
  447SOL      O 1785   0.071   0.018   1.906  0.1059 -0.5144  0.1421
  447SOL      H 1786   0.028   0.029   1.824 -0.2817  0.1368  1.6079
  447SOL      H 1787   0.168   0.011   1.892  2.2857 -2.4411  0.4781
  447SOL      E 1788   0.082   0.019   1.886  0.3701 -0.3451  0.1964
  448SOL      O 1789   0.909   2.540   3.217  0.1392 -0.0352  0.1312
  448SOL      H 1790   0.816   2.514   3.215  1.1359 -1.0926  2.3393
  448SOL      H 1791   0.945   2.494   3.298 -0.3322  1.3471 -2.0793
  448SOL      E 1792   0.898   2.525   3.233 -0.1833 -0.0801 -0.1021
  449SOL      O 1793   0.597   0.050   2.669 -0.1103  0.0342  0.3721
  449SOL      H 1794   0.543   0.120   2.631  1.9230  0.6550  1.8196
  449SOL      H 1795   0.659   0.091   2.732  0.4364 -2.4969  2.3697
  449SOL      E 1796   0.599   0.072   2.674  0.1489 -0.4299  0.6056
  450SOL      O 1797   2.099   2.646   1.445 -0.0473  0.5201  0.2317
  450SOL      H 1798   2.017   2.605   1.487  2.8149 -0.7399  2.4401
  450SOL      H 1799   2.123   2.717   1.501 -0.1896 -0.2771 -2.4798
  450SOL      E 1800   2.088   2.652   1.465 -0.4201 -0.0498  0.1409
  451SOL      O 1801   2.408   2.943   1.301  0.1749 -0.0505  0.3443
  451SOL      H 1802   2.493   2.980   1.334 -0.4148 -2.0185 -0.8979
  451SOL      H 1803   2.350   3.011   1.337  0.8475  0.9710  2.3701
  451SOL      E 1804   2.413   2.964   1.315  0.2425 -0.2185  0.5145
  452SOL      O 1805   3.223   2.362   0.509 -0.2275  0.2651  0.1340
  452SOL      H 1806   3.266   2.359   0.599  1.3901  1.5313  0.2976
  452SOL      H 1807   3.293   2.388   0.454  1.1492 -1.1858  1.7785
  452SOL      E 1808   3.246   2.367   0.516  0.3844 -0.0995  0.4086
  453SOL      O 1809   1.644   1.635   1.247 -0.0861  0.1046 -0.0728
  453SOL      H 1810   1.688   1.558   1.285 -0.1567  1.3624 -0.1125
  453SOL      H 1811   1.566   1.659   1.285 -1.3617  2.6044  0.2998
  453SOL      E 1812   1.637   1.624   1.262 -0.2989  0.5065 -0.3267
  454SOL      O 1813   1.595   0.791   0.933  0.2700 -0.1613 -0.3762
  454SOL      H 1814   1.512   0.738   0.914  1.2031  1.1650  1.7630
  454SOL      H 1815   1.654   0.735   0.987  1.7810  1.0395 -0.1828
  454SOL      E 1816   1.590   0.769   0.940  0.3260  0.4702 -0.0375
  455SOL      O 1817   2.537   2.536   0.837  0.0535  0.1345  0.5282
  455SOL      H 1818   2.440   2.538   0.864  1.3242 -0.7505 -0.1992
  455SOL      H 1819   2.540   2.578   0.752 -0.8757 -0.3983  0.8365
  455SOL      E 1820   2.518   2.545   0.825  0.4141 -0.0287  0.7068
  456SOL      O 1821   2.626   1.266   3.914  0.0072  0.7755 -0.9228
  456SOL      H 1822   2.644   1.356   3.958  0.0343 -1.7715 -0.2172
  456SOL      H 1823   2.602   1.204   3.994 -1.0522 -0.8980  0.5351
  456SOL      E 1824   2.625   1.272   3.939 -0.0982 -0.1294 -0.5781
  457SOL      O 1825   2.647   2.706   0.997 -0.4320 -0.3217  0.3870
  457SOL      H 1826   2.717   2.664   1.048  2.6930 -1.3873  0.9433
  457SOL      H 1827   2.611   2.644   0.938  3.0724  1.1593  0.3513
  457SOL      E 1828   2.654   2.685   0.995  0.4588 -0.4082  0.3638
  458SOL      O 1829   0.037   3.592   3.314  0.1420 -0.3263  0.1060
  458SOL      H 1830  -0.038   3.618   3.371  0.3625 -1.1409  1.7721
  458SOL      H 1831   0.112   3.576   3.371 -1.3715  0.8509 -1.4690
  458SOL      E 1832   0.037   3.594   3.337 -0.1466  0.5279  0.1737
  459SOL      O 1833   0.583   1.547   0.900 -0.0233 -0.6848  0.3532
  459SOL      H 1834   0.645   1.482   0.943 -1.4136  0.3837 -0.1278
  459SOL      H 1835   0.610   1.643   0.921 -0.5282  0.5911  0.1440
  459SOL      E 1836   0.601   1.553   0.913 -0.3667 -0.3261  0.4134
  460SOL      O 1837   1.283   1.249   0.403 -0.3372  0.0180 -0.0094
  460SOL      H 1838   1.259   1.277   0.494 -0.5343 -0.7862 -0.6063
  460SOL      H 1839   1.258   1.328   0.356 -0.5484 -0.2851 -1.0042
  460SOL      E 1840   1.273   1.271   0.412 -0.1374  0.3508 -0.3015
  461SOL      O 1841   2.399   2.881   2.252 -0.0229 -0.0683  0.1254
  461SOL      H 1842   2.399   2.804   2.312  0.7505  1.7255 -0.8848
  461SOL      H 1843   2.491   2.878   2.220 -1.0277  0.0314 -2.9286
  461SOL      E 1844   2.417   2.865   2.258 -0.2058  0.0180 -0.4574
  462SOL      O 1845   2.111   1.457   2.801 -0.4119 -0.2205  0.2079
  462SOL      H 1846   2.065   1.385   2.841  5.1163 -0.5607 -0.3831
  462SOL      H 1847   2.201   1.419   2.776  2.1706 -0.8297 -1.6985
  462SOL      E 1848   2.120   1.435   2.804  0.3462  0.0181 -0.3658
  463SOL      O 1849   2.558   1.556   3.567  0.3710 -0.1320  0.2669
  463SOL      H 1850   2.569   1.471   3.525  1.1385  0.1685  1.3688
  463SOL      H 1851   2.593   1.549   3.659 -1.6703 -1.7137 -0.2802
  463SOL      E 1852   2.567   1.538   3.577  0.1215 -0.6644 -0.0202
  464SOL      O 1853   0.427   0.949   3.599 -0.3119  0.3728 -0.1719
  464SOL      H 1854   0.411   0.896   3.679  2.7731  0.1439  0.4671
  464SOL      H 1855   0.346   1.006   3.598 -0.9644 -0.9820  1.5556
  464SOL      E 1856   0.408   0.950   3.615 -0.2050 -0.1102  0.1653
  465SOL      O 1857   3.325   0.018   3.924  0.4724  0.5815  0.2153
  465SOL      H 1858   3.298  -0.065   3.876 -0.1528 -0.5290  2.8336
  465SOL      H 1859   3.249   0.081   3.943 -3.4296 -0.7347 -2.1431
  465SOL      E 1860   3.304   0.014   3.918 -0.5066 -0.0792 -0.0074
  466SOL      O 1861   1.754   2.903   1.263  0.1231 -0.7829 -0.1918
  466SOL      H 1862   1.733   2.971   1.198 -1.8044 -0.0687 -0.6870
  466SOL      H 1863   1.832   2.864   1.216 -0.1123 -0.4034 -1.6924
  466SOL      E 1864   1.765   2.909   1.241 -0.0695 -0.1137  0.0002
  467SOL      O 1865   2.053   2.283   2.813 -0.5835  0.4515  0.1724
  467SOL      H 1866   1.964   2.251   2.788 -2.0050  1.7012 -0.3343
  467SOL      H 1867   2.106   2.204   2.826 -0.0378  2.1741  0.2209
  467SOL      E 1868   2.046   2.261   2.811 -0.7185  0.6105 -0.1884
  468SOL      O 1869   3.213   3.392   3.787  0.6058  0.5150 -0.0035
  468SOL      H 1870   3.294   3.393   3.727  1.6178  1.6213 -1.4437
  468SOL      H 1871   3.196   3.306   3.829 -4.8222  4.0373 -1.1125
  468SOL      E 1872   3.226   3.375   3.784 -0.0746  0.6390 -0.3309
  469SOL      O 1873   1.482   1.154   3.500 -0.2772  0.7340  0.0663
  469SOL      H 1874   1.395   1.198   3.465 -0.6609 -2.1222 -2.2112
  469SOL      H 1875   1.462   1.081   3.560 -1.2743 -1.5105  0.4167
  469SOL      E 1876   1.460   1.148   3.505 -0.2125 -0.4272 -0.0077
  470SOL      O 1877   2.513   2.420   2.307 -0.4644  0.2002  0.9933
  470SOL      H 1878   2.418   2.405   2.318  0.4210 -0.7177 -1.4582
  470SOL      H 1879   2.520   2.445   2.210  3.1490  2.7008  2.3863
  470SOL      E 1880   2.495   2.422   2.290  0.1678  0.0188  0.7637
  471SOL      O 1881   2.799   1.451   1.299 -0.1916  0.4717 -0.6035
  471SOL      H 1882   2.780   1.491   1.383  0.8447  1.9187 -0.5294
  471SOL      H 1883   2.888   1.420   1.308  1.9639  0.9060 -0.7488
  471SOL      E 1884   2.813   1.453   1.317  0.3190  0.2699 -0.2036
  472SOL      O 1885   3.462   3.371   0.272  0.6206  0.1585 -0.5912
  472SOL      H 1886   3.480   3.369   0.367  0.7684 -1.4788  0.0554
  472SOL      H 1887   3.394   3.437   0.265  2.1223  1.2681 -2.3964
  472SOL      E 1888   3.452   3.384   0.289  0.5995 -0.1949  0.0185
  473SOL      O 1889   0.805   0.357   2.504  0.3729  0.4830  0.2444
  473SOL      H 1890   0.768   0.328   2.590 -0.8750 -0.5405 -0.5938
  473SOL      H 1891   0.892   0.391   2.535 -1.3395  2.1315  0.6799
  473SOL      E 1892   0.815   0.358   2.527 -0.4180  0.2867  0.5041
  474SOL      O 1893   2.675   1.102   0.356 -0.1373  0.4403 -0.6606
  474SOL      H 1894   2.675   1.189   0.401 -0.7687  1.9471 -2.5099
  474SOL      H 1895   2.733   1.031   0.395  0.8248  0.0799  0.3293
  474SOL      E 1896   2.687   1.105   0.373 -0.3342  0.5753 -0.4790
  475SOL      O 1897   0.210   3.534   3.515 -0.7561  1.0754  0.1076
  475SOL      H 1898   0.219   3.599   3.584  3.9692  1.1129  1.4208
  475SOL      H 1899   0.297   3.520   3.483  0.7868  1.8639 -2.4999
  475SOL      E 1900   0.229   3.544   3.522  0.6623  0.0825 -0.3678
  476SOL      O 1901   2.038   0.424   1.850 -0.3496 -0.3241  0.1277
  476SOL      H 1902   2.079   0.353   1.894  1.5875  3.0095 -4.6980
  476SOL      H 1903   1.964   0.454   1.904 -1.1633 -0.7269  3.0834
  476SOL      E 1904   2.032   0.416   1.870 -0.3113  0.0158 -0.2373
  477SOL      O 1905   3.372   3.437   3.571  0.1286  0.6385 -0.3908
  477SOL      H 1906   3.373   3.524   3.534  0.2368 -0.7786 -2.8606
  477SOL      H 1907   3.294   3.391   3.531 -1.6989 -2.6904 -0.7991
  477SOL      E 1908   3.357   3.445   3.555 -0.1937 -0.4247 -0.6440
  478SOL      O 1909   0.410   2.349   1.293 -0.4132  0.1879 -0.3436
  478SOL      H 1910   0.388   2.259   1.325 -0.1191  1.2118 -0.9083
  478SOL      H 1911   0.462   2.338   1.213 -1.1052  2.9923 -1.4191
  478SOL      E 1912   0.416   2.329   1.283 -0.0078  0.3665 -0.4278
  479SOL      O 1913   1.048   3.354   0.491 -0.1323 -0.0156  0.1436
  479SOL      H 1914   1.086   3.275   0.454 -0.9333  1.1112 -0.3425
  479SOL      H 1915   0.961   3.322   0.529 -0.1381  0.6695  1.8562
  479SOL      E 1916   1.038   3.332   0.492  0.1427  0.1647  0.0232
  480SOL      O 1917   2.502   0.549   3.704 -0.6506  0.0567 -0.1011
  480SOL      H 1918   2.525   0.596   3.784 -1.5252 -0.9860  1.2843
  480SOL      H 1919   2.449   0.614   3.649  1.7131 -0.1659 -0.9526
  480SOL      E 1920   2.496   0.571   3.709 -0.0706 -0.6275 -0.2203
  481SOL      O 1921   3.148   2.354   0.062  0.8439  0.1536 -0.1864
  481SOL      H 1922   3.087   2.278   0.044  1.7962 -2.4261  1.7215
  481SOL      H 1923   3.228   2.307   0.086 -1.0986 -0.0428 -0.5558
  481SOL      E 1924   3.152   2.330   0.063  0.3054 -0.1032  0.2116
  482SOL      O 1925   2.682   0.301   2.898 -0.3076  0.5219 -0.1272
  482SOL      H 1926   2.758   0.351   2.872  1.8158  2.1795  0.2719
  482SOL      H 1927   2.657   0.252   2.819 -1.1932  2.6063 -1.4668
  482SOL      E 1928   2.692   0.301   2.877  0.0177  0.8584 -0.7136
  483SOL      O 1929   0.200   1.707   0.102 -0.4794 -0.0611 -0.5466
  483SOL      H 1930   0.241   1.622   0.098 -1.1066  0.1604 -2.9578
  483SOL      H 1931   0.146   1.713   0.176  0.2740  2.3709 -3.7101
  483SOL      E 1932   0.198   1.691   0.116 -0.0948  0.1644 -0.8076
  484SOL      O 1933   0.954   0.779   0.329  0.2903  0.1919  0.1326
  484SOL      H 1934   0.924   0.798   0.419  0.5606  3.6309 -1.7603
  484SOL      H 1935   1.020   0.846   0.318 -1.0417 -1.0325  0.9684
  484SOL      E 1936   0.961   0.796   0.345  0.3872 -0.2656 -0.1475
  485SOL      O 1937   1.933   1.132   2.338 -0.2553 -0.4272  0.0950
  485SOL      H 1938   1.874   1.094   2.409  1.7796 -1.9779  0.2639
  485SOL      H 1939   1.982   1.206   2.384  0.2270  0.7407  0.0401
  485SOL      E 1940   1.931   1.139   2.361 -0.0375 -0.3904  0.3535
  486SOL      O 1941   3.146   2.843   0.110 -0.4887  0.1892 -0.1451
  486SOL      H 1942   3.140   2.905   0.176  0.9936  0.2200 -1.0389
  486SOL      H 1943   3.101   2.760   0.127  0.3298  0.1163 -1.2613
  486SOL      E 1944   3.136   2.839   0.127 -0.1891  0.0853  0.3885
  487SOL      O 1945   0.670   3.495   0.331 -0.0826  0.0837 -0.1657
  487SOL      H 1946   0.589   3.497   0.386 -3.3069 -1.7065 -0.4517
  487SOL      H 1947   0.712   3.584   0.338  2.6245  2.8634 -1.0166
  487SOL      E 1948   0.662   3.513   0.343 -0.2871  0.2612 -0.0080
  488SOL      O 1949   2.969   0.797   0.621 -0.5343  0.6999 -0.2112
  488SOL      H 1950   2.970   0.868   0.687 -0.6399  0.5193 -0.4029
  488SOL      H 1951   2.921   0.829   0.547  1.2469  2.2412  0.1284
  488SOL      E 1952   2.960   0.817   0.620 -0.1907  0.2261 -0.2951
  489SOL      O 1953   1.058   2.670   3.830  0.4378 -0.2367  0.3899
  489SOL      H 1954   1.138   2.712   3.861  1.8511  0.4206 -0.0975
  489SOL      H 1955   0.995   2.741   3.828  0.3108 -0.7199 -1.7416
  489SOL      E 1956   1.062   2.693   3.836  0.4797 -0.3853 -0.2765
  490SOL      O 1957   0.633   2.338   0.162 -0.2139 -0.0099  0.1921
  490SOL      H 1958   0.569   2.289   0.213  2.4064  0.3908 -0.2869
  490SOL      H 1959   0.668   2.281   0.090 -0.9925 -0.6109 -2.3745
  490SOL      E 1960   0.627   2.317   0.158  0.0970 -0.6468 -0.1680
  491SOL      O 1961   0.618   3.294   0.983 -0.2986 -0.1748 -0.3267
  491SOL      H 1962   0.522   3.289   0.968 -1.5899 -2.0332  1.5385
  491SOL      H 1963   0.662   3.340   0.912  0.3017 -0.3760  1.2992
  491SOL      E 1964   0.607   3.302   0.966  0.2101 -0.1322 -0.1701
  492SOL      O 1965   2.029   0.400   3.505 -0.3479 -0.4642 -0.0632
  492SOL      H 1966   2.039   0.313   3.468  0.5328  0.5403 -0.8831
  492SOL      H 1967   2.088   0.400   3.584  0.2023  0.6489  0.6515
  492SOL      E 1968   2.043   0.383   3.514 -0.0611 -0.1937  0.0082
  493SOL      O 1969   2.384   1.524   1.089  0.5040 -0.0855  0.0540
  493SOL      H 1970   2.481   1.535   1.107  0.6962 -1.7876  2.6187
  493SOL      H 1971   2.340   1.488   1.173  0.1337 -2.5187  2.1334
  493SOL      E 1972   2.395   1.519   1.109  0.3040 -0.2808  0.6778
  494SOL      O 1973   1.059   1.925   3.138  0.3269  0.5173  0.3086
  494SOL      H 1974   1.017   2.000   3.188 -0.6796  0.0138  0.0412
  494SOL      H 1975   1.105   1.953   3.056  0.7930 -3.1972 -0.1101
  494SOL      E 1976   1.059   1.945   3.132 -0.1280 -0.1543 -0.0903
  495SOL      O 1977   3.033   3.328   0.180 -0.1998 -0.4022 -0.1802
  495SOL      H 1978   2.979   3.342   0.096 -1.3651 -0.4337 -1.1187
  495SOL      H 1979   2.965   3.321   0.245 -1.3705  1.8364  0.7938
  495SOL      E 1980   3.009   3.329   0.176 -0.3534 -0.0496  0.2956
  496SOL      O 1981   2.202   0.941   0.103 -0.1782 -0.4829  0.5112
  496SOL      H 1982   2.130   0.881   0.080 -0.0588 -2.5905 -0.2604
  496SOL      H 1983   2.253   0.935   0.017  0.1312 -1.8145 -2.8660
  496SOL      E 1984   2.197   0.928   0.082 -0.3338 -0.9922 -0.5359
  497SOL      O 1985   3.200   2.669   2.058  0.0226 -0.2649 -0.1404
  497SOL      H 1986   3.192   2.577   2.026 -0.1503  0.0896  2.5114
  497SOL      H 1987   3.267   2.681   2.128 -1.3330 -0.6404 -1.2634
  497SOL      E 1988   3.212   2.653   2.066  0.0705  0.0167 -0.0843
  498SOL      O 1989   0.123   0.628   1.293 -0.4621  0.3197 -0.0992
  498SOL      H 1990   0.154   0.570   1.364  2.7361  2.1900 -6.5574
  498SOL      H 1991   0.147   0.721   1.319  0.0166  0.5106  2.5520
  498SOL      E 1992   0.134   0.635   1.313  0.0244  0.3796 -0.2874
  499SOL      O 1993   3.167   3.125   3.908 -0.6207  0.3904 -0.1765
  499SOL      H 1994   3.212   3.078   3.836  2.6698 -1.9046 -1.0589
  499SOL      H 1995   3.237   3.140   3.979 -1.9739  0.1562  0.1295
  499SOL      E 1996   3.190   3.119   3.908  0.4422 -0.1192 -0.4429
  500SOL      O 1997   2.049   2.379   3.292 -0.0588 -0.0366 -0.0722
  500SOL      H 1998   2.100   2.440   3.235 -0.8159  0.3200  2.2780
  500SOL      H 1999   1.973   2.351   3.235  0.6765 -0.2516 -0.0400
  500SOL      E 2000   2.044   2.386   3.269  0.2429  0.1027  0.1810
  501SOL      O 2001   0.845   0.329   0.701  0.3517 -0.2513 -0.0092
  501SOL      H 2002   0.930   0.317   0.655  1.2025 -0.7599  2.2125
  501SOL      H 2003   0.866   0.353   0.794 -2.2225  2.0746  1.4716
  501SOL      E 2004   0.866   0.331   0.710 -0.2229  0.4161  0.4873
  502SOL      O 2005   3.190   2.412   2.333 -0.1362  0.5919  0.1605
  502SOL      H 2006   3.111   2.437   2.369 -0.6711  1.4867 -1.7377
  502SOL      H 2007   3.204   2.468   2.249 -1.1133  2.2922 -0.5880
  502SOL      E 2008   3.177   2.428   2.323 -0.4242  0.3034 -0.1064
  503SOL      O 2009   1.547   1.304   0.388  0.0118  0.0255  0.4429
  503SOL      H 2010   1.453   1.306   0.415  0.9311  0.8573  0.4797
  503SOL      H 2011   1.598   1.314   0.470  1.0570  0.3246  0.2095
  503SOL      E 2012   1.538   1.306   0.410  0.2981  0.3701  0.7730
  504SOL      O 2013   0.273   1.017   1.994  0.1003 -1.1374  0.0465
  504SOL      H 2014   0.268   0.977   2.083  0.6151  3.2941  2.6228
  504SOL      H 2015   0.350   1.075   2.001 -0.7704  0.0730 -1.0426
  504SOL      E 2016   0.288   1.021   2.013 -0.1994 -0.2060  0.6001
  505SOL      O 2017   2.406   2.303   0.283  0.0678 -0.0216  0.9541
  505SOL      H 2018   2.377   2.334   0.193  3.2160  0.1006 -0.2498
  505SOL      H 2019   2.396   2.384   0.336  2.4455 -2.1341  2.7617
  505SOL      E 2020   2.398   2.325   0.276  0.8287 -0.2657  0.5813
  506SOL      O 2021   0.362   1.126   1.581 -0.1280 -0.1932  0.4016
  506SOL      H 2022   0.443   1.076   1.561  1.7573  0.2399 -3.0078
  506SOL      H 2023   0.384   1.217   1.583 -2.3460  0.3333  2.8652
  506SOL      E 2024   0.383   1.134   1.577 -0.2828  0.0166  0.7463
  507SOL      O 2025   1.264   2.821   3.862  0.1273 -0.1366 -0.5109
  507SOL      H 2026   1.251   2.868   3.951 -1.2468  2.1534 -0.6886
  507SOL      H 2027   1.348   2.772   3.865 -1.3338  1.8623 -1.2348
  507SOL      E 2028   1.278   2.820   3.880  0.0501 -0.0321 -0.2883
  508SOL      O 2029   1.656   2.748   0.356 -0.0820 -0.5130  0.4446
  508SOL      H 2030   1.611   2.821   0.396  2.7016  1.6538  1.6882
  508SOL      H 2031   1.743   2.737   0.388  0.3908 -1.8767 -2.6457
  508SOL      E 2032   1.665   2.760   0.371  0.0638 -0.1059  0.2903
  509SOL      O 2033   1.040   0.070   3.441 -0.2161 -0.6740 -0.1154
  509SOL      H 2034   1.098   0.031   3.378  1.6642 -0.7269  0.4876
  509SOL      H 2035   1.093   0.137   3.484 -1.8796  3.4912 -1.1858
  509SOL      E 2036   1.062   0.076   3.437 -0.1093  0.3241 -0.4025
  510SOL      O 2037   2.943   2.701   2.766 -0.4927  0.2100 -0.0314
  510SOL      H 2038   3.028   2.675   2.804  0.8536  1.7360 -0.5664
  510SOL      H 2039   2.895   2.740   2.841 -2.4680 -1.9632 -0.8153
  510SOL      E 2040   2.950   2.703   2.788 -0.3685 -0.1271 -0.2295
  511SOL      O 2041   0.257   2.525   0.591 -0.0603  0.7066 -0.0912
  511SOL      H 2042   0.333   2.528   0.647  0.6038 -1.0203  0.0201
  511SOL      H 2043   0.258   2.609   0.542  4.1271 -1.4776 -0.0166
  511SOL      E 2044   0.272   2.542   0.593  0.7468 -0.0682 -0.1077
  512SOL      O 2045   2.678   1.902   1.587 -0.0412 -0.1947  0.5656
  512SOL      H 2046   2.580   1.911   1.587 -1.6526 -1.1648  1.5040
  512SOL      H 2047   2.698   1.960   1.660 -1.7472 -0.2290 -2.7409
  512SOL      E 2048   2.662   1.916   1.601 -0.5612  0.5247 -0.0403
  513SOL      O 2049   1.475   1.529   1.984  0.3840  0.2959  0.2427
  513SOL      H 2050   1.482   1.429   1.968  0.7814 -1.3244 -0.2889
  513SOL      H 2051   1.520   1.572   1.908 -0.2031 -1.9719  1.6952
  513SOL      E 2052   1.485   1.518   1.965  0.4353 -0.3802 -0.1495
  514SOL      O 2053   3.314   1.469   2.851 -0.6895 -0.0758 -0.4982
  514SOL      H 2054   3.310   1.560   2.811  3.0147 -2.2953  0.8364
  514SOL      H 2055   3.261   1.461   2.929  0.9439  0.4321  1.2411
  514SOL      E 2056   3.303   1.486   2.858  0.0592 -0.0170  0.2565
  515SOL      O 2057   2.529   3.465   2.407  0.5242  0.2099 -0.2740
  515SOL      H 2058   2.597   3.533   2.418  2.3072  2.6792 -0.7203
  515SOL      H 2059   2.533   3.413   2.491  0.6583  1.2994  0.6752
  515SOL      E 2060   2.544   3.468   2.426  0.6610  0.6631 -0.4195
  516SOL      O 2061   1.027   3.452   1.167  0.2002  0.5798 -0.7724
  516SOL      H 2062   1.048   3.360   1.143 -1.9389  2.8831  1.6664
  516SOL      H 2063   0.938   3.451   1.203 -1.3012 -2.3705  0.0106
  516SOL      E 2064   1.013   3.433   1.170 -0.3686  0.3721  0.4941
  517SOL      O 2065   3.470   2.494   1.251  0.4920  0.1311 -0.2422
  517SOL      H 2066   3.544   2.513   1.313  3.8093 -0.2114 -0.1099
  517SOL      H 2067   3.493   2.412   1.204 -0.8675 -2.4226 -1.6441
  517SOL      E 2068   3.490   2.481   1.254  0.0815 -0.6179 -0.2728
  518SOL      O 2069   0.896   0.621   1.109 -0.2388  0.6587  0.6385
  518SOL      H 2070   0.913   0.638   1.202 -0.2125  0.0879  0.8655
  518SOL      H 2071   0.868   0.705   1.063  0.2579  1.9043  2.0534
  518SOL      E 2072   0.894   0.641   1.118  0.0443  0.5644  0.4391
  519SOL      O 2073   1.242   1.112   3.010  0.0280 -0.1234  0.0739
  519SOL      H 2074   1.272   1.021   3.041 -0.7591 -1.3173 -0.2026
  519SOL      H 2075   1.173   1.083   2.955  1.6115 -0.6784 -1.0037
  519SOL      E 2076   1.234   1.088   3.005  0.3667 -0.0159 -0.4915
  520SOL      O 2077   1.910   1.144   3.609  0.5789 -0.0905  0.1027
  520SOL      H 2078   1.993   1.198   3.611 -2.2489  0.9638 -2.0395
  520SOL      H 2079   1.934   1.077   3.669 -1.0768 -1.2129  0.0398
  520SOL      E 2080   1.931   1.141   3.621 -0.3193 -0.0761 -0.0408
  521SOL      O 2081   3.422   0.392   2.799 -0.6351 -0.1512  0.2874
  521SOL      H 2082   3.496   0.395   2.863 -0.7528 -2.9260 -1.0387
  521SOL      H 2083   3.431   0.468   2.744 -0.5238 -1.6904 -0.5666
  521SOL      E 2084   3.439   0.408   2.801 -0.3497 -0.5694 -0.1432
  522SOL      O 2085   0.014   0.414   0.405 -0.2689  0.8776  0.0995
  522SOL      H 2086  -0.028   0.338   0.371  2.2484  1.5598  0.4237
  522SOL      H 2087   0.024   0.473   0.330  3.6822  0.2393 -1.9833
  522SOL      E 2088   0.007   0.411   0.383  0.4680  0.6448  0.0469
  523SOL      O 2089   1.676   0.131   1.381  0.4133  0.1156  0.1799
  523SOL      H 2090   1.761   0.162   1.419  0.9720  1.3377 -0.7427
  523SOL      H 2091   1.652   0.054   1.438  1.2562  0.9828  1.8916
  523SOL      E 2092   1.688   0.122   1.400  0.6192  0.7011  0.0677
  524SOL      O 2093   2.280   2.679   2.477  0.2514 -0.1897 -0.6241
  524SOL      H 2094   2.199   2.629   2.457 -1.4141  1.0346 -0.6832
  524SOL      H 2095   2.236   2.760   2.518  2.1776  0.3459  1.6216
  524SOL      E 2096   2.255   2.685   2.481  0.2953 -0.1688 -0.0789
  525SOL      O 2097   0.412   2.765   0.463  0.4424 -0.2172 -0.2870
  525SOL      H 2098   0.390   2.784   0.370 -1.1204 -0.0487 -0.7437
  525SOL      H 2099   0.391   2.844   0.514  3.0302  1.0990 -0.6095
  525SOL      E 2100   0.403   2.785   0.455  0.5953  0.1779  0.0492
  526SOL      O 2101   1.091   3.011   1.258  0.0890  0.3298 -0.6373
  526SOL      H 2102   1.023   2.944   1.249  2.2791 -3.9873 -1.2632
  526SOL      H 2103   1.059   3.073   1.324 -1.7208  0.7184 -2.2850
  526SOL      E 2104   1.071   3.010   1.269  0.0989 -0.1056 -0.0479
  527SOL      O 2105   0.275   2.827   2.005  0.2804  0.5482 -0.8110
  527SOL      H 2106   0.213   2.836   2.081 -0.2418  2.2264  1.1221
  527SOL      H 2107   0.247   2.884   1.935 -1.8874  0.6363 -0.5185
  527SOL      E 2108   0.257   2.840   2.006  0.0156  0.8620 -0.1688
  528SOL      O 2109   3.443   0.951   2.544 -0.0024  0.2637  0.2777
  528SOL      H 2110   3.403   0.967   2.637 -1.3273  2.9578  0.0877
  528SOL      H 2111   3.465   1.047   2.516 -0.5518 -1.0222 -1.4907
  528SOL      E 2112   3.440   0.974   2.557 -0.5477  0.1068 -0.0939
  529SOL      O 2113   1.975   0.168   0.001  0.2379  0.5085  0.8433
  529SOL      H 2114   2.036   0.121  -0.061  1.1158  0.5957  0.2920
  529SOL      H 2115   1.943   0.236  -0.055  2.0544  0.0895 -0.0445
  529SOL      E 2116   1.981   0.172  -0.022  0.5130  0.3946  0.6321
  530SOL      O 2117   3.264   0.743   2.200 -0.1650  0.0147  0.2574
  530SOL      H 2118   3.234   0.647   2.208 -1.5933  0.3333 -0.9536
  530SOL      H 2119   3.232   0.763   2.287 -1.6726  2.8278  0.7043
  530SOL      E 2120   3.252   0.727   2.219 -0.3336  0.3867 -0.0349
  531SOL      O 2121   2.348   0.047   0.971 -0.2323 -0.3138 -0.3528
  531SOL      H 2122   2.360   0.034   1.065 -0.3399 -0.3529 -0.3395
  531SOL      H 2123   2.436   0.054   0.932  1.3452  1.7900  0.4554
  531SOL      E 2124   2.368   0.046   0.982 -0.2137  0.2018 -0.1504
  532SOL      O 2125   1.732   1.997   1.178 -0.2707 -0.2944 -0.1940
  532SOL      H 2126   1.683   2.000   1.094 -0.3003 -1.0517 -1.7281
  532SOL      H 2127   1.820   1.965   1.157  1.0984  0.6615  2.3413
  532SOL      E 2128   1.740   1.991   1.157  0.0035 -0.0431  0.5908
  533SOL      O 2129   2.219   2.492   1.842 -0.0633 -0.0283 -0.0032
  533SOL      H 2130   2.289   2.534   1.797 -0.8085 -1.5724 -0.7994
  533SOL      H 2131   2.150   2.557   1.835 -1.0971  0.1502  0.5594
  533SOL      E 2132   2.220   2.513   1.831 -0.1724 -0.5750 -0.0066
  534SOL      O 2133   1.081   0.380   2.007  0.4642  0.3561 -0.5757
  534SOL      H 2134   1.118   0.296   1.998  1.4893  0.5159 -0.4636
  534SOL      H 2135   1.106   0.417   2.087  2.4011  1.9517  0.8950
  534SOL      E 2136   1.093   0.370   2.021  0.2955  0.3302  0.2902
  535SOL      O 2137   2.657   2.379   3.836 -0.1444  0.1230 -0.1679
  535SOL      H 2138   2.723   2.373   3.765 -1.0833 -0.0864  3.3163
  535SOL      H 2139   2.690   2.315   3.901 -0.4790 -0.6007  1.7890
  535SOL      E 2140   2.677   2.365   3.835 -0.8645  0.0543  0.8705
  536SOL      O 2141   0.613   1.614   3.262  0.2408 -0.0859 -0.6865
  536SOL      H 2142   0.601   1.610   3.357  2.3166 -1.8406 -1.4087
  536SOL      H 2143   0.631   1.520   3.238 -1.5399 -0.8141  1.2676
  536SOL      E 2144   0.614   1.594   3.276  0.1639  0.2186 -0.1233
  537SOL      O 2145   1.788   0.645   1.075  0.0882 -0.2511  0.2463
  537SOL      H 2146   1.863   0.709   1.086 -3.2209  2.1971 -2.2173
  537SOL      H 2147   1.819   0.589   1.003 -0.5560  1.8132  1.7765
  537SOL      E 2148   1.809   0.647   1.063 -1.0153  0.4454  0.2786
  538SOL      O 2149   1.949   0.346   0.584  0.5713  0.7887  0.3510
  538SOL      H 2150   2.011   0.304   0.644 -1.4685 -1.2488  1.5517
  538SOL      H 2151   1.962   0.284   0.508  0.4438  1.3524 -0.8361
  538SOL      E 2152   1.964   0.325   0.581  0.3117  0.6422  0.3083
  539SOL      O 2153   1.418   0.648   3.598  0.6043  0.5573  0.6455
  539SOL      H 2154   1.499   0.606   3.558  0.9581 -1.2842  2.4281
  539SOL      H 2155   1.409   0.606   3.687  0.7428 -0.0551 -0.5919
  539SOL      E 2156   1.432   0.631   3.608  0.6688  0.3646  0.3373
  540SOL      O 2157   3.039   1.177   2.170 -0.5503  0.3871 -0.0269
  540SOL      H 2158   3.000   1.118   2.104  1.3200 -2.2344  1.0887
  540SOL      H 2159   3.020   1.275   2.148 -0.6729  1.5126  1.3774
  540SOL      E 2160   3.028   1.185   2.152  0.2499 -0.1257 -0.2874
  541SOL      O 2161   0.224   0.686   2.400 -0.0553  0.5742 -0.4539
  541SOL      H 2162   0.265   0.597   2.411  3.7896 -0.2555 -1.3573
  541SOL      H 2163   0.251   0.706   2.311  1.9768 -2.1142  4.3043
  541SOL      E 2164   0.238   0.672   2.385  1.0976 -0.1746  0.1433
  542SOL      O 2165   2.025   3.562   1.619 -0.1548  0.3122 -0.3132
  542SOL      H 2166   2.012   3.490   1.557 -2.4144  0.2826  0.5932
  542SOL      H 2167   1.987   3.638   1.571 -0.4067 -0.8745  0.7913
  542SOL      E 2168   2.015   3.563   1.597  0.1000 -0.1565  0.0125
  543SOL      O 2169   1.641   0.288   1.807  0.2688  0.2617  0.3870
  543SOL      H 2170   1.668   0.316   1.723  2.0385  0.2619  1.2722
  543SOL      H 2171   1.649   0.193   1.819 -3.0612  1.6063  0.1187
  543SOL      E 2172   1.648   0.275   1.793  0.2710  0.6696  0.2146
  544SOL      O 2173   1.368   0.555   2.697 -0.2144  0.6867  0.5951
  544SOL      H 2174   1.363   0.562   2.600 -1.1059  0.3970 -2.1083
  544SOL      H 2175   1.349   0.645   2.726  0.3269 -0.3910  2.2751
  544SOL      E 2176   1.363   0.574   2.683  0.0526  0.5848  0.1796
  545SOL      O 2177   1.151   0.317   0.147  0.4059  0.2981 -0.2794
  545SOL      H 2178   1.068   0.334   0.195  1.4398 -0.7051  0.0701
  545SOL      H 2179   1.209   0.284   0.215  2.1332  0.8217  2.1913
  545SOL      E 2180   1.146   0.314   0.170  0.4111 -0.0671  0.1369
  546SOL      O 2181   0.260   1.790   2.754 -0.2044  0.2360 -0.1535
  546SOL      H 2182   0.181   1.781   2.695  1.9746  0.4954 -0.2233
  546SOL      H 2183   0.236   1.745   2.840 -4.6127  1.2141  1.5035
  546SOL      E 2184   0.239   1.779   2.760 -0.3564  0.2958  0.1500
  547SOL      O 2185   1.224   2.367   2.479  0.7816 -0.1704 -0.0169
  547SOL      H 2186   1.286   2.416   2.539  0.8547 -1.6837  3.4772
  547SOL      H 2187   1.142   2.348   2.524 -1.5816 -1.2809  2.5890
  547SOL      E 2188   1.220   2.373   2.500  0.1659 -0.4041  0.9588
  548SOL      O 2189   2.939   1.764   1.869 -0.1271 -0.0914 -0.6729
  548SOL      H 2190   2.846   1.782   1.886  1.9219 -2.0498 -0.6826
  548SOL      H 2191   2.932   1.677   1.825  1.2120 -0.4322 -0.2756
  548SOL      E 2192   2.919   1.750   1.864  0.7861  0.1665 -0.0945
  549SOL      O 2193   3.290   1.803   1.375 -1.1201 -0.1026 -0.0397
  549SOL      H 2194   3.306   1.844   1.291  2.5294 -1.5967  2.8961
  549SOL      H 2195   3.192   1.789   1.378 -2.8946 -0.9574 -0.5400
  549SOL      E 2196   3.274   1.809   1.359 -0.3553 -0.4533  0.5002
  550SOL      O 2197   0.841   2.334   0.346 -0.0447  0.0708  0.4255
  550SOL      H 2198   0.799   2.371   0.423  0.8122  0.7392 -1.4451
  550SOL      H 2199   0.780   2.350   0.263  3.5279 -2.1695  0.2886
  550SOL      E 2200   0.820   2.344   0.345  0.6328 -0.3352 -0.1140
  551SOL      O 2201   2.565   2.127   3.711  0.4118 -0.2382 -0.3125
  551SOL      H 2202   2.581   2.215   3.751 -1.8800 -3.3646 -2.5114
  551SOL      H 2203   2.601   2.131   3.620  1.9471  1.0142 -1.4819
  551SOL      E 2204   2.576   2.145   3.701  0.6526 -0.3194 -0.3575
  552SOL      O 2205   2.581   1.958   3.163  0.4456  0.1756  0.3008
  552SOL      H 2206   2.488   1.936   3.178 -1.8169 -0.3713 -1.7216
  552SOL      H 2207   2.583   1.928   3.071 -1.8274 -1.5661  0.3758
  552SOL      E 2208   2.563   1.948   3.148 -0.4055 -0.3156  0.3845
  553SOL      O 2209   1.649   3.111   2.061  0.3079 -0.2189 -0.0883
  553SOL      H 2210   1.675   3.162   2.139 -0.9955  2.3950 -0.6323
  553SOL      H 2211   1.571   3.063   2.094  1.1547  2.6505 -3.3000
  553SOL      E 2212   1.638   3.112   2.083  0.3558  0.6995 -0.9086
  554SOL      O 2213   2.733   1.440   0.099 -0.4134  0.5145  0.4715
  554SOL      H 2214   2.793   1.514   0.091 -1.1282 -0.8376  1.7181
  554SOL      H 2215   2.712   1.437   0.195  0.6868 -1.1288  1.2592
  554SOL      E 2216   2.741   1.455   0.116 -0.4293 -0.0343  0.9855
  555SOL      O 2217   3.548   1.554   2.093  0.5985 -0.4762 -0.3006
  555SOL      H 2218   3.495   1.509   2.157 -1.5422 -0.8418 -0.4598
  555SOL      H 2219   3.638   1.551   2.133 -0.0240  2.2680  0.5916
  555SOL      E 2220   3.555   1.544   2.114  0.1208  0.0981  0.1831
  556SOL      O 2221   0.266   2.726   1.283 -0.1486 -0.4766 -0.5846
  556SOL      H 2222   0.341   2.726   1.223  1.9992  0.2460 -0.6721
  556SOL      H 2223   0.288   2.713   1.378 -0.5345 -1.5595  1.0800
  556SOL      E 2224   0.285   2.723   1.290  0.3757 -0.6169 -0.0267
  557SOL      O 2225   3.101   0.480   3.347  0.4454  0.2845 -0.1059
  557SOL      H 2226   3.091   0.392   3.283  0.2709 -1.0089 -2.1022
  557SOL      H 2227   3.176   0.522   3.308  0.8835  1.8959  2.8095
  557SOL      E 2228   3.114   0.471   3.326  0.3350 -0.0451 -0.1131
  558SOL      O 2229   2.373   1.534   3.293  0.5083  0.0951 -0.3523
  558SOL      H 2230   2.459   1.582   3.286  1.5535  1.6429  1.6271
  558SOL      H 2231   2.365   1.485   3.376 -1.4451  1.9609  1.4907
  558SOL      E 2232   2.388   1.534   3.308  0.2249  0.0207  0.4495
  559SOL      O 2233   1.086   1.853   3.673 -0.0302  0.1758  0.7327
  559SOL      H 2234   1.058   1.936   3.712  0.8169  0.8546 -0.7701
  559SOL      H 2235   1.059   1.855   3.583  3.7738 -1.5643 -2.0895
  559SOL      E 2236   1.075   1.870   3.662  0.4185  0.2754  0.0988
  560SOL      O 2237   3.181   2.428   2.011 -0.4581  0.1172 -0.3881
  560SOL      H 2238   3.274   2.405   2.005 -2.6499 -1.8429 -0.4356
  560SOL      H 2239   3.122   2.356   1.987  2.0393  0.2704  0.0557
  560SOL      E 2240   3.188   2.409   2.005  0.1336  0.4072  0.2316
  561SOL      O 2241   2.310   0.831   1.923 -0.1250 -0.0608  0.2627
  561SOL      H 2242   2.258   0.852   1.997 -0.2761  1.8171 -1.0451
  561SOL      H 2243   2.397   0.870   1.941  1.3141  0.8766  0.0064
  561SOL      E 2244   2.317   0.843   1.942 -0.0157 -0.0842  0.1311
  562SOL      O 2245   1.279   1.071   2.130 -0.2481 -0.2059  0.0560
  562SOL      H 2246   1.279   0.978   2.098 -1.3326  0.4441 -1.7490
  562SOL      H 2247   1.261   1.075   2.224 -0.2075  0.5597 -0.8007
  562SOL      E 2248   1.275   1.053   2.142 -0.8540  0.3941 -0.3143
  563SOL      O 2249   0.107   2.181   2.079  0.1794  0.1916  0.6136
  563SOL      H 2250   0.196   2.176   2.030 -0.8104 -3.2446  0.4760
  563SOL      H 2251   0.105   2.111   2.148  3.1899  1.6030  1.4877
  563SOL      E 2252   0.125   2.166   2.083  0.4606  0.0554 -0.0592
  564SOL      O 2253   0.349   1.888   3.964  0.3316  0.1060 -0.1932
  564SOL      H 2254   0.383   1.948   4.024  0.8516 -1.3826 -1.7546
  564SOL      H 2255   0.300   1.823   4.016 -0.5894 -0.2640  0.1522
  564SOL      E 2256   0.346   1.887   3.986  0.1366 -0.0458  0.0438
  565SOL      O 2257   0.711   2.812   1.324 -0.1255 -0.5329 -0.6034
  565SOL      H 2258   0.681   2.796   1.420 -0.3114 -0.7764  1.5959
  565SOL      H 2259   0.644   2.768   1.267 -3.2721  0.4177 -1.9264
  565SOL      E 2260   0.692   2.800   1.332 -0.3783  0.1348  0.0901
  566SOL      O 2261   3.008   1.833   2.448  0.6765  0.2953  0.0797
  566SOL      H 2262   3.060   1.802   2.368 -3.0378 -1.5355  0.5855
  566SOL      H 2263   2.919   1.868   2.414 -0.2160 -0.8472  1.8791
  566SOL      E 2264   3.000   1.834   2.425 -0.1240 -0.1242  0.3315
  567SOL      O 2265   2.984   1.191   0.421 -0.6139 -0.8382  0.6303
  567SOL      H 2266   2.908   1.220   0.473 -1.1937 -2.3432 -1.0145
  567SOL      H 2267   2.952   1.198   0.325 -2.1438  1.2598 -1.8180
  567SOL      E 2268   2.963   1.198   0.412 -0.5830 -0.4816 -0.1006
  568SOL      O 2269   0.308   1.104   0.380 -0.2813 -0.6160 -0.9599
  568SOL      H 2270   0.379   1.109   0.321 -3.6657  2.7754  2.3410
  568SOL      H 2271   0.231   1.128   0.329  0.8296  0.0909  1.9579
  568SOL      E 2272   0.307   1.110   0.358 -0.6105  0.0674  0.0676
  569SOL      O 2273   1.428   1.931   2.748  0.2478  0.2786 -0.4551
  569SOL      H 2274   1.413   1.953   2.652  0.1116 -0.9500 -0.6051
  569SOL      H 2275   1.470   1.846   2.751 -0.9685  0.5583  0.9484
  569SOL      E 2276   1.434   1.919   2.729  0.0578  0.5344 -0.3625
  570SOL      O 2277   3.386   1.233   3.454 -0.4709  0.8414  0.1547
  570SOL      H 2278   3.333   1.229   3.537  0.2630 -0.7166  0.0321
  570SOL      H 2279   3.331   1.217   3.373  3.8431 -2.1028  2.1455
  570SOL      E 2280   3.364   1.229   3.455  0.0271  0.2746  0.3153
  571SOL      O 2281   0.545   0.644   3.275  0.3726  0.5574  0.4267
  571SOL      H 2282   0.566   0.737   3.297 -0.8558 -0.0292 -0.9479
  571SOL      H 2283   0.634   0.602   3.292 -3.9263  2.2770 -1.6531
  571SOL      E 2284   0.567   0.654   3.283 -0.6573  0.7322  0.0627
  572SOL      O 2285   1.351   0.065   2.281  0.5107  0.4509  0.1416
  572SOL      H 2286   1.327   0.152   2.315  2.0134 -1.1546  0.1243
  572SOL      H 2287   1.267   0.022   2.262  0.5939  0.6805 -0.3894
  572SOL      E 2288   1.329   0.074   2.284  0.6731  0.4677  0.0003
  573SOL      O 2289   3.301   1.337   0.784  0.0312 -0.4784 -0.3742
  573SOL      H 2290   3.330   1.244   0.750 -1.5689 -2.8382 -0.5930
  573SOL      H 2291   3.356   1.397   0.732 -0.2197  2.7134 -0.8538
  573SOL      E 2292   3.318   1.330   0.767 -0.1029 -0.5614 -0.1278
  574SOL      O 2293   3.382   3.157   0.093  0.4922  0.0174  0.2325
  574SOL      H 2294   3.450   3.091   0.088 -1.0232 -1.3531  2.8951
  574SOL      H 2295   3.403   3.223   0.162 -1.7961  0.4161  0.4202
  574SOL      E 2296   3.399   3.157   0.106  0.1473  0.2053  0.2651
  575SOL      O 2297   0.303   0.995   3.159  0.4539  0.1031 -0.3428
  575SOL      H 2298   0.279   0.914   3.116 -0.2432  0.1556 -1.2639
  575SOL      H 2299   0.295   1.055   3.090  1.4890  0.9954  0.1908
  575SOL      E 2300   0.297   0.991   3.137  0.5557 -0.1382 -0.0905
  576SOL      O 2301   2.468   1.245   1.022  0.3280 -0.3412 -0.2960
  576SOL      H 2302   2.559   1.248   1.061  0.5417 -1.3197 -1.7432
  576SOL      H 2303   2.438   1.334   1.025  3.0582  1.5199  0.8676
  576SOL      E 2304   2.480   1.263   1.030  0.7486 -0.1089 -0.0800
  577SOL      O 2305   1.743   0.813   2.811  0.3130 -0.2654 -0.4393
  577SOL      H 2306   1.692   0.777   2.882  2.1192  1.5493 -1.1085
  577SOL      H 2307   1.701   0.772   2.731  0.4960 -3.1995 -1.3531
  577SOL      E 2308   1.724   0.798   2.809  0.4007 -0.0303 -0.5481
  578SOL      O 2309   3.000   1.459   1.726 -0.0095  0.1877 -0.6750
  578SOL      H 2310   2.963   1.387   1.773 -0.2780  0.4283 -0.8214
  578SOL      H 2311   2.928   1.483   1.674 -0.2891 -1.9944  1.3519
  578SOL      E 2312   2.978   1.449   1.725 -0.0852 -0.3015  0.0778
  579SOL      O 2313   1.404   3.451   3.415  0.0947 -0.2078 -0.7651
  579SOL      H 2314   1.376   3.478   3.503 -1.7848 -2.1084  0.7185
  579SOL      H 2315   1.388   3.353   3.415  1.8683  1.2130 -1.1956
  579SOL      E 2316   1.395   3.437   3.433 -0.1049  0.0433 -0.4919
  580SOL      O 2317   0.384   3.090   1.531  1.0642 -0.9906 -0.0355
  580SOL      H 2318   0.348   3.114   1.440  1.8032 -1.7278 -1.2209
  580SOL      H 2319   0.309   3.056   1.575  2.6772  1.8747 -1.3118
  580SOL      E 2320   0.362   3.088   1.522  1.1608  0.0433 -0.0945
  581SOL      O 2321   0.183   3.377   2.995  0.1319  0.2335  0.1228
  581SOL      H 2322   0.265   3.424   3.017 -0.6327  0.2253 -1.1800
  581SOL      H 2323   0.123   3.390   3.065 -0.3101 -2.3022 -1.8721
  581SOL      E 2324   0.187   3.389   3.013 -0.4001 -0.6250 -0.2372
  582SOL      O 2325   2.708   0.188   3.870  0.0785 -0.3832  0.4631
  582SOL      H 2326   2.645   0.262   3.900 -0.5484  2.5047 -1.3419
  582SOL      H 2327   2.698   0.172   3.774 -2.6152  1.2348  0.1370
  582SOL      E 2328   2.693   0.200   3.857  0.2090  0.5745  0.3350
  583SOL      O 2329   1.384   2.938   3.448  0.1831 -0.6555 -0.1417
  583SOL      H 2330   1.319   2.957   3.518  0.2848  2.5163 -0.9654
  583SOL      H 2331   1.436   2.865   3.480 -1.6170  2.9353 -0.9559
  583SOL      E 2332   1.382   2.927   3.468  0.2091  0.3657 -0.1323
  584SOL      O 2333   3.277   3.543   0.186 -0.0527 -0.1617 -0.0380
  584SOL      H 2334   3.200   3.485   0.158 -0.1880  0.1000  0.0185
  584SOL      H 2335   3.298   3.580   0.099  0.8576 -1.0576  0.8698
  584SOL      E 2336   3.266   3.539   0.163 -0.5002 -0.3934  0.1347
  585SOL      O 2337   1.017   3.030   3.168 -0.0839  0.2991 -0.4348
  585SOL      H 2338   1.047   3.091   3.237  4.0323 -0.9007 -0.3188
  585SOL      H 2339   0.923   3.055   3.155  3.3291  1.4179  1.3694
  585SOL      E 2340   1.004   3.047   3.179  0.3203  0.2981  0.0264
  586SOL      O 2341   2.547   0.669   0.860 -0.1402  0.8260  0.0446
  586SOL      H 2342   2.543   0.671   0.954 -0.1104  1.0092  2.0071
  586SOL      H 2343   2.596   0.744   0.828  1.3453 -0.0243 -1.2822
  586SOL      E 2344   2.556   0.685   0.872  0.0300  0.0847 -0.0269
  587SOL      O 2345   1.121   2.018   0.900 -0.5940 -0.4943  0.1201
  587SOL      H 2346   1.140   2.107   0.874  3.4226  0.0845  1.2481
  587SOL      H 2347   1.025   2.023   0.893  2.0635  2.8789 -0.1308
  587SOL      E 2348   1.106   2.037   0.893  0.3333 -0.3064  0.1345
  588SOL      O 2349   2.808   3.384   0.364 -0.6873 -0.3850 -0.1969
  588SOL      H 2350   2.745   3.327   0.399 -0.1570 -1.3836 -0.4536
  588SOL      H 2351   2.794   3.475   0.395 -1.7274  0.0669 -0.9333
  588SOL      E 2352   2.793   3.391   0.377 -0.5187 -0.2803 -0.3581
  589SOL      O 2353   2.940   1.577   3.810 -0.6417  0.0192  0.3716
  589SOL      H 2354   3.009   1.517   3.844 -0.4170  0.5443  0.7246
  589SOL      H 2355   2.986   1.663   3.803 -1.7135 -0.1781 -0.7208
  589SOL      E 2356   2.963   1.582   3.816  0.0820  0.4993  0.0840
  590SOL      O 2357   1.114   2.525   1.313 -0.1065  0.0821  0.1077
  590SOL      H 2358   1.182   2.575   1.355 -1.3908 -3.0023  0.1325
  590SOL      H 2359   1.144   2.524   1.219  0.5413  0.0015  1.0545
  590SOL      E 2360   1.134   2.535   1.303 -0.1996 -0.4680  0.0237
  591SOL      O 2361   1.719   0.629   1.747 -0.5107  0.2053 -0.3505
  591SOL      H 2362   1.724   0.605   1.841 -0.2930  1.2761  0.6278
  591SOL      H 2363   1.625   0.645   1.724  1.3050 -1.8741 -1.7021
  591SOL      E 2364   1.702   0.627   1.761  0.1593  0.2959 -0.3409
  592SOL      O 2365   0.462   3.046   0.590 -1.1756  0.1438  0.2097
  592SOL      H 2366   0.533   2.982   0.623  2.3834  0.9411 -0.7961
  592SOL      H 2367   0.505   3.086   0.515  1.2444 -0.9643 -1.2455
  592SOL      E 2368   0.485   3.041   0.581 -0.3517  0.0489 -0.1322
  593SOL      O 2369   0.101   0.716   3.279  0.0925 -0.0898  0.1114
  593SOL      H 2370   0.097   0.810   3.259 -0.9945  1.0330 -2.5728
  593SOL      H 2371   0.184   0.688   3.324 -0.6261  2.5844  1.2447
  593SOL      E 2372   0.117   0.729   3.284 -0.1140  0.2095  0.0629
  594SOL      O 2373   2.564   1.985   0.118  0.1082  0.4924 -0.2445
  594SOL      H 2374   2.556   1.900   0.162  1.2250  0.8452 -3.2545
  594SOL      H 2375   2.480   2.029   0.105  1.1488 -4.4800  3.2670
  594SOL      E 2376   2.546   1.977   0.124 -0.3541 -0.4160 -0.1739
  595SOL      O 2377   3.522   3.197   2.419 -0.4291  0.2503 -0.5405
  595SOL      H 2378   3.487   3.112   2.435 -0.3013  2.9395 -0.6072
  595SOL      H 2379   3.491   3.248   2.496 -1.1464 -0.4662  2.5897
  595SOL      E 2380   3.509   3.190   2.437 -0.4459  0.2590 -0.1258
  596SOL      O 2381   2.618   1.480   2.152  0.2179 -0.2781  0.6483
  596SOL      H 2382   2.559   1.473   2.229 -1.9544  1.9887 -0.1667
  596SOL      H 2383   2.701   1.497   2.188 -1.2476  0.5482  0.9999
  596SOL      E 2384   2.623   1.482   2.174 -0.5344 -0.0092  0.4096
  597SOL      O 2385   2.024   1.514   3.282  0.2128 -0.0467  0.1425
  597SOL      H 2386   2.047   1.603   3.311 -3.2316 -2.2024  2.8917
  597SOL      H 2387   1.939   1.498   3.332 -0.1766 -3.0494  0.8735
  597SOL      E 2388   2.012   1.529   3.298 -0.1813 -0.5489  0.0164
  598SOL      O 2389   1.208   3.582   3.228 -0.5693  0.6965 -0.1250
  598SOL      H 2390   1.138   3.515   3.192  0.5285  0.1011 -1.9148
  598SOL      H 2391   1.265   3.546   3.297 -2.5892 -0.4184 -2.0581
  598SOL      E 2392   1.205   3.561   3.235 -0.6231  0.1891 -0.4455
  599SOL      O 2393   0.724   0.141   1.840  0.0531 -0.1099 -0.3518
  599SOL      H 2394   0.713   0.048   1.861 -0.8870 -1.6574 -2.4092
  599SOL      H 2395   0.770   0.175   1.920 -0.3565  0.5540 -0.8843
  599SOL      E 2396   0.731   0.129   1.860  0.0150 -0.5282 -0.5198
  600SOL      O 2397   0.235   0.390   3.556  0.5556 -0.1645 -0.1588
  600SOL      H 2398   0.147   0.378   3.600  1.3537 -1.4976  0.4960
  600SOL      H 2399   0.258   0.488   3.550 -2.7133  2.1269  1.5513
  600SOL      E 2400   0.222   0.407   3.564 -0.2706  0.0780 -0.0920
  601SOL      O 2401   1.666   2.920   3.420 -0.2741 -0.3752  0.2501
  601SOL      H 2402   1.581   2.939   3.383 -1.9245  0.0614 -1.1597
  601SOL      H 2403   1.736   2.902   3.356 -2.1756 -0.8283  2.2783
  601SOL      E 2404   1.663   2.920   3.400 -0.5037 -0.2048  0.1422
  602SOL      O 2405   2.508   0.047   0.440  0.2699  0.3927 -0.9285
  602SOL      H 2406   2.590   0.028   0.485 -1.5513  0.5003  1.6587
  602SOL      H 2407   2.475  -0.036   0.402  1.4352 -0.6611 -1.0294
  602SOL      E 2408   2.518   0.026   0.442 -0.1129  0.1763 -0.2233
  603SOL      O 2409   2.763   2.266   0.982 -0.3192 -0.3127 -0.5309
  603SOL      H 2410   2.803   2.182   1.020  1.3916  0.0730 -2.1188
  603SOL      H 2411   2.676   2.239   0.949 -0.5312 -3.1274 -1.2718
  603SOL      E 2412   2.754   2.244   0.983  0.2186 -0.5793 -0.4232
  604SOL      O 2413   3.241   2.129   0.333 -0.3367 -0.2100 -0.4996
  604SOL      H 2414   3.278   2.108   0.418  1.1752 -0.4615 -1.3369
  604SOL      H 2415   3.145   2.112   0.340 -1.6075 -0.6624 -2.4583
  604SOL      E 2416   3.229   2.121   0.351 -0.2812 -0.2109 -0.7234
  605SOL      O 2417   1.941   3.408   3.078 -0.4981  0.4483 -0.0926
  605SOL      H 2418   1.896   3.414   3.166 -0.0558  0.2329  1.2198
  605SOL      H 2419   1.871   3.457   3.031  0.8131  0.2916 -0.1109
  605SOL      E 2420   1.918   3.419   3.086  0.1888  0.1157 -0.1860
  606SOL      O 2421   3.106   0.989   0.356 -0.2084  0.0978 -0.4774
  606SOL      H 2422   3.075   1.075   0.388  0.4996 -0.6535  0.3843
  606SOL      H 2423   3.165   1.002   0.281 -3.0347  3.0331 -0.0510
  606SOL      E 2424   3.112   1.008   0.348 -0.3255  0.2389 -0.1217
  607SOL      O 2425   1.146   2.725   2.424 -0.7736  0.1188 -0.2232
  607SOL      H 2426   1.199   2.802   2.450  0.4454  1.1040  0.2943
  607SOL      H 2427   1.208   2.668   2.378 -4.3064 -1.6560 -0.5377
  607SOL      E 2428   1.169   2.729   2.420 -0.1791  0.1642 -0.3355
  608SOL      O 2429   0.554   1.136   2.371  0.0080  0.7444 -0.1257
  608SOL      H 2430   0.468   1.098   2.394  1.6022  0.0874 -0.6485
  608SOL      H 2431   0.571   1.223   2.413  1.4202 -0.1405 -1.7652
  608SOL      E 2432   0.540   1.146   2.384  0.0509  0.2896 -0.2317
  609SOL      O 2433   0.202   0.729   0.570  0.1465  0.2151 -0.6930
  609SOL      H 2434   0.132   0.762   0.638  1.3733  0.6169 -1.1129
  609SOL      H 2435   0.185   0.780   0.487 -1.1419  0.1462  0.6165
  609SOL      E 2436   0.184   0.746   0.567  0.6085 -0.1645 -0.3575
  610SOL      O 2437   3.594   0.987   3.156 -0.1000 -0.0407  0.0345
  610SOL      H 2438   3.522   0.982   3.219 -0.8558 -1.1544 -3.8410
  610SOL      H 2439   3.651   1.057   3.190 -0.4924 -2.0901  0.5824
  610SOL      E 2440   3.591   1.000   3.176  0.3755 -0.5229  0.0883
  611SOL      O 2441   2.263   2.080   0.366  0.0696 -0.3917 -0.5112
  611SOL      H 2442   2.325   2.155   0.364 -1.0202 -2.1206  0.1002
  611SOL      H 2443   2.174   2.116   0.344  0.4977  1.0032 -0.3415
  611SOL      E 2444   2.257   2.102   0.361 -0.0882  0.2953 -0.2007
  612SOL      O 2445   1.448   0.615   0.690  0.2297  0.2037  0.0345
  612SOL      H 2446   1.418   0.562   0.764  3.1125 -2.6311 -0.6313
  612SOL      H 2447   1.378   0.676   0.678 -0.8410 -0.1998  0.7644
  612SOL      E 2448   1.428   0.617   0.703  0.0821 -0.1221 -0.0485
  613SOL      O 2449   3.176   1.574   1.919 -0.5903 -0.1645 -0.0152
  613SOL      H 2450   3.258   1.518   1.918 -0.3455 -0.5243  0.0534
  613SOL      H 2451   3.188   1.639   1.988 -0.8397 -1.2281 -1.4022
  613SOL      E 2452   3.195   1.576   1.932 -0.4544 -0.3249 -0.2439
  614SOL      O 2453   2.948   3.381   1.890 -0.1165 -0.3593 -0.4604
  614SOL      H 2454   2.986   3.347   1.809 -0.0286  0.8119 -1.7550
  614SOL      H 2455   2.967   3.322   1.962  1.1880 -0.3893 -1.4193
  614SOL      E 2456   2.959   3.362   1.888  0.0031 -0.1067 -0.5983
  615SOL      O 2457   1.084   2.385   0.272 -0.4815 -0.4397 -0.7386
  615SOL      H 2458   1.061   2.440   0.198  0.9549  0.2642  1.5428
  615SOL      H 2459   0.999   2.354   0.306 -1.0683  0.6187 -1.9142
  615SOL      E 2460   1.062   2.390   0.264 -0.1007  0.0469  0.0643
  616SOL      O 2461   0.074   1.651   0.581  0.3618 -0.6444 -0.1607
  616SOL      H 2462   0.067   1.666   0.488 -0.9437  1.1146 -2.3793
  616SOL      H 2463   0.073   1.742   0.611  1.9844  1.4262  0.5161
  616SOL      E 2464   0.072   1.672   0.569 -0.1906 -0.0253 -0.0522
  617SOL      O 2465   1.599   3.505   0.584 -0.0646  0.0912 -0.0231
  617SOL      H 2466   1.596   3.589   0.626 -3.0395  1.8658 -0.8344
  617SOL      H 2467   1.673   3.460   0.633 -1.4983  2.8285  1.9760
  617SOL      E 2468   1.613   3.513   0.602 -0.8415  0.4473 -0.3253
  618SOL      O 2469   3.390   2.377   3.424 -0.0734  0.3574  0.2870
  618SOL      H 2470   3.444   2.392   3.346 -4.4252 -1.2370 -0.6709
  618SOL      H 2471   3.435   2.296   3.467 -1.2731  0.4265  0.2456
  618SOL      E 2472   3.410   2.364   3.417 -0.4624  0.0961 -0.5545
  619SOL      O 2473   1.403   0.517   0.954  0.1277 -0.7779 -0.4961
  619SOL      H 2474   1.338   0.445   0.953  0.8647  2.1665  1.9655
  619SOL      H 2475   1.356   0.594   0.976 -1.1397 -0.6329  1.0428
  619SOL      E 2476   1.380   0.518   0.958 -0.1114  0.1331 -0.0227
  620SOL      O 2477   2.274   1.335   3.724 -0.6892 -0.3703  0.4670
  620SOL      H 2478   2.286   1.427   3.747  1.2948  1.8852 -0.9758
  620SOL      H 2479   2.197   1.296   3.772 -0.3920  0.6776  0.0952
  620SOL      E 2480   2.261   1.346   3.738  0.1838  0.2015  0.3934
  621SOL      O 2481   3.392   0.193   2.367 -0.4692 -0.0276 -0.4280
  621SOL      H 2482   3.451   0.266   2.390  0.5396 -0.6724  2.8455
  621SOL      H 2483   3.306   0.241   2.356  1.3692  0.2573  0.2909
  621SOL      E 2484   3.386   0.217   2.370  0.0802  0.3463  0.1086
  622SOL      O 2485   1.461   0.223   3.398  0.2454 -0.1362  1.3228
  622SOL      H 2486   1.524   0.153   3.377 -2.1698 -0.3479  1.3460
  622SOL      H 2487   1.496   0.308   3.363  1.0867 -0.9300 -1.6998
  622SOL      E 2488   1.481   0.226   3.387  0.1751 -0.6000  0.5068
  623SOL      O 2489   1.111   0.083   1.504  0.2789 -0.1184  0.1711
  623SOL      H 2490   1.084   0.152   1.443  0.6824 -1.4276 -1.1114
  623SOL      H 2491   1.025   0.040   1.527  1.3808 -1.9810  1.3067
  623SOL      E 2492   1.089   0.088   1.496  0.1932 -0.6083 -0.2922
  624SOL      O 2493   0.405   0.188   1.354 -0.2833 -0.1205  0.4566
  624SOL      H 2494   0.409   0.192   1.450 -1.5909  0.5010 -1.7074
  624SOL      H 2495   0.427   0.278   1.332  0.2517 -0.1636  0.4318
  624SOL      E 2496   0.410   0.207   1.369 -0.3607  0.0589 -0.0197
  625SOL      O 2497   3.336   0.915   2.790 -0.2909 -0.3660 -1.2065
  625SOL      H 2498   3.244   0.896   2.810 -0.7698 -3.1559  0.5547
  625SOL      H 2499   3.392   0.846   2.831  0.4158  0.6721  2.7578
  625SOL      E 2500   3.329   0.897   2.802  0.4390 -0.3924  0.1448
  626SOL      O 2501   3.136   2.293   3.335  0.5567  0.0229 -0.5441
  626SOL      H 2502   3.085   2.372   3.319 -1.5237 -0.9779  1.0149
  626SOL      H 2503   3.228   2.323   3.353  1.1022 -2.5350  1.1700
  626SOL      E 2504   3.144   2.315   3.336  0.1764 -0.7313  0.3185
  627SOL      O 2505   3.261   3.096   3.641 -0.1526  0.1469 -0.0417
  627SOL      H 2506   3.223   3.177   3.606  1.6381  0.3509  0.6992
  627SOL      H 2507   3.349   3.106   3.611  0.3334  0.2705  1.4378
  627SOL      E 2508   3.271   3.114   3.628  0.0578 -0.0409  0.4349
  628SOL      O 2509   1.580   2.930   1.710 -0.2544  0.0926  0.2540
  628SOL      H 2510   1.544   2.879   1.789  0.6610  2.1745  0.3369
  628SOL      H 2511   1.594   3.020   1.734  2.6199 -0.9846  1.4526
  628SOL      E 2512   1.576   2.938   1.731  0.4936  0.3010  0.3744
  629SOL      O 2513   3.339   2.201   2.822  0.1090 -0.3902 -0.3721
  629SOL      H 2514   3.280   2.131   2.783 -1.2585  1.5175  0.2057
  629SOL      H 2515   3.322   2.189   2.917 -1.1622 -2.1021  3.5901
  629SOL      E 2516   3.324   2.185   2.833 -0.0290 -0.1036  0.2953
  630SOL      O 2517   2.664   1.522   0.565 -0.1716  0.7404  0.0534
  630SOL      H 2518   2.580   1.495   0.606 -1.1460  0.4416  1.6738
  630SOL      H 2519   2.673   1.613   0.581  1.3751 -0.0782 -1.2322
  630SOL      E 2520   2.649   1.535   0.576 -0.0629  0.1468 -0.1085
  631SOL      O 2521   2.288   1.035   3.116  0.1213 -0.3036  0.1246
  631SOL      H 2522   2.321   1.016   3.029 -1.2717  1.2895 -0.6292
  631SOL      H 2523   2.355   1.100   3.149 -1.0581 -0.4910  2.1167
  631SOL      E 2524   2.308   1.044   3.105 -0.0942 -0.1048  0.0199
  632SOL      O 2525   1.466   0.132   2.017 -0.4469 -0.2193  0.3085
  632SOL      H 2526   1.410   0.102   2.090  0.0666  4.3097  2.9599
  632SOL      H 2527   1.414   0.116   1.940 -2.4484  0.3442  1.2819
  632SOL      E 2528   1.445   0.123   2.016 -0.9067  0.7952 -0.0185
  633SOL      O 2529   1.979   2.337   1.566  0.7293 -0.0668  0.2741
  633SOL      H 2530   1.924   2.406   1.597 -0.2664 -0.3698  0.3840
  633SOL      H 2531   2.038   2.331   1.644 -2.8720  0.3336  0.7602
  633SOL      E 2532   1.980   2.350   1.588 -0.0641 -0.2837 -0.2686
  634SOL      O 2533   3.137   1.745   2.207 -0.9881 -0.1993 -0.0757
  634SOL      H 2534   3.228   1.724   2.229 -0.3261 -0.0582 -0.6700
  634SOL      H 2535   3.148   1.830   2.161  0.8876  0.5097  1.2909
  634SOL      E 2536   3.158   1.758   2.202 -0.1376 -0.3210 -0.1371
  635SOL      O 2537   0.666   1.212   0.741  0.3778  0.5215 -0.0101
  635SOL      H 2538   0.742   1.275   0.760  0.1510 -0.5189 -1.3733
  635SOL      H 2539   0.619   1.246   0.665 -2.2266 -1.5795 -1.4886
  635SOL      E 2540   0.672   1.231   0.730 -0.1866  0.2580 -0.2608
  636SOL      O 2541   1.211   0.945   0.367  0.6021  0.1187 -0.0429
  636SOL      H 2542   1.305   0.925   0.356  0.8414 -1.8844  4.0791
  636SOL      H 2543   1.198   1.031   0.402  0.4793  1.9097 -1.6561
  636SOL      E 2544   1.227   0.958   0.372 -0.0923 -0.0671  0.0886
  637SOL      O 2545   2.446   1.713   2.516  0.0145 -0.5494  0.3713
  637SOL      H 2546   2.397   1.794   2.539  0.5310 -3.7967 -1.0196
  637SOL      H 2547   2.368   1.652   2.521  5.8099  1.2287 -3.4605
  637SOL      E 2548   2.420   1.717   2.522  0.6343 -0.3214 -0.4884
  638SOL      O 2549   0.558   3.597   3.524 -0.5698 -0.2666 -0.3603
  638SOL      H 2550   0.581   3.556   3.607 -1.0493 -1.2505 -1.3367
  638SOL      H 2551   0.646   3.608   3.481  1.3334  3.0101 -2.6564
  638SOL      E 2552   0.580   3.591   3.532 -0.5735  0.2457 -0.2520
  639SOL      O 2553   3.055   2.886   3.573 -0.7903  0.0835  0.1506
  639SOL      H 2554   3.127   2.943   3.594  1.0472 -3.3172 -0.2812
  639SOL      H 2555   3.099   2.835   3.501 -1.1865 -1.3504 -0.4220
  639SOL      E 2556   3.078   2.887   3.563 -0.4349 -0.7961 -0.3581
  640SOL      O 2557   2.473   1.321   2.579  0.0504  0.2660  0.5701
  640SOL      H 2558   2.501   1.399   2.629 -0.5785  2.0856 -0.0913
  640SOL      H 2559   2.428   1.359   2.499 -2.0935  1.4440  1.1444
  640SOL      E 2560   2.470   1.344   2.573 -0.2085  0.3302  0.2784
  641SOL      O 2561   0.568   1.778   1.239  0.1516 -0.2946  0.0614
  641SOL      H 2562   0.473   1.815   1.235 -0.9771 -1.7107 -0.9203
  641SOL      H 2563   0.597   1.787   1.148  1.2904 -0.7720  2.6948
  641SOL      E 2564   0.555   1.787   1.220  0.0699 -0.5420  0.4682
  642SOL      O 2565   3.011   2.565   0.149 -0.2887 -0.0510  1.1012
  642SOL      H 2566   2.941   2.584   0.078  4.3029 -1.6440  3.0865
  642SOL      H 2567   3.068   2.495   0.111  1.2237 -1.1832 -0.2911
  642SOL      E 2568   3.009   2.555   0.127  0.3976 -0.2368  0.6109
  643SOL      O 2569   2.319   3.116   0.531  0.3690 -0.2888  0.2041
  643SOL      H 2570   2.351   3.029   0.538  1.6244 -0.4306 -2.2480
  643SOL      H 2571   2.391   3.169   0.566  1.1653 -0.5435 -1.7391
  643SOL      E 2572   2.340   3.109   0.539  0.4900  0.5722 -0.8791
  644SOL      O 2573   2.500   1.657   1.378 -0.6074 -0.8264 -0.3349
  644SOL      H 2574   2.565   1.682   1.313 -1.4703  0.8801  2.8223
  644SOL      H 2575   2.481   1.742   1.429 -0.1374  0.3138 -0.0120
  644SOL      E 2576   2.509   1.679   1.375 -0.2752 -0.1078  0.1058
  645SOL      O 2577   3.422   0.806   1.534 -0.3489 -0.0826 -0.0422
  645SOL      H 2578   3.448   0.731   1.591  0.4913 -0.9141  1.2522
  645SOL      H 2579   3.363   0.777   1.459 -2.9474 -3.7689 -1.3051
  645SOL      E 2580   3.415   0.785   1.530 -0.1455 -0.3997 -0.0171
  646SOL      O 2581   2.317   0.917   3.820  0.0000  0.3551  0.1151
  646SOL      H 2582   2.345   1.000   3.782  0.9087  1.0996  0.9484
  646SOL      H 2583   2.228   0.901   3.783 -0.3001  0.3879  1.3638
  646SOL      E 2584   2.305   0.930   3.805  0.0875  0.0613  0.2527
  647SOL      O 2585   0.779   1.360   2.186 -0.3593  0.1430 -0.0825
  647SOL      H 2586   0.721   1.389   2.253  1.5135 -0.6483 -1.7970
  647SOL      H 2587   0.858   1.338   2.226  1.0426 -1.4901 -4.0522
  647SOL      E 2588   0.783   1.362   2.207  0.2311  0.0867 -0.4137
  648SOL      O 2589   0.678   2.972   2.749 -0.5278  0.0362 -0.3878
  648SOL      H 2590   0.640   2.911   2.812 -0.4280  0.2284  1.2949
  648SOL      H 2591   0.591   3.002   2.714 -1.8611  2.2488 -0.2056
  648SOL      E 2592   0.653   2.965   2.754 -0.0962  0.5130 -0.0146
  649SOL      O 2593   0.151   0.914   1.627 -0.1046 -0.4976  0.2320
  649SOL      H 2594   0.115   0.882   1.544 -1.4067  1.3131  1.8509
  649SOL      H 2595   0.185   1.006   1.609 -1.3826  1.2538  0.1731
  649SOL      E 2596   0.151   0.926   1.607 -0.4125  0.0393  0.4319
  650SOL      O 2597   3.049   1.659   0.963 -0.1750 -0.0279  0.1554
  650SOL      H 2598   3.081   1.597   0.895  0.4266 -1.5906  1.7449
  650SOL      H 2599   3.089   1.747   0.947  1.8203 -0.5420 -0.4230
  650SOL      E 2600   3.063   1.665   0.946  0.0495 -0.0277 -0.0667
  651SOL      O 2601   2.372   1.868   0.495  0.1523  0.2641 -0.1001
  651SOL      H 2602   2.333   1.931   0.437  0.4538 -1.4176 -0.5500
  651SOL      H 2603   2.302   1.803   0.500  0.1512  0.3892  0.5516
  651SOL      E 2604   2.350   1.868   0.484  0.0341 -0.4811 -0.2335
  652SOL      O 2605   1.906   1.731   2.562 -0.3672 -0.5312 -0.5554
  652SOL      H 2606   1.890   1.708   2.649  1.2578 -0.1497 -0.7415
  652SOL      H 2607   1.887   1.650   2.513  1.5358  2.0296 -0.1730
  652SOL      E 2608   1.899   1.710   2.570  0.3903  0.2831 -0.4639
  653SOL      O 2609   0.531   3.520   0.562  0.1636 -0.2617  0.5034
  653SOL      H 2610   0.496   3.448   0.618 -2.1347  1.9378  0.6850
  653SOL      H 2611   0.465   3.592   0.564 -0.2688 -0.7859  2.3704
  653SOL      E 2612   0.511   3.520   0.573 -0.4686 -0.1885  0.3196
  654SOL      O 2613   2.121   1.325   2.055  0.3448  0.1551 -0.3503
  654SOL      H 2614   2.187   1.260   2.031 -2.8038 -1.5056 -1.4495
  654SOL      H 2615   2.140   1.400   2.007 -0.7868 -3.3107 -0.6679
  654SOL      E 2616   2.138   1.327   2.040 -0.3547 -0.1547 -0.3240
  655SOL      O 2617   2.779   3.481   0.713  0.1683 -0.4392  0.0568
  655SOL      H 2618   2.689   3.475   0.744 -0.3238  0.5594  2.2806
  655SOL      H 2619   2.799   3.392   0.690 -1.1089  1.3316 -0.8091
  655SOL      E 2620   2.765   3.462   0.715 -0.1172  0.1616  0.4073
  656SOL      O 2621   1.154   3.459   2.177  0.1554  0.0880  0.0223
  656SOL      H 2622   1.161   3.433   2.271  0.1893 -1.1753  0.5949
  656SOL      H 2623   1.153   3.378   2.120 -1.2694 -1.7887 -1.5276
  656SOL      E 2624   1.155   3.438   2.185 -0.2058 -0.2252 -0.4598
  657SOL      O 2625   3.510   2.905   2.466 -0.1938 -0.0015  0.7128
  657SOL      H 2626   3.578   2.922   2.533  0.1722 -2.7606  1.0609
  657SOL      H 2627   3.442   2.840   2.494  1.5942 -1.0066 -0.8217
  657SOL      E 2628   3.510   2.895   2.485  0.1240 -0.0067  0.2932
  658SOL      O 2629   3.149   1.089   3.892  0.2111  0.2153  0.5419
  658SOL      H 2630   3.054   1.088   3.899  0.2358 -1.1037 -0.9797
  658SOL      H 2631   3.156   1.153   3.818  1.0157 -0.7081  1.2444
  658SOL      E 2632   3.131   1.102   3.879  0.1134 -0.1878 -0.1143
  659SOL      O 2633   1.050   3.245   3.357 -0.6738  0.2272  0.3507
  659SOL      H 2634   1.144   3.247   3.352 -1.7430  1.5091 -0.0762
  659SOL      H 2635   1.009   3.297   3.287  0.6108 -0.0844 -1.6220
  659SOL      E 2636   1.061   3.256   3.342 -0.0909  0.4989 -0.4751
  660SOL      O 2637   1.390   0.986   1.717 -0.4053 -0.3760 -0.0598
  660SOL      H 2638   1.297   1.022   1.714 -0.6012  1.0402 -0.5620
  660SOL      H 2639   1.395   0.900   1.771  0.8719 -2.4382 -0.7182
  660SOL      E 2640   1.373   0.976   1.727  0.1208 -0.0038  0.0834
  661SOL      O 2641   0.667   3.280   3.227 -0.1948 -0.1862  0.1009
  661SOL      H 2642   0.696   3.201   3.279 -0.6217 -1.5919  0.8952
  661SOL      H 2643   0.656   3.254   3.130 -0.2533  0.9398  2.3086
  661SOL      E 2644   0.671   3.259   3.218  0.2568 -0.0001  0.2620
  662SOL      O 2645   3.123   0.662   3.558  0.0404  0.0101 -0.4999
  662SOL      H 2646   3.116   0.636   3.466  1.9517  0.8746 -0.6198
  662SOL      H 2647   3.194   0.725   3.565 -3.1481 -0.3818  0.6971
  662SOL      E 2648   3.136   0.670   3.541 -0.1890 -0.0896 -0.3328
  663SOL      O 2649   1.715   0.894   1.821  0.1657  0.5937  0.0812
  663SOL      H 2650   1.771   0.966   1.782  0.6468  1.0347  0.4007
  663SOL      H 2651   1.744   0.819   1.770  2.9822  2.1894 -1.6268
  663SOL      E 2652   1.732   0.893   1.803 -0.0193  0.2821 -0.0053
  664SOL      O 2653   3.054   1.460   0.737  0.3853 -0.1017 -0.0016
  664SOL      H 2654   3.049   1.501   0.649 -0.7140 -0.7703  0.2476
  664SOL      H 2655   3.135   1.409   0.741 -0.8473 -0.7944  0.5213
  664SOL      E 2656   3.069   1.458   0.720  0.2070 -0.7144  0.5976
  665SOL      O 2657   1.839   1.957   3.187  0.2021 -0.3492  0.7126
  665SOL      H 2658   1.917   1.928   3.141  0.1702  0.5818  0.3712
  665SOL      H 2659   1.760   1.918   3.148 -2.0258 -1.6145 -1.5135
  665SOL      E 2660   1.839   1.943   3.170 -0.3021 -0.7486 -0.0735
  666SOL      O 2661   0.925   2.229   3.993  0.2072  0.5687 -0.6832
  666SOL      H 2662   0.972   2.181   4.066  1.9702  2.0635 -1.8546
  666SOL      H 2663   0.974   2.312   3.987  2.7375 -1.5539 -0.5723
  666SOL      E 2664   0.944   2.236   4.006  0.5270  0.1897 -0.3986
  667SOL      O 2665   0.528   0.239   0.111 -0.3909 -0.2046  0.5822
  667SOL      H 2666   0.584   0.164   0.127 -0.5994 -1.1202  0.5310
  667SOL      H 2667   0.517   0.297   0.188 -0.7131  0.2293 -0.4113
  667SOL      E 2668   0.537   0.235   0.130 -0.2707  0.1580 -0.0720
  668SOL      O 2669   2.913   1.641   0.121 -0.3114  0.5344  0.5030
  668SOL      H 2670   2.899   1.683   0.202  2.4206  0.5723 -0.0802
  668SOL      H 2671   2.913   1.712   0.064  0.2725 -0.2870  4.4650
  668SOL      E 2672   2.910   1.663   0.126  0.2033  0.0892  0.3859
  669SOL      O 2673   1.449   2.405   3.402  0.2827 -0.2489  0.0883
  669SOL      H 2674   1.419   2.316   3.408  0.6521  0.1119 -0.0040
  669SOL      H 2675   1.382   2.442   3.345  0.5717  1.2840 -1.5827
  669SOL      E 2676   1.430   2.395   3.392  0.0435 -0.1671 -0.0119
  670SOL      O 2677   2.254   2.834   3.474  0.6598  0.1755  0.1492
  670SOL      H 2678   2.177   2.772   3.459 -0.1110 -1.0499 -0.6570
  670SOL      H 2679   2.318   2.786   3.536  0.4540  1.9164  0.4179
  670SOL      E 2680   2.251   2.812   3.483  0.0408  0.1175 -0.0163
  671SOL      O 2681   0.086   1.242   1.940 -0.0041 -0.1995 -1.0030
  671SOL      H 2682  -0.011   1.227   1.936 -1.0741  1.2502 -2.4257
  671SOL      H 2683   0.130   1.169   1.982  1.3207  3.0264  2.2107
  671SOL      E 2684   0.076   1.225   1.947 -0.0018  0.7605 -0.0296
  672SOL      O 2685   3.586   3.334   3.211 -0.3211  0.6063  0.1345
  672SOL      H 2686   3.609   3.405   3.273 -0.3716 -0.8962 -1.7848
  672SOL      H 2687   3.494   3.344   3.188  0.1808 -1.6018  2.4752
  672SOL      E 2688   3.572   3.350   3.218 -0.1015 -0.3736  0.0147
  673SOL      O 2689   3.257   3.368   1.920  0.1610  0.2415 -0.1039
  673SOL      H 2690   3.232   3.458   1.934 -2.1965 -2.0669  0.1338
  673SOL      H 2691   3.354   3.369   1.935 -1.5814  0.3946  0.0515
  673SOL      E 2692   3.271   3.386   1.926  0.2919  0.0278  0.2614
  674SOL      O 2693   1.100   0.658   1.610 -0.2736  0.1586 -1.0972
  674SOL      H 2694   1.167   0.715   1.568 -0.1671  0.4868  0.5802
  674SOL      H 2695   1.147   0.569   1.623 -0.0025 -0.3269  1.0009
  674SOL      E 2696   1.123   0.652   1.604 -0.1759  0.1079 -0.3341
  675SOL      O 2697   1.262   2.520   3.228  0.3990  0.1930 -0.3438
  675SOL      H 2698   1.189   2.479   3.271 -1.5318 -1.5548 -0.3687
  675SOL      H 2699   1.246   2.616   3.225  2.0740 -1.7687  2.3962
  675SOL      E 2700   1.244   2.531   3.236  0.2370 -0.3639  0.0124
  676SOL      O 2701   0.879   0.703   3.131 -0.0069  0.2086 -0.4302
  676SOL      H 2702   0.842   0.615   3.148 -0.5822  0.5606 -0.8603
  676SOL      H 2703   0.882   0.711   3.035 -1.6934 -0.5171  2.4425
  676SOL      E 2704   0.872   0.687   3.115 -0.4464  0.0154 -0.1269
  677SOL      O 2705   2.271   1.058   1.096 -0.3369  0.3068 -0.1180
  677SOL      H 2706   2.286   1.041   1.001  1.9626  1.1340  0.2548
  677SOL      H 2707   2.347   1.115   1.108 -1.5815 -1.0035  0.0972
  677SOL      E 2708   2.289   1.066   1.079 -0.6161  0.0720  0.2045
  678SOL      O 2709   0.547   2.792   2.097  0.6048 -0.1903  0.2924
  678SOL      H 2710   0.539   2.811   2.188 -2.2394  0.7405 -1.4368
  678SOL      H 2711   0.454   2.816   2.061  1.2244 -1.5581  0.1081
  678SOL      E 2712   0.527   2.801   2.108  0.1119 -0.4287 -0.5124
  679SOL      O 2713   2.044   2.986   0.308  0.1765 -0.3239 -0.3795
  679SOL      H 2714   1.990   3.039   0.367  1.3130 -1.4989  0.1905
  679SOL      H 2715   2.124   3.039   0.289  2.2108  0.5573 -0.0104
  679SOL      E 2716   2.049   3.007   0.316  0.7000  0.2208 -0.0262
  680SOL      O 2717   3.586   1.681   0.297  0.4028 -0.0901  0.0222
  680SOL      H 2718   3.551   1.599   0.263  1.8292 -0.7493  0.1221
  680SOL      H 2719   3.512   1.742   0.303 -1.0315 -0.0776  2.3287
  680SOL      E 2720   3.564   1.677   0.291  0.1301 -0.0288  0.3443
  681SOL      O 2721   2.483   1.687   2.023  0.2403  0.2078 -0.1593
  681SOL      H 2722   2.390   1.668   2.019 -0.0146  1.6597  3.2165
  681SOL      H 2723   2.514   1.611   2.068 -0.6422  0.1719 -2.0977
  681SOL      E 2724   2.470   1.668   2.031  0.0254  0.3415  0.2121
  682SOL      O 2725   2.260   2.917   2.985  0.0306  0.1213  0.1412
  682SOL      H 2726   2.262   3.002   3.029  2.8898 -1.3876  1.0405
  682SOL      H 2727   2.285   2.860   3.062 -0.4968 -0.3943 -0.0830
  682SOL      E 2728   2.265   2.923   3.009  0.2478 -0.5801  0.0801
  683SOL      O 2729   3.241   3.296   0.728 -0.9143  0.0853  0.0708
  683SOL      H 2730   3.152   3.276   0.711 -0.3938 -0.0493 -1.2882
  683SOL      H 2731   3.244   3.394   0.742 -0.6393  1.4607  0.0838
  683SOL      E 2732   3.224   3.311   0.727 -0.6663  0.3744 -0.0434
  684SOL      O 2733   1.705   3.320   2.603  0.5918 -0.4559 -0.0605
  684SOL      H 2734   1.723   3.261   2.679 -0.8494  0.6562  0.2651
  684SOL      H 2735   1.603   3.319   2.602 -0.9382  0.1581 -0.3538
  684SOL      E 2736   1.688   3.308   2.618  0.1153  0.3417 -0.0811
  685SOL      O 2737   3.245   0.688   1.354  0.4169 -0.3149  0.4189
  685SOL      H 2738   3.318   0.691   1.285  0.4193 -2.8198 -1.2971
  685SOL      H 2739   3.170   0.746   1.333  2.4835 -0.1278 -1.4323
  685SOL      E 2740   3.245   0.700   1.336  0.1729 -0.5375 -0.1477
  686SOL      O 2741   3.252   0.684   3.263  0.0889  0.1731 -0.0203
  686SOL      H 2742   3.309   0.765   3.274 -0.0602  0.1710  2.5973
  686SOL      H 2743   3.239   0.671   3.171  1.1849  1.1777 -1.4310
  686SOL      E 2744   3.261   0.698   3.247  0.2296  0.2735  0.2634
  687SOL      O 2745   1.499   3.146   1.367 -0.6797 -0.5183  0.1950
  687SOL      H 2746   1.441   3.084   1.324  0.5396 -1.2572  0.6615
  687SOL      H 2747   1.567   3.098   1.408 -2.8471  0.7674 -1.4781
  687SOL      E 2748   1.501   3.124   1.367 -0.3047 -0.2919  0.0249
  688SOL      O 2749   0.335   2.068   1.399  0.5850 -0.2372 -0.3679
  688SOL      H 2750   0.254   2.024   1.414  1.4438  3.4607 -0.9828
  688SOL      H 2751   0.408   2.043   1.455 -3.3643  1.0735 -3.9611
  688SOL      E 2752   0.333   2.054   1.413  0.1112  0.4808 -0.3380
  689SOL      O 2753   0.527   2.670   1.139 -0.0607 -0.1152 -0.0609
  689SOL      H 2754   0.580   2.596   1.165 -0.7425  1.6117  0.2039
  689SOL      H 2755   0.560   2.681   1.050  1.5098  0.5841 -0.6174
  689SOL      E 2756   0.545   2.658   1.126  0.0862 -0.0730 -0.6096
  690SOL      O 2757   2.834   3.228   1.314 -0.1244  0.2676  0.0917
  690SOL      H 2758   2.837   3.250   1.218  1.1026 -0.3452 -0.1314
  690SOL      H 2759   2.911   3.168   1.327  0.5206 -1.2934  3.3386
  690SOL      E 2760   2.850   3.221   1.297 -0.5743  0.3203  0.4487
  691SOL      O 2761   0.257   0.650   1.733 -0.9886  0.8207  0.3424
  691SOL      H 2762   0.260   0.746   1.705  1.3395 -0.6629 -1.9183
  691SOL      H 2763   0.264   0.591   1.654  2.1911  1.6823  2.2103
  691SOL      E 2764   0.259   0.658   1.711  0.0347  0.1892 -0.1944
  692SOL      O 2765   1.532   1.980   2.224  0.3879  0.1291 -0.0565
  692SOL      H 2766   1.435   1.985   2.219 -0.4041 -0.2700  2.6779
  692SOL      H 2767   1.560   1.915   2.288 -0.7864  0.5397  1.2170
  692SOL      E 2768   1.518   1.968   2.236  0.1700 -0.1844  0.2131
  693SOL      O 2769   1.249   2.242   3.918 -0.4037 -0.5396 -0.6009
  693SOL      H 2770   1.263   2.308   3.842  2.0923 -1.2659  0.2219
  693SOL      H 2771   1.329   2.184   3.913  0.5882 -2.5724  0.6231
  693SOL      E 2772   1.268   2.244   3.902 -0.2972 -0.4187  0.1624
  694SOL      O 2773   2.039   0.681   2.607  0.2808 -0.2339  0.1556
  694SOL      H 2774   2.106   0.742   2.629  0.1609  0.2726 -2.2512
  694SOL      H 2775   2.063   0.648   2.519  2.5154  1.1926 -0.6667
  694SOL      E 2776   2.057   0.686   2.594  0.6770  0.4268 -0.6309
  695SOL      O 2777   0.448   1.269   2.049 -0.4134 -0.2023 -0.1807
  695SOL      H 2778   0.386   1.322   1.995 -0.8118  0.6192  1.8328
  695SOL      H 2779   0.536   1.264   2.006  0.5064  0.2373 -0.2340
  695SOL      E 2780   0.453   1.278   2.030  0.1033  0.5738 -0.0782
  696SOL      O 2781   1.794   2.761   0.887 -0.4882 -0.3350  0.8380
  696SOL      H 2782   1.853   2.798   0.818  0.2687  1.8577 -1.3353
  696SOL      H 2783   1.823   2.667   0.888 -0.0745 -0.4937 -1.5847
  696SOL      E 2784   1.811   2.750   0.874 -0.1367  0.0950  0.1589
  697SOL      O 2785   1.165   0.579   0.027 -0.7640  0.0636  0.0788
  697SOL      H 2786   1.177   0.489   0.059  2.4848 -0.1946  2.8095
  697SOL      H 2787   1.214   0.625   0.097 -0.3378 -0.5900 -0.5790
  697SOL      E 2788   1.177   0.570   0.047  0.1810  0.5319  0.7340
  698SOL      O 2789   2.736   0.878   3.755  0.1825  0.6873 -0.4156
  698SOL      H 2790   2.678   0.887   3.679 -1.2665  1.6652  1.0421
  698SOL      H 2791   2.826   0.851   3.734 -1.8984  4.6368  2.6148
  698SOL      E 2792   2.742   0.875   3.736 -0.5930  1.0178 -0.0276
  699SOL      O 2793   0.721   0.999   2.984  0.4267  0.2691 -0.4796
  699SOL      H 2794   0.752   1.007   2.893 -0.4132 -0.1200  1.4364
  699SOL      H 2795   0.758   1.072   3.042  1.8069  1.2469 -0.6586
  699SOL      E 2796   0.734   1.015   2.977  0.1339 -0.0277 -0.1288
  700SOL      O 2797   1.824   1.174   1.767 -0.4589  0.5571  0.0940
  700SOL      H 2798   1.841   1.222   1.852  2.2350  0.5593  2.5124
  700SOL      H 2799   1.913   1.162   1.728  0.7124  0.7198 -0.1148
  700SOL      E 2800   1.845   1.181   1.776  0.4519  0.1015  0.6690
  701SOL      O 2801   0.438   0.647   1.497 -0.0696 -0.8076  0.4390
  701SOL      H 2802   0.501   0.646   1.566  2.3471  0.9197 -4.2443
  701SOL      H 2803   0.467   0.572   1.448  1.5614 -2.5713 -1.6153
  701SOL      E 2804   0.456   0.632   1.501  0.9255 -0.3038 -0.6717
  702SOL      O 2805   2.309   3.325   2.733  0.2083  0.6698 -0.2554
  702SOL      H 2806   2.398   3.283   2.722  4.5072 -1.3095 -0.2463
  702SOL      H 2807   2.274   3.282   2.811 -0.1580 -0.6752 -1.8290
  702SOL      E 2808   2.320   3.308   2.746  0.4992 -0.2255 -0.2516
  703SOL      O 2809   0.210   0.548   1.038 -0.2425 -0.5746 -0.9227
  703SOL      H 2810   0.149   0.590   0.976  1.2999  1.1662  1.9311
  703SOL      H 2811   0.171   0.573   1.120  0.0347 -0.9370  1.5908
  703SOL      E 2812   0.190   0.561   1.042 -0.5889  0.2220  0.0541
  704SOL      O 2813   3.479   0.998   0.348  0.1389 -0.6922  0.6040
  704SOL      H 2814   3.412   0.952   0.400 -0.9356 -1.6244  0.2327
  704SOL      H 2815   3.488   1.084   0.387 -0.0307 -3.7418  0.6201
  704SOL      E 2816   3.467   1.006   0.366  0.0938 -0.7629  0.7301
  705SOL      O 2817   0.393   2.295   3.426  0.4648  0.8780 -0.0709
  705SOL      H 2818   0.360   2.212   3.387  0.2852  3.0511  1.7765
  705SOL      H 2819   0.321   2.321   3.488  0.2754  2.5849  2.0874
  705SOL      E 2820   0.372   2.283   3.430 -0.3364  0.6352  0.2770
  706SOL      O 2821   2.122   2.377   3.709 -0.2464  0.2587  0.9536
  706SOL      H 2822   2.145   2.461   3.737  0.3569 -1.5590  0.8717
  706SOL      H 2823   2.201   2.348   3.655  1.6506 -0.4781  0.6261
  706SOL      E 2824   2.142   2.388   3.704 -0.0690 -0.0296  0.3748
  707SOL      O 2825   2.071   1.240   2.539 -0.2062 -0.4382  0.0376
  707SOL      H 2826   2.139   1.220   2.601  1.0354 -1.0992  0.4872
  707SOL      H 2827   1.999   1.280   2.595 -1.4248  1.1889 -3.1412
  707SOL      E 2828   2.070   1.244   2.563 -0.1854  0.2403 -0.3594
  708SOL      O 2829   1.195   1.379   0.112  0.4013  0.0350  0.3723
  708SOL      H 2830   1.109   1.413   0.141 -0.5406  1.5487  0.9637
  708SOL      H 2831   1.195   1.364   0.017 -0.1416 -1.7725 -0.1773
  708SOL      E 2832   1.178   1.383   0.099  0.0897 -0.4974  0.1503
  709SOL      O 2833   2.900   2.841   1.449 -0.2280 -0.2200  0.7202
  709SOL      H 2834   2.927   2.841   1.544 -1.7586  1.0798 -3.1537
  709SOL      H 2835   2.942   2.759   1.418 -1.2028  0.5870 -1.3254
  709SOL      E 2836   2.914   2.825   1.462 -0.5469  0.1795 -0.2818
  710SOL      O 2837   2.613   1.693   3.271  0.2653 -0.0456  0.2377
  710SOL      H 2838   2.600   1.788   3.240 -1.6696  1.1230  0.7696
  710SOL      H 2839   2.705   1.684   3.301 -0.9139  1.8344  0.7282
  710SOL      E 2840   2.629   1.710   3.271  0.4913  0.2264  0.0378
  711SOL      O 2841   2.943   0.873   3.313 -0.3168 -0.3804  0.3165
  711SOL      H 2842   2.849   0.898   3.304 -3.5083 -0.7384  0.5145
  711SOL      H 2843   2.965   0.801   3.246  1.9296  1.2497  1.9814
  711SOL      E 2844   2.929   0.864   3.298 -0.2190 -0.1597  0.1398
  712SOL      O 2845   0.025   0.657   0.870  0.6255  0.8780  0.3317
  712SOL      H 2846   0.013   0.604   0.785 -0.5944  1.1295  0.6015
  712SOL      H 2847   0.038   0.754   0.858  0.7152  0.8311 -0.9433
  712SOL      E 2848   0.025   0.665   0.850  0.0915  0.5025 -0.3776
  713SOL      O 2849   3.316   1.100   2.176 -0.0618 -0.2736  0.1420
  713SOL      H 2850   3.337   1.005   2.168  0.8230  0.5246 -1.1587
  713SOL      H 2851   3.218   1.117   2.191  0.5271  1.3213  1.0734
  713SOL      E 2852   3.301   1.084   2.177  0.0413  0.2627 -0.0837
  714SOL      O 2853   0.413   3.389   0.129 -0.0022  0.0368 -0.4059
  714SOL      H 2854   0.408   3.400   0.032 -0.5723 -0.5727  0.8564
  714SOL      H 2855   0.386   3.480   0.163  0.5403  1.7372 -1.1618
  714SOL      E 2856   0.406   3.409   0.116 -0.2159 -0.1815  0.0057
  715SOL      O 2857   0.067   3.596   0.252 -0.1400 -0.2695 -0.4606
  715SOL      H 2858   0.039   3.507   0.232 -0.1331  0.2625 -4.1887
  715SOL      H 2859   0.037   3.610   0.349 -1.2596 -0.2309 -1.5826
  715SOL      E 2860   0.056   3.581   0.267 -0.3500 -0.1422 -0.5960
  716SOL      O 2861   3.165   2.593   2.890  0.2498  0.0180  0.8681
  716SOL      H 2862   3.236   2.655   2.918 -0.5628 -0.1146  1.4128
  716SOL      H 2863   3.204   2.542   2.815 -0.5428 -0.6610 -0.5829
  716SOL      E 2864   3.187   2.595   2.880  0.0075 -0.2013  0.5223
  717SOL      O 2865   0.758   1.394   1.062 -0.6180  0.4700  0.7628
  717SOL      H 2866   0.846   1.378   1.016 -1.0251  1.1266 -1.4329
  717SOL      H 2867   0.705   1.313   1.056 -0.1802  4.6082 -2.0855
  717SOL      E 2868   0.765   1.375   1.052 -0.2353  0.8365 -0.7099
  718SOL      O 2869   0.382   3.187   0.309  0.3057 -0.0158  0.4048
  718SOL      H 2870   0.295   3.214   0.339  2.2542  0.3684 -1.2758
  718SOL      H 2871   0.402   3.266   0.254  0.1439 -2.1422 -0.4947
  718SOL      E 2872   0.368   3.208   0.304  0.8253 -0.2616 -0.5228
  719SOL      O 2873   0.248   3.533   1.066  0.5945 -1.5308  0.1518
  719SOL      H 2874   0.328   3.571   1.026 -0.9002  2.1802  0.6250
  719SOL      H 2875   0.253   3.434   1.044  2.9520 -0.8882  1.9848
  719SOL      E 2876   0.265   3.521   1.053  0.2615 -0.3692  0.4727
  720SOL      O 2877   1.235   1.351   3.832  0.2257 -0.3175 -0.7322
  720SOL      H 2878   1.230   1.417   3.766 -0.9877 -0.1578  0.2482
  720SOL      H 2879   1.332   1.340   3.839 -0.3254  3.5255 -0.8986
  720SOL      E 2880   1.254   1.362   3.820 -0.5110  0.3455 -0.3106
  721SOL      O 2881   2.706   1.838   1.995  0.2915 -0.4175 -0.2250
  721SOL      H 2882   2.626   1.781   1.995 -2.1885 -1.1434 -1.3180
  721SOL      H 2883   2.683   1.931   2.005  0.9802  0.4161  1.5456
  721SOL      E 2884   2.685   1.845   1.997 -0.2422  0.2408  0.0199
  722SOL      O 2885   3.482   1.233   2.470  0.1020 -0.0824  0.2717
  722SOL      H 2886   3.573   1.257   2.495  2.9150  0.5280 -0.7579
  722SOL      H 2887   3.473   1.210   2.376  1.7297  2.0146  3.7734
  722SOL      E 2888   3.498   1.233   2.456  0.8306  0.3688  0.2326
  723SOL      O 2889   1.028   1.970   0.005 -0.2764 -0.2396  0.2627
  723SOL      H 2890   1.007   2.024  -0.073  1.8127 -1.7410 -2.5205
  723SOL      H 2891   1.086   1.907  -0.035  0.8276 -1.3604  2.6116
  723SOL      E 2892   1.035   1.968  -0.019 -0.1261 -0.2369  0.0416
  724SOL      O 2893   1.143   1.482   3.598  0.0720 -0.0702  0.3190
  724SOL      H 2894   1.216   1.541   3.560 -0.3468 -1.9728 -1.6462
  724SOL      H 2895   1.062   1.534   3.593 -0.1985 -0.9479  2.4885
  724SOL      E 2896   1.142   1.504   3.590  0.2550 -0.1225 -0.0924
  725SOL      O 2897   2.221   1.599   1.971 -0.3091  0.2030 -0.4484
  725SOL      H 2898   2.204   1.608   1.871 -2.4749  2.8381 -2.0236
  725SOL      H 2899   2.141   1.648   1.997  0.5938  1.7568 -2.9340
  725SOL      E 2900   2.202   1.611   1.956 -0.0594  0.6952 -0.5641
  726SOL      O 2901   0.683   3.585   0.065  0.2879 -0.3336  0.2756
  726SOL      H 2902   0.642   3.521   0.123 -0.3649 -1.1460  0.4646
  726SOL      H 2903   0.778   3.594   0.099 -1.4122 -1.7287 -0.7372
  726SOL      E 2904   0.694   3.574   0.083 -0.3723 -0.6874  0.0350
  727SOL      O 2905   1.372   0.096   1.031 -0.1584  0.1999 -0.3355
  727SOL      H 2906   1.452   0.149   1.035 -1.5407 -0.7837  1.1456
  727SOL      H 2907   1.349   0.065   1.120  1.1862 -0.4492 -0.5086
  727SOL      E 2908   1.383   0.100   1.050 -0.3670 -0.1941 -0.3229
  728SOL      O 2909   0.670   0.452   1.111  0.3470  0.2151  0.6488
  728SOL      H 2910   0.582   0.451   1.073  1.3305 -2.5986  3.2234
  728SOL      H 2911   0.725   0.525   1.084  0.6149  2.5538  0.6091
  728SOL      E 2912   0.664   0.466   1.098  0.6700  0.1412  0.4649
  729SOL      O 2913   3.281   1.278   1.049 -0.1806 -0.1943 -0.2828
  729SOL      H 2914   3.309   1.313   0.960 -2.3021  2.5728 -0.4220
  729SOL      H 2915   3.346   1.331   1.110 -1.4577  1.4436 -0.4923
  729SOL      E 2916   3.300   1.295   1.044 -0.3901  0.3573 -0.0172
  730SOL      O 2917   2.345   1.562   3.008 -0.1472 -0.3046  0.1727
  730SOL      H 2918   2.439   1.566   3.024 -1.7648  1.4570 -0.9924
  730SOL      H 2919   2.305   1.570   3.094 -1.7940 -2.0463  0.8599
  730SOL      E 2920   2.356   1.564   3.028 -0.4624 -0.5996  0.4419
  731SOL      O 2921   3.236   3.033   1.671  0.3771  0.4418 -0.5375
  731SOL      H 2922   3.322   3.051   1.629  0.5203 -1.3485  3.0683
  731SOL      H 2923   3.255   2.963   1.734  3.3923 -1.6480 -1.5643
  731SOL      E 2924   3.257   3.022   1.675 -0.0109 -0.1922 -0.3373
  732SOL      O 2925   2.649   2.837   2.529 -0.3772  0.2709  0.6241
  732SOL      H 2926   2.739   2.859   2.559 -1.5956 -0.5516  1.7569
  732SOL      H 2927   2.594   2.865   2.599 -1.3150  1.0460  0.6594
  732SOL      E 2928   2.656   2.847   2.549 -0.2386 -0.0930  0.0051
  733SOL      O 2929   0.759   1.655   0.303 -0.2337 -0.0445  0.2890
  733SOL      H 2930   0.832   1.713   0.282  0.8091  1.3893 -3.2521
  733SOL      H 2931   0.796   1.569   0.315 -3.0341  2.7682  2.4749
  733SOL      E 2932   0.781   1.649   0.301 -0.4075  0.6720  0.0078
  734SOL      O 2933   0.157   0.648   3.740 -0.1423  0.6133  1.0818
  734SOL      H 2934   0.120   0.730   3.782 -2.3230  1.2668 -1.4084
  734SOL      H 2935   0.252   0.655   3.735 -0.0801  0.6196 -2.7151
  734SOL      E 2936   0.169   0.666   3.748 -0.1383  0.4556 -0.3437
  735SOL      O 2937   1.840   1.377   2.594 -0.1757  0.1690 -0.0273
  735SOL      H 2938   1.750   1.376   2.629  1.1504 -2.9636 -0.4219
  735SOL      H 2939   1.845   1.415   2.505 -1.3151  0.8215 -0.4817
  735SOL      E 2940   1.823   1.384   2.583 -0.8468 -0.4799  0.0233
  736SOL      O 2941   1.471   3.501   2.977  0.0154 -0.2198  0.2686
  736SOL      H 2942   1.404   3.569   2.987 -1.1289  0.1249 -0.2368
  736SOL      H 2943   1.466   3.462   2.887 -2.0910 -2.2535  1.2973
  736SOL      E 2944   1.457   3.506   2.961 -0.7189  0.0980  0.2846
  737SOL      O 2945   0.920   1.721   1.374  0.6803  0.3257 -0.4602
  737SOL      H 2946   0.916   1.709   1.281  1.9961 -0.2144 -0.6694
  737SOL      H 2947   0.836   1.678   1.409  1.6009 -0.8832  2.9364
  737SOL      E 2948   0.902   1.710   1.362  0.8709 -0.3274 -0.1490
  738SOL      O 2949   0.670   1.143   3.611 -0.1087 -0.1073  0.2991
  738SOL      H 2950   0.597   1.091   3.651 -2.8245 -1.0571  2.2052
  738SOL      H 2951   0.746   1.085   3.619  0.9854  1.7171  0.7241
  738SOL      E 2952   0.671   1.121   3.620 -0.5369  0.2622  0.6150
  739SOL      O 2953   2.579   2.636   0.581 -0.2866 -0.2074  0.1081
  739SOL      H 2954   2.596   2.713   0.525  1.7447 -2.4823 -0.1949
  739SOL      H 2955   2.627   2.560   0.538 -2.4576 -2.3888 -0.4447
  739SOL      E 2956   2.592   2.636   0.562 -0.1575 -0.5750 -0.3890
  740SOL      O 2957   3.380   2.093   3.910 -0.5331 -0.0338 -0.1302
  740SOL      H 2958   3.357   2.007   3.948 -1.0163 -0.0173  0.3159
  740SOL      H 2959   3.465   2.088   3.864 -1.7599 -1.1110 -1.8383
  740SOL      E 2960   3.392   2.075   3.909 -0.0756 -0.5363 -0.3593
  741SOL      O 2961   2.373   0.313   3.790  0.0320  0.1535 -0.9158
  741SOL      H 2962   2.414   0.394   3.743  1.2135  1.8620  0.1804
  741SOL      H 2963   2.412   0.314   3.881  0.4945 -0.8281 -0.5583
  741SOL      E 2964   2.389   0.329   3.799 -0.0595  0.4021 -0.3802
  742SOL      O 2965   2.135   1.507   2.290 -0.0487  0.0923 -0.9695
  742SOL      H 2966   2.141   1.448   2.211  0.7826 -0.7646  0.4523
  742SOL      H 2967   2.159   1.597   2.257  1.0695  1.1678  0.1260
  742SOL      E 2968   2.141   1.513   2.267  0.0493  0.1919 -0.2218
  743SOL      O 2969   2.716   2.824   1.885 -0.8596 -0.4356  0.1762
  743SOL      H 2970   2.779   2.768   1.829  1.4137  0.1559 -2.6174
  743SOL      H 2971   2.652   2.849   1.816 -0.5838  2.8747 -0.5483
  743SOL      E 2972   2.715   2.818   1.860 -0.3762  0.1001  0.1088
  744SOL      O 2973   2.787   3.262   1.595 -0.5638  0.4208 -0.1177
  744SOL      H 2974   2.798   3.349   1.644  3.2147  2.2584 -0.3310
  744SOL      H 2975   2.810   3.272   1.502 -1.2239 -1.2596  0.8157
  744SOL      E 2976   2.793   3.281   1.586 -0.2368  0.0771  0.4399
  745SOL      O 2977   2.500   0.858   2.639  0.0884  0.2092 -0.1069
  745SOL      H 2978   2.419   0.853   2.690 -2.0099  1.8878  1.0831
  745SOL      H 2979   2.559   0.805   2.694  2.0593  2.9649  0.4833
  745SOL      E 2980   2.496   0.847   2.660  0.0122  0.3052  0.1999
  746SOL      O 2981   1.132   2.572   0.515  0.1348 -0.4905  0.6125
  746SOL      H 2982   1.074   2.565   0.438  0.0235 -0.0759  1.2368
  746SOL      H 2983   1.136   2.485   0.553 -1.7352 -2.1099  2.0237
  746SOL      E 2984   1.121   2.553   0.507 -0.4819 -0.5502  0.9863
  747SOL      O 2985   0.072   3.088   1.014 -0.1241 -0.4629  0.2236
  747SOL      H 2986   0.024   3.049   0.939 -0.9250  0.6596 -0.2452
  747SOL      H 2987   0.112   3.018   1.068 -1.1165 -0.3188 -1.9334
  747SOL      E 2988   0.070   3.066   1.009 -0.2994 -0.3064 -0.0129
  748SOL      O 2989   3.410   0.201   0.600 -0.3345 -0.0350 -0.1002
  748SOL      H 2990   3.416   0.273   0.659  0.7252 -1.0140  0.4122
  748SOL      H 2991   3.359   0.233   0.529  1.8297  0.4150  0.2837
  748SOL      E 2992   3.401   0.222   0.597  0.1328 -0.0737  0.0855
  749SOL      O 2993   2.571   3.265   2.605  0.1745 -0.1910  0.1641
  749SOL      H 2994   2.540   3.206   2.533 -0.4042  0.2024  2.4508
  749SOL      H 2995   2.654   3.226   2.639 -0.4344 -0.8518 -0.1831
  749SOL      E 2996   2.582   3.245   2.597  0.0731 -0.3368  0.1626
  750SOL      O 2997   0.536   1.924   3.584  0.4083 -1.1218 -0.1264
  750SOL      H 2998   0.451   1.965   3.601  1.4986  3.0602 -1.5559
  750SOL      H 2999   0.520   1.843   3.531 -0.8392  1.5265  2.9967
  750SOL      E 3000   0.516   1.916   3.577  0.2026 -0.0580  0.3135
  751SOL      O 3001   2.735   0.528   2.278  0.0812  0.0237  0.0802
  751SOL      H 3002   2.737   0.433   2.298  1.0807 -1.1174 -1.3791
  751SOL      H 3003   2.650   0.558   2.300  2.4885  0.7421 -2.5123
  751SOL      E 3004   2.719   0.515   2.286  0.4774  0.1132 -0.4873
  752SOL      O 3005   2.367   1.423   0.371  0.8873 -0.3390  0.0570
  752SOL      H 3006   2.390   1.401   0.277  0.2196  0.5448 -0.2356
  752SOL      H 3007   2.344   1.343   0.417 -1.7447  1.2243 -1.0498
  752SOL      E 3008   2.367   1.402   0.361 -0.4697  0.2560 -0.0879
  753SOL      O 3009   1.593   2.353   1.339  0.0166 -0.2084  0.2097
  753SOL      H 3010   1.620   2.427   1.281  0.2943  3.2454 -0.1960
  753SOL      H 3011   1.649   2.269   1.335  1.5802 -0.8083  2.4382
  753SOL      E 3012   1.610   2.351   1.327  0.0854 -0.0105 -0.0934
  754SOL      O 3013   0.740   2.735   2.523 -0.5640  0.7989 -0.2930
  754SOL      H 3014   0.738   2.811   2.580 -0.0212 -2.5925  0.4821
  754SOL      H 3015   0.649   2.714   2.514  1.2340  4.0605  0.1235
  754SOL      E 3016   0.721   2.746   2.532 -0.2369  0.1133 -0.0234
  755SOL      O 3017   0.486   0.689   1.932  0.1830 -0.0260 -0.4484
  755SOL      H 3018   0.422   0.634   1.884 -0.6502 -2.1888 -1.3625
  755SOL      H 3019   0.536   0.634   1.992 -0.0201  0.0046  0.8197
  755SOL      E 3020   0.483   0.667   1.934  0.1731  0.0501 -0.5597
  756SOL      O 3021   1.796   2.287   2.728  0.5171 -0.0157 -0.7543
  756SOL      H 3022   1.808   2.379   2.699  2.8721 -1.3790  0.3300
  756SOL      H 3023   1.718   2.285   2.786 -1.5655  0.9459  2.9432
  756SOL      E 3024   1.783   2.305   2.734  0.1637  0.2477  0.2990
  757SOL      O 3025   0.197   0.336   3.247 -0.0707 -0.7486 -0.6756
  757SOL      H 3026   0.168   0.393   3.323  1.7535  0.9387  3.1895
  757SOL      H 3027   0.126   0.338   3.179 -0.4818 -0.6618  1.3144
  757SOL      E 3028   0.177   0.348   3.249  0.2562  0.1122  0.2510
  758SOL      O 3029   3.015   2.153   3.044  0.4311 -0.4588  0.8385
  758SOL      H 3030   3.001   2.133   2.953 -2.4881  2.4937  1.2235
  758SOL      H 3031   3.031   2.248   3.051 -0.3916 -3.3055  0.1490
  758SOL      E 3032   3.016   2.168   3.027  0.1064  0.0530  0.0659
  759SOL      O 3033   1.184   1.828   2.396  0.0771 -0.1881 -0.4852
  759SOL      H 3034   1.108   1.782   2.359  0.3580  1.0862 -0.5794
  759SOL      H 3035   1.260   1.768   2.377 -1.4617  1.5218  0.9135
  759SOL      E 3036   1.184   1.807   2.385  0.0100 -0.0612 -0.1084
  760SOL      O 3037   1.140   0.601   3.492  0.1729  0.4838 -0.1892
  760SOL      H 3038   1.162   0.642   3.408  0.3009 -2.0475  3.6793
  760SOL      H 3039   1.222   0.625   3.543  1.5980  1.9506  3.9991
  760SOL      E 3040   1.161   0.614   3.486  0.2343  0.1822  0.6537
  761SOL      O 3041   3.182   0.007   3.292  0.1936  0.1972 -0.3020
  761SOL      H 3042   3.231  -0.032   3.215  0.4810  1.1474  0.8029
  761SOL      H 3043   3.141  -0.072   3.325  0.0978  2.9847 -0.9065
  761SOL      E 3044   3.184  -0.016   3.283  0.2060  0.2059  0.1813
  762SOL      O 3045   2.106   1.320   3.499  0.0377  0.3267 -0.5546
  762SOL      H 3046   2.148   1.365   3.566  0.6656  0.4676 -1.3064
  762SOL      H 3047   2.063   1.377   3.435  1.6717  0.7323  3.0338
  762SOL      E 3048   2.106   1.341   3.500  0.2924  0.0080  0.4340
  763SOL      O 3049   1.515   2.197   3.983  0.5691  0.3984  0.5893
  763SOL      H 3050   1.581   2.265   3.968 -2.3881  1.1777 -0.1284
  763SOL      H 3051   1.562   2.116   3.961  1.0160  0.0464  1.0762
  763SOL      E 3052   1.538   2.195   3.975  0.1253 -0.1263  0.3081
  764SOL      O 3053   0.438   1.138   0.905  0.3752  0.7591  0.3127
  764SOL      H 3054   0.527   1.154   0.871  1.2759  0.4290 -2.8639
  764SOL      H 3055   0.445   1.039   0.930 -0.0426  1.9245  0.4161
  764SOL      E 3056   0.457   1.122   0.904 -0.0530 -0.0414 -0.0674
  765SOL      O 3057   0.401   1.879   2.044 -0.2885  0.4564  0.3810
  765SOL      H 3058   0.382   1.947   2.112 -2.4685 -1.3290 -0.1105
  765SOL      H 3059   0.447   1.929   1.977  2.9458 -1.4502  0.1220
  765SOL      E 3060   0.406   1.903   2.045 -0.3509 -0.1277  0.3629
  766SOL      O 3061   3.179   0.581   3.003  0.6151 -0.6872  0.8996
  766SOL      H 3062   3.253   0.544   2.957  0.6794  0.7266  0.7882
  766SOL      H 3063   3.143   0.636   2.929 -0.2656  3.3573 -3.5621
  766SOL      E 3064   3.186   0.584   2.979 -0.1692 -0.1650 -0.2179
  767SOL      O 3065   2.335   2.509   0.464 -0.4635  0.4565  0.8183
  767SOL      H 3066   2.389   2.544   0.536  1.0457  1.1950 -0.4613
  767SOL      H 3067   2.299   2.592   0.428 -0.4792  0.4583  0.4670
  767SOL      E 3068   2.339   2.532   0.471 -0.0761  0.4344  0.0416
  768SOL      O 3069   2.610   3.146   1.842 -1.0367  0.2265 -0.1818
  768SOL      H 3070   2.650   3.186   1.763 -1.8184  0.2762 -0.0124
  768SOL      H 3071   2.535   3.094   1.816  1.9233 -2.1508  0.4637
  768SOL      E 3072   2.603   3.143   1.821 -0.0338 -0.1331  0.2429
  769SOL      O 3073   0.149   1.174   2.856 -0.6417 -0.1650  0.1474
  769SOL      H 3074   0.067   1.197   2.897  1.4877 -2.4225  0.0378
  769SOL      H 3075   0.160   1.079   2.854 -0.3910 -1.0749 -2.3319
  769SOL      E 3076   0.135   1.159   2.864 -0.1308 -0.9366 -0.1436
  770SOL      O 3077   0.079   1.399   0.362 -0.3035 -0.3375 -0.1157
  770SOL      H 3078   0.110   1.318   0.313  0.7635 -1.4961  3.1918
  770SOL      H 3079   0.047   1.352   0.447 -1.2276 -0.5572 -0.8130
  770SOL      E 3080   0.079   1.373   0.369 -0.3221 -0.1861 -0.4550
  771SOL      O 3081   3.000   2.359   2.559 -0.3249  0.4527 -0.1288
  771SOL      H 3082   3.015   2.264   2.538 -0.3982 -0.6492 -0.7761
  771SOL      H 3083   2.908   2.377   2.530  3.7804  3.6452  0.4561
  771SOL      E 3084   2.985   2.343   2.549  0.1857  0.5089  0.0103
  772SOL      O 3085   1.788   0.507   2.268  0.6166  0.4970 -0.3748
  772SOL      H 3086   1.829   0.584   2.295 -0.5408 -2.4641  0.4635
  772SOL      H 3087   1.713   0.501   2.326 -0.4628 -0.7472  0.8698
  772SOL      E 3088   1.781   0.521   2.285  0.7719  0.0211 -0.1485
  773SOL      O 3089   0.827   3.237   1.892 -0.8491 -0.1004 -0.6120
  773SOL      H 3090   0.857   3.199   1.813 -1.6527 -0.0481  3.1713
  773SOL      H 3091   0.873   3.199   1.965 -1.7607  2.2671 -2.0313
  773SOL      E 3092   0.842   3.222   1.891 -0.5760  0.3302  0.2861
  774SOL      O 3093   3.477   2.409   3.187  0.4027  0.2271  0.2450
  774SOL      H 3094   3.570   2.377   3.200  1.0965  2.8602  1.0868
  774SOL      H 3095   3.485   2.496   3.133 -0.2883 -1.1820  1.2373
  774SOL      E 3096   3.497   2.420   3.179  0.5324  0.5896  0.1797
  775SOL      O 3097   1.448   3.317   2.259  0.3602  0.0128 -0.3399
  775SOL      H 3098   1.528   3.376   2.260 -0.3979  0.7914 -0.6916
  775SOL      H 3099   1.383   3.363   2.312 -0.7398 -0.5239 -1.7324
  775SOL      E 3100   1.451   3.338   2.269 -0.2671  0.1122 -0.3051
  776SOL      O 3101   0.538   3.479   2.386  0.0747  0.2774  0.1859
  776SOL      H 3102   0.581   3.505   2.470  0.2345 -0.6536  0.0763
  776SOL      H 3103   0.501   3.561   2.349  0.4597 -1.9370  1.9695
  776SOL      E 3104   0.539   3.500   2.395  0.3266 -0.4468  0.2089
  777SOL      O 3105   2.714   2.978   3.272 -0.0913 -0.3363  0.1232
  777SOL      H 3106   2.737   2.993   3.370  0.9639  0.7659  1.8336
  777SOL      H 3107   2.663   3.053   3.236  0.8486  1.6502  0.3980
  777SOL      E 3108   2.708   2.996   3.284  0.2083  0.0046  0.5378
  778SOL      O 3109   1.110   3.209   1.073 -0.1930  0.1872 -0.1133
  778SOL      H 3110   1.115   3.130   1.128  2.4688 -1.7663  0.0322
  778SOL      H 3111   1.194   3.208   1.013  0.0710  0.0260 -2.9685
  778SOL      E 3112   1.128   3.193   1.072 -0.1308 -0.0878 -0.6154
  779SOL      O 3113   1.487   1.261   3.937  0.1618 -0.7063  0.0068
  779SOL      H 3114   1.448   1.233   4.025  0.3854  0.4096 -1.5536
  779SOL      H 3115   1.543   1.341   3.940 -0.3896 -1.6201  1.2445
  779SOL      E 3116   1.491   1.272   3.955 -0.2124 -0.1627  0.2562
  780SOL      O 3117   1.963   0.861   1.177  0.1213  0.2188 -0.4628
  780SOL      H 3118   1.888   0.912   1.205 -0.4576 -1.2503 -1.1284
  780SOL      H 3119   2.003   0.807   1.247 -0.6291  0.4821 -1.5188
  780SOL      E 3120   1.956   0.861   1.197 -0.4314  0.0991 -0.6087
  781SOL      O 3121   2.271   3.531   2.366  0.6494  0.7030 -0.4206
  781SOL      H 3122   2.362   3.547   2.393 -2.4709  2.1134  1.5321
  781SOL      H 3123   2.217   3.494   2.436  1.2416  0.0561 -0.2780
  781SOL      E 3124   2.278   3.527   2.386 -0.2647  0.5662 -0.0931
  782SOL      O 3125   1.476   0.872   2.412 -0.2268 -0.1081  0.3238
  782SOL      H 3126   1.378   0.876   2.412 -0.1522  0.5350 -0.6230
  782SOL      H 3127   1.504   0.930   2.340 -2.2712  2.7514  1.7986
  782SOL      E 3128   1.462   0.885   2.397 -0.5587 -0.0024  0.3500
  783SOL      O 3129   1.426   2.552   0.665  0.8769  0.1526  0.3229
  783SOL      H 3130   1.419   2.455   0.636 -2.3295 -0.8305 -0.7919
  783SOL      H 3131   1.350   2.597   0.632 -0.5333 -0.4413  1.7131
  783SOL      E 3132   1.410   2.542   0.653 -0.3391 -0.0093 -0.1423
  784SOL      O 3133   0.847   2.155   1.126  0.5885  0.0226 -0.2686
  784SOL      H 3134   0.808   2.107   1.197  2.0756  1.3417 -0.5538
  784SOL      H 3135   0.931   2.172   1.165 -2.1347 -1.5028  0.3493
  784SOL      E 3136   0.856   2.148   1.148  0.2744 -0.2789  0.0058
  785SOL      O 3137   2.888   2.197   3.736 -0.8589 -0.3180  0.8277
  785SOL      H 3138   2.936   2.268   3.689  1.9313 -1.7265 -1.8952
  785SOL      H 3139   2.841   2.148   3.667 -1.6565 -0.8635  1.6476
  785SOL      E 3140   2.888   2.202   3.713 -0.6166 -0.4681  0.0549
  786SOL      O 3141   1.088   1.442   2.843  0.0092 -0.4998 -0.1135
  786SOL      H 3142   1.162   1.383   2.830 -2.0044  0.2370  0.5486
  786SOL      H 3143   1.044   1.434   2.755 -3.1935  1.5356 -0.5407
  786SOL      E 3144   1.094   1.428   2.822 -0.6500  0.3914 -0.0281
  787SOL      O 3145   0.423   3.546   3.007  0.1351 -0.1204 -0.0033
  787SOL      H 3146   0.507   3.581   2.977 -4.1449 -3.3255 -0.4081
  787SOL      H 3147   0.406   3.602   3.081  0.1052 -0.4800  1.1282
  787SOL      E 3148   0.437   3.564   3.016 -0.0619 -0.2200 -0.1603
  788SOL      O 3149   0.354   1.927   0.622 -0.0244  0.4469  0.2335
  788SOL      H 3150   0.312   2.011   0.639 -1.2460  1.0798  0.7908
  788SOL      H 3151   0.315   1.856   0.676  0.0632  0.1558  2.4894
  788SOL      E 3152   0.338   1.930   0.636 -0.0911  0.2335  0.0454
  789SOL      O 3153   0.686   1.893   2.681 -0.5109 -0.2454  0.3541
  789SOL      H 3154   0.691   1.959   2.613  1.3282 -1.0474  0.6526
  789SOL      H 3155   0.681   1.942   2.763 -0.0364 -0.2229 -0.4368
  789SOL      E 3156   0.686   1.916   2.684  0.1387 -0.0948  0.1305
  790SOL      O 3157   0.298   1.448   3.496  0.3720 -1.0975 -0.4212
  790SOL      H 3158   0.253   1.446   3.580  0.8332 -0.2481  2.4876
  790SOL      H 3159   0.232   1.431   3.422 -0.2988 -0.9351 -2.3333
  790SOL      E 3160   0.276   1.444   3.498 -0.3988 -0.5669  0.1045
  791SOL      O 3161   0.549   2.056   0.127  0.2474  0.0917  0.0283
  791SOL      H 3162   0.605   2.001   0.183 -0.3226  1.2646 -1.7749
  791SOL      H 3163   0.610   2.080   0.055 -2.2487  0.4787 -2.2990
  791SOL      E 3164   0.572   2.049   0.124 -0.2449 -0.0382 -0.5325
  792SOL      O 3165   1.173   1.952   2.862 -0.3378  0.2398  0.1001
  792SOL      H 3166   1.257   1.948   2.822  1.7485  1.1675  1.2185
  792SOL      H 3167   1.133   1.870   2.841 -0.6754  3.2905 -0.3796
  792SOL      E 3168   1.182   1.935   2.850 -0.1669  0.4634 -0.4843
  793SOL      O 3169   2.725   1.140   3.195  0.7280 -0.2578  0.3652
  793SOL      H 3170   2.725   1.155   3.098  3.2051  0.2894  0.4498
  793SOL      H 3171   2.693   1.047   3.207 -1.3960 -0.6146  1.3874
  793SOL      E 3172   2.718   1.124   3.178  0.0308 -0.1330  0.0970
  794SOL      O 3173   3.411   0.611   2.608  0.4474 -0.4776  0.4908
  794SOL      H 3174   3.477   0.680   2.574  0.9239 -1.7322 -1.6025
  794SOL      H 3175   3.383   0.565   2.526  1.4116 -1.3389  0.1367
  794SOL      E 3176   3.419   0.616   2.585  0.2796 -0.2419  0.1680
  795SOL      O 3177   1.757   1.277   0.558  0.0615 -0.5478  0.3160
  795SOL      H 3178   1.825   1.348   0.549 -1.0819 -0.3637  2.2088
  795SOL      H 3179   1.728   1.262   0.649  1.3587 -0.2746 -1.0413
  795SOL      E 3180   1.765   1.288   0.575  0.3483 -0.3087  0.2306
  796SOL      O 3181   0.276   2.399   0.098  0.4254 -0.5113 -0.3691
  796SOL      H 3182   0.205   2.334   0.094  1.2417 -0.3497 -2.1524
  796SOL      H 3183   0.334   2.353   0.157 -1.0034  0.0989  1.6366
  796SOL      E 3184   0.273   2.377   0.109  0.2020 -0.1216 -0.0949
  797SOL      O 3185   0.981   3.068   2.511 -0.3630  0.1503 -0.1847
  797SOL      H 3186   0.968   2.983   2.465  2.9325  0.5491 -1.1710
  797SOL      H 3187   0.988   3.054   2.607 -1.2087 -2.2040  0.5371
  797SOL      E 3188   0.980   3.048   2.521  0.0659 -0.2743 -0.1747
  798SOL      O 3189   0.406   3.161   2.212 -0.7853  0.0959  0.4557
  798SOL      H 3190   0.380   3.199   2.297  1.7492 -1.2079  0.7299
  798SOL      H 3191   0.492   3.206   2.196  3.9771 -1.3707 -0.0090
  798SOL      E 3192   0.418   3.177   2.226  0.4032  0.1027 -0.0909
  799SOL      O 3193   3.088   1.435   0.153  0.5909  0.1650  0.0470
  799SOL      H 3194   3.034   1.354   0.158 -1.7935 -0.5083  0.3171
  799SOL      H 3195   3.020   1.500   0.144  0.1214  0.9715  0.0621
  799SOL      E 3196   3.064   1.432   0.152  0.2810  0.2094  0.0952
  800SOL      O 3197   0.351   0.262   0.686 -0.4260  0.2281  0.3177
  800SOL      H 3198   0.426   0.207   0.727 -1.1755  0.7756 -0.7066
  800SOL      H 3199   0.385   0.345   0.657  1.8349  1.3117 -0.5877
  800SOL      E 3200   0.373   0.268   0.689 -0.0479  0.1268  0.0705
  801SOL      O 3201   0.241   1.847   2.339  0.4283  1.0416 -0.1539
  801SOL      H 3202   0.332   1.844   2.362  0.1482  0.0351  3.0999
  801SOL      H 3203   0.223   1.795   2.258 -0.1892 -1.8486 -3.3626
  801SOL      E 3204   0.256   1.836   2.327  0.1585  0.0974 -0.0997
  802SOL      O 3205   3.121   2.734   2.411 -0.2206 -0.0364 -0.4655
  802SOL      H 3206   3.054   2.676   2.374 -0.2559 -0.1130 -1.1168
  802SOL      H 3207   3.083   2.785   2.486  0.2222 -0.7476 -3.0263
  802SOL      E 3208   3.100   2.732   2.419 -0.2264 -0.2387 -0.9763
  803SOL      O 3209   2.734   1.229   2.942 -0.9106 -0.3964 -0.1944
  803SOL      H 3210   2.735   1.154   2.879 -1.6428  0.4539 -0.1022
  803SOL      H 3211   2.810   1.278   2.908 -2.6486  0.0467  2.8800
  803SOL      E 3212   2.750   1.224   2.923 -0.6248  0.0446  0.2939
  804SOL      O 3213   2.307   0.155   3.136  0.3069 -0.4237 -0.8365
  804SOL      H 3214   2.393   0.164   3.181 -0.0663 -1.7720  2.7408
  804SOL      H 3215   2.304   0.199   3.049 -1.5424  1.3658 -0.1030
  804SOL      E 3216   2.324   0.166   3.128  0.0007 -0.2418  0.1914
  805SOL      O 3217   2.715   2.928   0.582  0.0887 -0.4013  0.3721
  805SOL      H 3218   2.659   2.895   0.509  1.6037 -0.4146  0.8851
  805SOL      H 3219   2.806   2.921   0.552 -3.2818 -1.0672 -0.4313
  805SOL      E 3220   2.722   2.920   0.562 -0.3979 -0.4666  0.7413
  806SOL      O 3221   2.996   0.862   1.401 -0.5133  0.3962  0.1780
  806SOL      H 3222   2.930   0.812   1.452  0.2103  0.7942  0.2976
  806SOL      H 3223   3.020   0.934   1.471  0.0188 -1.4544  1.3292
  806SOL      E 3224   2.988   0.867   1.425 -0.2366  0.0352 -0.0905
  807SOL      O 3225   2.494   3.484   2.872 -0.4023  0.2575  0.2922
  807SOL      H 3226   2.406   3.464   2.846 -0.9797  0.7998 -2.0762
  807SOL      H 3227   2.490   3.474   2.969 -0.6756  3.0754 -1.4594
  807SOL      E 3228   2.476   3.478   2.886 -0.2998  0.5331 -0.2122
  808SOL      O 3229   1.654   3.581   3.454  0.1412 -0.4934  0.2445
  808SOL      H 3230   1.678   3.611   3.542  2.3231 -2.1601  4.1822
  808SOL      H 3231   1.559   3.557   3.450 -0.6995 -0.6409 -0.0647
  808SOL      E 3232   1.640   3.582   3.471  0.0997 -0.8107  0.6363
  809SOL      O 3233   3.196   1.160   3.267  0.5260 -0.1991  0.1558
  809SOL      H 3234   3.114   1.146   3.315 -0.8922 -2.1344 -0.0844
  809SOL      H 3235   3.177   1.160   3.176 -0.5108 -0.3108 -1.0113
  809SOL      E 3236   3.175   1.157   3.258  0.3155 -0.3691 -0.0534
  810SOL      O 3237   0.778   1.803   1.788  0.5821 -0.1957 -0.8222
  810SOL      H 3238   0.802   1.774   1.876 -4.6889  1.9803 -2.4853
  810SOL      H 3239   0.858   1.814   1.740 -0.8600 -1.1940 -0.9623
  810SOL      E 3240   0.799   1.800   1.796 -0.7936 -0.1387 -0.4572
  811SOL      O 3241   1.457   1.971   1.278  0.9854 -0.1809  0.1095
  811SOL      H 3242   1.409   1.977   1.194  1.7758  1.1218  0.2687
  811SOL      H 3243   1.550   1.983   1.269 -0.2601 -0.6270 -0.9776
  811SOL      E 3244   1.466   1.975   1.260  0.7545 -0.0616  0.1103
  812SOL      O 3245   1.165   2.322   1.828 -0.0178  1.0903 -0.5180
  812SOL      H 3246   1.075   2.369   1.811 -0.0241 -0.5295 -1.4105
  812SOL      H 3247   1.156   2.233   1.788 -1.9191 -0.1687 -2.4323
  812SOL      E 3248   1.145   2.314   1.816 -0.3025  0.5423 -1.0023
  813SOL      O 3249   3.527   1.207   0.511  0.0570 -0.1301 -0.1825
  813SOL      H 3250   3.551   1.157   0.595  0.1784  1.7629  2.9724
  813SOL      H 3251   3.432   1.239   0.518  0.1487 -0.4818 -0.8921
  813SOL      E 3252   3.513   1.204   0.529 -0.4061  0.1029  0.0361
  814SOL      O 3253   1.859   2.499   0.913  0.3714 -0.2746 -0.4351
  814SOL      H 3254   1.868   2.426   0.973  1.4077  1.7756 -0.5690
  814SOL      H 3255   1.809   2.444   0.853 -0.4940 -1.6178  0.3026
  814SOL      E 3256   1.851   2.473   0.913 -0.0973 -0.6244  0.0380
  815SOL      O 3257   3.337   1.843   0.271  0.2839 -0.0529  0.1712
  815SOL      H 3258   3.342   1.826   0.175 -2.5084  1.9647 -0.1394
  815SOL      H 3259   3.287   1.925   0.283 -0.3170  0.7183 -3.4226
  815SOL      E 3260   3.328   1.856   0.254 -0.2384 -0.0546 -0.6374
  816SOL      O 3261   3.497   3.251   1.145  0.1509 -0.6342  0.3527
  816SOL      H 3262   3.567   3.190   1.113  1.5620  1.6763  0.2763
  816SOL      H 3263   3.526   3.292   1.225 -2.1802 -0.5790 -1.5293
  816SOL      E 3264   3.517   3.247   1.155 -0.1672 -0.0259  0.4784
  817SOL      O 3265   0.894   0.651   1.406 -0.4478 -0.0996 -0.4277
  817SOL      H 3266   0.958   0.678   1.475 -0.7685 -1.0578  0.9099
  817SOL      H 3267   0.834   0.586   1.453  2.3011 -0.8771  0.3651
  817SOL      E 3268   0.894   0.644   1.429  0.0080 -0.4597  0.0580
  818SOL      O 3269   1.271   0.104   2.569  0.2550  0.0706 -0.0929
  818SOL      H 3270   1.331   0.130   2.635 -0.7577  2.5224 -0.2140
  818SOL      H 3271   1.260   0.176   2.503 -0.8882 -1.7963 -2.0382
  818SOL      E 3272   1.281   0.124   2.569 -0.0553  0.3311 -0.1834
  819SOL      O 3273   0.176   2.448   2.199 -0.2813  0.1668  0.1464
  819SOL      H 3274   0.153   2.360   2.168  2.1836 -1.1620  0.4176
  819SOL      H 3275   0.250   2.439   2.264  0.4222  2.1826 -0.6522
  819SOL      E 3276   0.186   2.429   2.206 -0.2448  0.1979 -0.1021
  820SOL      O 3277   0.676   1.774   0.995 -0.5911  0.4879 -0.4449
  820SOL      H 3278   0.766   1.726   0.995  1.9783 -0.6377 -0.8587
  820SOL      H 3279   0.681   1.870   0.970 -2.6361  1.3568 -0.3211
  820SOL      E 3280   0.695   1.784   0.990 -0.3917 -0.1048 -0.1675
  821SOL      O 3281   2.516   2.308   2.785 -0.0474  0.3819 -0.3174
  821SOL      H 3282   2.546   2.281   2.877 -1.1296 -3.9539 -2.3129
  821SOL      H 3283   2.479   2.401   2.794 -2.0049 -0.4292 -0.3564
  821SOL      E 3284   2.515   2.321   2.805  0.1812 -0.5012 -0.4748
  822SOL      O 3285   3.472   1.885   1.567  0.6526 -0.2077  0.2862
  822SOL      H 3286   3.481   1.819   1.639 -0.1989 -0.0736  1.5881
  822SOL      H 3287   3.401   1.845   1.510 -1.2060 -0.5562 -1.1981
  822SOL      E 3288   3.459   1.864   1.570 -0.2344  0.0541  0.0030
  823SOL      O 3289   1.264   0.791   2.092 -0.2324 -0.0015  0.2950
  823SOL      H 3290   1.231   0.736   2.016  1.2319 -1.3532  0.9145
  823SOL      H 3291   1.334   0.736   2.133 -0.6570 -0.2602  0.3729
  823SOL      E 3292   1.271   0.769   2.085  0.1627 -0.0634  0.8509
  824SOL      O 3293   1.709   1.430   0.903 -0.0439 -0.3742  0.5917
  824SOL      H 3294   1.747   1.519   0.927  1.8292 -2.1924  0.2998
  824SOL      H 3295   1.792   1.383   0.897  2.8703  3.6096  0.3624
  824SOL      E 3296   1.733   1.439   0.906  0.4685 -0.0387  0.2666
  825SOL      O 3297   0.519   1.321   1.390 -0.2425 -0.4126 -0.5202
  825SOL      H 3298   0.552   1.280   1.311  1.6727  0.4211  0.1069
  825SOL      H 3299   0.472   1.397   1.355  0.2042 -0.1171  0.0486
  825SOL      E 3300   0.516   1.328   1.367  0.0382  0.0041 -0.2747
  826SOL      O 3301   3.358   0.261   1.034 -0.6217  0.3521 -0.2827
  826SOL      H 3302   3.425   0.193   1.001  1.3433 -1.6128  3.1088
  826SOL      H 3303   3.283   0.213   0.999 -2.0043 -0.8786 -0.3859
  826SOL      E 3304   3.357   0.238   1.020 -0.3943  0.3780  0.5016
  827SOL      O 3305   3.458   3.349   0.554  0.0626  0.1008 -0.4388
  827SOL      H 3306   3.492   3.427   0.602  1.7889 -0.4664 -1.8029
  827SOL      H 3307   3.364   3.357   0.551  2.5409 -1.7619  0.3140
  827SOL      E 3308   3.446   3.366   0.563  0.3769 -0.0009 -0.6399
  828SOL      O 3309   2.943   0.403   2.813  0.2940  1.1638 -0.0046
  828SOL      H 3310   2.965   0.497   2.803 -0.6467 -1.5050 -0.9164
  828SOL      H 3311   3.024   0.360   2.846  3.3086 -0.8725  1.2565
  828SOL      E 3312   2.963   0.413   2.818 -0.0217 -0.6044  0.0243
  829SOL      O 3313   0.540   1.300   2.728 -0.5445  0.0873  0.2500
  829SOL      H 3314   0.470   1.363   2.720  1.1182 -0.5900  0.2279
  829SOL      H 3315   0.525   1.258   2.812 -2.2521  2.4372 -0.8759
  829SOL      E 3316   0.523   1.304   2.743 -0.0764  0.7081  0.4444
  830SOL      O 3317   0.060   1.290   2.239  0.8634 -0.2894 -0.0447
  830SOL      H 3318   0.072   1.296   2.147 -3.1027  0.6346 -2.8994
  830SOL      H 3319   0.129   1.346   2.278 -0.1220  0.7062  0.1224
  830SOL      E 3320   0.076   1.303   2.228  0.6041  0.9204 -0.2168
  831SOL      O 3321   2.764   1.071   1.365  0.4800  0.3604 -0.3350
  831SOL      H 3322   2.828   1.135   1.335  2.2595 -0.9227 -0.5791
  831SOL      H 3323   2.683   1.132   1.371 -0.2692 -2.1529  3.9108
  831SOL      E 3324   2.760   1.096   1.360  0.3744 -0.5692  0.5492
  832SOL      O 3325   0.316   1.109   1.281 -0.5763 -0.1091 -0.1034
  832SOL      H 3326   0.304   1.018   1.293 -0.2561 -0.1659 -0.7323
  832SOL      H 3327   0.340   1.153   1.363 -2.0548 -0.5897  2.0202
  832SOL      E 3328   0.319   1.100   1.300 -0.3321 -0.3440 -0.2329
  833SOL      O 3329   0.026   0.299   2.545  0.2999  0.0133  0.2314
  833SOL      H 3330   0.002   0.242   2.614 -1.7330 -2.5214  1.2920
  833SOL      H 3331   0.080   0.249   2.472 -0.8478 -0.5456  0.0812
  833SOL      E 3332   0.032   0.277   2.544 -0.4290 -0.6389  0.3232
  834SOL      O 3333   0.949   3.012   2.802 -0.0346 -0.4491  0.3376
  834SOL      H 3334   0.985   2.922   2.798  0.0428 -0.0502  0.0395
  834SOL      H 3335   0.856   3.001   2.777  0.1576 -1.1166 -1.8535
  834SOL      E 3336   0.938   2.991   2.796 -0.5588 -0.3645 -0.0188
  835SOL      O 3337   2.578   0.368   1.180  0.2590 -0.3299  0.0245
  835SOL      H 3338   2.596   0.272   1.156  1.3499  0.8519  2.9332
  835SOL      H 3339   2.537   0.368   1.272  0.1251  0.7090 -1.4020
  835SOL      E 3340   2.574   0.349   1.193  0.2329 -0.1176  0.3388
  836SOL      O 3341   0.063   3.170   0.566 -0.8476  0.6203 -0.0265
  836SOL      H 3342  -0.024   3.217   0.566 -2.5678 -1.4861  2.5282
  836SOL      H 3343   0.078   3.125   0.483  2.3111  0.9671 -2.4378
  836SOL      E 3344   0.049   3.170   0.550 -0.2433  0.6051 -0.0044
  837SOL      O 3345   2.556   0.080   0.801 -0.8918  0.4318 -0.3510
  837SOL      H 3346   2.640   0.128   0.816  0.9767  0.9448  1.7745
  837SOL      H 3347   2.493   0.151   0.774 -0.1679  0.3399 -0.8822
  837SOL      E 3348   2.560   0.104   0.798  0.0092  0.6525 -0.0195
  838SOL      O 3349   1.833   1.756   3.605  0.3682  0.4050 -0.4455
  838SOL      H 3350   1.813   1.683   3.540  1.3435  0.6712 -0.6273
  838SOL      H 3351   1.921   1.743   3.645 -1.9476 -0.7574 -1.7837
  838SOL      E 3352   1.847   1.739   3.600 -0.2318  0.2049 -0.3942
  839SOL      O 3353   3.278   0.617   0.682 -0.0167 -0.2193  0.5593
  839SOL      H 3354   3.293   0.574   0.764  3.5731  0.0036 -1.0005
  839SOL      H 3355   3.184   0.598   0.666 -1.2418  2.3424 -0.6708
  839SOL      E 3356   3.262   0.605   0.695  0.2224 -0.0616  0.1800
  840SOL      O 3357   0.940   0.008   0.141 -0.3346  0.0660  0.1417
  840SOL      H 3358   1.009   0.055   0.091  0.1910 -2.3516 -2.6358
  840SOL      H 3359   0.966  -0.086   0.154 -1.3454 -2.0064 -0.5927
  840SOL      E 3360   0.959  -0.001   0.134 -0.2316 -0.2249 -0.2296
  841SOL      O 3361   0.136   0.995   2.243  0.4631 -0.0845  0.2418
  841SOL      H 3362   0.064   0.953   2.199 -0.1067  1.4513  1.7426
  841SOL      H 3363   0.098   1.079   2.257  2.3869 -2.4203 -0.3744
  841SOL      E 3364   0.114   1.003   2.237  0.7273 -0.1562  0.3945
  842SOL      O 3365   1.354   0.193   3.645  0.2835  0.8866 -0.2502
  842SOL      H 3366   1.284   0.256   3.614  1.3178 -0.1488  0.3288
  842SOL      H 3367   1.405   0.185   3.561  1.5778  0.2018  0.1688
  842SOL      E 3368   1.350   0.204   3.622  0.3549  0.5439  0.1134
  843SOL      O 3369   0.695   2.119   2.532 -0.8051  0.3173 -0.2345
  843SOL      H 3370   0.787   2.144   2.508 -3.3803  0.1899  1.4147
  843SOL      H 3371   0.655   2.081   2.449  1.8732  2.1794  2.0534
  843SOL      E 3372   0.706   2.116   2.511 -0.5552  0.2726  0.2999
  844SOL      O 3373   0.174   0.427   1.510  0.3799 -0.0681 -0.3933
  844SOL      H 3374   0.156   0.379   1.593 -2.0743 -1.2388  0.0702
  844SOL      H 3375   0.168   0.361   1.444 -0.7966 -1.0014  2.7705
  844SOL      E 3376   0.169   0.404   1.513 -0.3210 -0.2743  0.1587
  845SOL      O 3377   0.523   1.969   1.815  0.2017 -0.4605  0.2069
  845SOL      H 3378   0.503   1.994   1.724  0.9094  0.9010 -1.5881
  845SOL      H 3379   0.600   1.914   1.800 -0.8176 -3.6490 -0.3866
  845SOL      E 3380   0.534   1.963   1.793  0.1933 -0.0210 -0.5185
  846SOL      O 3381   3.230   1.963   2.077  0.2490  0.3392  0.0252
  846SOL      H 3382   3.276   2.044   2.111  1.2333  0.2219 -1.5636
  846SOL      H 3383   3.231   1.959   1.979  0.3035  0.1258  0.9964
  846SOL      E 3384   3.239   1.979   2.064 -0.0456 -0.0636 -0.3104
  847SOL      O 3385   0.556   0.397   1.806 -0.3854  0.0449  0.1199
  847SOL      H 3386   0.539   0.317   1.760 -1.1065  2.1409  0.9368
  847SOL      H 3387   0.646   0.381   1.846  1.0873  0.8391 -1.7265
  847SOL      E 3388   0.570   0.378   1.805 -0.3577  0.2976  0.0417
  848SOL      O 3389   1.982   1.600   3.014 -0.2299  0.3418  0.5878
  848SOL      H 3390   2.049   1.543   2.978  0.9249  0.5358  2.1121
  848SOL      H 3391   1.995   1.571   3.108  1.0037  0.5792  0.3135
  848SOL      E 3392   1.998   1.583   3.026  0.0124 -0.2920  0.9446
  849SOL      O 3393   0.310   1.679   0.747  0.5191 -0.0015  0.1538
  849SOL      H 3394   0.252   1.628   0.681  0.7998 -0.3390  1.1242
  849SOL      H 3395   0.401   1.665   0.723  0.6239  0.5365 -2.6808
  849SOL      E 3396   0.317   1.666   0.729  0.7730 -0.0405  0.1509
  850SOL      O 3397   0.229   3.368   0.531  0.7419 -0.1022 -0.0695
  850SOL      H 3398   0.149   3.312   0.539  1.6518  3.0970 -0.8535
  850SOL      H 3399   0.206   3.454   0.499  3.6728 -0.4711  0.9154
  850SOL      E 3400   0.208   3.374   0.526  0.6880  0.3908 -0.4909
  851SOL      O 3401   1.007   2.293   1.413  0.2238 -0.3631  0.5011
  851SOL      H 3402   1.040   2.382   1.402 -0.5041  2.3493 -0.3540
  851SOL      H 3403   1.046   2.240   1.345 -0.4498  0.1588 -0.5796
  851SOL      E 3404   1.022   2.300   1.397  0.1004  0.1726  0.5059
  852SOL      O 3405   0.659   0.107   2.956  0.0608 -0.3842 -0.5554
  852SOL      H 3406   0.716   0.048   3.016  0.9492 -3.0533 -2.1294
  852SOL      H 3407   0.645   0.187   3.007  2.4699  0.5232  2.4669
  852SOL      E 3408   0.667   0.111   2.978  0.6298 -0.3207 -0.1981
  853SOL      O 3409   1.388   2.986   2.775  0.0898  0.2175  0.0484
  853SOL      H 3410   1.442   2.905   2.783  0.5218 -0.0140  0.1916
  853SOL      H 3411   1.455   3.050   2.763  0.3914 -0.5343 -2.7163
  853SOL      E 3412   1.412   2.983   2.775  0.2305 -0.1722 -0.4374
  854SOL      O 3413   3.213   2.774   1.803 -0.4010 -0.2769 -0.6729
  854SOL      H 3414   3.208   2.749   1.894 -1.3239 -0.3910 -0.6136
  854SOL      H 3415   3.283   2.718   1.767 -2.7921 -2.6015 -1.9712
  854SOL      E 3416   3.226   2.758   1.814 -0.2730 -0.5185 -0.6933
  855SOL      O 3417   0.022   1.912   0.638 -0.1724  0.2548  0.1835
  855SOL      H 3418   0.078   1.941   0.718  2.3446 -0.6081 -2.1454
  855SOL      H 3419   0.060   1.955   0.559 -1.1527  0.3088  1.8844
  855SOL      E 3420   0.041   1.926   0.638 -0.2024 -0.1193  0.3826
  856SOL      O 3421   1.706   3.415   2.253  0.3758  0.4909  0.5086
  856SOL      H 3422   1.735   3.346   2.317 -3.8212 -0.3476  2.3659
  856SOL      H 3423   1.784   3.433   2.201  0.2481  2.8789  2.7980
  856SOL      E 3424   1.727   3.405   2.256 -0.3671  0.1308  0.8380
  857SOL      O 3425   3.206   2.884   3.256  0.2476 -0.3590 -0.1514
  857SOL      H 3426   3.122   2.882   3.206  0.5810  1.0729  2.3168
  857SOL      H 3427   3.215   2.798   3.299  0.6957  1.4666 -0.2546
  857SOL      E 3428   3.191   2.866   3.255  0.1830  0.3060  0.3193
  858SOL      O 3429   3.436   1.256   0.032  0.2133  0.6243 -0.2444
  858SOL      H 3430   3.465   1.199  -0.037 -0.5478  1.4807  3.0895
  858SOL      H 3431   3.359   1.305   0.000  3.2727 -0.3449 -2.8082
  858SOL      E 3432   3.426   1.255   0.012  0.2428  0.4461  0.0158
  859SOL      O 3433   0.536   1.638   1.791 -0.1544  0.2714 -0.1235
  859SOL      H 3434   0.509   1.561   1.741 -2.1406  2.6776  1.7722
  859SOL      H 3435   0.627   1.650   1.772 -3.6596 -0.3618  1.8164
  859SOL      E 3436   0.549   1.625   1.777 -0.5384  0.1129  0.2067
  860SOL      O 3437   2.063   3.230   0.904 -0.4788  0.8785 -0.2903
  860SOL      H 3438   2.115   3.300   0.874 -0.9917  0.7201  1.5714
  860SOL      H 3439   2.114   3.206   0.982  0.0477 -0.5540  2.7096
  860SOL      E 3440   2.084   3.239   0.914 -0.3685  0.4985  0.1567
  861SOL      O 3441   2.296   1.805   3.997  0.2909 -0.4907 -0.1889
  861SOL      H 3442   2.205   1.778   4.021  1.3139  1.1338  1.2910
  861SOL      H 3443   2.294   1.836   3.906  0.0266 -0.2743  2.0751
  861SOL      E 3444   2.277   1.806   3.984  0.1142 -0.4341  0.1732
  862SOL      O 3445   3.561   0.075   3.061 -0.2913 -0.5833  0.6972
  862SOL      H 3446   3.597   0.058   3.153  0.7702  0.8800  0.0643
  862SOL      H 3447   3.579   0.172   3.051 -0.0687  0.1289  2.1193
  862SOL      E 3448   3.572   0.091   3.077  0.0759 -0.1217  0.7172
  863SOL      O 3449   2.205   1.237   0.126 -0.0632  0.2333 -0.0228
  863SOL      H 3450   2.154   1.259   0.206 -0.9047  0.0418  3.2073
  863SOL      H 3451   2.219   1.146   0.134  1.9989  0.3038 -0.3584
  863SOL      E 3452   2.197   1.223   0.143 -0.2496  0.2982  0.5931
  864SOL      O 3453   0.245   3.337   2.072  0.4897 -0.0454 -0.0064
  864SOL      H 3454   0.177   3.269   2.094 -2.5191  1.1020 -0.2402
  864SOL      H 3455   0.325   3.314   2.119 -0.1718 -0.9447 -0.1703
  864SOL      E 3456   0.247   3.319   2.086 -0.2884  0.2334 -0.0256
  865SOL      O 3457   1.200   1.886   3.377 -0.1588 -0.4357 -0.7214
  865SOL      H 3458   1.166   1.852   3.292  1.6584 -2.5739  0.9187
  865SOL      H 3459   1.272   1.824   3.403 -1.9196  0.1533  0.5869
  865SOL      E 3460   1.207   1.867   3.365 -0.3258 -0.5843 -0.2886
  866SOL      O 3461   0.323   3.277   1.016 -0.5455 -0.0021 -0.3278
  866SOL      H 3462   0.338   3.290   0.919  0.7306  2.2911  0.3356
  866SOL      H 3463   0.259   3.208   1.013  1.8582  0.1007 -0.4058
  866SOL      E 3464   0.313   3.266   0.996 -0.0049  0.5048 -0.0051
  867SOL      O 3465   2.105   0.676   1.333 -0.7568 -0.3506 -0.2020
  867SOL      H 3466   2.093   0.588   1.291 -1.0157  0.4646  0.9479
  867SOL      H 3467   2.160   0.664   1.411 -0.7519 -2.4424  0.3485
  867SOL      E 3468   2.113   0.656   1.340 -0.4668 -0.5471  0.0390
  868SOL      O 3469   2.233   2.311   2.275 -0.5608 -0.8981  0.0632
  868SOL      H 3470   2.266   2.336   2.188 -1.1722  0.2014 -0.1899
  868SOL      H 3471   2.284   2.229   2.293 -1.0297  2.1553  1.3572
  868SOL      E 3472   2.250   2.300   2.261 -0.3379 -0.0145  0.1758
  869SOL      O 3473   1.164   1.593   0.655  0.9745  0.7600 -0.0749
  869SOL      H 3474   1.193   1.509   0.695  0.7693  1.1190  1.5438
  869SOL      H 3475   1.223   1.674   0.679  0.1210  0.8922  0.2922
  869SOL      E 3476   1.182   1.593   0.668  0.6158  0.5988 -0.1295
  870SOL      O 3477   2.049   2.202   0.238  0.8613 -0.7115 -0.0567
  870SOL      H 3478   2.055   2.255   0.157 -1.9460 -1.2855  2.3652
  870SOL      H 3479   1.993   2.268   0.289 -0.7342 -0.0703 -1.2436
  870SOL      E 3480   2.039   2.226   0.232  0.4363 -0.2964  0.3657
  871SOL      O 3481   1.196   0.402   1.673 -0.2661  0.2402 -0.2544
  871SOL      H 3482   1.251   0.340   1.623 -1.4572  1.4390 -0.8029
  871SOL      H 3483   1.261   0.434   1.741  0.4403 -1.2402  0.9604
  871SOL      E 3484   1.220   0.396   1.677  0.1212 -0.1309 -0.3231
  872SOL      O 3485   1.148   2.214   0.679  0.2146 -0.3840  0.3724
  872SOL      H 3486   1.063   2.252   0.714  0.9012  0.8462 -0.9796
  872SOL      H 3487   1.134   2.121   0.662 -1.2512 -1.1185  0.1087
  872SOL      E 3488   1.128   2.203   0.682 -0.0487 -0.2446  0.7315
  873SOL      O 3489   2.520   3.403   1.519  0.4525  0.1735 -0.0203
  873SOL      H 3490   2.589   3.453   1.558  0.1750 -0.8514 -0.7204
  873SOL      H 3491   2.536   3.405   1.427  0.2127 -0.3767 -1.4471
  873SOL      E 3492   2.537   3.414   1.508  0.2360 -0.1323 -0.4818
  874SOL      O 3493   2.203   1.885   2.580  0.0392  0.3863 -0.0465
  874SOL      H 3494   2.182   1.798   2.548  2.0515 -0.4655 -2.5413
  874SOL      H 3495   2.123   1.913   2.632 -2.0598 -1.7216  0.5536
  874SOL      E 3496   2.183   1.874   2.584 -0.0635 -0.2661 -0.2504
  875SOL      O 3497   2.324   0.692   0.681  0.4873 -0.0523 -0.3709
  875SOL      H 3498   2.387   0.726   0.743 -1.6609 -0.3834 -1.0772
  875SOL      H 3499   2.354   0.603   0.654  1.8722 -2.3469 -0.8049
  875SOL      E 3500   2.343   0.681   0.688  0.5274 -0.1064 -0.4692
  876SOL      O 3501   0.113   2.431   3.652  0.3840  0.3318 -0.9467
  876SOL      H 3502   0.065   2.501   3.602 -1.0609  2.6170  0.1869
  876SOL      H 3503   0.047   2.394   3.716 -1.2803  0.6529 -0.9972
  876SOL      E 3504   0.090   2.437   3.655 -0.1908  0.3620 -0.5760
  877SOL      O 3505   1.673   0.068   0.810  0.3697 -0.4086  0.3124
  877SOL      H 3506   1.668   0.048   0.902  0.0468  1.4587  1.0259
  877SOL      H 3507   1.666   0.164   0.814 -2.6040 -1.8073 -1.6820
  877SOL      E 3508   1.671   0.083   0.829 -0.2245 -0.2982  0.3395
  878SOL      O 3509   1.124   1.258   1.045  0.2458 -0.0731 -0.5303
  878SOL      H 3510   1.092   1.168   1.028  0.7909  0.5906  3.7019
  878SOL      H 3511   1.143   1.261   1.138 -0.2036 -2.5503  1.1854
  878SOL      E 3512   1.121   1.241   1.060  0.2121 -0.1792 -0.0013
  879SOL      O 3513   3.559   0.352   1.812 -0.4708  0.3150 -0.4538
  879SOL      H 3514   3.500   0.296   1.869 -2.9390  0.4077  1.7449
  879SOL      H 3515   3.646   0.324   1.836  0.0774  1.7789 -3.7151
  879SOL      E 3516   3.564   0.336   1.828 -0.5150  0.8825 -0.5758
  880SOL      O 3517   0.815   2.854   2.068  0.5841  0.0463  0.1329
  880SOL      H 3518   0.720   2.827   2.086 -0.9721  1.2158  1.0719
  880SOL      H 3519   0.860   2.844   2.155 -0.0667  1.6186  1.8197
  880SOL      E 3520   0.805   2.847   2.089 -0.1692  0.1206  0.0591
  881SOL      O 3521   3.527   2.149   3.514 -0.2209  0.3257 -0.1818
  881SOL      H 3522   3.580   2.161   3.436  1.0287  2.6344  1.6296
  881SOL      H 3523   3.451   2.096   3.481  0.5458 -1.4309  2.9370
  881SOL      E 3524   3.522   2.141   3.492 -0.0505  0.1906  0.4643
  882SOL      O 3525   1.911   1.897   0.449 -0.2764 -0.0878  0.2610
  882SOL      H 3526   1.994   1.885   0.497 -2.3814  1.8219  0.5083
  882SOL      H 3527   1.929   1.946   0.366 -1.1949  1.7569 -1.1902
  882SOL      E 3528   1.931   1.904   0.442 -0.6630  0.1681  0.0018
  883SOL      O 3529   2.625   3.217   0.530  0.4016 -0.1341  0.2336
  883SOL      H 3530   2.604   3.250   0.617  0.1668  1.3899 -0.0748
  883SOL      H 3531   2.664   3.130   0.556  1.0677 -0.7503 -0.3471
  883SOL      E 3532   2.628   3.206   0.553  0.2517 -0.2714 -0.3066
  884SOL      O 3533   1.014   3.179   3.756  0.0115 -0.2924 -0.5728
  884SOL      H 3534   0.988   3.263   3.705  1.3860  1.1018  0.0665
  884SOL      H 3535   0.935   3.119   3.757  0.2080  0.7732 -0.1095
  884SOL      E 3536   0.993   3.184   3.746  0.5938 -0.1746  0.3856
  885SOL      O 3537   1.096   1.066   3.324 -0.3425 -0.2498 -0.1392
  885SOL      H 3538   1.148   1.117   3.391  1.1786  0.1969 -2.9781
  885SOL      H 3539   1.038   1.007   3.374  0.5230 -0.9032 -0.6994
  885SOL      E 3540   1.095   1.064   3.348  0.2042 -0.4152 -0.3832
  886SOL      O 3541   0.653   1.611   1.440  0.1366 -0.7245 -0.5115
  886SOL      H 3542   0.610   1.664   1.369 -0.3348 -2.7866  2.1490
  886SOL      H 3543   0.674   1.526   1.404 -0.0461  0.6168 -1.7999
  886SOL      E 3544   0.648   1.604   1.419  0.0334 -0.4965  0.2692
  887SOL      O 3545   3.327   3.066   1.330  0.7821  0.5003  0.0991
  887SOL      H 3546   3.384   3.126   1.277 -0.1959 -0.4738 -0.4485
  887SOL      H 3547   3.379   2.986   1.344  1.8723  1.0201 -0.5396
  887SOL      E 3548   3.349   3.062   1.322  0.2055 -0.3117 -0.1456
  888SOL      O 3549   2.419   2.638   1.680  0.2420 -0.2324  0.1126
  888SOL      H 3550   2.401   2.626   1.587  0.7401 -0.3946 -0.6289
  888SOL      H 3551   2.514   2.608   1.688  2.9698 -0.6137  3.9990
  888SOL      E 3552   2.435   2.630   1.663  0.6488  0.0130 -0.2507
  889SOL      O 3553   1.948   1.297   0.824  0.3609 -0.1527 -0.0965
  889SOL      H 3554   2.006   1.261   0.894 -0.2168  0.0246  0.7674
  889SOL      H 3555   1.887   1.230   0.794 -0.1865 -1.2224 -1.7372
  889SOL      E 3556   1.948   1.276   0.832  0.0126 -0.5819  0.2301
  890SOL      O 3557   0.755   0.461   3.290 -0.1359  0.1271  0.7475
  890SOL      H 3558   0.688   0.412   3.239  0.5997  1.4618  1.8870
  890SOL      H 3559   0.744   0.425   3.378 -0.7781  0.0272  0.0752
  890SOL      E 3560   0.740   0.444   3.297 -0.2757  0.1257  0.3547
  891SOL      O 3561   2.868   0.209   0.816 -0.3429  1.0655 -0.1288
  891SOL      H 3562   2.801   0.277   0.837 -0.9223  0.6862 -0.0669
  891SOL      H 3563   2.902   0.228   0.732 -3.2210  0.7108 -1.4793
  891SOL      E 3564   2.861   0.226   0.803 -0.3269  0.6630 -0.0221
  892SOL      O 3565   3.501   0.277   3.952  0.2910  0.1452 -0.1484
  892SOL      H 3566   3.450   0.200   3.923  2.0063 -5.4526  0.6187
  892SOL      H 3567   3.516   0.261   4.046  0.4192  0.4071  1.6015
  892SOL      E 3568   3.493   0.259   3.965  0.6044 -0.7098  0.3264
  893SOL      O 3569   1.940   1.510   3.961  0.0191  0.3032  0.2940
  893SOL      H 3570   1.974   1.573   3.897 -2.3815 -0.9181 -1.5610
  893SOL      H 3571   1.939   1.550   4.049  0.4166  2.4419 -0.4614
  893SOL      E 3572   1.946   1.531   3.966 -0.4656  0.2537 -0.1571
  894SOL      O 3573   1.368   3.222   3.075  0.3498 -0.2617 -0.1930
  894SOL      H 3574   1.414   3.300   3.037  0.2624  0.1122 -2.6192
  894SOL      H 3575   1.290   3.220   3.015 -1.2985 -0.8688 -0.1173
  894SOL      E 3576   1.361   3.237   3.055  0.2439 -0.3001 -0.5450
  895SOL      O 3577   1.776   1.443   1.383 -0.4040 -0.6593  0.3336
  895SOL      H 3578   1.711   1.429   1.451  1.4775 -2.6594 -0.2002
  895SOL      H 3579   1.856   1.470   1.438  3.1605 -1.0810 -0.5597
  895SOL      E 3580   1.779   1.445   1.408  0.3347 -0.6005 -0.2527
  896SOL      O 3581   1.741   0.662   0.150 -0.9688 -0.0114  0.4111
  896SOL      H 3582   1.651   0.686   0.121  0.5750 -1.6640 -0.5520
  896SOL      H 3583   1.745   0.667   0.250 -0.0046  0.8504  2.6651
  896SOL      E 3584   1.724   0.668   0.164  0.0780  0.0117  0.7679
  897SOL      O 3585   0.018   2.161   3.234 -0.4588 -0.1745  0.7987
  897SOL      H 3586  -0.046   2.110   3.183 -1.8233 -1.6855  0.5742
  897SOL      H 3587   0.091   2.181   3.171  0.4360 -0.6913  2.0566
  897SOL      E 3588   0.019   2.155   3.211 -0.2054 -0.5311  0.4452
  898SOL      O 3589   0.870   0.100   2.102  0.5142  0.2879 -0.4725
  898SOL      H 3590   0.838   0.032   2.162  0.8270 -1.6583 -2.1986
  898SOL      H 3591   0.949   0.066   2.060 -1.0206  0.6939 -0.9230
  898SOL      E 3592   0.879   0.080   2.106 -0.2118 -0.0608 -0.1253
  899SOL      O 3593   0.056   2.884   1.223  0.0733 -0.0586  0.2406
  899SOL      H 3594   0.143   2.834   1.226  0.5323 -1.9160 -0.4579
  899SOL      H 3595  -0.006   2.824   1.173  0.3785  0.0545  1.4855
  899SOL      E 3596   0.061   2.862   1.214 -0.4854  0.0232  0.4493
  900SOL      O 3597   1.004   0.103   3.752 -0.5995 -0.0991  0.4573
  900SOL      H 3598   1.006   0.011   3.720  1.6243 -0.1902  0.5138
  900SOL      H 3599   0.916   0.128   3.784 -2.0905  0.9813  1.7681
  900SOL      E 3600   0.987   0.090   3.752  0.0192 -0.0042  0.0937
  901SOL      O 3601   0.501   2.538   2.929 -0.1404  0.0325  0.0328
  901SOL      H 3602   0.566   2.524   2.854  1.9571 -1.2639  0.3896
  901SOL      H 3603   0.442   2.465   2.929 -1.9809  1.8046 -0.1275
  901SOL      E 3604   0.503   2.521   2.914 -0.2538 -0.2600  0.6205
  902SOL      O 3605   0.349   0.835   1.303  0.2950 -0.2758 -0.1853
  902SOL      H 3606   0.385   0.805   1.391  0.8526  1.9997  1.1825
  902SOL      H 3607   0.390   0.767   1.248 -2.1883  0.5903 -0.4451
  902SOL      E 3608   0.364   0.815   1.310  0.2114  0.5089 -0.0119
  903SOL      O 3609   0.613   0.136   0.738 -0.0026 -0.8248 -0.2035
  903SOL      H 3610   0.622   0.052   0.682  2.4368  2.5956  0.6721
  903SOL      H 3611   0.678   0.196   0.703 -3.0523  2.4359  1.8542
  903SOL      E 3612   0.628   0.131   0.720  0.1439  0.1547  0.6914
  904SOL      O 3613   0.271   2.373   2.944 -0.2056  0.3431 -0.0356
  904SOL      H 3614   0.192   2.436   2.941 -2.6295  0.2231 -0.4015
  904SOL      H 3615   0.242   2.290   2.989  1.1616  1.8344  0.2537
  904SOL      E 3616   0.250   2.369   2.953 -0.2538  0.3973  0.1862
  905SOL      O 3617   2.877   1.621   3.312  0.1106  0.6163 -0.7806
  905SOL      H 3618   2.900   1.531   3.327 -0.9676  1.7240  2.1197
  905SOL      H 3619   2.931   1.667   3.382 -1.3949 -0.6502  0.7519
  905SOL      E 3620   2.892   1.612   3.329 -0.2104  0.1071  0.5547
  906SOL      O 3621   2.867   1.219   3.563 -0.4932  0.3619  0.3897
  906SOL      H 3622   2.854   1.229   3.656 -3.6224 -0.6259 -0.5376
  906SOL      H 3623   2.922   1.141   3.542  1.1179  0.7931  1.8321
  906SOL      E 3624   2.875   1.205   3.577 -0.0725  0.4331  0.3643
  907SOL      O 3625   2.403   1.278   1.717 -0.3088 -0.4504 -0.1321
  907SOL      H 3626   2.462   1.341   1.762  3.7063  2.9486  0.9232
  907SOL      H 3627   2.432   1.295   1.626  0.9008 -0.8017  0.2444
  907SOL      E 3628   2.421   1.294   1.708  0.0499  0.5668  0.3514
  908SOL      O 3629   1.354   0.559   3.027  0.5228  0.2386  0.2352
  908SOL      H 3630   1.357   0.573   3.117 -0.4057  0.4694  0.0262
  908SOL      H 3631   1.428   0.500   3.011  2.4756  1.9166  2.0109
  908SOL      E 3632   1.370   0.550   3.042  0.7815  0.8121  0.1157
  909SOL      O 3633   3.253   0.193   1.754  0.2447  0.4599  0.1410
  909SOL      H 3634   3.301   0.115   1.721  1.0559  2.4948  1.5597
  909SOL      H 3635   3.273   0.206   1.848  1.8829 -0.8564 -1.7089
  909SOL      E 3636   3.267   0.180   1.766  0.4360  0.3665  0.1044
  910SOL      O 3637   2.990   2.421   3.025 -0.2176 -0.4383 -0.1429
  910SOL      H 3638   3.037   2.496   2.988  1.1519 -1.3525  0.4972
  910SOL      H 3639   2.894   2.425   3.019  1.8586 -0.8003 -0.8684
  910SOL      E 3640   2.980   2.437   3.017  0.3863 -0.3578  0.3845
  911SOL      O 3641   2.021   0.161   0.375  0.3300  0.6464  0.2324
  911SOL      H 3642   1.932   0.140   0.344  2.7476 -1.6736 -0.3851
  911SOL      H 3643   2.056   0.227   0.316 -0.6530  1.0348 -0.1144
  911SOL      E 3644   2.010   0.170   0.357  0.2011  0.5725  0.3943
  912SOL      O 3645   0.153   1.401   3.197 -0.2116  0.6312  0.0665
  912SOL      H 3646   0.094   1.444   3.135  1.1993  1.2265  0.2892
  912SOL      H 3647   0.225   1.377   3.142  1.6238  0.9669  0.6062
  912SOL      E 3648   0.155   1.405   3.174 -0.1286  0.1871 -0.2892
  913SOL      O 3649   1.530   2.206   1.906  0.2613  0.1045  0.7020
  913SOL      H 3650   1.573   2.231   1.819  0.1139  1.3452  0.3809
  913SOL      H 3651   1.579   2.124   1.935  0.2549 -3.9649  2.3259
  913SOL      E 3652   1.548   2.194   1.894  0.2199 -0.2379  0.6630
  914SOL      O 3653   0.717   0.924   2.660 -0.0164  0.2170 -0.3646
  914SOL      H 3654   0.621   0.937   2.677  0.9704  0.4827 -0.1857
  914SOL      H 3655   0.717   0.843   2.606 -0.1798 -1.9444 -2.0349
  914SOL      E 3656   0.698   0.910   2.653 -0.0199  0.0168 -0.4156
  915SOL      O 3657   0.660   3.131   0.417 -0.2958 -0.8997  0.4828
  915SOL      H 3658   0.695   3.047   0.407  1.9072  3.8488  2.5277
  915SOL      H 3659   0.677   3.163   0.325 -2.1910  2.0244  1.6202
  915SOL      E 3660   0.670   3.121   0.397 -0.0691  0.3727  0.0419
  916SOL      O 3661   3.513   0.584   3.146  0.0642  0.0607 -0.9561
  916SOL      H 3662   3.564   0.636   3.215 -0.8296 -3.1967 -0.2062
  916SOL      H 3663   3.444   0.537   3.193  0.8838 -0.5606 -2.3199
  916SOL      E 3664   3.510   0.585   3.169 -0.2962 -0.4559  0.0503
  917SOL      O 3665   2.557   3.289   1.030 -0.2431 -0.2919 -0.1787
  917SOL      H 3666   2.657   3.273   1.027  0.6283 -0.5803  1.0391
  917SOL      H 3667   2.518   3.202   1.029 -0.5121 -1.9232  0.8385
  917SOL      E 3668   2.569   3.269   1.029 -0.1826 -0.1055  0.0597
  918SOL      O 3669   0.264   2.377   2.662  0.1348 -0.2982  0.0614
  918SOL      H 3670   0.229   2.298   2.619 -1.8225  0.0897 -1.0230
  918SOL      H 3671   0.263   2.363   2.757 -0.2675  1.4811  1.9140
  918SOL      E 3672   0.257   2.358   2.672 -0.3439  0.3310  0.6004
  919SOL      O 3673   1.600   3.523   1.544  0.0450  0.3935  0.1167
  919SOL      H 3674   1.511   3.495   1.506 -0.9117 -2.1488 -0.6007
  919SOL      H 3675   1.603   3.507   1.640  0.5654 -2.9688  0.8624
  919SOL      E 3676   1.583   3.514   1.556  0.1095 -0.4464  0.2194
  920SOL      O 3677   3.201   3.216   2.378 -0.2652 -0.3490  0.2837
  920SOL      H 3678   3.275   3.247   2.320 -0.0127  2.5192  0.4086
  920SOL      H 3679   3.191   3.123   2.339  1.3231 -1.5682  1.7428
  920SOL      E 3680   3.214   3.204   2.359 -0.5236 -0.0447  0.3555
  921SOL      O 3681   2.268   2.617   0.230 -0.0806 -0.1162 -1.0187
  921SOL      H 3682   2.280   2.533   0.184  0.5338  2.6040  0.2646
  921SOL      H 3683   2.310   2.686   0.174  0.9064  1.2303 -0.8622
  921SOL      E 3684   2.279   2.614   0.210 -0.0595  0.2823 -0.2157
  922SOL      O 3685   1.743   3.220   1.839  0.5291  0.2087  0.0010
  922SOL      H 3686   1.701   3.202   1.921  0.9457  1.0271 -0.9759
  922SOL      H 3687   1.776   3.309   1.854 -2.0530 -0.1142  0.2842
  922SOL      E 3688   1.741   3.234   1.858  0.2701  0.5927  0.0908
  923SOL      O 3689   3.566   3.018   0.779  0.2315  0.6150  0.2895
  923SOL      H 3690   3.473   3.040   0.786 -0.4881  0.3975 -0.4117
  923SOL      H 3691   3.600   3.074   0.707 -0.1717  1.7419  0.5904
  923SOL      E 3692   3.554   3.034   0.766 -0.2262  0.1131  0.3567
  924SOL      O 3693   3.154   1.147   2.999 -0.9754  0.1822 -0.3547
  924SOL      H 3694   3.114   1.220   2.951 -1.4343  1.6869 -2.8194
  924SOL      H 3695   3.246   1.146   2.973  1.6856 -0.7820 -0.4971
  924SOL      E 3696   3.164   1.161   2.984 -0.2805  0.0858 -0.0861
  925SOL      O 3697   3.006   0.997   0.814 -0.3543 -0.3998 -0.3002
  925SOL      H 3698   3.068   1.070   0.796 -0.3239  1.0446 -0.1441
  925SOL      H 3699   2.926   1.032   0.843  0.0969 -0.4704 -1.9034
  925SOL      E 3700   3.002   1.018   0.816 -0.0911  0.0757 -0.2317
  926SOL      O 3701   0.967   0.281   2.923 -0.2191 -0.2239  0.2126
  926SOL      H 3702   1.020   0.362   2.916 -1.4649 -1.3131  0.8761
  926SOL      H 3703   0.941   0.262   3.019  1.1021 -0.2320 -0.1058
  926SOL      E 3704   0.972   0.293   2.941 -0.1403 -0.2505  0.2810
  927SOL      O 3705   3.283   0.426   1.648  0.0590  0.7926  0.1520
  927SOL      H 3706   3.350   0.490   1.658 -0.4677  0.7461  1.4600
  927SOL      H 3707   3.305   0.343   1.686  1.8536  1.5719 -0.5723
  927SOL      E 3708   3.301   0.422   1.658  0.6600  0.7176 -0.0602
  928SOL      O 3709   0.227   2.972   1.753 -0.5149  0.2014  0.4351
  928SOL      H 3710   0.137   2.992   1.714 -1.3316  0.4257  3.4008
  928SOL      H 3711   0.255   3.058   1.784  1.0708  2.4245 -0.0719
  928SOL      E 3712   0.215   2.994   1.751 -0.0128  0.2843 -0.0210
  929SOL      O 3713   1.022   0.295   1.320 -0.3335  0.0449  0.3265
  929SOL      H 3714   1.097   0.347   1.280  0.3153  0.4173 -2.4399
  929SOL      H 3715   0.995   0.232   1.257 -0.9601  1.9042  2.4370
  929SOL      E 3716   1.032   0.293   1.299  0.0682  0.4527  0.0057
  930SOL      O 3717   1.611   0.224   2.379  0.3332  0.0381 -0.3922
  930SOL      H 3718   1.587   0.137   2.421  0.6618  0.7857  2.5331
  930SOL      H 3719   1.652   0.222   2.288  1.1291  2.2645 -0.6408
  930SOL      E 3720   1.614   0.206   2.369  0.2440  0.6839  0.1670
  931SOL      O 3721   2.793   0.006   2.555 -0.0017 -0.5142 -0.3734
  931SOL      H 3722   2.843   0.090   2.556 -0.7984  0.1591  0.5781
  931SOL      H 3723   2.860  -0.064   2.545  0.7519  2.5557  4.3291
  931SOL      E 3724   2.816   0.009   2.553 -0.0536  0.1435  0.4214
  932SOL      O 3725   2.317   1.611   3.777  0.4779  0.7116  0.2836
  932SOL      H 3726   2.395   1.648   3.747 -0.9250 -2.0367  0.9109
  932SOL      H 3727   2.344   1.585   3.864  1.6269 -0.0016  1.4074
  932SOL      E 3728   2.338   1.613   3.788  0.7492  0.0097  0.2457
  933SOL      O 3729   2.572   2.471   3.500  0.4420 -0.3726 -0.3892
  933SOL      H 3730   2.529   2.552   3.533 -0.3590  1.3596  0.6699
  933SOL      H 3731   2.573   2.474   3.401 -0.3568  2.3946  2.4905
  933SOL      E 3732   2.564   2.488   3.487  0.0054  0.3228  0.0628
  934SOL      O 3733   1.014   1.627   2.272  0.5646 -0.7188  0.2139
  934SOL      H 3734   0.981   1.608   2.183  0.7414  0.1278  1.9599
  934SOL      H 3735   1.075   1.558   2.300 -0.1124 -1.2140 -2.1108
  934SOL      E 3736   1.019   1.609   2.260  0.2684 -0.2374  0.2636
  935SOL      O 3737   2.244   3.362   3.351  0.0414 -0.0272 -0.5057
  935SOL      H 3738   2.220   3.423   3.279 -3.0666  1.5761 -2.0999
  935SOL      H 3739   2.253   3.277   3.318 -0.1327  0.2071  1.7139
  935SOL      E 3740   2.241   3.357   3.330 -0.5067  0.2070 -0.5181
  936SOL      O 3741   0.440   1.778   3.090  0.0162 -0.2403 -0.0096
  936SOL      H 3742   0.388   1.714   3.039 -0.1348 -0.4627  2.7549
  936SOL      H 3743   0.506   1.727   3.140 -2.1241 -3.5999  0.0090
  936SOL      E 3744   0.443   1.755   3.090  0.3803 -0.5390  0.1034
  937SOL      O 3745   0.446   2.934   0.205  0.3850 -0.4034 -0.1542
  937SOL      H 3746   0.421   3.022   0.241 -0.8604 -0.2198 -3.3277
  937SOL      H 3747   0.386   2.913   0.134  0.8628 -0.7484  0.1930
  937SOL      E 3748   0.429   2.947   0.198  0.3388  0.0170 -0.3150
  938SOL      O 3749   3.531   1.958   0.938 -0.0143 -0.5936 -0.2432
  938SOL      H 3750   3.499   1.909   0.861  0.2557 -0.6782 -0.5553
  938SOL      H 3751   3.565   2.041   0.897 -0.0914 -2.6141  1.9573
  938SOL      E 3752   3.531   1.965   0.914 -0.2868 -0.9071 -0.0990
  939SOL      O 3753   2.582   3.055   2.875 -0.6465  0.3424  1.0286
  939SOL      H 3754   2.621   2.966   2.877 -0.2417 -2.6133  3.6876
  939SOL      H 3755   2.491   3.044   2.837  1.2720 -0.6836  1.2368
  939SOL      E 3756   2.572   3.035   2.868  0.0040 -0.3119  0.9970
  940SOL      O 3757   1.405   1.102   1.231  0.1215  0.1568  0.1072
  940SOL      H 3758   1.336   1.031   1.231 -0.0781  0.3068  1.6684
  940SOL      H 3759   1.452   1.104   1.144 -1.3522 -0.7401  0.6127
  940SOL      E 3760   1.401   1.088   1.214 -0.1073 -0.0659 -0.1667
  941SOL      O 3761   3.548   3.115   3.613 -0.3890  0.0129  0.1517
  941SOL      H 3762   3.583   3.071   3.694  0.2154 -1.3914 -0.9092
  941SOL      H 3763   3.569   3.209   3.622 -0.6856  2.3648  0.6783
  941SOL      E 3764   3.559   3.125   3.631  0.0243 -0.0643  0.0714
  942SOL      O 3765   2.744   2.364   2.112 -0.2774  0.2776  0.4606
  942SOL      H 3766   2.707   2.281   2.093 -0.8692  0.4951  1.5479
  942SOL      H 3767   2.813   2.362   2.178 -2.4193 -0.9226 -0.8295
  942SOL      E 3768   2.750   2.347   2.121 -0.2899 -0.3303  0.3933
  943SOL      O 3769   2.375   1.302   2.938 -0.3696  0.0183  0.2003
  943SOL      H 3770   2.409   1.257   3.017  0.3521 -2.1042 -0.5143
  943SOL      H 3771   2.342   1.387   2.968  1.4776 -0.6282 -0.6623
  943SOL      E 3772   2.375   1.310   2.960  0.0615 -0.1285  0.0529
  944SOL      O 3773   1.544   0.319   3.017 -0.4869 -0.7237 -0.2597
  944SOL      H 3774   1.611   0.359   3.081  2.9085 -1.8580  0.9080
  944SOL      H 3775   1.570   0.347   2.931  1.7991 -0.1027  0.4659
  944SOL      E 3776   1.563   0.333   3.012 -0.1411 -0.1654  0.1636
  945SOL      O 3777   3.593   3.185   2.107 -0.1875  0.0510 -0.2238
  945SOL      H 3778   3.532   3.204   2.183 -0.8356  0.0560  0.9374
  945SOL      H 3779   3.573   3.103   2.070 -3.2650  2.7928  1.0541
  945SOL      E 3780   3.577   3.172   2.115 -0.5929  0.5366  0.2085
  946SOL      O 3781   2.675   1.604   3.829 -0.0456  0.3156  0.2975
  946SOL      H 3782   2.648   1.651   3.910  1.1939 -2.5442 -2.7089
  946SOL      H 3783   2.771   1.597   3.819  0.4610  1.3183 -1.0567
  946SOL      E 3784   2.689   1.612   3.843  0.1915 -0.5470 -0.4369
  947SOL      O 3785   2.995   1.373   2.884  0.1651  0.5528 -0.0955
  947SOL      H 3786   2.951   1.379   2.800 -1.1233 -2.2370 -0.7775
  947SOL      H 3787   2.961   1.457   2.920 -1.1805 -1.5621 -0.3421
  947SOL      E 3788   2.980   1.391   2.874 -0.1070 -0.3868 -0.4417
  948SOL      O 3789   2.839   2.756   3.960 -0.6119  0.3595  0.2119
  948SOL      H 3790   2.739   2.746   3.968  0.3198  0.4696  0.0373
  948SOL      H 3791   2.871   2.845   3.958 -0.8554 -1.2471  1.4672
  948SOL      E 3792   2.825   2.772   3.961 -0.1222 -0.2312 -0.2313
  949SOL      O 3793   2.957   0.058   0.197  0.6451  0.0298 -0.1719
  949SOL      H 3794   2.973  -0.025   0.243  1.7728  2.6326  1.3740
  949SOL      H 3795   2.867   0.060   0.169  1.6393 -0.1978  0.5013
  949SOL      E 3796   2.942   0.042   0.201  0.6296  0.0601  0.2883
  950SOL      O 3797   2.805   0.558   1.167 -0.3340 -0.7892  0.2040
  950SOL      H 3798   2.716   0.521   1.165  2.7950 -1.1721  1.6878
  950SOL      H 3799   2.801   0.629   1.100  0.9481 -1.6521  0.5986
  950SOL      E 3800   2.786   0.565   1.153  0.1818 -0.0463  0.4443
  951SOL      O 3801   1.625   2.510   0.210 -0.0010 -0.1245  0.1511
  951SOL      H 3802   1.602   2.586   0.268 -2.2526 -2.2097 -1.2936
  951SOL      H 3803   1.565   2.432   0.226  1.7328  2.4752 -0.7294
  951SOL      E 3804   1.608   2.510   0.225 -0.5148 -0.2574 -0.2464
  952SOL      O 3805   0.999   2.369   2.667 -0.0245 -0.1781  0.6022
  952SOL      H 3806   1.031   2.312   2.741  0.6087  0.5091 -0.7499
  952SOL      H 3807   0.931   2.320   2.618 -1.7008 -1.8918 -0.6865
  952SOL      E 3808   0.992   2.348   2.672 -0.0308 -0.3763 -0.0841
  953SOL      O 3809   0.344   1.480   0.397  0.3815 -0.6988  0.5125
  953SOL      H 3810   0.249   1.464   0.392  1.0354  0.9977 -0.3075
  953SOL      H 3811   0.361   1.495   0.491 -1.5514 -2.6761  1.6805
  953SOL      E 3812   0.329   1.480   0.415 -0.1901 -0.5502  0.3094
  954SOL      O 3813   2.696   2.998   1.357  0.2165  0.2830 -0.3136
  954SOL      H 3814   2.768   2.937   1.386  0.6271  0.8160  1.7693
  954SOL      H 3815   2.731   3.068   1.298  1.2083  0.0566  0.3889
  954SOL      E 3816   2.717   3.000   1.351  0.3290  0.3874  0.1870
  955SOL      O 3817   1.245   1.971   0.404 -0.0101 -0.3272 -0.2244
  955SOL      H 3818   1.329   1.930   0.397 -2.2451  1.4999  0.7777
  955SOL      H 3819   1.250   2.033   0.335 -1.0054  0.2374  0.7735
  955SOL      E 3820   1.263   1.975   0.389 -0.6365 -0.1959 -0.0384
  956SOL      O 3821   1.009   1.483   1.917 -1.0658  0.3048 -0.1218
  956SOL      H 3822   1.094   1.527   1.909  0.3702  0.9537 -1.4925
  956SOL      H 3823   1.024   1.389   1.951  1.9979 -0.0087  1.5548
  956SOL      E 3824   1.029   1.473   1.923  0.3723  0.4555 -0.2409
  957SOL      O 3825   0.602   1.025   1.614  0.0731 -0.0941  0.1196
  957SOL      H 3826   0.629   1.116   1.618 -1.6154 -0.5322 -2.0237
  957SOL      H 3827   0.603   0.997   1.707  1.8994 -2.2718  0.6826
  957SOL      E 3828   0.608   1.038   1.633 -0.1834 -0.5449  0.0038
  958SOL      O 3829   3.029   0.588   1.848 -0.0249 -0.3785  0.0918
  958SOL      H 3830   2.962   0.647   1.801 -1.0126  2.6061  0.9513
  958SOL      H 3831   3.079   0.548   1.777  0.2465  1.3297 -0.8590
  958SOL      E 3832   3.026   0.592   1.825 -0.2796 -0.1841  0.4451
  959SOL      O 3833   0.794   0.363   1.442  0.3808  0.1543 -0.3080
  959SOL      H 3834   0.860   0.354   1.370  0.3116 -0.5934 -1.5650
  959SOL      H 3835   0.837   0.364   1.532  0.5077 -0.6260  0.8221
  959SOL      E 3836   0.815   0.362   1.446  0.3283  0.2195  0.1680
  960SOL      O 3837   1.312   2.073   1.791 -0.1893  0.6502  0.4258
  960SOL      H 3838   1.303   2.092   1.696 -4.3486  0.7851 -1.3641
  960SOL      H 3839   1.385   2.129   1.814  0.9084 -0.3429 -0.7703
  960SOL      E 3840   1.325   2.088   1.777 -0.5519  0.3981 -0.0469
  961SOL      O 3841   2.352   2.519   1.438  0.8248 -0.3000  0.6164
  961SOL      H 3842   2.397   2.580   1.373  0.4637 -1.3245  0.9310
  961SOL      H 3843   2.259   2.552   1.436 -0.9069  0.0865 -0.6207
  961SOL      E 3844   2.343   2.538   1.424  0.0648 -0.2251 -0.0544
  962SOL      O 3845   1.392   2.023   1.009  0.6880 -0.2793 -0.4087
  962SOL      H 3846   1.303   2.032   0.974 -2.7617  1.1568 -1.0967
  962SOL      H 3847   1.423   2.116   1.032 -0.9822  2.1455 -0.1039
  962SOL      E 3848   1.381   2.044   1.007 -0.5194  0.3316 -0.1640
  963SOL      O 3849   1.683   1.850   0.176  0.2192  0.3074  0.0914
  963SOL      H 3850   1.667   1.852   0.082 -2.2008  1.1086  3.4845
  963SOL      H 3851   1.696   1.750   0.177  0.0198  1.8812 -2.0737
  963SOL      E 3852   1.682   1.830   0.157 -0.2146  0.5976  0.0465
  964SOL      O 3853   0.849   0.121   1.108  0.3100 -0.0816 -0.2152
  964SOL      H 3854   0.866   0.054   1.039 -2.4867 -1.6527  2.4616
  964SOL      H 3855   0.759   0.108   1.131 -0.1674  0.2142  1.4132
  964SOL      E 3856   0.835   0.105   1.099 -0.3957 -0.2480 -0.0565
  965SOL      O 3857   2.238   3.585   1.239 -0.5257  0.0729 -0.4427
  965SOL      H 3858   2.307   3.519   1.253  0.9801 -0.1204  2.5627
  965SOL      H 3859   2.164   3.534   1.274 -0.9784  1.2773  1.2735
  965SOL      E 3860   2.237   3.561   1.249 -0.3365 -0.0821 -0.3602
  966SOL      O 3861   3.296   1.958   1.798  0.2800  0.1722  0.3725
  966SOL      H 3862   3.385   1.936   1.770 -0.7451  0.0687  0.2511
  966SOL      H 3863   3.270   2.042   1.760 -0.5381  0.8994 -1.2986
  966SOL      E 3864   3.309   1.970   1.785  0.0718  0.3609 -0.0810
  967SOL      O 3865   1.217   0.470   0.376 -0.3110  0.3795 -0.5058
  967SOL      H 3866   1.130   0.461   0.336  2.4188 -0.8211  0.3077
  967SOL      H 3867   1.255   0.554   0.349 -0.7141  2.5541  1.1954
  967SOL      E 3868   1.207   0.485   0.362  0.1176  0.6637 -0.4648
  968SOL      O 3869   2.197   1.845   1.200  0.7477 -0.1643 -0.1848
  968SOL      H 3870   2.169   1.889   1.281  0.3147 -3.8221 -1.7068
  968SOL      H 3871   2.246   1.770   1.229  0.1232  0.8497 -2.0863
  968SOL      E 3872   2.201   1.839   1.222 -0.4926 -0.0939 -0.0516
  969SOL      O 3873   0.847   0.022   2.527  0.2117 -0.0067 -0.5688
  969SOL      H 3874   0.781   0.071   2.577 -1.2430 -0.1704 -1.8429
  969SOL      H 3875   0.929   0.042   2.572 -0.5751  0.0581  2.2846
  969SOL      E 3876   0.850   0.036   2.546  0.0340  0.2741  0.2344
  970SOL      O 3877   0.969   2.342   2.222 -0.3333  0.6193  0.1959
  970SOL      H 3878   0.915   2.403   2.172  0.8809 -2.9600  0.0573
  970SOL      H 3879   1.065   2.360   2.201 -1.1580  0.7227  3.0760
  970SOL      E 3880   0.978   2.358   2.208 -0.2354 -0.0206  0.4544
  971SOL      O 3881   3.468   2.330   2.492 -0.2318 -0.7093 -0.3146
  971SOL      H 3882   3.483   2.257   2.435  1.9880  0.8104 -2.6508
  971SOL      H 3883   3.370   2.340   2.502 -1.1206  1.6872 -0.3023
  971SOL      E 3884   3.451   2.318   2.483  0.2129 -0.1976 -0.2599
  972SOL      O 3885   2.093   0.929   2.066 -0.3212  0.0469 -0.6565
  972SOL      H 3886   2.053   1.002   2.021 -0.4921  1.5228 -1.3477
  972SOL      H 3887   2.082   0.953   2.157  1.7018 -0.7495 -0.7155
  972SOL      E 3888   2.083   0.948   2.076  0.2807  0.0905 -0.6881
  973SOL      O 3889   0.948   0.984   0.016 -0.2477  0.1739 -0.5638
  973SOL      H 3890   1.028   0.998   0.070 -0.9263 -0.7075  0.0356
  973SOL      H 3891   0.962   0.986  -0.079  0.3836 -0.8556 -0.9839
  973SOL      E 3892   0.967   0.987   0.008  0.2088  0.2455 -0.1899
  974SOL      O 3893   3.123   0.690   0.033  0.0901  0.4525 -0.5133
  974SOL      H 3894   3.211   0.644   0.029  0.2228 -1.2928  1.4388
  974SOL      H 3895   3.060   0.623   0.066  2.1045  0.8789 -0.1489
  974SOL      E 3896   3.128   0.667   0.039  0.2812 -0.1315  0.2483
  975SOL      O 3897   0.322   2.029   3.727 -0.0594  1.0839 -0.0826
  975SOL      H 3898   0.383   2.105   3.717 -1.0904  0.5613 -1.7426
  975SOL      H 3899   0.351   1.998   3.817  0.1518 -0.9568 -0.2664
  975SOL      E 3900   0.340   2.038   3.743 -0.2384  0.3154 -0.5519
  976SOL      O 3901   3.204   1.411   3.920 -0.6019  0.2610  0.1031
  976SOL      H 3902   3.250   1.490   3.891  0.6315 -1.8588  0.0819
  976SOL      H 3903   3.145   1.439   3.993  0.0789 -1.6282 -3.7028
  976SOL      E 3904   3.201   1.432   3.929 -0.1752 -0.3550 -0.4035
  977SOL      O 3905   1.804   0.812   3.433 -0.7014  0.5667  0.0921
  977SOL      H 3906   1.843   0.834   3.521 -1.7049  0.9497  0.5837
  977SOL      H 3907   1.747   0.742   3.469 -0.0632  0.1643 -0.8129
  977SOL      E 3908   1.800   0.802   3.458 -0.3709  0.4350 -0.4658
  978SOL      O 3909   2.321   1.652   0.847  0.3204 -0.3283 -0.0607
  978SOL      H 3910   2.352   1.744   0.839 -1.0239 -1.0110 -1.8467
  978SOL      H 3911   2.345   1.623   0.934 -2.1375 -0.2336  0.7988
  978SOL      E 3912   2.332   1.665   0.863 -0.1666  0.3339 -0.1682
  979SOL      O 3913   2.825   0.776   1.697  0.2525  0.3202 -0.2563
  979SOL      H 3914   2.806   0.715   1.617 -1.4542  2.1553 -0.6893
  979SOL      H 3915   2.746   0.772   1.756 -0.4735 -1.0984  2.3261
  979SOL      E 3916   2.806   0.763   1.693 -0.5312  0.1021  0.3139
  980SOL      O 3917   2.390   2.433   2.053 -0.5933  0.0975  0.4782
  980SOL      H 3918   2.435   2.383   1.983 -0.7486 -1.2688  1.8745
  980SOL      H 3919   2.321   2.471   2.001 -0.0122 -2.9490  1.0113
  980SOL      E 3920   2.386   2.431   2.029 -0.3324 -0.4148  0.5154
  981SOL      O 3921   0.538   2.368   2.547  0.2885  0.9112 -0.0484
  981SOL      H 3922   0.452   2.337   2.576 -0.1065  0.5875  0.2034
  981SOL      H 3923   0.602   2.290   2.553 -0.8158  1.4495  2.6139
  981SOL      E 3924   0.534   2.346   2.554 -0.5069  0.6539  0.1487
  982SOL      O 3925   2.267   2.187   3.329 -0.3135  0.4419 -0.3064
  982SOL      H 3926   2.189   2.239   3.297 -0.2482  4.0753 -0.7131
  982SOL      H 3927   2.288   2.223   3.416  2.7739 -2.3455 -2.4752
  982SOL      E 3928   2.255   2.205   3.340 -0.2953 -0.1572 -0.3167
  983SOL      O 3929   3.164   3.447   2.656  0.1398  0.2747  0.1163
  983SOL      H 3930   3.249   3.483   2.661 -0.7217  0.1194 -1.4237
  983SOL      H 3931   3.161   3.353   2.671 -3.5779 -2.7903  2.5235
  983SOL      E 3932   3.180   3.435   2.660 -0.2076 -0.3147 -0.5330
  984SOL      O 3933   2.244   3.343   0.003  0.1182  0.1721  0.7061
  984SOL      H 3934   2.238   3.283  -0.072 -0.8999  2.3595  0.6564
  984SOL      H 3935   2.163   3.390   0.019 -1.5315 -0.7815  0.1388
  984SOL      E 3936   2.227   3.341  -0.009 -0.0270  0.1803 -0.0091
  985SOL      O 3937   2.202   1.645   0.418 -0.3854  0.4448  0.3272
  985SOL      H 3938   2.256   1.566   0.402  0.2294  3.4917  1.0108
  985SOL      H 3939   2.123   1.616   0.463 -0.2534  1.1374  0.8302
  985SOL      E 3940   2.197   1.623   0.424 -0.0460  0.3829  0.2897
  986SOL      O 3941   0.846   2.285   3.673  0.3157 -0.2666 -0.0501
  986SOL      H 3942   0.800   2.241   3.593  0.2360 -1.3791 -2.2191
  986SOL      H 3943   0.822   2.373   3.688  0.6186 -1.0465  0.0253
  986SOL      E 3944   0.832   2.294   3.660  0.2589 -0.2399 -0.3081
  987SOL      O 3945   3.557   0.430   0.683  0.3141 -0.1636 -0.1634
  987SOL      H 3946   3.616   0.387   0.753 -0.4714 -1.6180 -2.0562
  987SOL      H 3947   3.564   0.386   0.596 -4.2772  2.2889  3.0019
  987SOL      E 3948   3.570   0.413   0.680 -0.3077 -0.1094  0.0656
  988SOL      O 3949   3.352   3.401   2.196  0.3701 -0.1585  0.4847
  988SOL      H 3950   3.418   3.469   2.176  0.6378  2.0715  1.3991
  988SOL      H 3951   3.317   3.372   2.112 -1.4459  0.5999 -2.0243
  988SOL      E 3952   3.358   3.409   2.175  0.3479 -0.3776  0.3100
  989SOL      O 3953   0.419   1.751   1.550  0.3438  0.4427  0.2695
  989SOL      H 3954   0.474   1.680   1.510 -1.2292 -0.2130 -3.1607
  989SOL      H 3955   0.453   1.760   1.641 -1.5225  0.9809  1.3483
  989SOL      E 3956   0.437   1.739   1.560 -0.0286 -0.1995 -0.3216
  990SOL      O 3957   3.394   2.590   1.714 -0.2389 -0.0447 -0.8865
  990SOL      H 3958   3.440   2.551   1.789  0.5140  1.1420  3.5481
  990SOL      H 3959   3.459   2.591   1.643 -1.1729  1.3023 -3.8071
  990SOL      E 3960   3.416   2.583   1.715  0.0800  0.1248 -0.4988
  991SOL      O 3961   2.674   0.963   1.086  0.1416 -0.5316  0.1113
  991SOL      H 3962   2.650   1.025   1.018  0.8400 -0.7781  2.5224
  991SOL      H 3963   2.718   1.031   1.135  1.6051  0.1877 -0.4693
  991SOL      E 3964   2.678   0.989   1.082  0.4919 -0.1268  0.0140
  992SOL      O 3965   1.961   1.875   1.092 -0.3952  0.1646  0.0449
  992SOL      H 3966   1.923   1.800   1.043 -0.4186  2.5893 -2.6850
  992SOL      H 3967   2.045   1.858   1.132 -1.6628 -2.8740 -0.4305
  992SOL      E 3968   1.970   1.857   1.090 -0.4636  0.2642 -0.4304
  993SOL      O 3969   0.426   1.571   2.684 -0.4129  0.2207  0.2749
  993SOL      H 3970   0.361   1.633   2.722 -1.3195 -0.0706 -1.5698
  993SOL      H 3971   0.470   1.627   2.616 -1.1320 -0.0869  1.5425
  993SOL      E 3972   0.421   1.594   2.678 -0.2088  0.3382  0.5741
  994SOL      O 3973   1.926   2.816   3.266 -1.0272  0.3270 -0.5710
  994SOL      H 3974   1.984   2.755   3.320  3.1392 -3.7870 -0.5194
  994SOL      H 3975   1.977   2.897   3.254  2.4772 -1.4900  0.1965
  994SOL      E 3976   1.948   2.820   3.274  0.4007 -0.5007 -0.3492
  995SOL      O 3977   2.334   3.111   3.369  0.1383  0.6289  0.1633
  995SOL      H 3978   2.345   3.173   3.442 -0.0075  2.3822  1.2630
  995SOL      H 3979   2.331   3.026   3.406 -0.4415 -3.0820 -0.3611
  995SOL      E 3980   2.336   3.106   3.391 -0.2529  0.2977 -0.3634
  996SOL      O 3981   2.708   0.559   3.909  0.1507 -0.3562 -0.3076
  996SOL      H 3982   2.770   0.558   3.981  0.0155  0.8279 -0.7566
  996SOL      H 3983   2.755   0.591   3.830  1.5399 -1.3835 -2.2343
  996SOL      E 3984   2.730   0.565   3.907 -0.0050 -0.5614 -0.6751
  997SOL      O 3985   2.980   3.510   3.724  0.7629 -0.9398  0.5372
  997SOL      H 3986   2.934   3.525   3.801 -1.2943  2.1712 -0.3355
  997SOL      H 3987   3.061   3.471   3.752 -2.2522  2.7439 -0.1142
  997SOL      E 3988   2.987   3.505   3.745  0.0285  0.0620  0.0080
  998SOL      O 3989   2.072   0.063   2.184 -0.2055  0.2074 -0.1900
  998SOL      H 3990   2.154   0.051   2.231 -2.0493  1.2203 -4.2486
  998SOL      H 3991   2.024   0.132   2.225  0.3989 -1.1379 -0.0387
  998SOL      E 3992   2.079   0.074   2.201 -0.1301  0.1458 -0.5982
  999SOL      O 3993   3.296   1.050   0.742 -0.0097  0.3156 -0.0713
  999SOL      H 3994   3.302   1.001   0.660  0.4561 -1.3491  0.7497
  999SOL      H 3995   3.317   0.994   0.816 -0.0339 -1.2320  3.6062
  999SOL      E 3996   3.301   1.029   0.741 -0.0732 -0.4554  0.3567
 1000SOL      O 3997   1.096   1.942   1.208 -0.1138 -0.0369 -0.3300
 1000SOL      H 3998   1.082   1.898   1.125 -0.4343  1.3033 -0.1270
 1000SOL      H 3999   1.131   1.870   1.269  1.4778  1.7787  1.5940
 1000SOL      E 4000   1.100   1.919   1.204 -0.1437  0.4302 -0.3315
 1001SOL      O 4001   1.188   1.764   3.934  0.0920 -0.0497 -0.3580
 1001SOL      H 4002   1.279   1.725   3.932 -0.5667 -2.7916 -1.5210
 1001SOL      H 4003   1.149   1.750   3.848  0.4206  0.7591 -0.9577
 1001SOL      E 4004   1.198   1.753   3.916  0.1420 -0.0906 -0.5172
 1002SOL      O 4005   0.648   2.851   0.671 -0.2362 -0.2724  0.1918
 1002SOL      H 4006   0.703   2.878   0.745 -0.9249  2.7748  0.1325
 1002SOL      H 4007   0.710   2.788   0.618  3.7613 -1.8098  0.7005
 1002SOL      E 4008   0.671   2.844   0.675  0.2259  0.0610 -0.0366
 1003SOL      O 4009   3.375   2.719   0.247  0.1021 -0.3627 -0.5983
 1003SOL      H 4010   3.289   2.744   0.217  1.9246 -0.3593  0.9771
 1003SOL      H 4011   3.379   2.773   0.328  1.3582  3.9077  1.8004
 1003SOL      E 4012   3.359   2.735   0.257  0.0973  0.3212 -0.0329
 1004SOL      O 4013   3.392   0.145   2.650  0.2852 -0.2334 -0.4034
 1004SOL      H 4014   3.386   0.235   2.688  4.1689 -0.1333 -2.4266
 1004SOL      H 4015   3.373   0.149   2.557 -0.7659 -1.4710  2.6009
 1004SOL      E 4016   3.387   0.164   2.639  0.5774 -0.0657 -0.3049
 1005SOL      O 4017   3.520   1.931   3.070  0.3652  0.4592  0.1247
 1005SOL      H 4018   3.593   1.887   3.111 -1.2276  0.9885  1.4943
 1005SOL      H 4019   3.441   1.878   3.075 -1.5085  0.4634  2.5712
 1005SOL      E 4020   3.519   1.912   3.079 -0.0146  0.1075  0.0277
 1006SOL      O 4021   3.021   1.120   2.639  0.5229  0.1511  0.4763
 1006SOL      H 4022   3.097   1.177   2.650 -0.5095 -1.1976 -0.8168
 1006SOL      H 4023   3.026   1.107   2.540  1.1362 -1.9783 -1.2812
 1006SOL      E 4024   3.037   1.129   2.622  0.0493  0.0370 -0.1857
 1007SOL      O 4025   1.171   1.059   3.788  0.0985 -0.0287  0.6643
 1007SOL      H 4026   1.224   1.140   3.776  0.6710 -0.2999 -1.9246
 1007SOL      H 4027   1.225   0.992   3.745 -0.1517  2.0663  2.4691
 1007SOL      E 4028   1.193   1.062   3.777 -0.3440  0.2269  0.2821
 1008SOL      O 4029   1.957   0.803   0.016 -0.0178 -0.4865  0.0238
 1008SOL      H 4030   1.941   0.882  -0.040  0.0621 -0.1307 -0.6862
 1008SOL      H 4031   1.869   0.793   0.060 -2.9759  2.9404  1.7927
 1008SOL      E 4032   1.936   0.817   0.014 -0.4399 -0.0045 -0.2441
 1009SOL      O 4033   3.044   2.695   1.044 -0.2325  0.4386  0.4437
 1009SOL      H 4034   3.046   2.785   1.081 -0.6715 -0.2628  2.2418
 1009SOL      H 4035   2.982   2.639   1.092  0.9470 -2.6713  1.1303
 1009SOL      E 4036   3.032   2.702   1.061  0.0613 -0.0887  0.3463
 1010SOL      O 4037   3.189   1.716   1.677 -0.4598 -0.1208  0.2864
 1010SOL      H 4038   3.171   1.652   1.750  2.3146 -0.9248  2.0460
 1010SOL      H 4039   3.240   1.787   1.720 -1.8938  0.2353  0.9154
 1010SOL      E 4040   3.196   1.718   1.700  0.1233 -0.1124 -0.1470
 1011SOL      O 4041   3.589   0.590   3.528 -1.3244 -0.0297  0.6775
 1011SOL      H 4042   3.657   0.628   3.587 -0.1855  3.7323  1.1100
 1011SOL      H 4043   3.593   0.634   3.444 -3.4036 -1.0745  1.6851
 1011SOL      E 4044   3.603   0.606   3.523 -0.4039 -0.0643  0.7142
 1012SOL      O 4045   0.616   1.961   0.737 -0.4972  0.7370 -0.0928
 1012SOL      H 4046   0.529   1.985   0.695 -0.5396  3.6114 -3.5350
 1012SOL      H 4047   0.651   1.893   0.677  0.6439  3.7664  2.0636
 1012SOL      E 4048   0.605   1.952   0.716 -0.3333  0.8271 -0.0185
 1013SOL      O 4049   2.320   0.630   1.563  0.4085  0.6895 -0.3645
 1013SOL      H 4050   2.253   0.634   1.634  2.7713 -0.2854  0.0051
 1013SOL      H 4051   2.357   0.714   1.536 -2.5107  2.2292 -3.0310
 1013SOL      E 4052   2.314   0.648   1.572  0.2704  0.2317  0.0744
 1014SOL      O 4053   1.968   2.556   0.580  0.8472 -0.4744 -0.1141
 1014SOL      H 4054   2.054   2.531   0.619  0.3703  1.1813  0.5050
 1014SOL      H 4055   1.999   2.580   0.490  0.7766  2.9458  1.6623
 1014SOL      E 4056   1.992   2.556   0.570  0.3112  0.1098  0.7709
 1015SOL      O 4057   1.416   0.492   3.335  0.1289  0.0364 -0.1835
 1015SOL      H 4058   1.388   0.568   3.387 -0.6369 -0.9091 -2.7857
 1015SOL      H 4059   1.334   0.440   3.355 -1.5915 -1.4265 -0.2723
 1015SOL      E 4060   1.394   0.497   3.349  0.3979  0.0265 -0.6312
 1016SOL      O 4061   0.043   3.260   3.903 -0.1593 -0.0525 -0.4195
 1016SOL      H 4062   0.050   3.327   3.832 -1.6264 -1.5039  2.8659
 1016SOL      H 4063  -0.018   3.194   3.883 -1.5415  1.5867  1.0278
 1016SOL      E 4064   0.032   3.260   3.885 -0.1598 -0.3846  0.5412
 1017SOL      O 4065   0.642   0.691   2.501  0.4869 -0.6186 -0.2352
 1017SOL      H 4066   0.648   0.657   2.589  1.0016  2.7717 -2.4812
 1017SOL      H 4067   0.554   0.706   2.480  1.2029 -0.0168  3.1866
 1017SOL      E 4068   0.625   0.687   2.514  0.5150  0.0925  0.0082
 1018SOL      O 4069   0.735   0.198   3.776 -0.3753 -0.0852  0.2879
 1018SOL      H 4070   0.666   0.131   3.772 -0.2974  1.8386  0.4686
 1018SOL      H 4071   0.744   0.246   3.695 -3.4476 -0.6467  2.4494
 1018SOL      E 4072   0.723   0.194   3.759 -0.3555 -0.1265  0.2914
 1019SOL      O 4073   0.981   1.402   2.575  0.6593 -0.9591 -0.1421
 1019SOL      H 4074   0.942   1.314   2.585  1.0022  0.5184 -0.6589
 1019SOL      H 4075   0.906   1.438   2.526 -1.5426 -2.8263 -3.0955
 1019SOL      E 4076   0.958   1.391   2.567  0.4263 -0.9035 -0.4389
 1020SOL      O 4077   1.706   1.317   3.588  0.0541 -0.1077 -0.3348
 1020SOL      H 4078   1.619   1.276   3.582  2.0479 -0.2404 -1.0953
 1020SOL      H 4079   1.771   1.244   3.613  0.4593  0.3076  0.4466
 1020SOL      E 4080   1.701   1.294   3.592  0.3872 -0.0919 -0.3855
 1021SOL      O 4081   2.030   1.245   1.091  0.2269  1.2479 -0.4204
 1021SOL      H 4082   1.955   1.204   1.139 -2.0592 -0.2410 -1.3376
 1021SOL      H 4083   2.093   1.177   1.084 -1.1732 -1.7105 -0.9147
 1021SOL      E 4084   2.027   1.223   1.099  0.2827  0.2246 -0.2816
 1022SOL      O 4085   2.129   0.236   0.785 -0.3978 -0.3241 -0.3566
 1022SOL      H 4086   2.187   0.311   0.813 -1.5767  1.6051 -0.8752
 1022SOL      H 4087   2.115   0.191   0.869 -0.7525  2.1783 -5.6058
 1022SOL      E 4088   2.138   0.242   0.807 -0.6179  0.6676 -0.9332
 1023SOL      O 4089   1.663   1.158   3.081  0.2701  0.0005 -0.0851
 1023SOL      H 4090   1.613   1.235   3.113  1.1843 -0.2482 -0.4769
 1023SOL      H 4091   1.736   1.144   3.142  0.5828  1.9854 -2.6234
 1023SOL      E 4092   1.668   1.171   3.100  0.1012  0.6167 -0.2002
 1024SOL      O 4093   3.274   1.066   1.334 -0.7176 -0.1987  0.1779
 1024SOL      H 4094   3.240   1.031   1.253 -0.0524 -0.2346 -1.1893
 1024SOL      H 4095   3.217   1.066   1.408 -1.5298  1.5651 -2.1996
 1024SOL      E 4096   3.256   1.059   1.333 -0.4152  0.3240  0.1560
 1025SOL      O 4097   0.183   0.197   2.340 -0.2874  0.6172 -0.4764
 1025SOL      H 4098   0.172   0.116   2.289  2.3720 -0.6219 -0.0643
 1025SOL      H 4099   0.200   0.258   2.271 -0.5542  2.1148  1.8041
 1025SOL      E 4100   0.184   0.193   2.316  0.2238  0.3310 -0.1952
 1026SOL      O 4101   3.041   1.688   1.432  0.3828  0.4087 -0.0588
 1026SOL      H 4102   3.085   1.638   1.362 -1.2377  1.7081  2.3327
 1026SOL      H 4103   3.095   1.677   1.517  1.3211 -2.3330 -1.4685
 1026SOL      E 4104   3.061   1.676   1.435  0.1370  0.0892  0.4165
 1027SOL      O 4105   0.584   0.682   0.813 -0.2175 -0.5117 -0.4744
 1027SOL      H 4106   0.516   0.707   0.745 -1.4928 -1.5292 -1.1139
 1027SOL      H 4107   0.665   0.641   0.770 -2.2708  0.1614  0.2603
 1027SOL      E 4108   0.586   0.679   0.791 -0.7649 -0.1355 -0.2979
 1028SOL      O 4109   3.053   0.168   1.204 -0.3330  0.3810  0.4707
 1028SOL      H 4110   2.972   0.201   1.244 -2.9969 -0.9877 -0.1191
 1028SOL      H 4111   3.122   0.220   1.238  0.1367 -0.7202 -4.4920
 1028SOL      E 4112   3.051   0.185   1.218 -0.1603  0.2512 -0.1687
 1029SOL      O 4113   3.556   2.633   1.954  0.6692 -0.3130  0.2563
 1029SOL      H 4114   3.529   2.673   2.036  3.3000  2.1386  0.2429
 1029SOL      H 4115   3.653   2.610   1.957 -3.9216  1.3084 -0.2249
 1029SOL      E 4116   3.570   2.636   1.971  0.1465  0.2835  0.5275
 1030SOL      O 4117   1.208   0.865   2.497  0.3530  0.0360 -0.3982
 1030SOL      H 4118   1.189   0.770   2.488 -0.6913 -1.7010 -1.5520
 1030SOL      H 4119   1.135   0.916   2.455 -0.8137  3.6214 -0.1081
 1030SOL      E 4120   1.190   0.856   2.487  0.1545  0.1755 -0.6819
 1031SOL      O 4121   0.020   2.190   0.852 -0.0432 -0.2560 -0.1948
 1031SOL      H 4122   0.099   2.192   0.794 -1.5414  1.2844  1.4061
 1031SOL      H 4123   0.020   2.253   0.926  2.7791 -0.7349  0.2349
 1031SOL      E 4124   0.036   2.203   0.855 -0.1009 -0.2697  0.2716
 1032SOL      O 4125   2.539   2.978   3.871 -0.0783  0.1948  0.0380
 1032SOL      H 4126   2.583   2.916   3.810  1.9458 -2.5039 -1.9702
 1032SOL      H 4127   2.605   3.052   3.884 -0.4611 -0.5819  1.4009
 1032SOL      E 4128   2.561   2.981   3.861  0.1177 -0.2058  0.2471
 1033SOL      O 4129   2.582   2.672   2.056 -0.0260  0.1054  0.4191
 1033SOL      H 4130   2.625   2.584   2.034  0.8478 -1.6345  1.1956
 1033SOL      H 4131   2.629   2.726   1.989 -0.5485  1.6313  3.6317
 1033SOL      E 4132   2.600   2.665   2.038 -0.0982 -0.0057  0.1079
 1034SOL      O 4133   0.422   2.510   2.321  0.3284  0.0439  0.2846
 1034SOL      H 4134   0.459   2.500   2.231  0.0042  0.2889 -2.0015
 1034SOL      H 4135   0.476   2.450   2.372 -0.9747  3.5717  1.2066
 1034SOL      E 4136   0.440   2.496   2.313 -0.5491  0.9090  0.1177
 1035SOL      O 4137   3.455   0.448   2.358  0.0224 -0.2881  0.0840
 1035SOL      H 4138   3.439   0.487   2.272  0.3109 -0.3945  0.8174
 1035SOL      H 4139   3.539   0.483   2.378 -0.9183 -1.2615  0.0495
 1035SOL      E 4140   3.469   0.463   2.345 -0.0767 -0.3461  0.1049
 1036SOL      O 4141   1.414   3.362   0.448 -0.2508 -0.0337  0.5169
 1036SOL      H 4142   1.369   3.291   0.500 -3.0814  1.7218 -4.6340
 1036SOL      H 4143   1.479   3.405   0.504  1.3654 -3.5357  0.5674
 1036SOL      E 4144   1.418   3.357   0.469  0.1996 -0.0951  0.0315
 1037SOL      O 4145   1.103   0.507   2.923 -0.2654  0.2427  0.2228
 1037SOL      H 4146   1.063   0.594   2.910 -2.2605 -0.0798 -0.8855
 1037SOL      H 4147   1.189   0.516   2.973  1.6753 -2.8878  0.1254
 1037SOL      E 4148   1.112   0.526   2.931 -0.2828 -0.2171  0.0085
 1038SOL      O 4149   1.327   2.337   2.957  0.1151 -0.1392 -0.4688
 1038SOL      H 4150   1.245   2.314   2.926  0.0506 -0.2938  1.2798
 1038SOL      H 4151   1.322   2.412   3.019  0.2172 -0.8264 -2.9476
 1038SOL      E 4152   1.309   2.347   2.963  0.3289  0.5398 -0.2262
 1039SOL      O 4153   0.625   3.069   0.040 -0.5524 -0.6194  0.5672
 1039SOL      H 4154   0.566   3.034   0.102  0.1144 -0.0382 -0.7710
 1039SOL      H 4155   0.636   3.158   0.075 -0.9595  0.7717 -3.3326
 1039SOL      E 4156   0.615   3.080   0.059 -0.4083 -0.0464  0.3179
 1040SOL      O 4157   3.307   3.126   3.234  0.8156 -0.1068 -0.2567
 1040SOL      H 4158   3.393   3.117   3.271  1.2041 -0.5011 -1.0850
 1040SOL      H 4159   3.266   3.044   3.260  0.9096 -0.3883 -1.9441
 1040SOL      E 4160   3.316   3.108   3.246  0.1997 -0.0050 -0.5127
 1041SOL      O 4161   0.025   0.908   1.387 -0.0846  0.0250  0.5386
 1041SOL      H 4162   0.014   1.003   1.406 -1.7679  1.1957 -2.2304
 1041SOL      H 4163  -0.057   0.882   1.423  2.3030  2.0826 -1.4721
 1041SOL      E 4164   0.006   0.922   1.398 -0.1142  0.6717 -0.5634
 1042SOL      O 4165   0.490   0.401   2.871 -0.0974  0.4052  0.3765
 1042SOL      H 4166   0.394   0.373   2.862 -1.9125  0.4849  0.5725
 1042SOL      H 4167   0.480   0.477   2.814 -0.9030  0.3918 -1.6007
 1042SOL      E 4168   0.469   0.411   2.858 -0.2552  0.2098  0.4781
 1043SOL      O 4169   1.248   2.294   2.096 -0.1691 -0.6563  0.0080
 1043SOL      H 4170   1.331   2.332   2.114 -1.2840  3.0129  3.4695
 1043SOL      H 4171   1.239   2.297   1.998  1.4886  0.3138  0.0890
 1043SOL      E 4172   1.263   2.302   2.080 -0.1442  0.2081  0.3087
 1044SOL      O 4173   3.156   2.043   3.723 -0.0092  0.0212 -0.1475
 1044SOL      H 4174   3.074   2.090   3.741 -0.1567  0.1834  3.7307
 1044SOL      H 4175   3.210   2.069   3.791 -1.5348 -3.2389  0.1355
 1044SOL      E 4176   3.150   2.058   3.740 -0.3278 -0.5105  0.2922
 1045SOL      O 4177   3.340   3.484   1.050  0.6483 -0.3117  0.1599
 1045SOL      H 4178   3.421   3.429   1.067  3.4705  1.3987 -0.8704
 1045SOL      H 4179   3.354   3.514   0.959 -0.6498 -1.1235  4.0804
 1045SOL      E 4180   3.359   3.479   1.035  0.8865  0.0557  0.1808
 1046SOL      O 4181   3.232   3.114   1.957  0.1921  0.1230  0.8293
 1046SOL      H 4182   3.173   3.109   2.036 -0.1325  2.1962  1.7571
 1046SOL      H 4183   3.234   3.205   1.932 -0.9316  1.9276  1.9682
 1046SOL      E 4184   3.220   3.131   1.968 -0.3739  0.7503  0.2704
 1047SOL      O 4185   0.805   2.524   2.065 -0.0038  0.1255 -0.3373
 1047SOL      H 4186   0.708   2.516   2.075  0.5012 -0.8667  0.2397
 1047SOL      H 4187   0.829   2.616   2.067 -1.5469 -1.7671  0.9701
 1047SOL      E 4188   0.791   2.541   2.068 -0.3672 -0.7286  0.2050
 1048SOL      O 4189   3.264   1.287   2.652  0.2652  0.0708  0.4876
 1048SOL      H 4190   3.337   1.276   2.593  1.9893 -2.3425  2.0885
 1048SOL      H 4191   3.295   1.355   2.715  1.7282  0.6096  0.7713
 1048SOL      E 4192   3.285   1.299   2.653  0.3872 -0.0537  0.7764
 1049SOL      O 4193   3.233   2.692   3.465 -0.4460 -0.7857 -0.4115
 1049SOL      H 4194   3.206   2.606   3.426 -0.7745  2.6424 -0.9136
 1049SOL      H 4195   3.319   2.668   3.488 -0.0257  0.3013 -0.9718
 1049SOL      E 4196   3.245   2.670   3.462 -0.2146 -0.3224 -0.3386
 1050SOL      O 4197   1.508   2.540   3.091  0.0812  0.4437  0.0938
 1050SOL      H 4198   1.597   2.580   3.103 -0.7100  0.7754 -0.1682
 1050SOL      H 4199   1.450   2.585   3.148  1.5544 -0.1117  2.4520
 1050SOL      E 4200   1.514   2.557   3.105  0.2049  0.0774 -0.0134
 1051SOL      O 4201   2.204   0.782   1.006  0.1658 -0.0835  0.3964
 1051SOL      H 4202   2.176   0.692   0.998  0.1508  0.5431  1.5412
 1051SOL      H 4203   2.139   0.825   1.061 -0.0877 -2.2832 -1.9914
 1051SOL      E 4204   2.186   0.772   1.015  0.0092 -0.2421 -0.1928
 1052SOL      O 4205   3.367   1.812   3.991  0.2194  0.0420  0.3142
 1052SOL      H 4206   3.293   1.769   3.941  1.0877 -0.3715 -2.3618
 1052SOL      H 4207   3.455   1.793   3.954  1.1988  0.1154  1.6406
 1052SOL      E 4208   3.370   1.800   3.974  0.3357  0.3454 -0.0711
 1053SOL      O 4209   0.635   3.370   2.710  0.6882 -0.6378  0.3640
 1053SOL      H 4210   0.609   3.462   2.701 -1.5744 -2.8300 -2.1340
 1053SOL      H 4211   0.685   3.340   2.640 -1.7706  2.2956  0.0974
 1053SOL      E 4212   0.640   3.382   2.694  0.0085 -0.5970 -0.2753
 1054SOL      O 4213   3.163   2.443   0.979  0.0493 -0.3226  0.1641
 1054SOL      H 4214   3.130   2.530   0.999 -1.0002 -1.1728 -0.2828
 1054SOL      H 4215   3.091   2.411   0.921  0.1794  0.0546  1.6860
 1054SOL      E 4216   3.142   2.454   0.971  0.0259 -0.3054 -0.0100
 1055SOL      O 4217   0.509   2.385   0.713 -0.4337 -0.2065  0.2721
 1055SOL      H 4218   0.486   2.325   0.785 -0.3084 -1.3764  1.5085
 1055SOL      H 4219   0.533   2.476   0.750 -0.2228 -0.5024  0.8524
 1055SOL      E 4220   0.509   2.391   0.735 -0.4476 -0.3847  0.5601
 1056SOL      O 4221   3.143   0.234   2.869 -0.5368  0.4557 -0.2793
 1056SOL      H 4222   3.234   0.215   2.854  3.1483  1.4829  0.7283
 1056SOL      H 4223   3.092   0.154   2.845  0.0357 -0.4598  0.1048
 1056SOL      E 4224   3.151   0.214   2.861  0.4904  0.2015  0.0133
 1057SOL      O 4225   0.860   0.827   0.946  0.1184  0.2517 -0.2677
 1057SOL      H 4226   0.818   0.891   1.005 -2.7025  1.8415  3.3818
 1057SOL      H 4227   0.806   0.836   0.865 -2.8323 -1.0936  0.1046
 1057SOL      E 4228   0.841   0.841   0.942 -0.5774  0.2548  0.0834
 1058SOL      O 4229   0.668   2.713   1.561  0.5906 -0.5064 -0.0563
 1058SOL      H 4230   0.615   2.773   1.620  2.3283  1.2479  0.6636
 1058SOL      H 4231   0.615   2.637   1.531  2.9425  2.8088  2.7928
 1058SOL      E 4232   0.647   2.710   1.567  0.7091  0.4464  0.2674
 1059SOL      O 4233   0.278   3.149   3.752  0.1383  0.6105 -0.4243
 1059SOL      H 4234   0.255   3.146   3.662 -2.3820  0.9356  0.9600
 1059SOL      H 4235   0.211   3.160   3.817 -1.3025  0.9969  0.3640
 1059SOL      E 4236   0.260   3.151   3.747 -0.7229  0.5965  0.1792
 1060SOL      O 4237   1.916   2.985   2.067 -0.3563 -0.4246 -0.1897
 1060SOL      H 4238   1.822   2.997   2.085  0.6797 -0.8108 -2.2199
 1060SOL      H 4239   1.949   3.074   2.071  2.4736 -2.2074  0.1207
 1060SOL      E 4240   1.904   3.005   2.071  0.3943 -0.4069 -0.0832
 1061SOL      O 4241   0.409   0.182   1.634  0.3359  0.7052  0.6345
 1061SOL      H 4242   0.352   0.231   1.697 -0.6451 -1.7125  0.9148
 1061SOL      H 4243   0.396   0.090   1.660  2.7090 -0.6911  1.9930
 1061SOL      E 4244   0.395   0.173   1.652  0.2127  0.0208  0.5396
 1062SOL      O 4245   2.138   2.537   2.859 -0.3850  0.1454 -0.3180
 1062SOL      H 4246   2.095   2.451   2.853 -1.5822  1.6424 -0.8563
 1062SOL      H 4247   2.200   2.547   2.785  2.7188  1.3207  0.4355
 1062SOL      E 4248   2.142   2.522   2.843  0.0243  0.1715 -0.0123
 1063SOL      O 4249   2.208   3.437   0.823  0.0768 -0.0572 -0.0518
 1063SOL      H 4250   2.234   3.517   0.869  0.4481  1.6217 -3.9273
 1063SOL      H 4251   2.182   3.482   0.738  1.8667  0.1037  1.4590
 1063SOL      E 4252   2.208   3.462   0.815  0.1437  0.2933 -0.3548
 1064SOL      O 4253   0.278   0.057   0.512 -0.1138  0.0884 -0.0016
 1064SOL      H 4254   0.302   0.069   0.421 -0.8770 -1.0297  1.2855
 1064SOL      H 4255   0.274   0.149   0.547  2.8308  1.4112  3.0580
 1064SOL      E 4256   0.282   0.078   0.501  0.0211 -0.2031  0.3620
 1065SOL      O 4257   2.913   2.667   2.010 -0.2515 -0.0914 -0.5245
 1065SOL      H 4258   2.866   2.736   2.056  1.7472 -0.7421  0.4378
 1065SOL      H 4259   3.010   2.691   2.036 -1.2886  1.4910 -0.3069
 1065SOL      E 4260   2.923   2.686   2.024  0.2160  0.1171  0.2051
 1066SOL      O 4261   3.208   1.502   3.125  0.1064  0.0241 -0.1501
 1066SOL      H 4262   3.237   1.480   3.214 -1.0620  3.1310 -0.2846
 1066SOL      H 4263   3.130   1.559   3.129  1.2034  0.3862  0.3029
 1066SOL      E 4264   3.198   1.509   3.144  0.2079  0.1845 -0.0834
 1067SOL      O 4265   2.924   2.226   0.008 -0.4045 -0.4180 -0.4881
 1067SOL      H 4266   2.838   2.241   0.052  0.6166  0.3240 -1.6296
 1067SOL      H 4267   2.899   2.188  -0.078  0.4546  0.6401 -2.2059
 1067SOL      E 4268   2.902   2.222   0.000  0.1424 -0.1987 -0.9561
 1068SOL      O 4269   2.531   0.213   2.068  0.1011  0.2729 -0.1373
 1068SOL      H 4270   2.525   0.133   2.013  2.2086 -0.6253  1.1010
 1068SOL      H 4271   2.575   0.196   2.153 -0.6645 -0.6610 -0.1571
 1068SOL      E 4272   2.539   0.194   2.074 -0.4807 -0.1579 -0.0385
 1069SOL      O 4273   0.459   0.452   0.962  0.0957  0.0074  0.1432
 1069SOL      H 4274   0.499   0.507   0.891  1.3059 -4.5634 -0.9440
 1069SOL      H 4275   0.378   0.496   0.992 -0.5525 -1.0181 -1.8977
 1069SOL      E 4276   0.451   0.472   0.954  0.0606 -0.7966 -0.3379
 1070SOL      O 4277   0.594   2.113   1.512  0.1579  0.1966 -0.1485
 1070SOL      H 4278   0.643   2.186   1.553 -0.7274  0.3286  0.8171
 1070SOL      H 4279   0.660   2.071   1.459  1.0601 -1.5049 -1.4961
 1070SOL      E 4280   0.617   2.119   1.510  0.1414 -0.1752 -0.0537
 1071SOL      O 4281   0.786   2.356   1.565  0.7100 -0.0639 -0.1218
 1071SOL      H 4282   0.844   2.341   1.493  0.1576  0.0755  0.5995
 1071SOL      H 4283   0.842   2.377   1.637 -1.5265 -2.3921 -4.0440
 1071SOL      E 4284   0.809   2.357   1.565 -0.2254  0.2580 -0.2411
 1072SOL      O 4285   3.392   0.940   3.311  0.2116 -0.1400 -0.3077
 1072SOL      H 4286   3.431   0.976   3.390 -1.3417  2.3814 -1.9798
 1072SOL      H 4287   3.320   1.001   3.284 -1.5190  2.6436 -1.2140
 1072SOL      E 4288   3.385   0.960   3.322 -0.1526  0.7498 -0.6967
 1073SOL      O 4289   2.028   0.561   0.427  0.0618 -0.0266  0.3469
 1073SOL      H 4290   2.077   0.646   0.445 -0.8939  0.8647 -4.1778
 1073SOL      H 4291   2.013   0.517   0.512 -0.5724 -1.6197 -0.2385
 1073SOL      E 4292   2.035   0.570   0.448 -0.2611  0.0567 -0.2697
 1074SOL      O 4293   0.599   0.047   1.206  0.0847  0.0273  1.3933
 1074SOL      H 4294   0.549   0.072   1.127 -0.3353 -2.6672  1.1431
 1074SOL      H 4295   0.541   0.081   1.279  4.1676 -0.7442 -1.7595
 1074SOL      E 4296   0.577   0.059   1.204  0.5500 -0.4478  0.6570
 1075SOL      O 4297   1.029   1.049   1.421 -0.3533 -0.4700  0.0930
 1075SOL      H 4298   0.938   1.023   1.417  1.0460  0.0153 -0.2390
 1075SOL      H 4299   1.049   1.054   1.516 -1.8451 -1.0018  0.6610
 1075SOL      E 4300   1.015   1.045   1.439  0.1895  0.2912  0.3576
 1076SOL      O 4301   2.881   3.367   2.452 -0.3135  0.8087 -0.5051
 1076SOL      H 4302   2.950   3.407   2.405 -0.8783 -0.6929 -0.4579
 1076SOL      H 4303   2.804   3.365   2.397 -2.9609 -0.6834  1.7340
 1076SOL      E 4304   2.879   3.375   2.431 -0.4680 -0.1747 -0.3655
 1077SOL      O 4305   0.521   1.121   3.266 -0.5394  0.6789  0.3636
 1077SOL      H 4306   0.489   1.210   3.271 -0.0535 -0.8146 -1.0900
 1077SOL      H 4307   0.457   1.064   3.219  2.0998 -1.1551  0.3193
 1077SOL      E 4308   0.502   1.127   3.257  0.1237  0.0157  0.3639
 1078SOL      O 4309   1.104   3.423   1.707 -0.4448 -0.3923 -0.0902
 1078SOL      H 4310   1.083   3.395   1.797  2.3974  1.7739 -0.2993
 1078SOL      H 4311   1.022   3.439   1.661 -1.1597  0.1435  0.2957
 1078SOL      E 4312   1.084   3.421   1.716 -0.0713 -0.0341  0.1507
 1079SOL      O 4313   2.728   2.149   1.724  0.5632  0.0822 -0.2617
 1079SOL      H 4314   2.810   2.106   1.749 -3.0548  0.3427  3.0497
 1079SOL      H 4315   2.734   2.181   1.635  1.6365 -0.4694 -1.5319
 1079SOL      E 4316   2.746   2.147   1.711  0.2916  0.0703  0.2321
 1080SOL      O 4317   3.358   0.380   3.258  0.0555  0.2798 -0.1941
 1080SOL      H 4318   3.335   0.310   3.200 -2.7252  0.4963  3.1821
 1080SOL      H 4319   3.308   0.361   3.336 -1.3330 -0.1960  0.9606
 1080SOL      E 4320   3.343   0.362   3.262 -0.6287  0.2084  0.4726
 1081SOL      O 4321   0.167   1.192   2.593  0.1503  0.1430 -0.2682
 1081SOL      H 4322   0.193   1.283   2.574 -1.4792  0.3584 -0.3694
 1081SOL      H 4323   0.168   1.189   2.694  0.6801  3.3123  1.2043
 1081SOL      E 4324   0.173   1.209   2.610 -0.2416  0.1656 -0.3143
 1082SOL      O 4325   1.036   1.964   0.616 -0.5843 -0.0051 -0.0989
 1082SOL      H 4326   0.966   2.002   0.564  1.5081 -1.6587 -1.8593
 1082SOL      H 4327   1.115   1.961   0.553 -0.7816 -0.0734  2.9873
 1082SOL      E 4328   1.038   1.971   0.593 -0.2268  0.1546  0.2333
 1083SOL      O 4329   0.679   3.260   3.678 -0.1889  0.0339  1.4663
 1083SOL      H 4330   0.659   3.188   3.729  1.4543  2.7258  1.6863
 1083SOL      H 4331   0.727   3.213   3.612 -1.5472  0.4123  0.7571
 1083SOL      E 4332   0.685   3.236   3.675  0.4312  0.5373  0.8269
 1084SOL      O 4333   0.589   3.218   2.957  0.4642  0.3598 -0.4427
 1084SOL      H 4334   0.585   3.270   2.875 -0.8005  0.6554  0.1101
 1084SOL      H 4335   0.507   3.167   2.968  0.9679  0.1918  1.2126
 1084SOL      E 4336   0.572   3.218   2.943  0.3305  0.7081  0.5249
 1085SOL      O 4337   1.830   3.146   3.437  0.0593 -0.1064 -0.1177
 1085SOL      H 4338   1.744   3.106   3.453 -0.8601  0.8053  2.1071
 1085SOL      H 4339   1.871   3.164   3.522 -1.2878  0.8053 -1.4112
 1085SOL      E 4340   1.821   3.142   3.457 -0.0522 -0.0655  0.1932
 1086SOL      O 4341   0.990   2.705   0.285  0.2185 -0.2293 -0.1867
 1086SOL      H 4342   1.086   2.715   0.270  1.8526  2.2880 -0.2836
 1086SOL      H 4343   0.960   2.659   0.203 -1.0699  0.0230 -1.0170
 1086SOL      E 4344   1.003   2.698   0.266  0.3415 -0.1761  0.0088
 1087SOL      O 4345   2.666   2.239   0.082  0.3449 -0.0688 -0.2344
 1087SOL      H 4346   2.657   2.152   0.121  0.6765  1.1813  0.8213
 1087SOL      H 4347   2.597   2.290   0.121 -0.1841  1.3570  0.4147
 1087SOL      E 4348   2.651   2.232   0.098  0.3994  0.0937  0.2139
 1088SOL      O 4349   1.689   1.561   0.177 -0.0490  0.1463 -0.1334
 1088SOL      H 4350   1.596   1.564   0.205 -1.6429 -1.0117 -0.2707
 1088SOL      H 4351   1.724   1.472   0.199  1.3716 -1.7152  2.2014
 1088SOL      E 4352   1.678   1.544   0.187  0.3507 -0.7796 -0.3220
 1089SOL      O 4353   2.728   3.298   2.880  0.2447 -0.3436 -0.4266
 1089SOL      H 4354   2.664   3.372   2.885 -3.0842 -0.0111  1.9459
 1089SOL      H 4355   2.676   3.221   2.857  3.7986  0.0905  0.1277
 1089SOL      E 4356   2.705   3.297   2.876  0.3409 -0.1921  0.1133
 1090SOL      O 4357   0.182   2.423   3.244  0.8358  0.2165 -0.3388
 1090SOL      H 4358   0.224   2.458   3.165 -0.5615  2.4633 -2.6110
 1090SOL      H 4359   0.148   2.496   3.296 -0.3696  2.9977  1.2338
 1090SOL      E 4360   0.184   2.445   3.238  0.3814  0.2206  0.0082
 1091SOL      O 4361   2.733   3.263   3.579  0.8811 -0.1234  0.4111
 1091SOL      H 4362   2.638   3.284   3.550  0.6425  1.9573  2.1884
 1091SOL      H 4363   2.797   3.316   3.530  0.0944 -2.0677 -0.6275
 1091SOL      E 4364   2.727   3.278   3.564  0.4706 -0.1392  0.0888
 1092SOL      O 4365   1.031   3.434   3.614 -0.1225 -0.1370 -0.6605
 1092SOL      H 4366   1.012   3.479   3.532  2.4441  1.1636  2.3794
 1092SOL      H 4367   1.127   3.445   3.622  0.7666  2.6581  1.2617
 1092SOL      E 4368   1.047   3.445   3.599  0.2105 -0.0750 -0.3853
 1093SOL      O 4369   3.190   3.281   3.461  0.1897  0.2575 -0.4767
 1093SOL      H 4370   3.238   3.244   3.384 -3.2590  0.3339 -2.0407
 1093SOL      H 4371   3.109   3.322   3.429 -0.4351  0.6820  2.8591
 1093SOL      E 4372   3.184   3.282   3.440 -0.2608 -0.2276 -0.3785
 1094SOL      O 4373   2.994   3.019   0.493  0.0018 -0.4312 -0.3098
 1094SOL      H 4374   2.985   3.060   0.405  0.8337  0.1813 -1.6042
 1094SOL      H 4375   3.027   2.928   0.489 -2.4813 -2.6231  1.0768
 1094SOL      E 4376   2.999   3.009   0.475 -0.5503 -0.4481  0.0476
 1095SOL      O 4377   0.041   0.763   2.570  0.6389 -0.0784 -0.2927
 1095SOL      H 4378  -0.001   0.837   2.535  0.6671  1.2609  1.3059
 1095SOL      H 4379   0.115   0.745   2.512 -4.3580 -0.6096  1.7186
 1095SOL      E 4380   0.047   0.774   2.552 -0.4104  0.3584  0.3039
 1096SOL      O 4381   0.670   0.640   3.669  0.3753 -0.0703 -0.4021
 1096SOL      H 4382   0.667   0.581   3.746  0.4093 -1.8082 -2.8801
 1096SOL      H 4383   0.747   0.697   3.685 -1.4854  1.9452 -0.3174
 1096SOL      E 4384   0.685   0.640   3.688  0.2760  0.1918 -0.1460
 1097SOL      O 4385   1.446   2.495   0.923 -0.0159  0.1375 -0.3300
 1097SOL      H 4386   1.451   2.496   0.828 -0.9038 -2.8932  3.1848
 1097SOL      H 4387   1.380   2.568   0.939 -3.0145 -0.3294  0.5366
 1097SOL      E 4388   1.434   2.510   0.907 -0.0976 -0.2192  0.6491
 1098SOL      O 4389   3.095   0.240   3.148  0.1233 -0.0512  0.0170
 1098SOL      H 4390   3.107   0.148   3.175  0.0831  0.1551 -3.3424
 1098SOL      H 4391   3.109   0.234   3.056 -2.0997 -0.7354 -0.9806
 1098SOL      E 4392   3.100   0.220   3.135 -0.0629  0.2279 -0.1699
 1099SOL      O 4393   1.703   2.745   0.042 -0.1086 -0.2256 -0.0005
 1099SOL      H 4394   1.788   2.722   0.008  1.5446  1.8106  1.6261
 1099SOL      H 4395   1.682   2.674   0.107 -0.8941 -0.1189 -1.1816
 1099SOL      E 4396   1.716   2.726   0.048  0.1781 -0.2320 -0.1564
 1100SOL      O 4397   1.944   2.637   0.015  0.0967 -0.2805  0.0209
 1100SOL      H 4398   2.019   2.703   0.018 -1.6708  0.0884 -0.7036
 1100SOL      H 4399   1.920   2.625  -0.082  0.8523 -1.2512  1.2793
 1100SOL      E 4400   1.954   2.648  -0.004 -0.2811 -0.1473 -0.0820
 1101SOL      O 4401   3.203   3.364   1.501 -0.1989 -0.1696 -0.1485
 1101SOL      H 4402   3.139   3.323   1.553  0.7445 -0.4307  0.6067
 1101SOL      H 4403   3.166   3.390   1.414 -1.5557  2.2968  0.6479
 1101SOL      E 4404   3.183   3.361   1.494 -0.6283  0.2139  0.4419
 1102SOL      O 4405   1.820   0.109   3.220 -0.0305 -0.6933 -0.1483
 1102SOL      H 4406   1.796   0.053   3.291  0.1394 -1.5385 -0.2128
 1102SOL      H 4407   1.777   0.081   3.142 -1.5775  0.0302 -1.2059
 1102SOL      E 4408   1.806   0.092   3.218  0.3084 -0.7044 -0.3040
 1103SOL      O 4409   1.650   3.141   3.097 -0.0522  0.0980  0.7545
 1103SOL      H 4410   1.553   3.144   3.117 -2.7623  3.9948 -2.9249
 1103SOL      H 4411   1.679   3.209   3.158 -1.4818  3.5381 -0.3403
 1103SOL      E 4412   1.636   3.155   3.113 -0.5219  1.1332 -0.0345
 1104SOL      O 4413   0.094   0.822   0.325 -0.2476 -0.1139  0.1493
 1104SOL      H 4414   0.028   0.888   0.337  2.4168 -0.4184 -0.7567
 1104SOL      H 4415   0.052   0.745   0.284 -2.3154  0.6248 -0.6569
 1104SOL      E 4416   0.072   0.820   0.319 -0.3143  0.0888 -0.0101
 1105SOL      O 4417   1.238   1.639   1.904  0.4296 -0.8239 -0.0425
 1105SOL      H 4418   1.192   1.718   1.956 -0.4786 -0.6461  0.7460
 1105SOL      H 4419   1.317   1.610   1.962 -0.5851  0.1199 -2.7398
 1105SOL      E 4420   1.245   1.649   1.926 -0.4690 -0.3243 -0.4348
 1106SOL      O 4421   1.499   2.540   1.519 -0.2684  0.0348  0.6656
 1106SOL      H 4422   1.528   2.453   1.487  0.5931 -0.0551 -0.0700
 1106SOL      H 4423   1.557   2.605   1.475  0.4874  1.3979  2.6878
 1106SOL      E 4424   1.517   2.536   1.504 -0.3300 -0.0117  0.3061
 1107SOL      O 4425   0.780   2.184   1.845  0.1110 -0.4501  0.1882
 1107SOL      H 4426   0.738   2.101   1.834  0.1421  1.4271  1.0808
 1107SOL      H 4427   0.846   2.195   1.777  0.6603  1.2144  3.6766
 1107SOL      E 4428   0.784   2.170   1.829  0.2595  0.3111  0.7787
 1108SOL      O 4429   3.118   3.481   1.244 -0.0475  0.4423 -0.2287
 1108SOL      H 4430   3.120   3.577   1.250 -1.7705 -0.6446 -1.0976
 1108SOL      H 4431   3.189   3.477   1.178 -0.0896  2.8987  2.0353
 1108SOL      E 4432   3.133   3.500   1.232  0.3015  0.5249 -0.2195
 1109SOL      O 4433   2.173   2.894   1.618  0.0753  0.2895  0.4118
 1109SOL      H 4434   2.162   2.950   1.541  0.6871 -0.1805 -2.1347
 1109SOL      H 4435   2.221   2.955   1.677  0.8260  3.4087  0.8771
 1109SOL      E 4436   2.181   2.918   1.614  0.5000  0.4393 -0.5121
 1110SOL      O 4437   2.013   1.967   2.767  0.3526  0.3319  0.1904
 1110SOL      H 4438   1.926   1.991   2.741  0.9686 -0.1846  0.0484
 1110SOL      H 4439   2.016   1.950   2.861 -2.9538 -0.6100 -0.9388
 1110SOL      E 4440   1.996   1.968   2.781  0.0564  0.5071  0.0944
 1111SOL      O 4441   0.853   1.899   0.205  0.0564 -0.4574  0.1237
 1111SOL      H 4442   0.914   1.901   0.136 -0.7749  2.1546  0.4717
 1111SOL      H 4443   0.885   1.961   0.269  2.2036  0.6358 -1.1983
 1111SOL      E 4444   0.872   1.911   0.204  0.3577  0.0118 -0.2048
 1112SOL      O 4445   0.871   1.425   0.738  1.0110 -0.1101  0.1359
 1112SOL      H 4446   0.790   1.481   0.746  0.0035 -2.5095  0.6135
 1112SOL      H 4447   0.901   1.439   0.647  1.2213 -1.4816  2.9845
 1112SOL      E 4448   0.861   1.439   0.721  0.9530 -1.0871  0.7800
 1113SOL      O 4449   1.176   1.330   3.166 -0.1045  0.0804  0.0530
 1113SOL      H 4450   1.154   1.247   3.117 -3.9474 -0.2191  1.5695
 1113SOL      H 4451   1.118   1.396   3.131  0.5596  0.6112 -0.0389
 1113SOL      E 4452   1.160   1.327   3.149 -0.5338 -0.0418  0.3983
 1114SOL      O 4453   0.524   1.410   2.309  0.1451  0.3526  0.0136
 1114SOL      H 4454   0.506   1.479   2.244  0.9269 -4.6575 -0.0407
 1114SOL      H 4455   0.513   1.330   2.257  1.2862 -3.1311 -2.9919
 1114SOL      E 4456   0.518   1.407   2.286 -0.1018 -0.5068  0.1575
 1115SOL      O 4457   0.218   0.332   2.880  0.5644  0.4750  0.0548
 1115SOL      H 4458   0.232   0.237   2.857  0.5514 -0.5765  1.5700
 1115SOL      H 4459   0.196   0.366   2.792  0.9723  1.2383 -0.6467
 1115SOL      E 4460   0.217   0.320   2.858  0.2052  0.5949  0.1546
 1116SOL      O 4461   2.282   2.802   0.515  0.4135 -0.2866 -0.3593
 1116SOL      H 4462   2.203   2.839   0.470  1.5305 -0.1467  1.4173
 1116SOL      H 4463   2.252   2.763   0.599  0.9307  3.2214  0.3251
 1116SOL      E 4464   2.260   2.802   0.523  0.6115  0.1082  0.1225
 1117SOL      O 4465   0.238   0.335   1.814  0.2160 -0.1162 -0.1101
 1117SOL      H 4466   0.248   0.428   1.830 -1.2820  0.3818 -2.1346
 1117SOL      H 4467   0.286   0.291   1.886  3.2544  0.1555 -1.6821
 1117SOL      E 4468   0.250   0.344   1.832  0.3013  0.2280 -0.3021
 1118SOL      O 4469   3.337   0.226   1.311  0.4628  0.6948  0.0023
 1118SOL      H 4470   3.290   0.311   1.338  0.9768 -0.0332 -0.7466
 1118SOL      H 4471   3.370   0.246   1.218  0.1344 -1.0797 -0.6902
 1118SOL      E 4472   3.334   0.247   1.298  0.0268  0.1762 -0.1042
 1119SOL      O 4473   0.916   2.805   2.344  0.0655  0.6700  0.5921
 1119SOL      H 4474   1.002   2.757   2.356  0.3539 -1.6568  1.0251
 1119SOL      H 4475   0.859   2.778   2.414 -1.2810  0.3334  0.5933
 1119SOL      E 4476   0.922   2.790   2.360 -0.1229 -0.1066  0.4021
 1120SOL      O 4477   2.783   1.960   2.337 -0.2054 -0.3725  0.0636
 1120SOL      H 4478   2.739   1.996   2.421 -2.2301 -2.0243  0.7643
 1120SOL      H 4479   2.710   1.917   2.294 -0.6194  2.4276  0.3467
 1120SOL      E 4480   2.760   1.958   2.345 -0.4472  0.0369 -0.1225
 1121SOL      O 4481   2.112   2.247   1.796  0.3646 -0.0351  0.3531
 1121SOL      H 4482   2.065   2.204   1.866  1.4531 -0.3522 -0.0371
 1121SOL      H 4483   2.145   2.333   1.832  0.4982 -0.9751 -0.9574
 1121SOL      E 4484   2.109   2.255   1.817  0.7844 -0.1855  0.2406
 1122SOL      O 4485   3.523   0.866   2.121  0.5789 -0.6820 -0.5009
 1122SOL      H 4486   3.474   0.785   2.148  0.9891 -0.0526  1.0465
 1122SOL      H 4487   3.533   0.869   2.025 -2.0138 -0.1783 -0.7490
 1122SOL      E 4488   3.515   0.851   2.107 -0.3645 -0.0633 -0.3338
 1123SOL      O 4489   0.405   1.481   0.107 -0.3010  0.0926  0.8681
 1123SOL      H 4490   0.408   1.479   0.203  0.8880 -0.8625 -1.5220
 1123SOL      H 4491   0.462   1.562   0.100  1.3837  0.4250  0.4612
 1123SOL      E 4492   0.417   1.497   0.125 -0.0597 -0.4820  0.2517
 1124SOL      O 4493   2.872   2.914   2.116  0.2254 -0.7226  0.1346
 1124SOL      H 4494   2.849   2.930   2.022  0.0232  0.4721  0.0856
 1124SOL      H 4495   2.798   2.944   2.176  2.9273  0.0998 -0.6590
 1124SOL      E 4496   2.852   2.923   2.109  0.6796 -0.1348 -0.2536
 1125SOL      O 4497   2.444   0.570   1.825 -0.4518 -0.0578 -0.2632
 1125SOL      H 4498   2.499   0.493   1.834  0.6509 -2.1782  0.3547
 1125SOL      H 4499   2.431   0.592   1.735 -0.1678 -1.6093  1.2926
 1125SOL      E 4500   2.453   0.559   1.809 -0.2747 -0.5593 -0.0904
 1126SOL      O 4501   2.875   3.556   0.997 -0.0722  0.7007 -0.2667
 1126SOL      H 4502   2.843   3.562   0.907  0.1573 -2.3058 -2.5571
 1126SOL      H 4503   2.957   3.598   0.998  0.1865  1.5676 -0.5999
 1126SOL      E 4504   2.885   3.566   0.979  0.0454  0.5664 -0.3950
 1127SOL      O 4505   0.963   2.532   0.052 -0.7788  0.0082 -0.1117
 1127SOL      H 4506   0.870   2.520   0.045 -1.2082  0.4675  2.8617
 1127SOL      H 4507   0.997   2.574  -0.030  0.4042  2.5789  1.4216
 1127SOL      E 4508   0.951   2.538   0.034 -0.0050  0.5200  0.2376
 1128SOL      O 4509   2.641   2.485   1.647  0.3736  0.2515  0.3541
 1128SOL      H 4510   2.576   2.409   1.639 -3.3622 -0.5581 -0.6416
 1128SOL      H 4511   2.689   2.470   1.731 -0.5696  0.8176  0.6391
 1128SOL      E 4512   2.638   2.467   1.662 -0.5317  0.2861 -0.0640
 1129SOL      O 4513   1.310   0.086   0.518  0.3833  0.4789 -0.2499
 1129SOL      H 4514   1.308   0.040   0.605  0.9445 -1.9109  1.4153
 1129SOL      H 4515   1.307   0.020   0.444  0.1385 -1.1818  3.8082
 1129SOL      E 4516   1.309   0.064   0.520  0.0831 -0.1494  0.6664
 1130SOL      O 4517   0.337   1.316   3.036  0.0745 -0.1494 -0.6008
 1130SOL      H 4518   0.323   1.268   2.952 -1.3016 -0.5377  2.5699
 1130SOL      H 4519   0.431   1.320   3.038 -1.2301  0.2726  2.7491
 1130SOL      E 4520   0.353   1.307   3.020 -0.3409  0.3386  0.7812
 1131SOL      O 4521   3.445   2.719   2.190  0.0710 -0.2310  0.5384
 1131SOL      H 4522   3.472   2.661   2.265  0.4698  0.7913  0.4637
 1131SOL      H 4523   3.493   2.798   2.211  3.3069 -1.6155 -1.3412
 1131SOL      E 4524   3.460   2.723   2.209  0.6318 -0.2622 -0.3699
 1132SOL      O 4525   0.530   2.934   3.286 -0.6606  0.0519  0.1621
 1132SOL      H 4526   0.596   2.928   3.217  1.0769 -2.2502 -1.5587
 1132SOL      H 4527   0.588   2.934   3.362 -2.7662 -0.6909  2.2240
 1132SOL      E 4528   0.554   2.933   3.288 -0.4649 -0.4467  0.2409
 1133SOL      O 4529   2.820   1.319   0.663  0.3180 -0.1348 -0.0421
 1133SOL      H 4530   2.902   1.351   0.705 -0.8096  0.2899  1.5335
 1133SOL      H 4531   2.754   1.393   0.667  0.2602  0.0019  1.9709
 1133SOL      E 4532   2.823   1.340   0.672 -0.2962 -0.2994  0.2048
 1134SOL      O 4533   3.199   0.447   2.211  0.3812  0.0922 -0.0139
 1134SOL      H 4534   3.125   0.437   2.149  0.6277  1.1564  3.0165
 1134SOL      H 4535   3.163   0.467   2.297  0.4012  3.8810  0.9953
 1134SOL      E 4536   3.177   0.449   2.216  0.3110  0.6109  0.5022
 1135SOL      O 4537   1.851   3.317   1.064  0.4516  0.8287 -0.1259
 1135SOL      H 4538   1.795   3.240   1.091 -0.0805 -0.4039 -1.0371
 1135SOL      H 4539   1.902   3.279   0.991  6.1136  2.1625 -2.7144
 1135SOL      E 4540   1.850   3.294   1.055  0.5888  0.4712 -0.1901
 1136SOL      O 4541   1.813   1.299   2.045 -0.3487 -0.2314  0.2032
 1136SOL      H 4542   1.744   1.275   2.106  0.5375 -1.2099 -0.6419
 1136SOL      H 4543   1.886   1.282   2.104 -0.4996 -1.8859 -0.8122
 1136SOL      E 4544   1.814   1.291   2.069 -0.1699 -0.6628  0.1360
 1137SOL      O 4545   1.451   2.708   3.559 -0.2920 -0.4512 -0.4809
 1137SOL      H 4546   1.522   2.662   3.508 -1.0455  3.1852  0.6169
 1137SOL      H 4547   1.363   2.672   3.538 -1.2522 -1.0738  1.0229
 1137SOL      E 4548   1.448   2.692   3.544 -0.2234 -0.1175  0.0286
 1138SOL      O 4549   1.783   0.408   1.570 -0.1454  0.4417 -0.1227
 1138SOL      H 4550   1.790   0.454   1.483  0.5886 -2.4795  1.4542
 1138SOL      H 4551   1.761   0.481   1.630 -1.8918 -0.7871  0.2745
 1138SOL      E 4552   1.780   0.432   1.564 -0.6035 -0.3380 -0.1226
 1139SOL      O 4553   0.890   3.490   1.548  0.0133  0.2385  0.5967
 1139SOL      H 4554   0.817   3.551   1.516  1.6196 -0.2112  1.4546
 1139SOL      H 4555   0.886   3.426   1.479  1.3574 -0.3037  2.2161
 1139SOL      E 4556   0.874   3.490   1.528  0.4680  0.0710  0.3212
 1140SOL      O 4557   0.729   2.291   2.879  0.7123 -0.2061 -0.1871
 1140SOL      H 4558   0.721   2.205   2.832 -0.0241  3.3362  2.2699
 1140SOL      H 4559   0.740   2.357   2.807  1.0745 -0.5374  1.5111
 1140SOL      E 4560   0.730   2.287   2.855  0.2475  0.1739  0.3476
 1141SOL      O 4561   1.023   0.581   0.676  0.2051 -0.1971  0.0259
 1141SOL      H 4562   1.099   0.639   0.643 -2.1325 -0.9253 -1.1798
 1141SOL      H 4563   1.047   0.490   0.659 -0.0595  1.3880  0.9293
 1141SOL      E 4564   1.043   0.575   0.666 -0.3044 -0.2030  0.4212
 1142SOL      O 4565   3.545   0.862   1.825 -0.3520 -0.4133 -0.0946
 1142SOL      H 4566   3.625   0.896   1.783 -0.1551  1.3306 -1.8831
 1142SOL      H 4567   3.470   0.905   1.773  1.7684  1.5896  1.9615
 1142SOL      E 4568   3.546   0.877   1.807  0.2790  0.2072  0.1539
 1143SOL      O 4569   1.607   0.293   1.022 -0.2684 -0.4884  0.4609
 1143SOL      H 4570   1.592   0.334   1.110  0.5477 -0.8410  0.8999
 1143SOL      H 4571   1.551   0.329   0.955 -3.2977 -0.6742  0.3556
 1143SOL      E 4572   1.593   0.309   1.026 -0.5094 -0.4027  0.3961
 1144SOL      O 4573   0.093   3.083   0.318 -0.2747  0.1658 -0.0518
 1144SOL      H 4574   0.092   3.162   0.260  0.2421 -0.4781  3.8653
 1144SOL      H 4575   0.046   3.009   0.268 -0.8162 -0.3607 -1.4748
 1144SOL      E 4576   0.083   3.084   0.296 -0.3963  0.1532  0.2438
 1145SOL      O 4577   1.199   2.312   0.962  0.3328  0.3800  0.1014
 1145SOL      H 4578   1.229   2.280   1.051 -1.0976  0.2104 -2.3346
 1145SOL      H 4579   1.274   2.314   0.900  0.7338 -0.3762 -1.0375
 1145SOL      E 4580   1.220   2.306   0.967  0.1768 -0.0048 -0.6954
 1146SOL      O 4581   3.574   0.889   1.126  0.3004 -0.1866  0.0374
 1146SOL      H 4582   3.529   0.806   1.129 -1.0257  2.5612 -1.5484
 1146SOL      H 4583   3.579   0.931   1.215 -1.2663 -0.8560  0.2254
 1146SOL      E 4584   3.566   0.881   1.145  0.2418 -0.0451 -0.2090
 1147SOL      O 4585   0.602   2.628   0.845 -0.1074  0.0787 -0.3706
 1147SOL      H 4586   0.663   2.689   0.799  2.2052 -2.1020 -0.4916
 1147SOL      H 4587   0.514   2.664   0.829 -1.9144 -1.7992 -2.6583
 1147SOL      E 4588   0.597   2.648   0.833 -0.3466 -0.2898 -0.1526
 1148SOL      O 4589   2.336   3.183   3.763  0.2701 -0.2413 -0.3954
 1148SOL      H 4590   2.411   3.123   3.773 -1.4087 -0.1923 -0.5582
 1148SOL      H 4591   2.265   3.132   3.721  1.0582 -0.1340 -0.0217
 1148SOL      E 4592   2.337   3.161   3.756  0.0533 -0.0493 -0.0727
 1149SOL      O 4593   1.487   0.674   2.197 -0.5062  0.0970 -0.0208
 1149SOL      H 4594   1.487   0.720   2.283  2.8125 -0.2082  1.4778
 1149SOL      H 4595   1.554   0.718   2.140 -0.1272  2.2114  1.4148
 1149SOL      E 4596   1.500   0.692   2.203  0.0227  0.1217  0.5356
 1150SOL      O 4597   1.193   2.556   3.596 -0.9344 -0.3793  0.0478
 1150SOL      H 4598   1.129   2.604   3.650 -1.6652  0.9271 -0.9613
 1150SOL      H 4599   1.230   2.493   3.663 -0.8387  2.4012  1.7066
 1150SOL      E 4600   1.187   2.553   3.620 -0.6797  0.3763  0.0818
 1151SOL      O 4601   0.400   0.671   0.247 -0.2291  0.1025 -0.4732
 1151SOL      H 4602   0.375   0.761   0.224  1.1408  0.2021 -0.2226
 1151SOL      H 4603   0.329   0.637   0.304  2.2562  0.3150 -0.9127
 1151SOL      E 4604   0.381   0.682   0.254  0.4398 -0.0368 -0.0227
 1152SOL      O 4605   2.587   0.346   0.378  0.1962  0.3673  0.3975
 1152SOL      H 4606   2.576   0.266   0.436  0.4148 -1.3389 -0.8564
 1152SOL      H 4607   2.633   0.411   0.441 -0.9285  1.2688  1.0905
 1152SOL      E 4608   2.594   0.343   0.402  0.1161  0.1215  0.2680
 1153SOL      O 4609   1.303   3.460   3.956  0.2534  0.0760  0.0061
 1153SOL      H 4610   1.241   3.537   3.966  1.0661 -1.3828 -0.2319
 1153SOL      H 4611   1.257   3.375   3.966  0.1098 -1.2688  0.4640
 1153SOL      E 4612   1.281   3.459   3.960  0.2566 -0.3469  0.3845
 1154SOL      O 4613   2.116   1.966   1.434  0.1614 -0.2857  0.4606
 1154SOL      H 4614   2.109   2.058   1.404  1.4879  2.8340  1.2785
 1154SOL      H 4615   2.048   1.961   1.503 -1.6556  0.2462  2.1771
 1154SOL      E 4616   2.101   1.984   1.442 -0.1284  0.1435  0.5954
 1155SOL      O 4617   1.498   3.222   1.730 -0.0971  0.3797  0.0102
 1155SOL      H 4618   1.412   3.244   1.684 -0.7454 -0.9911 -0.9940
 1155SOL      H 4619   1.544   3.303   1.730 -1.3320 -1.5560  1.5041
 1155SOL      E 4620   1.490   3.242   1.721 -0.3448 -0.0061  0.2710
 1156SOL      O 4621   2.054   2.785   2.829  0.1884 -0.4829 -0.3026
 1156SOL      H 4622   2.120   2.835   2.878 -1.0089 -2.2403 -0.9553
 1156SOL      H 4623   2.069   2.692   2.837 -2.0917 -1.6541  0.6557
 1156SOL      E 4624   2.070   2.776   2.840 -0.1868 -0.4483  0.0555
 1157SOL      O 4625   1.461   1.269   1.995  0.1072 -0.3879  0.0698
 1157SOL      H 4626   1.401   1.214   2.037  2.5545  1.3263 -1.1146
 1157SOL      H 4627   1.489   1.223   1.912  2.9034  2.3548 -1.1290
 1157SOL      E 4628   1.455   1.249   1.987  0.4595  0.7690  0.0665
 1158SOL      O 4629   2.666   1.805   0.711 -0.1584  0.0402 -0.3486
 1158SOL      H 4630   2.721   1.874   0.667  1.8424  3.9201 -1.4106
 1158SOL      H 4631   2.579   1.836   0.734 -0.1522  2.3856 -1.1364
 1158SOL      E 4632   2.660   1.825   0.707  0.0609  0.4458 -0.2967
 1159SOL      O 4633   2.529   3.122   1.529 -0.3643 -0.0718  0.2439
 1159SOL      H 4634   2.549   3.213   1.506  0.4866  1.5545  0.7379
 1159SOL      H 4635   2.608   3.081   1.486 -4.0669  0.0652 -1.0954
 1159SOL      E 4636   2.549   3.132   1.516  0.1671  0.2883  0.1261
 1160SOL      O 4637   2.460   3.028   1.033 -0.2420  0.3506 -0.0657
 1160SOL      H 4638   2.450   2.988   1.127  0.6122  0.7963  2.0462
 1160SOL      H 4639   2.536   2.980   0.993  1.3943  2.4531 -2.6763
 1160SOL      E 4640   2.473   3.010   1.044 -0.1826  0.5233 -0.5729
 1161SOL      O 4641   1.636   1.279   2.306 -0.2578  0.0241  0.3165
 1161SOL      H 4642   1.722   1.245   2.332 -2.4782  0.4855  2.0637
 1161SOL      H 4643   1.582   1.206   2.272 -3.3816  1.9902  1.1692
 1161SOL      E 4644   1.643   1.258   2.304 -0.4869  0.6009  0.3205
 1162SOL      O 4645   2.452   2.704   3.616  0.1013 -0.0733  0.5885
 1162SOL      H 4646   2.427   2.707   3.712 -0.0687 -0.0677  2.6616
 1162SOL      H 4647   2.536   2.753   3.606 -0.6432 -0.0569  0.5174
 1162SOL      E 4648   2.464   2.714   3.633  0.0113  0.2898  0.9204
 1163SOL      O 4649   1.662   1.020   0.421 -0.2932 -0.1923 -0.4770
 1163SOL      H 4650   1.648   1.117   0.406  0.1627  1.3462 -0.9366
 1163SOL      H 4651   1.755   1.010   0.453  0.4868 -0.2535 -1.2014
 1163SOL      E 4652   1.678   1.038   0.424  0.2594 -0.0841 -0.5903
 1164SOL      O 4653   1.312   3.574   0.792  0.3519  0.3787  0.3628
 1164SOL      H 4654   1.339   3.624   0.868 -1.6049 -1.2672 -1.1196
 1164SOL      H 4655   1.370   3.501   0.801  1.8346 -2.6354 -0.3245
 1164SOL      E 4656   1.329   3.569   0.809 -0.3688 -0.0338 -0.0335
 1165SOL      O 4657   1.165   1.546   1.508  0.0226  0.0524 -0.0286
 1165SOL      H 4658   1.081   1.527   1.556  2.8211  0.0344  0.7168
 1165SOL      H 4659   1.203   1.616   1.565  2.0302 -2.4575  0.8967
 1165SOL      E 4660   1.156   1.556   1.529 -0.0587 -0.3225  0.3025
 1166SOL      O 4661   2.822   1.379   2.677  0.4955  0.3344  0.1825
 1166SOL      H 4662   2.747   1.438   2.709 -0.0076 -2.2218  2.3108
 1166SOL      H 4663   2.794   1.284   2.683 -0.9969 -1.9277  1.7191
 1166SOL      E 4664   2.801   1.372   2.685 -0.0741 -0.1518  0.8061
 1167SOL      O 4665   1.659   2.592   3.405 -0.1243  0.2643 -0.2757
 1167SOL      H 4666   1.599   2.522   3.365  0.0408 -4.5216  1.1149
 1167SOL      H 4667   1.674   2.668   3.343  0.4245 -1.3875 -1.6001
 1167SOL      E 4668   1.650   2.593   3.384  0.0248 -0.3903 -0.1156
 1168SOL      O 4669   1.667   0.726   2.546 -0.3169 -0.7637 -0.7289
 1168SOL      H 4670   1.642   0.631   2.524 -0.1804  0.8035 -1.4297
 1168SOL      H 4671   1.598   0.785   2.525  0.2426  0.3245 -1.5414
 1168SOL      E 4672   1.648   0.719   2.538  0.3567 -0.3579 -0.6176
 1169SOL      O 4673   2.491   2.127   1.228 -0.2270 -0.2331 -0.3617
 1169SOL      H 4674   2.567   2.099   1.275 -0.1285 -1.3328 -1.0014
 1169SOL      H 4675   2.499   2.218   1.198 -0.5268  0.3000 -1.8503
 1169SOL      E 4676   2.508   2.139   1.231 -0.1114 -0.4565 -0.2172
 1170SOL      O 4677   0.706   1.256   1.937  0.3946  0.0434 -0.3054
 1170SOL      H 4678   0.737   1.312   2.005  1.5917  0.2232 -1.3317
 1170SOL      H 4679   0.734   1.307   1.856 -0.7621  1.2467 -0.3911
 1170SOL      E 4680   0.718   1.278   1.934  0.0273  0.2978 -0.1555
 1171SOL      O 4681   1.553   1.382   2.635 -0.5054 -0.1232 -0.2598
 1171SOL      H 4682   1.504   1.320   2.575 -0.2160  0.3138  1.9213
 1171SOL      H 4683   1.511   1.469   2.630  0.4368 -1.5333  0.8724
 1171SOL      E 4684   1.534   1.387   2.622 -0.0400 -0.0022  0.0359
 1172SOL      O 4685   2.166   1.418   1.291 -0.8291 -0.1886 -0.5308
 1172SOL      H 4686   2.104   1.359   1.250 -1.0799 -0.5846 -2.8387
 1172SOL      H 4687   2.100   1.467   1.350 -1.6477 -1.5214  0.5822
 1172SOL      E 4688   2.141   1.416   1.295 -0.4047 -0.8049 -0.2915
 1173SOL      O 4689   1.559   1.204   1.734  0.4449  0.5222  0.3491
 1173SOL      H 4690   1.518   1.112   1.722 -1.1989  1.1825  1.3700
 1173SOL      H 4691   1.661   1.194   1.734  2.9048 -1.2923  1.0527
 1173SOL      E 4692   1.571   1.184   1.731  0.1051  0.4134  0.2608
 1174SOL      O 4693   2.678   0.397   0.830 -0.7929  0.0805 -0.2184
 1174SOL      H 4694   2.608   0.396   0.762  1.7045  0.3266 -1.0793
 1174SOL      H 4695   2.687   0.497   0.860 -1.3281  3.1612  0.3125
 1174SOL      E 4696   2.666   0.417   0.822 -0.2819  0.5036 -0.4641
 1175SOL      O 4697   2.031   2.660   3.486  0.1341  0.1247 -0.2930
 1175SOL      H 4698   1.996   2.572   3.461  0.5403 -0.7270 -1.5384
 1175SOL      H 4699   1.974   2.692   3.552 -0.1615 -1.3088 -0.5689
 1175SOL      E 4700   2.012   2.649   3.494 -0.1856 -0.0934 -0.2488
 1176SOL      O 4701   0.948   0.267   2.306 -0.2434  0.1721  0.1048
 1176SOL      H 4702   0.883   0.260   2.376  2.0944 -1.4595 -1.6339
 1176SOL      H 4703   0.914   0.202   2.246  1.7499 -0.5556  0.0076
 1176SOL      E 4704   0.928   0.253   2.308  0.0678 -0.2905  0.0714
 1177SOL      O 4705   2.882   0.535   0.146 -0.1565 -0.4359  0.5604
 1177SOL      H 4706   2.866   0.446   0.167  0.2189 -0.9659 -1.6258
 1177SOL      H 4707   2.835   0.585   0.212 -1.5730 -0.9266  0.6974
 1177SOL      E 4708   2.870   0.527   0.163 -0.4246 -0.2486 -0.3044
 1178SOL      O 4709   3.583   2.542   0.818  0.2673  0.3341 -0.0926
 1178SOL      H 4710   3.592   2.589   0.901 -1.4268 -0.5984 -0.5163
 1178SOL      H 4711   3.645   2.468   0.824  0.2996 -0.5619 -1.5800
 1178SOL      E 4712   3.597   2.537   0.836 -0.3871 -0.1580 -0.0299
 1179SOL      O 4713   1.375   0.814   2.859  0.3231 -0.0727  0.3338
 1179SOL      H 4714   1.369   0.762   2.941  2.6325  0.1034 -2.1012
 1179SOL      H 4715   1.459   0.869   2.859  2.0028 -0.6929 -0.5153
 1179SOL      E 4716   1.391   0.815   2.875  0.4259  0.2986  0.1685
 1180SOL      O 4717   2.608   2.610   3.990 -0.6976 -0.3782  0.5885
 1180SOL      H 4718   2.608   2.576   4.080 -2.3380 -1.3408  1.0329
 1180SOL      H 4719   2.626   2.533   3.932  0.9799  2.4588 -0.1972
 1180SOL      E 4720   2.612   2.587   3.996 -0.3909 -0.2217  0.0482
 1181SOL      O 4721   1.884   3.521   3.663  0.3801  0.3124 -0.4445
 1181SOL      H 4722   1.940   3.565   3.590  2.4627 -1.3778  1.3240
 1181SOL      H 4723   1.850   3.604   3.701  2.2482  0.5224 -2.4832
 1181SOL      E 4724   1.888   3.546   3.656  0.7023  0.0086 -0.0406
 1182SOL      O 4725   1.809   3.282   0.653 -0.1712 -0.0045  0.1259
 1182SOL      H 4726   1.854   3.268   0.571 -1.3730 -2.1514 -0.6401
 1182SOL      H 4727   1.859   3.351   0.694 -2.0358  1.0566  1.1614
 1182SOL      E 4728   1.828   3.293   0.645 -0.4467 -0.5746 -0.0622
 1183SOL      O 4729   0.773   2.563   3.711 -0.4508 -0.4752  0.3122
 1183SOL      H 4730   0.695   2.564   3.658 -0.5816  1.1589  2.9717
 1183SOL      H 4731   0.847   2.578   3.650  0.6791  1.0186 -2.5414
 1183SOL      E 4732   0.772   2.566   3.688 -0.0530 -0.0716  0.5469
 1184SOL      O 4733   3.043   0.548   0.959 -0.3590 -0.4174  0.4751
 1184SOL      H 4734   3.070   0.640   0.971  2.9733  0.1067  0.0765
 1184SOL      H 4735   2.956   0.531   0.997 -1.3812 -1.9141  0.6590
 1184SOL      E 4736   3.031   0.563   0.969 -0.0568  0.2133  0.0654
 1185SOL      O 4737   2.873   3.056   1.884  0.6612  0.3257 -0.1828
 1185SOL      H 4738   2.777   3.066   1.876  0.1119  1.8817  2.3235
 1185SOL      H 4739   2.913   3.115   1.819 -0.4882  0.4120  1.0280
 1185SOL      E 4740   2.862   3.069   1.869  0.0029  0.3331  0.4685
 1186SOL      O 4741   2.682   0.895   3.313 -0.1296 -0.5089  0.0294
 1186SOL      H 4742   2.627   0.906   3.392 -0.7939  2.2828 -0.7574
 1186SOL      H 4743   2.662   0.810   3.277  2.8550  0.9099  0.4239
 1186SOL      E 4744   2.667   0.880   3.322  0.4999 -0.1248  0.2286
 1187SOL      O 4745   2.607   0.111   2.712  0.0742 -0.5462 -0.2063
 1187SOL      H 4746   2.564   0.039   2.762 -0.2603 -0.1090 -0.6104
 1187SOL      H 4747   2.673   0.066   2.661 -0.7557  0.1187  1.1552
 1187SOL      E 4748   2.612   0.088   2.712  0.1694 -0.0809 -0.1034
 1188SOL      O 4749   1.242   1.743   1.310 -0.3353  0.0458 -0.1825
 1188SOL      H 4750   1.193   1.669   1.345  0.7556 -3.1254 -1.5618
 1188SOL      H 4751   1.243   1.721   1.215 -2.4255 -1.1364  2.4544
 1188SOL      E 4752   1.232   1.724   1.298 -0.4259 -0.5175 -0.0594
 1189SOL      O 4753   2.445   0.443   0.669  0.3270 -0.7166 -0.3375
 1189SOL      H 4754   2.397   0.370   0.620 -0.2091 -0.6907 -3.2923
 1189SOL      H 4755   2.418   0.441   0.763 -1.4561  0.8459 -0.6398
 1189SOL      E 4756   2.430   0.428   0.678 -0.2598  0.0570 -0.2586
 1190SOL      O 4757   0.083   1.750   2.546 -0.0487  0.2787  0.5733
 1190SOL      H 4758   0.052   1.666   2.519  0.0177 -1.5278 -0.8158
 1190SOL      H 4759   0.143   1.784   2.472 -0.3631 -1.1921 -1.6943
 1190SOL      E 4760   0.089   1.740   2.526 -0.0393 -0.2244  0.0807
 1191SOL      O 4761   1.219   0.325   1.030 -0.4440 -0.0236 -0.0115
 1191SOL      H 4762   1.252   0.236   1.024 -0.7721 -1.1742 -1.9195
 1191SOL      H 4763   1.128   0.322   0.998  0.8599 -2.5197  0.5489
 1191SOL      E 4764   1.207   0.307   1.023 -0.4785 -0.6410 -0.2354
 1192SOL      O 4765   1.897   3.429   1.857  0.3452 -0.7555  0.4687
 1192SOL      H 4766   1.955   3.419   1.936  0.9875 -2.7271 -1.1677
 1192SOL      H 4767   1.952   3.463   1.786  0.4196 -2.7850 -0.1089
 1192SOL      E 4768   1.920   3.434   1.858 -0.0313 -0.7721 -0.0892
 1193SOL      O 4769   2.512   2.268   1.861 -0.2328  0.2461  0.2545
 1193SOL      H 4770   2.439   2.213   1.823 -3.0690  0.1801  1.1148
 1193SOL      H 4771   2.584   2.246   1.803  1.5036  0.7677 -2.0045
 1193SOL      E 4772   2.512   2.252   1.842 -0.3482  0.2049  0.3889
 1194SOL      O 4773   3.383   0.789   3.933 -0.0326  0.0646  0.3477
 1194SOL      H 4774   3.336   0.840   4.014 -1.4431 -0.7223  2.1375
 1194SOL      H 4775   3.341   0.829   3.853  0.8951  1.4113  0.3814
 1194SOL      E 4776   3.365   0.807   3.934  0.1219  0.1096  0.0203
 1195SOL      O 4777   0.586   2.225   3.227 -0.1707 -0.3443  0.1731
 1195SOL      H 4778   0.642   2.280   3.169  0.6157 -1.9612 -2.3148
 1195SOL      H 4779   0.510   2.281   3.248  0.0516  0.0719  1.8783
 1195SOL      E 4780   0.582   2.247   3.219 -0.0936 -0.2319  0.1446
 1196SOL      O 4781   1.145   3.232   2.890  0.4070  0.4425  0.4802
 1196SOL      H 4782   1.074   3.170   2.884 -1.1507 -0.6407 -3.2284
 1196SOL      H 4783   1.147   3.294   2.815 -0.2669  2.0695  0.8782
 1196SOL      E 4784   1.131   3.232   2.874  0.0748  0.1317  0.2391
 1197SOL      O 4785   2.039   1.980   3.894  0.6287 -0.2790 -0.1359
 1197SOL      H 4786   1.984   2.040   3.840  0.5131  1.0345  1.3659
 1197SOL      H 4787   1.999   1.986   3.982  1.2029  0.5913  0.1596
 1197SOL      E 4788   2.020   1.993   3.901  0.5730  0.2664  0.0558
 1198SOL      O 4789   2.471   0.955   0.507 -0.4951  0.8667  0.2970
 1198SOL      H 4790   2.518   1.029   0.467  1.5326  0.0164  1.1401
 1198SOL      H 4791   2.482   0.894   0.440  2.1714  3.2370 -1.1123
 1198SOL      E 4792   2.482   0.958   0.486 -0.0591  0.7273 -0.6217
 1199SOL      O 4793   0.406   0.147   3.242 -0.6451 -0.6749 -0.3517
 1199SOL      H 4794   0.431   0.150   3.333  4.6398  0.1295 -0.5528
 1199SOL      H 4795   0.322   0.186   3.230 -2.2100 -1.5511 -2.5303
 1199SOL      E 4796   0.394   0.155   3.258  0.1799 -0.3276 -0.5345
 1200SOL      O 4797   2.134   0.397   0.233  0.0828  0.5463  0.7755
 1200SOL      H 4798   2.078   0.408   0.153  0.7955 -0.9035 -1.1515
 1200SOL      H 4799   2.100   0.453   0.306  2.3978 -0.3746 -0.5199
 1200SOL      E 4800   2.116   0.410   0.232  0.3696  0.6023  0.1668
 1201SOL      O 4801   3.591   0.343   3.020 -0.0980 -0.1258 -0.1194
 1201SOL      H 4802   3.674   0.350   2.960 -0.0033  1.9305 -0.6907
 1201SOL      H 4803   3.566   0.430   3.066  1.1672  2.0414 -0.2901
 1201SOL      E 4804   3.602   0.362   3.017  0.1576  0.5979 -0.1253
 1202SOL      O 4805   2.268   2.082   2.893  0.0768 -0.1517 -0.0879
 1202SOL      H 4806   2.325   2.086   2.808  3.4135  0.4339 -3.0358
 1202SOL      H 4807   2.237   1.994   2.900 -2.8633  0.9210 -2.3858
 1202SOL      E 4808   2.273   2.065   2.877  0.1515 -0.2582 -0.8591
 1203SOL      O 4809   0.549   1.365   3.465 -0.8612  0.5848 -0.1723
 1203SOL      H 4810   0.449   1.383   3.475  0.4034 -0.3234  0.4635
 1203SOL      H 4811   0.564   1.270   3.475  0.5535 -0.6997  1.7785
 1203SOL      E 4812   0.532   1.350   3.469 -0.5354  0.0240  0.1271
 1204SOL      O 4813   1.739   3.403   0.179 -0.0363 -0.3776 -0.1888
 1204SOL      H 4814   1.699   3.374   0.100  1.2662  0.4996  1.8972
 1204SOL      H 4815   1.695   3.487   0.214  2.3955 -0.4330  1.3946
 1204SOL      E 4816   1.722   3.414   0.170  0.5358 -0.2630  0.4040
 1205SOL      O 4817   0.911   1.413   3.996  0.3974 -0.1861  0.4870
 1205SOL      H 4818   0.941   1.499   3.980 -0.4119  1.1472  1.0637
 1205SOL      H 4819   0.861   1.407   3.912 -1.0798  0.2296  0.0013
 1205SOL      E 4820   0.907   1.429   3.976 -0.2711 -0.6003  0.3081
 1206SOL      O 4821   1.038   1.498   0.961  0.2938  0.1512 -0.1405
 1206SOL      H 4822   0.980   1.488   0.885  0.9740 -0.8437  3.4308
 1206SOL      H 4823   1.072   1.408   0.984 -3.0036  2.2010  1.8769
 1206SOL      E 4824   1.033   1.478   0.950  0.1393  0.2286  0.0693
 1207SOL      O 4825   1.982   3.411   2.124 -0.1415 -0.7118  0.1959
 1207SOL      H 4826   2.035   3.495   2.126  1.3286  0.1768 -2.3964
 1207SOL      H 4827   2.047   3.348   2.153  1.8114  2.2572  0.7376
 1207SOL      E 4828   2.005   3.415   2.130  0.0123 -0.4824 -0.2928
 1208SOL      O 4829   3.111   0.145   0.930 -0.7238 -0.0713 -0.0244
 1208SOL      H 4830   3.095   0.172   1.023  0.6495  0.1609 -0.6314
 1208SOL      H 4831   3.027   0.192   0.900 -5.4064  0.4857  0.0644
 1208SOL      E 4832   3.091   0.160   0.943 -0.8641 -0.1338  0.3613
 1209SOL      O 4833   3.581   2.293   1.095 -0.4517 -0.0122 -0.0580
 1209SOL      H 4834   3.595   2.204   1.128  1.5037 -1.7973  1.5929
 1209SOL      H 4835   3.656   2.342   1.142  1.0951  0.8034  0.8793
 1209SOL      E 4836   3.598   2.285   1.111 -0.1429 -0.1005  0.3373
 1210SOL      O 4837   3.053   0.160   3.652  0.4026 -0.1925 -0.0895
 1210SOL      H 4838   3.066   0.066   3.674  3.1369 -0.0583 -0.9025
 1210SOL      H 4839   3.123   0.188   3.587  3.5163 -1.1895 -3.3432
 1210SOL      E 4840   3.069   0.147   3.644  0.8319 -0.0889 -0.5322
 1211SOL      O 4841   2.588   1.561   2.706  0.7014 -0.1241  0.3773
 1211SOL      H 4842   2.600   1.598   2.800  0.2420 -0.4557 -2.3763
 1211SOL      H 4843   2.550   1.636   2.657  3.4423  0.8472  0.1684
 1211SOL      E 4844   2.583   1.583   2.715  1.3447  0.0183  0.1825
 1212SOL      O 4845   1.964   1.236   2.921  0.1850  0.5359  0.2442
 1212SOL      H 4846   1.867   1.246   2.929  0.5963  1.2943  0.1499
 1212SOL      H 4847   1.981   1.190   3.004 -0.1066  1.6772 -0.8387
 1212SOL      E 4848   1.948   1.229   2.940 -0.2542  0.3732  0.2721
 1213SOL      O 4849   1.549   2.776   2.842 -0.4656 -0.0512  0.7684
 1213SOL      H 4850   1.597   2.763   2.763 -3.1377  1.4171  0.8663
 1213SOL      H 4851   1.543   2.694   2.886 -0.6909  0.9996 -1.0376
 1213SOL      E 4852   1.557   2.757   2.835 -0.4732  0.3966 -0.4223
 1214SOL      O 4853   3.508   0.211   0.222  0.4970 -0.2172  0.4254
 1214SOL      H 4854   3.425   0.179   0.257 -0.1088 -0.8975  1.6170
 1214SOL      H 4855   3.563   0.134   0.207  0.4146 -2.2023  0.5256
 1214SOL      E 4856   3.503   0.189   0.226 -0.0684  0.0875  0.2028
 1215SOL      O 4857   0.325   3.574   1.798 -0.1826 -0.6274 -0.0865
 1215SOL      H 4858   0.395   3.547   1.853 -0.9248 -1.8250 -1.8054
 1215SOL      H 4859   0.291   3.494   1.758 -2.1037  0.0928  0.3949
 1215SOL      E 4860   0.332   3.553   1.801 -0.2420 -0.7198 -0.6005
 1216SOL      O 4861   0.258   1.273   3.994 -0.3065 -0.0580 -0.8542
 1216SOL      H 4862   0.312   1.195   3.978  1.5413 -0.2175  0.4171
 1216SOL      H 4863   0.312   1.336   4.050 -1.3259  0.3182  3.2393
 1216SOL      E 4864   0.280   1.270   4.002 -0.1234  0.1608 -0.2170
 1217SOL      O 4865   0.821   3.127   2.145 -0.0496 -0.0424  0.2174
 1217SOL      H 4866   0.893   3.109   2.205 -0.7652  2.1810  0.0534
 1217SOL      H 4867   0.784   3.037   2.141 -1.4753 -0.5551  1.9239
 1217SOL      E 4868   0.828   3.105   2.156  0.2240  0.0904 -0.0922
 1218SOL      O 4869   1.993   2.782   1.212 -0.3393 -0.5573 -0.0175
 1218SOL      H 4870   2.053   2.772   1.133 -0.4659 -2.1119 -2.3434
 1218SOL      H 4871   2.039   2.718   1.277  0.3810 -2.3650 -0.8311
 1218SOL      E 4872   2.014   2.767   1.209  0.5147 -0.6741 -0.3445
 1219SOL      O 4873   1.254   0.470   1.282  0.0247 -0.1266  0.1694
 1219SOL      H 4874   1.254   0.452   1.182  0.9724  1.6301 -3.8997
 1219SOL      H 4875   1.314   0.407   1.315 -2.2035  1.3663  0.3636
 1219SOL      E 4876   1.266   0.453   1.269  0.1685  0.4181 -0.0763
 1220SOL      O 4877   2.381   0.344   0.930  0.1736  0.4397 -0.2025
 1220SOL      H 4878   2.441   0.369   0.998  1.5731  2.6949  2.1283
 1220SOL      H 4879   2.361   0.250   0.936  3.4834 -1.3952 -1.1821
 1220SOL      E 4880   2.389   0.330   0.945  0.2636  0.1028  0.1349
 1221SOL      O 4881   0.390   3.275   0.751  0.4292 -0.2518 -0.6333
 1221SOL      H 4882   0.314   3.308   0.700 -0.1426 -4.2784 -1.2234
 1221SOL      H 4883   0.422   3.199   0.702 -1.6133 -1.6531 -0.7852
 1221SOL      E 4884   0.381   3.266   0.731  0.2359 -0.5997 -0.1995
 1222SOL      O 4885   0.041   0.101   1.051  0.1762  0.1976  0.0559
 1222SOL      H 4886   0.113   0.042   1.071  0.4818 -2.4365 -2.2061
 1222SOL      H 4887   0.083   0.161   0.990  0.4336 -1.1134  1.5037
 1222SOL      E 4888   0.064   0.101   1.043  0.2173 -0.3085  0.4059
 1223SOL      O 4889   2.914   3.366   3.063 -0.4332 -0.1117 -0.0207
 1223SOL      H 4890   2.841   3.327   3.012  0.8564  2.6611  1.8466
 1223SOL      H 4891   2.865   3.407   3.135 -2.2749  1.3381 -1.9149
 1223SOL      E 4892   2.889   3.366   3.067 -0.2433  0.1033  0.2202
 1224SOL      O 4893   3.180   1.997   2.717  0.3461 -0.3932  0.0259
 1224SOL      H 4894   3.215   1.915   2.745 -5.1709  3.3169 -0.8581
 1224SOL      H 4895   3.201   2.002   2.621  2.0692 -1.9518  1.8260
 1224SOL      E 4896   3.192   1.982   2.703 -0.3765  0.0326 -0.0446
 1225SOL      O 4897   1.013   1.067   2.453  0.3187 -0.0583 -0.2012
 1225SOL      H 4898   0.947   1.065   2.522 -2.3052 -0.8227  1.2891
 1225SOL      H 4899   0.961   1.056   2.377 -2.6456 -0.7142  1.0205
 1225SOL      E 4900   0.990   1.064   2.451 -0.0098 -0.2687  0.2210
 1226SOL      O 4901   2.193   0.920   2.644  0.4769  0.1350  0.2922
 1226SOL      H 4902   2.248   0.995   2.655 -1.2214 -1.9184 -0.1179
 1226SOL      H 4903   2.108   0.944   2.678 -0.3726 -1.4350 -0.2247
 1226SOL      E 4904   2.187   0.940   2.653 -0.0507 -0.1724 -0.6229
 1227SOL      O 4905   0.698   0.600   2.762 -0.3036  0.3323 -0.1292
 1227SOL      H 4906   0.717   0.505   2.771 -0.2592  2.8609 -1.9595
 1227SOL      H 4907   0.677   0.639   2.848  1.0219  0.9945 -2.2691
 1227SOL      E 4908   0.698   0.589   2.781 -0.0134  0.2640 -0.2465
 1228SOL      O 4909   1.768   3.064   3.864 -0.1893 -0.2943  0.2894
 1228SOL      H 4910   1.827   3.007   3.916  0.2325 -1.0523 -0.0264
 1228SOL      H 4911   1.670   3.062   3.887  0.9424  1.7400 -0.6963
 1228SOL      E 4912   1.760   3.052   3.879  0.3320  0.0185 -0.2365
 1229SOL      O 4913   2.347   3.322   2.191 -0.3664 -0.1319 -0.9798
 1229SOL      H 4914   2.428   3.278   2.232  1.3462  0.0809 -0.5178
 1229SOL      H 4915   2.329   3.396   2.251 -2.6489  1.4061  3.1384
 1229SOL      E 4916   2.360   3.328   2.211 -0.2628  0.3291  0.1715
 1230SOL      O 4917   0.281   0.478   0.499  0.1875 -0.7017  0.0310
 1230SOL      H 4918   0.188   0.459   0.488  2.6502 -0.2564  3.7247
 1230SOL      H 4919   0.281   0.556   0.557  0.6400 -1.2315  1.8889
 1230SOL      E 4920   0.263   0.490   0.509  0.1644 -0.4288  0.6367
 1231SOL      O 4921   1.792   2.379   0.664 -0.2442 -0.0565  0.6630
 1231SOL      H 4922   1.845   2.458   0.643  1.3814  1.2016 -0.3747
 1231SOL      H 4923   1.743   2.363   0.583 -1.0297  0.3868 -0.3871
 1231SOL      E 4924   1.793   2.392   0.644  0.0997 -0.0280  0.2363
 1232SOL      O 4925   0.022   1.601   3.691  0.1025  0.4852  0.6455
 1232SOL      H 4926   0.088   1.541   3.730 -0.7148 -1.0070 -1.1196
 1232SOL      H 4927   0.018   1.674   3.752  2.3022  1.7835  0.8758
 1232SOL      E 4928   0.034   1.603   3.711 -0.1339  0.1951  0.2401
 1233SOL      O 4929   3.452   3.360   1.405 -0.7458 -0.3938  0.0078
 1233SOL      H 4930   3.358   3.360   1.433 -1.0410  1.8715 -0.6734
 1233SOL      H 4931   3.459   3.454   1.397 -0.2277 -0.3939  0.4443
 1233SOL      E 4932   3.434   3.379   1.409 -0.5302 -0.0580 -0.1301
 1234SOL      O 4933   0.841   1.660   2.729  0.1317 -0.3359  0.4366
 1234SOL      H 4934   0.785   1.621   2.799  0.5108  0.3777 -0.6637
 1234SOL      H 4935   0.806   1.752   2.717 -1.6397  0.5279 -0.0775
 1234SOL      E 4936   0.823   1.671   2.741 -0.3676  0.1266 -0.4431
 1235SOL      O 4937   3.498   2.861   1.458  0.1363  0.8907 -0.2092
 1235SOL      H 4938   3.531   2.901   1.540  0.0843  3.1700  0.7950
 1235SOL      H 4939   3.560   2.894   1.389  1.7310  1.2547  1.6663
 1235SOL      E 4940   3.517   2.876   1.461  0.4847  0.4177  0.1706
 1236SOL      O 4941   0.844   2.075   0.456 -0.1866  0.2700 -0.5104
 1236SOL      H 4942   0.843   2.162   0.408  2.1573  0.9966 -1.6615
 1236SOL      H 4943   0.749   2.042   0.451  0.9623  2.7872  0.2232
 1236SOL      E 4944   0.825   2.086   0.445  0.6205  0.4344 -0.0932
 1237SOL      O 4945   2.405   3.410   0.324 -0.3135  0.0393  0.3486
 1237SOL      H 4946   2.440   3.353   0.258  2.6878  2.5816 -0.6255
 1237SOL      H 4947   2.303   3.405   0.318 -0.7357 -0.1825 -2.2090
 1237SOL      E 4948   2.391   3.398   0.309  0.3618  0.4850 -0.1873
 1238SOL      O 4949   2.866   0.769   2.382  0.3932  0.2577 -0.1086
 1238SOL      H 4950   2.797   0.751   2.316 -2.5953  0.5823  0.4574
 1238SOL      H 4951   2.814   0.744   2.458 -0.9023 -0.0151 -0.4425
 1238SOL      E 4952   2.842   0.760   2.384 -0.1482  0.0897  0.0574
 1239SOL      O 4953   2.846   2.022   1.064  0.1167  0.4380  0.2874
 1239SOL      H 4954   2.800   2.021   1.153  0.9965  2.9185 -0.3634
 1239SOL      H 4955   2.800   1.955   1.006  2.2331 -0.6195  0.2365
 1239SOL      E 4956   2.827   2.008   1.071  0.7744  0.4792 -0.0046
 1240SOL      O 4957   2.856   1.655   2.206 -0.1599  0.0065 -0.3712
 1240SOL      H 4958   2.948   1.675   2.232  2.1543  1.6266  2.3055
 1240SOL      H 4959   2.831   1.724   2.140  1.1495 -1.9294  1.3311
 1240SOL      E 4960   2.869   1.673   2.198  0.3217 -0.0028  0.3676
 1241SOL      O 4961   1.105   1.939   1.946  0.6043 -0.0104  0.2321
 1241SOL      H 4962   1.169   1.977   1.880 -0.3135 -1.7309  0.4503
 1241SOL      H 4963   1.050   2.006   1.976 -2.8333  1.5679 -1.5556
 1241SOL      E 4964   1.107   1.960   1.939 -0.2260 -0.1935  0.0846
 1242SOL      O 4965   3.027   2.170   0.598 -0.0816 -0.0149 -0.4383
 1242SOL      H 4966   3.007   2.234   0.665 -1.7138 -0.5440 -0.7533
 1242SOL      H 4967   3.090   2.214   0.539 -2.3287  0.5226  1.2745
 1242SOL      E 4968   3.036   2.192   0.600 -0.6403  0.3892  0.1263
 1243SOL      O 4969   2.675   3.213   3.853  0.1656 -0.4125 -0.5111
 1243SOL      H 4970   2.697   3.253   3.771  3.3998 -1.3924 -1.6368
 1243SOL      H 4971   2.624   3.272   3.910  1.5760  2.5323 -0.5543
 1243SOL      E 4972   2.670   3.233   3.848  0.3150 -0.2193 -0.8023
 1244SOL      O 4973   2.845   0.311   0.285  0.2517 -0.2391  0.4508
 1244SOL      H 4974   2.756   0.323   0.323  0.0478 -0.0380 -2.0672
 1244SOL      H 4975   2.873   0.226   0.314  2.8754 -0.3551 -1.7928
 1244SOL      E 4976   2.833   0.296   0.298  0.2577 -0.1601 -0.5553
 1245SOL      O 4977   2.635   2.705   3.228 -0.4889 -0.0319 -0.4855
 1245SOL      H 4978   2.709   2.642   3.238 -0.4862 -0.5869 -0.4539
 1245SOL      H 4979   2.668   2.791   3.250 -2.0017 -1.4569  0.9751
 1245SOL      E 4980   2.656   2.709   3.234 -0.5185 -0.2389  0.2072
 1246SOL      O 4981   2.195   1.123   1.792 -0.2759  0.2569 -0.1216
 1246SOL      H 4982   2.259   1.192   1.770 -0.3181 -0.7839  3.5333
 1246SOL      H 4983   2.246   1.043   1.803  2.6469  0.8426 -0.3790
 1246SOL      E 4984   2.218   1.121   1.790  0.1197 -0.2897  0.2017
 1247SOL      O 4985   0.906   2.964   0.210 -0.1226 -0.1311  0.0919
 1247SOL      H 4986   0.819   2.949   0.166  0.8181  0.2806  0.2389
 1247SOL      H 4987   0.929   2.879   0.247 -0.5299 -0.1485  1.0161
 1247SOL      E 4988   0.893   2.944   0.209 -0.2337 -0.7705 -0.1577
 1248SOL      O 4989   0.391   2.974   2.761  0.1356 -0.2365 -0.4134
 1248SOL      H 4990   0.378   2.887   2.804 -2.2943 -1.6574 -1.4027
 1248SOL      H 4991   0.341   3.036   2.807  2.1039  2.9072 -1.1053
 1248SOL      E 4992   0.379   2.969   2.779  0.0878 -0.3701 -0.5039
 1249SOL      O 4993   0.014   2.984   3.820  0.6227  0.0721 -0.0828
 1249SOL      H 4994   0.082   2.965   3.886 -0.1069  0.0550 -1.8867
 1249SOL      H 4995  -0.060   2.924   3.825  0.2570  0.7368 -2.8504
 1249SOL      E 4996   0.013   2.968   3.834  0.3246  0.2558 -0.8304
 1250SOL      O 4997   1.118   0.061   2.002  0.6328  0.6930 -0.0097
 1250SOL      H 4998   1.150   0.029   1.915  1.8942  0.3309  0.3902
 1250SOL      H 4999   1.133  -0.007   2.069  1.3396  0.1432 -0.6049
 1250SOL      E 5000   1.127   0.041   1.998  0.7200  0.4547  0.3158
 1251SOL      O 5001   2.865   1.776   0.368 -0.1972 -0.2805 -0.2720
 1251SOL      H 5002   2.768   1.767   0.372 -0.0074 -0.4683 -0.1786
 1251SOL      H 5003   2.910   1.737   0.443 -0.7637  0.5796 -0.9879
 1251SOL      E 5004   2.855   1.766   0.384  0.3323 -0.1633 -0.5490
 1252SOL      O 5005   1.381   1.974   3.707  0.3843 -0.1124 -0.0162
 1252SOL      H 5006   1.290   1.948   3.730 -1.8490  1.0678  0.5480
 1252SOL      H 5007   1.376   2.019   3.620 -0.0771  0.3367  0.0983
 1252SOL      E 5008   1.362   1.978   3.694 -0.0868  0.2203  0.1540
 1253SOL      O 5009   2.598   0.764   3.005 -0.0283  0.0068  0.3752
 1253SOL      H 5010   2.582   0.677   3.039 -4.7011  1.7394 -0.9683
 1253SOL      H 5011   2.690   0.776   3.010 -1.0843  1.2827 -1.2633
 1253SOL      E 5012   2.613   0.749   3.013 -0.2916  0.3560 -0.2999
 1254SOL      O 5013   0.536   2.383   1.852 -0.5516 -0.6345  0.2527
 1254SOL      H 5014   0.514   2.381   1.757 -2.1364  0.1875  1.5198
 1254SOL      H 5015   0.614   2.326   1.869 -0.6250 -1.4453  1.5989
 1254SOL      E 5016   0.548   2.371   1.836 -0.2221  0.1122  0.0322
 1255SOL      O 5017   2.093   3.053   1.343  0.1062  0.4510  0.4149
 1255SOL      H 5018   2.080   2.968   1.293  1.4919 -1.6272  2.0969
 1255SOL      H 5019   2.013   3.080   1.389  2.3454  0.0016  2.0450
 1255SOL      E 5020   2.074   3.041   1.342  0.0999  0.5169  0.6661
 1256SOL      O 5021   0.590   1.525   0.620 -0.6011  0.3689  0.6352
 1256SOL      H 5022   0.636   1.609   0.610 -1.9115 -0.3811  0.4241
 1256SOL      H 5023   0.574   1.505   0.718  1.0919 -0.1957  1.5308
 1256SOL      E 5024   0.596   1.538   0.638 -0.0526  0.2386  0.5662
 1257SOL      O 5025   1.661   2.774   1.482  0.2435  0.4379 -0.1935
 1257SOL      H 5026   1.694   2.824   1.405  1.6530  0.7974  2.0893
 1257SOL      H 5027   1.616   2.826   1.553  0.6428  1.4706  0.6123
 1257SOL      E 5028   1.659   2.795   1.481  0.6328  0.5002  0.0827
 1258SOL      O 5029   0.097   2.824   0.428  0.3884  0.0084 -0.5405
 1258SOL      H 5030   0.108   2.825   0.523 -0.7357  2.7497  0.8670
 1258SOL      H 5031   0.145   2.900   0.399  1.3817  2.1561  0.4519
 1258SOL      E 5032   0.109   2.839   0.441  0.3231  0.8116 -0.0164
 1259SOL      O 5033   3.347   3.156   2.827 -0.0526 -0.7178 -0.0905
 1259SOL      H 5034   3.283   3.199   2.894 -2.9606  1.2478 -1.3284
 1259SOL      H 5035   3.287   3.137   2.752  2.0644  3.2934 -1.9571
 1259SOL      E 5036   3.322   3.161   2.825 -0.6475  0.0570  0.0827
 1260SOL      O 5037   2.411   1.097   0.793 -0.0304  0.0483  0.1049
 1260SOL      H 5038   2.412   1.180   0.849  1.1235  0.2992  0.7060
 1260SOL      H 5039   2.501   1.077   0.770 -2.1927  0.9164  0.8426
 1260SOL      E 5040   2.429   1.110   0.799 -0.4093 -0.1313  0.7590
 1261SOL      O 5041   2.266   0.578   2.081 -0.7998 -0.6165 -0.2641
 1261SOL      H 5042   2.244   0.488   2.055  0.5490 -0.2092 -1.5386
 1261SOL      H 5043   2.320   0.618   2.006  1.3870  1.0204 -0.1702
 1261SOL      E 5044   2.273   0.568   2.061  0.0418  0.2221 -0.0330
 1262SOL      O 5045   1.941   2.886   2.331 -0.6713  0.5303  0.3083
 1262SOL      H 5046   1.882   2.810   2.347 -1.0880  0.2040  1.6224
 1262SOL      H 5047   1.926   2.910   2.238 -0.0676  0.7468 -0.7788
 1262SOL      E 5048   1.926   2.876   2.316 -0.2784  0.7305  0.0520
 1263SOL      O 5049   0.615   0.752   3.009 -0.1401  0.1102  0.0880
 1263SOL      H 5050   0.672   0.830   3.011 -0.6929  2.3353 -0.4811
 1263SOL      H 5051   0.633   0.712   3.098  0.1810 -1.0360 -1.4084
 1263SOL      E 5052   0.630   0.760   3.027 -0.0692  0.3658 -0.3829
 1264SOL      O 5053   3.548   2.546   2.683  0.1521  0.1046 -0.1835
 1264SOL      H 5054   3.594   2.585   2.603 -2.1701 -0.3589 -0.8263
 1264SOL      H 5055   3.527   2.455   2.648 -0.6968 -0.0244  0.8397
 1264SOL      E 5056   3.553   2.536   2.660 -0.3561 -0.0300 -0.1844
 1265SOL      O 5057   1.195   0.295   3.255  0.3922  0.4912  0.1819
 1265SOL      H 5058   1.196   0.300   3.159 -0.2060  3.2562 -2.9452
 1265SOL      H 5059   1.277   0.266   3.290 -2.5302  1.3942 -0.4169
 1265SOL      E 5060   1.212   0.290   3.243 -0.1516  0.6242 -0.0356
 1266SOL      O 5061   3.254   0.301   3.526  0.1223 -0.1106 -0.5102
 1266SOL      H 5062   3.190   0.374   3.525  1.7053 -1.5990  0.6705
 1266SOL      H 5063   3.331   0.330   3.587 -2.3124  0.5498  0.6549
 1266SOL      E 5064   3.256   0.321   3.538 -0.0095 -0.5852 -0.0398
 1267SOL      O 5065   0.725   1.779   0.554 -0.6045 -0.1600  0.0219
 1267SOL      H 5066   0.716   1.734   0.469  2.3142 -1.1730  1.2681
 1267SOL      H 5067   0.816   1.771   0.578  1.0657  2.7829  1.0023
 1267SOL      E 5068   0.742   1.768   0.542  0.2856  0.4193  0.0445
 1268SOL      O 5069   1.277   1.805   0.815  0.0028 -0.5370 -0.0551
 1268SOL      H 5070   1.285   1.762   0.899 -1.7058 -0.1402 -1.2421
 1268SOL      H 5071   1.197   1.857   0.840  0.9789  0.9510  1.5610
 1268SOL      E 5072   1.263   1.807   0.837 -0.0745 -0.4193  0.1014
 1269SOL      O 5073   0.744   3.012   3.064  0.4231  0.3128 -0.4041
 1269SOL      H 5074   0.702   3.064   2.995 -2.2840  1.2826  1.2050
 1269SOL      H 5075   0.755   2.923   3.032  1.4999  0.7161  2.9729
 1269SOL      E 5076   0.738   3.005   3.044 -0.1782 -0.0998  0.1762
 1270SOL      O 5077   1.375   2.108   2.491 -0.3675  0.1493  0.2915
 1270SOL      H 5078   1.323   2.185   2.517 -0.1350  1.6235  1.9536
 1270SOL      H 5079   1.327   2.053   2.430  1.8809 -1.9564  2.8574
 1270SOL      E 5080   1.355   2.112   2.484  0.3836 -0.3509  0.1554
 1271SOL      O 5081   2.532   2.885   1.699  0.5150 -0.2385 -0.0319
 1271SOL      H 5082   2.465   2.827   1.657  3.2306  1.7349 -0.9423
 1271SOL      H 5083   2.550   2.965   1.655 -0.6272 -2.7938 -2.2036
 1271SOL      E 5084   2.522   2.890   1.682  0.9267 -0.1813 -0.5669
 1272SOL      O 5085   2.551   0.830   3.946  0.1020  0.5196 -0.8063
 1272SOL      H 5086   2.474   0.810   3.893 -0.2006  1.6608  1.6422
 1272SOL      H 5087   2.629   0.844   3.878  0.4449 -1.6936 -3.4165
 1272SOL      E 5088   2.551   0.829   3.922  0.2978  0.3202 -1.0375
 1273SOL      O 5089   2.343   2.757   3.208  1.0889  0.2239  0.4319
 1273SOL      H 5090   2.311   2.778   3.292  1.4915 -1.0868 -2.5862
 1273SOL      H 5091   2.436   2.728   3.220  0.7004 -1.3365 -0.5289
 1273SOL      E 5092   2.355   2.755   3.227  0.3418  0.0060  0.3134
 1274SOL      O 5093   3.165   1.345   1.515  0.3608 -0.0865  0.2160
 1274SOL      H 5094   3.136   1.387   1.598  4.1390 -1.7170 -0.5463
 1274SOL      H 5095   3.228   1.282   1.552  1.4078  1.5999 -0.2930
 1274SOL      E 5096   3.172   1.341   1.539  0.3811 -0.2326  0.1159
 1275SOL      O 5097   3.146   1.914   0.684  0.0483  0.4193  0.2466
 1275SOL      H 5098   3.163   2.008   0.673 -1.8648 -0.7571  0.1208
 1275SOL      H 5099   3.228   1.863   0.669  1.4836  0.4908 -0.6546
 1275SOL      E 5100   3.166   1.922   0.679  0.3553 -0.0423 -0.0204
 1276SOL      O 5101   0.027   1.780   3.877  0.4136 -0.2552  0.6874
 1276SOL      H 5102   0.084   1.745   3.945 -2.9954 -0.7370  0.2454
 1276SOL      H 5103   0.063   1.857   3.827  0.2427 -2.7159  1.6613
 1276SOL      E 5104   0.046   1.789   3.880 -0.2062  0.1078 -0.0964
 1277SOL      O 5105   0.587   0.332   3.101 -0.0512  0.0197  0.5352
 1277SOL      H 5106   0.532   0.378   3.036  0.3864  0.6511 -1.1972
 1277SOL      H 5107   0.524   0.277   3.149  0.0136 -0.0562 -0.3873
 1277SOL      E 5108   0.563   0.330   3.097 -0.1932  0.1100 -0.1088
 1278SOL      O 5109   1.349   2.787   2.143 -0.1316 -0.4305  0.0539
 1278SOL      H 5110   1.356   2.710   2.207  0.5159 -0.4468 -4.5949
 1278SOL      H 5111   1.376   2.763   2.051 -1.8048 -0.3450  1.3922
 1278SOL      E 5112   1.356   2.767   2.137 -0.3697 -0.1896 -0.0489
 1279SOL      O 5113   2.183   2.286   1.094 -0.4286 -0.2220 -0.3848
 1279SOL      H 5114   2.207   2.191   1.083 -0.5079  1.5766 -0.5400
 1279SOL      H 5115   2.092   2.295   1.071 -2.0162 -1.0560  0.6057
 1279SOL      E 5116   2.170   2.269   1.087 -1.0697 -0.0100 -0.0480
 1280SOL      O 5117   0.071   2.647   3.399  0.3935  0.1096  0.0450
 1280SOL      H 5118   0.135   2.712   3.435  0.6823  1.9892 -1.4746
 1280SOL      H 5119   0.020   2.691   3.329  1.3983  0.8621  0.6247
 1280SOL      E 5120   0.074   2.669   3.392  0.7684 -0.0192  0.0987
 1281SOL      O 5121   1.499   0.955   1.460  0.1209 -0.6920  0.0878
 1281SOL      H 5122   1.499   1.037   1.405 -0.0983 -0.4787  0.8925
 1281SOL      H 5123   1.451   0.984   1.544  1.2736  1.0176  0.7119
 1281SOL      E 5124   1.489   0.977   1.466  0.2692 -0.2771  0.2193
 1282SOL      O 5125   0.934   1.036   0.566  0.3386  0.7935  0.7003
 1282SOL      H 5126   0.883   1.098   0.513 -3.2154 -3.5636  1.2047
 1282SOL      H 5127   0.870   0.986   0.622 -2.0873 -2.7692 -0.5286
 1282SOL      E 5128   0.911   1.038   0.567 -0.3176 -0.3020  0.3777
 1283SOL      O 5129   1.078   0.581   2.213 -0.3748 -0.4378 -0.0526
 1283SOL      H 5130   0.990   0.570   2.249 -0.8774  1.4679  1.2598
 1283SOL      H 5131   1.083   0.663   2.164  1.1469 -0.4296  0.0805
 1283SOL      E 5132   1.062   0.595   2.211  0.1072  0.7985  0.1490
 1284SOL      O 5133   0.423   2.238   0.925 -0.2749 -0.5110 -0.5196
 1284SOL      H 5134   0.352   2.291   0.955 -0.3779 -3.2637 -2.1210
 1284SOL      H 5135   0.428   2.157   0.984  2.5094 -1.5591 -0.0560
 1284SOL      E 5136   0.410   2.233   0.943  0.0044 -0.0934  0.0467
 1285SOL      O 5137   2.793   0.019   0.496  0.9193 -0.4184  0.1655
 1285SOL      H 5138   2.838   0.101   0.518 -1.2254 -2.5052 -0.3640
 1285SOL      H 5139   2.804  -0.030   0.581  0.7545  1.5969  2.0902
 1285SOL      E 5140   2.804   0.025   0.518 -0.0097 -0.2433  0.1709
 1286SOL      O 5141   1.839   2.593   1.574 -0.0201  0.1890 -0.0223
 1286SOL      H 5142   1.869   2.653   1.646 -0.5013 -0.6620 -3.0225
 1286SOL      H 5143   1.764   2.636   1.537  0.7193  0.6530  1.4517
 1286SOL      E 5144   1.830   2.613   1.581 -0.0666 -0.2020  0.2058
 1287SOL      O 5145   0.551   3.018   1.129  0.1521 -0.0151 -0.0845
 1287SOL      H 5146   0.598   3.034   1.212 -1.3598  0.7777 -0.0052
 1287SOL      H 5147   0.589   3.093   1.074  2.1812 -1.8222  2.3312
 1287SOL      E 5148   0.568   3.036   1.134  0.2623  0.0963  0.1987
 1288SOL      O 5149   2.295   3.113   0.211  0.3362  0.1536 -0.2645
 1288SOL      H 5150   2.352   3.161   0.270 -1.4649  2.1391 -1.8248
 1288SOL      H 5151   2.274   3.170   0.135 -2.5574 -0.7693  0.6989
 1288SOL      E 5152   2.302   3.134   0.207 -0.6260 -0.1194 -0.1950
 1289SOL      O 5153   2.946   0.889   0.042 -0.2165  0.0361  0.0367
 1289SOL      H 5154   3.030   0.839   0.054  0.2188  0.1281  1.2966
 1289SOL      H 5155   2.937   0.905  -0.050 -0.0515  0.8496 -2.9982
 1289SOL      E 5156   2.961   0.883   0.026  0.2881  0.2877  0.0007
 1290SOL      O 5157   0.035   0.193   3.667  0.1498  0.0650 -0.0328
 1290SOL      H 5158   0.112   0.139   3.697  0.4930 -0.5227 -0.5744
 1290SOL      H 5159  -0.014   0.210   3.751  2.5262  2.3619  1.4325
 1290SOL      E 5160   0.041   0.185   3.690  0.5617  0.0891 -0.0944
 1291SOL      O 5161   2.959   2.896   3.096  0.2362  0.2328 -0.0700
 1291SOL      H 5162   2.903   2.967   3.132  0.9341  2.8797  0.9823
 1291SOL      H 5163   3.006   2.941   3.024 -3.8353 -1.3347  0.8793
 1291SOL      E 5164   2.958   2.919   3.089 -0.2504 -0.1049  0.1812
 1292SOL      O 5165   3.270   1.531   3.406  0.3302  0.3132  0.4399
 1292SOL      H 5166   3.182   1.507   3.444  0.0033  1.8012 -1.7395
 1292SOL      H 5167   3.319   1.464   3.453 -0.0802  1.3787  4.2909
 1292SOL      E 5168   3.262   1.513   3.423 -0.2424  0.5229  0.3401
 1293SOL      O 5169   3.051   3.051   1.338  0.5132 -0.4660  0.1385
 1293SOL      H 5170   3.142   3.071   1.365 -1.1226 -1.1560  1.1266
 1293SOL      H 5171   3.018   2.982   1.402 -0.4665  0.1653 -0.1898
 1293SOL      E 5172   3.063   3.041   1.356  0.1090 -0.3138  0.2550
 1294SOL      O 5173   1.665   1.937   3.913 -0.2426 -0.3235 -0.8536
 1294SOL      H 5174   1.635   1.881   3.842  0.7496 -1.4365  3.6002
 1294SOL      H 5175   1.732   1.990   3.869 -1.1781 -2.9060 -0.5800
 1294SOL      E 5176   1.672   1.936   3.890 -0.1042 -0.6183  0.1681
 1295SOL      O 5177   3.598   2.537   2.379 -0.3779 -0.6119  0.5221
 1295SOL      H 5178   3.665   2.505   2.315  1.3205 -0.0574  1.5673
 1295SOL      H 5179   3.544   2.463   2.413 -1.6481  0.7656  2.4363
 1295SOL      E 5180   3.600   2.516   2.373 -0.0548 -0.5675  0.1382
 1296SOL      O 5181   0.741   3.402   1.229 -0.0440 -0.2508 -0.5951
 1296SOL      H 5182   0.694   3.489   1.229  3.0310  0.7899 -0.7389
 1296SOL      H 5183   0.693   3.337   1.178  0.5700 -0.4523  0.7672
 1296SOL      E 5184   0.722   3.406   1.219 -0.1381 -0.1484 -0.2312
 1297SOL      O 5185   3.232   2.797   1.483 -0.3276  0.5208  0.0071
 1297SOL      H 5186   3.327   2.801   1.473  0.1659  1.1045 -0.9649
 1297SOL      H 5187   3.202   2.831   1.567  1.0157 -0.6472 -1.0982
 1297SOL      E 5188   3.245   2.805   1.498  0.0613  0.3304 -0.0676
 1298SOL      O 5189   0.945   1.447   3.055 -0.2261  0.4534  0.0627
 1298SOL      H 5190   0.989   1.452   2.968  0.6588 -0.3829 -1.2758
 1298SOL      H 5191   0.924   1.536   3.082  2.9570 -0.5849 -1.0822
 1298SOL      E 5192   0.950   1.466   3.043  0.3299  0.0898 -0.1772
 1299SOL      O 5193   1.566   1.028   2.223 -0.1700 -0.7497  0.1977
 1299SOL      H 5194   1.627   0.969   2.178  1.7587 -0.0642  2.6501
 1299SOL      H 5195   1.489   1.026   2.161 -1.2657  1.4434 -1.2496
 1299SOL      E 5196   1.563   1.016   2.201  0.2048  0.3294  0.1442
 1300SOL      O 5197   2.987   2.365   1.601  0.5003  0.5098  0.5485
 1300SOL      H 5198   3.017   2.440   1.543  1.5534 -1.4277 -1.3273
 1300SOL      H 5199   2.946   2.399   1.683 -0.9668  1.4748 -0.6874
 1300SOL      E 5200   2.985   2.387   1.606 -0.0332 -0.1538  0.0022
 1301SOL      O 5201   0.281   2.630   1.534 -0.6026  0.4462 -0.4970
 1301SOL      H 5202   0.330   2.655   1.614 -0.9929 -2.0671  1.7856
 1301SOL      H 5203   0.309   2.537   1.522 -1.1545 -2.5803 -1.3709
 1301SOL      E 5204   0.297   2.616   1.548 -0.3380 -0.6711 -0.3098
 1302SOL      O 5205   2.177   0.799   0.471  0.3544  0.4895 -0.6772
 1302SOL      H 5206   2.231   0.780   0.545  2.2957  0.9502 -2.0150
 1302SOL      H 5207   2.244   0.796   0.400  0.8617  0.0261 -2.6901
 1302SOL      E 5208   2.201   0.795   0.471  0.2070  0.5862 -0.9176
 1303SOL      O 5209   2.870   2.524   1.132 -0.1877  0.1040 -0.2539
 1303SOL      H 5210   2.826   2.513   1.218 -1.4600  1.2590 -0.1949
 1303SOL      H 5211   2.862   2.446   1.076  1.0249 -1.3671 -3.8067
 1303SOL      E 5212   2.859   2.506   1.138 -0.5442  0.2227  0.0123
 1304SOL      O 5213   2.807   1.622   1.535  0.2547  0.1031  0.2836
 1304SOL      H 5214   2.745   1.699   1.553 -0.3816  0.1326 -0.7460
 1304SOL      H 5215   2.884   1.666   1.499 -1.3648 -1.2229 -3.4041
 1304SOL      E 5216   2.810   1.646   1.531 -0.1357  0.1806  0.4779
 1305SOL      O 5217   1.138   1.734   0.227  0.6428 -0.7369 -0.2569
 1305SOL      H 5218   1.200   1.805   0.258  1.7262 -1.3496  2.5709
 1305SOL      H 5219   1.148   1.740   0.130 -1.8136 -3.6425 -0.1572
 1305SOL      E 5220   1.153   1.750   0.214 -0.0646 -0.2817  0.4674
 1306SOL      O 5221   1.949   3.149   2.989  0.2759  0.6815  0.1518
 1306SOL      H 5222   1.864   3.109   2.959  1.0789 -2.1799 -0.1532
 1306SOL      H 5223   1.925   3.242   3.006  1.9127  0.1960 -1.7658
 1306SOL      E 5224   1.927   3.160   2.986  0.5889  0.2656 -0.1631
 1307SOL      O 5225   2.277   0.262   2.885  0.1904 -0.4192  0.4518
 1307SOL      H 5226   2.346   0.320   2.851 -2.2994  0.7931 -0.6747
 1307SOL      H 5227   2.188   0.307   2.877 -1.0384  1.4242 -1.6103
 1307SOL      E 5228   2.273   0.283   2.876 -0.5384  0.0700 -0.1905
 1308SOL      O 5229   0.581   1.209   1.128  0.2438 -0.2314 -0.3621
 1308SOL      H 5230   0.497   1.191   1.077 -0.1497  5.3432 -1.4619
 1308SOL      H 5231   0.642   1.135   1.127  0.1314  0.2039  2.7075
 1308SOL      E 5232   0.576   1.191   1.118  0.5742  0.3359 -0.1376
 1309SOL      O 5233   2.053   1.668   0.775 -0.2267 -0.1426 -0.6323
 1309SOL      H 5234   2.024   1.600   0.707 -2.6426 -0.5221  2.5928
 1309SOL      H 5235   2.145   1.637   0.806 -0.3867 -0.2904 -0.5665
 1309SOL      E 5236   2.065   1.648   0.767 -0.2641  0.1223 -0.3560
 1310SOL      O 5237   2.379   0.770   0.244  0.1474 -0.5091 -0.5269
 1310SOL      H 5238   2.375   0.684   0.197 -0.0641  0.0216  0.8990
 1310SOL      H 5239   2.336   0.836   0.180 -0.0013 -0.0547 -3.0836
 1310SOL      E 5240   2.370   0.766   0.221  0.1914 -0.3987 -0.5255
 1311SOL      O 5241   0.355   2.467   3.784  0.3142 -0.3929 -0.2278
 1311SOL      H 5242   0.336   2.461   3.878  1.0230 -0.4553  2.5011
 1311SOL      H 5243   0.269   2.452   3.738 -0.9462  0.2290 -2.4370
 1311SOL      E 5244   0.334   2.463   3.794 -0.2296 -0.0582  0.3553
 1312SOL      O 5245   2.532   0.360   0.010 -0.6206 -0.2957  0.1577
 1312SOL      H 5246   2.471   0.396   0.077 -0.0796 -0.3235 -0.7377
 1312SOL      H 5247   2.582   0.436  -0.016 -1.0350 -1.1981 -0.2185
 1312SOL      E 5248   2.530   0.383   0.018 -0.0609 -0.2312 -0.0933
 1313SOL      O 5249   3.599   3.280   1.657  0.4612  0.5860 -0.1538
 1313SOL      H 5250   3.553   3.304   1.743 -0.7432  1.3142  0.7947
 1313SOL      H 5251   3.550   3.332   1.594 -1.7000  0.5765  2.2224
 1313SOL      E 5252   3.580   3.295   1.662  0.1426  0.3651  0.1349
 1314SOL      O 5253   2.172   0.102   2.639 -0.0561 -0.4742  0.3007
 1314SOL      H 5254   2.201   0.166   2.702 -2.6468 -2.2578 -0.8258
 1314SOL      H 5255   2.253   0.091   2.590  3.2063  1.5113 -1.2730
 1314SOL      E 5256   2.194   0.112   2.642  0.1797 -0.2537 -0.3221
 1315SOL      O 5257   3.040   3.226   1.689  0.2199  0.4662  0.8228
 1315SOL      H 5258   2.965   3.221   1.632 -1.7265 -0.5871 -1.7354
 1315SOL      H 5259   3.098   3.147   1.691 -1.6309 -0.4485 -0.3392
 1315SOL      E 5260   3.037   3.209   1.678 -0.2395 -0.0297  0.0797
 1316SOL      O 5261   0.739   0.368   0.456 -0.2083 -0.2902  0.1882
 1316SOL      H 5262   0.767   0.396   0.544 -1.6258  1.5408 -3.3891
 1316SOL      H 5263   0.764   0.277   0.450  1.9681  0.9492  0.4808
 1316SOL      E 5264   0.750   0.356   0.472  0.1362  0.1244 -0.2981
 1317SOL      O 5265   2.562   3.597   3.491 -0.2316 -0.0869 -0.2102
 1317SOL      H 5266   2.486   3.621   3.553  2.0194  1.0800 -2.0734
 1317SOL      H 5267   2.644   3.615   3.530  3.0403 -0.5145 -0.2922
 1317SOL      E 5268   2.563   3.605   3.511  0.7283  0.1184 -0.6615
 1318SOL      O 5269   2.702   2.477   0.406 -0.0904  0.6596  0.6052
 1318SOL      H 5270   2.674   2.386   0.384  1.3375  0.6379  0.6789
 1318SOL      H 5271   2.789   2.467   0.444 -0.3511  1.4325  2.3791
 1318SOL      E 5272   2.714   2.457   0.409 -0.1782  0.6577  0.5265
 1319SOL      O 5273   3.064   1.046   3.488  0.1195 -0.0207 -0.4242
 1319SOL      H 5274   3.027   0.964   3.451  0.6427  1.7703 -1.1314
 1319SOL      H 5275   3.130   1.004   3.549 -0.7650  1.9857  3.3968
 1319SOL      E 5276   3.070   1.021   3.493 -0.2256 -0.0406  0.1470
 1320SOL      O 5277   1.969   2.499   2.194  0.0564  0.3596  0.2238
 1320SOL      H 5278   2.014   2.568   2.146 -0.3538  0.8099 -1.3271
 1320SOL      H 5279   1.903   2.469   2.140  0.7477 -1.4326  1.5308
 1320SOL      E 5280   1.965   2.507   2.173 -0.0441 -0.0919 -0.0891
 1321SOL      O 5281   3.272   2.826   2.829 -0.2505 -0.0421  0.5406
 1321SOL      H 5282   3.360   2.843   2.872  0.2448 -0.6730  0.2026
 1321SOL      H 5283   3.290   2.806   2.733 -0.5015  0.9737 -5.3249
 1321SOL      E 5284   3.293   2.825   2.818 -0.2839 -0.2694 -0.5979
 1322SOL      O 5285   3.519   2.941   2.913 -0.2535  0.0305  0.6215
 1322SOL      H 5286   3.567   2.949   2.828  3.3065 -0.9156 -0.4435
 1322SOL      H 5287   3.474   3.028   2.916 -0.2106 -1.2269 -0.2393
 1322SOL      E 5288   3.520   2.960   2.896  0.5477 -0.0668 -0.2879
 1323SOL      O 5289   1.290   3.293   1.562  0.0086 -0.4260  0.0392
 1323SOL      H 5290   1.229   3.358   1.610  2.0981  0.6569  1.5850
 1323SOL      H 5291   1.323   3.334   1.482  2.8048  1.2456  3.2975
 1323SOL      E 5292   1.284   3.314   1.555  0.5199  0.1311  0.3624
 1324SOL      O 5293   1.236   0.765   0.617 -0.3388  0.1541 -0.0981
 1324SOL      H 5294   1.232   0.837   0.678  1.3059 -0.0634 -1.3218
 1324SOL      H 5295   1.251   0.803   0.530  1.0641 -0.1863 -1.5218
 1324SOL      E 5296   1.238   0.787   0.612  0.3466  0.5626 -0.0600
 1325SOL      O 5297   0.223   2.435   0.968 -0.4048 -0.1177  0.0549
 1325SOL      H 5298   0.243   2.457   1.059 -0.7450 -0.1515  0.8119
 1325SOL      H 5299   0.252   2.516   0.925 -0.6514 -1.2586 -1.5180
 1325SOL      E 5300   0.233   2.456   0.977 -0.0993 -0.1539  0.0699
 1326SOL      O 5301   0.240   3.406   1.596  0.0483 -0.1496  0.0464
 1326SOL      H 5302   0.301   3.337   1.623 -2.1343  1.4000 -0.5966
 1326SOL      H 5303   0.154   3.378   1.625  2.8755 -1.4691  1.0058
 1326SOL      E 5304   0.235   3.386   1.608 -0.0227 -0.1409 -0.0160
 1327SOL      O 5305   1.760   2.776   1.872 -0.0790 -0.5213 -0.1933
 1327SOL      H 5306   1.734   2.799   1.958  0.8801  1.4899 -1.5605
 1327SOL      H 5307   1.736   2.848   1.817 -3.0306  2.2638 -1.6400
 1327SOL      E 5308   1.750   2.795   1.878 -0.4633 -0.0782 -0.5260
 1328SOL      O 5309   1.564   3.180   0.283  0.0353 -0.6620  1.2636
 1328SOL      H 5310   1.557   3.240   0.206 -2.7185  0.0414 -0.8034
 1328SOL      H 5311   1.504   3.224   0.342  1.7606  0.1062 -4.3320
 1328SOL      E 5312   1.551   3.201   0.280 -0.0401 -0.3968 -0.0480
 1329SOL      O 5313   0.841   1.852   3.459  0.0356 -0.6230 -0.1804
 1329SOL      H 5314   0.814   1.897   3.539 -0.9012  0.3410 -1.1219
 1329SOL      H 5315   0.829   1.916   3.392 -1.8347 -1.9859 -0.5983
 1329SOL      E 5316   0.833   1.874   3.462 -0.4639 -0.1311 -0.2708
 1330SOL      O 5317   3.025   1.277   1.287  0.1674 -0.1398  0.1505
 1330SOL      H 5318   3.048   1.190   1.267 -1.7448 -1.9877 -2.9463
 1330SOL      H 5319   3.062   1.286   1.378 -1.8179  0.3986  0.5743
 1330SOL      E 5320   3.037   1.262   1.301 -0.5104  0.0189 -0.1687
 1331SOL      O 5321   2.057   1.096   1.587 -0.1029 -0.7177  0.1872
 1331SOL      H 5322   2.107   1.108   1.669 -0.2977  0.2327 -6.2942
 1331SOL      H 5323   2.128   1.089   1.530 -0.3155  2.0965  1.3106
 1331SOL      E 5324   2.081   1.097   1.592 -0.0851 -0.0896 -0.5749
 1332SOL      O 5325   1.391   2.811   1.880  0.3974  0.5813 -0.3496
 1332SOL      H 5326   1.306   2.856   1.877 -1.4498 -2.8229 -1.2454
 1332SOL      H 5327   1.374   2.720   1.850  2.4394 -0.8344  0.8090
 1332SOL      E 5328   1.371   2.802   1.873  0.1022  0.1173 -0.6884
 1333SOL      O 5329   2.002   0.515   0.021 -0.0268  0.4578 -0.5545
 1333SOL      H 5330   1.914   0.476   0.028  0.8655  0.3338  0.3052
 1333SOL      H 5331   1.982   0.606   0.000 -0.2377 -0.5705  2.6173
 1333SOL      E 5332   1.980   0.526   0.018  0.0900  0.1230  0.1703
 1334SOL      O 5333   3.199   2.384   1.282 -0.3792  0.1321 -0.1439
 1334SOL      H 5334   3.287   2.427   1.285  0.6769  0.3833  1.1698
 1334SOL      H 5335   3.172   2.392   1.190 -2.5547  3.1314  1.1767
 1334SOL      E 5336   3.211   2.394   1.264 -0.7395  0.3087  0.1153
 1335SOL      O 5337   0.961   0.731   2.852  0.1191  0.2784 -0.4531
 1335SOL      H 5338   0.898   0.728   2.785 -0.3528 -0.6077 -1.1315
 1335SOL      H 5339   1.028   0.800   2.833  1.7768  0.0042  1.9423
 1335SOL      E 5340   0.962   0.744   2.835 -0.0484  0.0534  0.0619
 1336SOL      O 5341   1.761   0.039   0.346  0.2351  0.1542 -0.1838
 1336SOL      H 5342   1.764  -0.034   0.412 -0.7286 -0.0950 -2.3950
 1336SOL      H 5343   1.683   0.081   0.381  0.7885 -2.7534  1.2080
 1336SOL      E 5344   1.746   0.033   0.366  0.0190 -0.4155 -0.1860
 1337SOL      O 5345   2.222   1.601   1.662 -0.3993  0.0059  0.6735
 1337SOL      H 5346   2.297   1.546   1.626  2.8941 -0.3552  0.4066
 1337SOL      H 5347   2.263   1.688   1.660  1.9411  3.4807 -2.0365
 1337SOL      E 5348   2.245   1.608   1.654  0.1810  0.4756  0.0618
 1338SOL      O 5349   2.841   2.010   3.519  0.2489 -0.0865 -0.3878
 1338SOL      H 5350   2.832   2.044   3.429  0.7947 -0.3796 -1.0809
 1338SOL      H 5351   2.780   1.934   3.532 -2.6712  0.8154 -0.1939
 1338SOL      E 5352   2.827   2.002   3.504 -0.4647 -0.1083 -0.0844
 1339SOL      O 5353   0.871   2.053   3.300  0.3552  0.7336  0.4158
 1339SOL      H 5354   0.923   2.123   3.336  0.0847 -1.7027  0.0998
 1339SOL      H 5355   0.810   2.105   3.242 -0.0655 -0.0243  1.6992
 1339SOL      E 5356   0.869   2.078   3.295 -0.1852  0.1917  0.7807
 1340SOL      O 5357   2.138   3.380   0.373  0.1222  0.2155 -0.2221
 1340SOL      H 5358   2.135   3.439   0.447  2.0409  1.5392  0.7733
 1340SOL      H 5359   2.082   3.423   0.307 -0.0781 -0.2776 -0.3678
 1340SOL      E 5360   2.126   3.401   0.375  0.0557  0.3213  0.0583
 1341SOL      O 5361   1.521   1.533   2.900  0.0972 -0.4258  0.1388
 1341SOL      H 5362   1.606   1.547   2.847  3.3095  2.1349  0.5708
 1341SOL      H 5363   1.457   1.550   2.826  1.1594  0.4258  0.8105
 1341SOL      E 5364   1.525   1.539   2.875  0.3608  0.0818  0.4245
 1342SOL      O 5365   2.343   1.923   3.740 -0.3026  0.1585 -0.6265
 1342SOL      H 5366   2.269   1.959   3.685 -2.2031 -0.4959  2.1614
 1342SOL      H 5367   2.417   1.984   3.740 -1.0843 -1.8809  0.2817
 1342SOL      E 5368   2.343   1.943   3.729 -0.1999 -0.2900  0.1644
 1343SOL      O 5369   2.728   2.527   2.742  0.6852  0.0784 -0.7319
 1343SOL      H 5370   2.810   2.582   2.734  0.3580 -0.3035  0.1416
 1343SOL      H 5371   2.686   2.533   2.653 -0.0686  1.7723 -0.7084
 1343SOL      E 5372   2.736   2.539   2.722  0.2023 -0.0248 -0.2091
 1344SOL      O 5373   1.668   0.363   0.693  0.2344  0.2133 -0.5418
 1344SOL      H 5374   1.738   0.335   0.630  0.2281  1.4869  2.3198
 1344SOL      H 5375   1.657   0.457   0.672 -1.0202  1.8002 -1.0469
 1344SOL      E 5376   1.680   0.376   0.676  0.1133  0.5493  0.0243
 1345SOL      O 5377   1.887   1.188   1.334 -0.3118  0.3582 -0.5306
 1345SOL      H 5378   1.954   1.160   1.401  4.1814 -0.6460  1.0539
 1345SOL      H 5379   1.858   1.274   1.363  0.0782  0.2410 -0.9047
 1345SOL      E 5380   1.895   1.200   1.353  0.3804  0.1599 -0.0881
 1346SOL      O 5381   2.148   2.809   3.939 -0.5255 -0.1006 -0.1727
 1346SOL      H 5382   2.188   2.869   4.001 -2.9528  0.4554  0.1035
 1346SOL      H 5383   2.105   2.866   3.869  0.5122 -0.3684 -2.0912
 1346SOL      E 5384   2.147   2.832   3.937 -0.6511 -0.2001  0.0921
 1347SOL      O 5385   3.436   2.778   3.770 -0.3462 -0.2559  0.2701
 1347SOL      H 5386   3.452   2.708   3.706 -0.6159  3.2569  0.2283
 1347SOL      H 5387   3.339   2.770   3.782 -1.5265  1.1911  0.9533
 1347SOL      E 5388   3.420   2.762   3.760 -0.1821  0.4916 -0.0299
 1348SOL      O 5389   3.451   1.573   1.464 -0.5139  0.5356  0.0993
 1348SOL      H 5390   3.452   1.478   1.432 -0.4367  2.1643 -2.1582
 1348SOL      H 5391   3.362   1.599   1.481  2.1194  3.0053  0.9780
 1348SOL      E 5392   3.433   1.559   1.461 -0.1340  0.7591 -0.4760
 1349SOL      O 5393   2.099   3.006   3.695 -0.1910  0.2867 -0.1476
 1349SOL      H 5394   2.036   3.071   3.665  0.3610  1.8891  1.0916
 1349SOL      H 5395   2.137   2.961   3.620 -0.2377  0.7084 -0.0306
 1349SOL      E 5396   2.094   3.010   3.674  0.1676  0.2282 -0.1483
 1350SOL      O 5397   2.557   1.010   1.725 -0.0300  0.2425  0.4645
 1350SOL      H 5398   2.650   1.026   1.699  0.4653 -2.3526  0.4369
 1350SOL      H 5399   2.514   1.097   1.725  1.2366  1.2499 -1.7515
 1350SOL      E 5400   2.567   1.031   1.720  0.1669 -0.2142  0.4123
 1351SOL      O 5401   3.122   0.170   0.011  0.3579 -0.0105 -0.5859
 1351SOL      H 5402   3.076   0.127   0.088 -1.8807  0.1906  1.0949
 1351SOL      H 5403   3.048   0.219  -0.023 -0.9264  1.0984 -1.4155
 1351SOL      E 5404   3.098   0.171   0.020 -0.0681  0.2211 -0.2547
 1352SOL      O 5405   1.400   0.388   2.176  0.4784 -0.4304 -0.0304
 1352SOL      H 5406   1.473   0.328   2.191 -1.9088 -2.8395 -1.1687
 1352SOL      H 5407   1.436   0.476   2.169 -1.1451 -0.1375  0.1914
 1352SOL      E 5408   1.421   0.393   2.178  0.0570 -0.4168  0.1628
 1353SOL      O 5409   1.286   0.897   3.175  0.1889  0.0614 -0.2173
 1353SOL      H 5410   1.235   0.962   3.228 -0.4555 -0.9795 -0.3718
 1353SOL      H 5411   1.376   0.904   3.211 -1.9213  0.1728  0.3523
 1353SOL      E 5412   1.294   0.912   3.193 -0.3709 -0.0190 -0.0466
 1354SOL      O 5413   2.527   2.089   0.599  0.6801 -0.2535  0.3373
 1354SOL      H 5414   2.479   2.006   0.597 -1.6416  0.2692 -1.2161
 1354SOL      H 5415   2.620   2.073   0.600  1.7252 -1.8337 -0.6470
 1354SOL      E 5416   2.536   2.069   0.599  0.5632  0.3643 -0.0071
 1355SOL      O 5417   1.077   0.659   1.904  0.3231  0.2383  0.4515
 1355SOL      H 5418   1.073   0.565   1.916  0.8865 -0.9325  1.0199
 1355SOL      H 5419   1.076   0.673   1.807  0.2073 -0.0400 -2.1491
 1355SOL      E 5420   1.076   0.643   1.887  0.6259  0.0253  0.3206
 1356SOL      O 5421   1.754   3.567   2.704  0.5681 -0.1338  0.5243
 1356SOL      H 5422   1.681   3.633   2.711  1.0044  1.0787  1.2149
 1356SOL      H 5423   1.724   3.485   2.665  0.3192  0.7281 -0.4609
 1356SOL      E 5424   1.734   3.564   2.698  0.3654 -0.2964  0.1806
 1357SOL      O 5425   1.515   3.318   0.036  0.1342 -0.4227 -0.0066
 1357SOL      H 5426   1.518   3.258  -0.040  0.3995 -0.3374 -1.5607
 1357SOL      H 5427   1.433   3.372   0.018  0.0721  0.2175  1.8366
 1357SOL      E 5428   1.499   3.317   0.017  0.0771 -0.1664  0.0051
 1358SOL      O 5429   0.290   2.783   3.197  0.5138  0.1447  0.2494
 1358SOL      H 5430   0.366   2.831   3.235  1.8506  1.3554 -0.2578
 1358SOL      H 5431   0.237   2.860   3.191 -1.9294  0.9189 -0.0308
 1358SOL      E 5432   0.295   2.808   3.204  0.0409  0.1195 -0.1841
 1359SOL      O 5433   1.370   2.469   2.684  0.1280 -0.1454 -0.0978
 1359SOL      H 5434   1.411   2.439   2.763 -1.2592 -0.5581 -0.3479
 1359SOL      H 5435   1.284   2.507   2.723 -0.6816  1.6712  0.8705
 1359SOL      E 5436   1.361   2.471   2.707  0.3553 -0.0305  0.4369
 1360SOL      O 5437   3.547   3.363   1.917 -0.2495 -0.3953 -0.0726
 1360SOL      H 5438   3.590   3.452   1.935  0.2440  0.2121  1.6797
 1360SOL      H 5439   3.561   3.309   1.996  0.7951  0.5955 -2.8535
 1360SOL      E 5440   3.558   3.370   1.936 -0.4047  0.3290 -0.0484
 1361SOL      O 5441   2.700   2.502   1.350 -0.5032  0.4002  0.3159
 1361SOL      H 5442   2.609   2.534   1.318 -1.2677  1.5329 -1.3243
 1361SOL      H 5443   2.710   2.516   1.448  3.8290  2.4474  1.2685
 1361SOL      E 5444   2.684   2.511   1.363 -0.0649  0.7177  0.0884
 1362SOL      O 5445   1.377   2.005   3.156 -0.3203 -0.2878 -0.5810
 1362SOL      H 5446   1.401   2.097   3.142  3.0433 -0.1168  1.5778
 1362SOL      H 5447   1.290   1.981   3.190 -0.2507  0.3906  1.9245
 1362SOL      E 5448   1.364   2.019   3.160  0.1887 -0.0768  0.2880
 1363SOL      O 5449   3.210   2.118   1.348  0.0541 -0.2603  0.5437
 1363SOL      H 5450   3.197   2.208   1.317  0.0118 -1.1949  0.7066
 1363SOL      H 5451   3.255   2.077   1.274 -0.2373  1.6941  1.5153
 1363SOL      E 5452   3.216   2.128   1.327  0.6651  0.0817  0.4037
 1364SOL      O 5453   1.532   0.732   3.993 -0.1551  0.4785 -0.2087
 1364SOL      H 5454   1.559   0.826   3.968  0.1546  0.1929 -0.3632
 1364SOL      H 5455   1.492   0.684   3.922  0.4373 -0.0303 -0.4235
 1364SOL      E 5456   1.530   0.741   3.974  0.0171 -0.3272 -0.0892
 1365SOL      O 5457   1.277   2.668   1.048 -0.4833 -0.2476  0.3040
 1365SOL      H 5458   1.286   2.760   1.011 -0.8734  1.3673  1.0929
 1365SOL      H 5459   1.351   2.668   1.107 -0.8948 -0.5027 -0.3182
 1365SOL      E 5460   1.294   2.686   1.052 -0.7006  0.1860 -0.1260
 1366SOL      O 5461   0.293   0.923   0.127  0.4764 -0.0870  0.3834
 1366SOL      H 5462   0.371   0.971   0.134 -3.6251  0.3957 -0.7535
 1366SOL      H 5463   0.239   0.938   0.212  0.3275 -1.9171  1.0303
 1366SOL      E 5464   0.298   0.936   0.145 -0.4214 -0.6196  0.1929
 1367SOL      O 5465   1.368   0.678   0.256  0.0375  0.2329  0.7436
 1367SOL      H 5466   1.410   0.722   0.179 -0.4416 -0.0892 -0.5334
 1367SOL      H 5467   1.410   0.733   0.324 -2.0920  2.2579 -0.8640
 1367SOL      E 5468   1.385   0.698   0.254 -0.4715  0.0045  0.0989
 1368SOL      O 5469   0.670   2.745   3.902 -0.3638 -0.0089  0.0180
 1368SOL      H 5470   0.675   2.708   3.991  0.6132  3.5832 -0.1245
 1368SOL      H 5471   0.714   2.675   3.850 -1.2153 -0.9579 -0.7148
 1368SOL      E 5472   0.680   2.724   3.909 -0.2730  0.1041 -0.1496
 1369SOL      O 5473   1.405   0.134   0.154  1.0794 -0.5010  0.0292
 1369SOL      H 5474   1.444   0.151   0.237 -2.0226  0.6939 -1.4032
 1369SOL      H 5475   1.380   0.034   0.149 -2.8987 -2.3755  1.0634
 1369SOL      E 5476   1.408   0.117   0.169 -0.2902  0.2630  0.2792
 1370SOL      O 5477   0.583   1.678   0.085  0.0601 -0.2451  0.9695
 1370SOL      H 5478   0.563   1.773   0.088 -1.7739  2.2247 -2.1413
 1370SOL      H 5479   0.654   1.675   0.155 -0.7746 -2.8853  1.1124
 1370SOL      E 5480   0.593   1.696   0.100 -0.5442 -0.1695 -0.2060
 1371SOL      O 5481   1.784   3.596   1.128 -0.2834 -0.5913  0.2358
 1371SOL      H 5482   1.808   3.504   1.136 -0.1676  0.6388  1.7004
 1371SOL      H 5483   1.777   3.624   1.221 -3.0340 -1.2046  0.7596
 1371SOL      E 5484   1.787   3.583   1.148 -0.3740  0.0103  0.6719
 1372SOL      O 5485   2.308   2.784   1.988  0.7134 -0.2819  0.4595
 1372SOL      H 5486   2.379   2.722   1.964  2.9424 -0.2403  0.0362
 1372SOL      H 5487   2.337   2.793   2.081 -0.7886 -3.3445 -1.6691
 1372SOL      E 5488   2.328   2.774   2.002  0.7174 -0.4512  0.1287
 1373SOL      O 5489   0.332   2.748   2.933  0.9465 -0.5573 -0.4783
 1373SOL      H 5490   0.386   2.673   2.910 -0.0553  0.6708 -1.4695
 1373SOL      H 5491   0.312   2.754   3.028 -1.4608  2.3401  0.0680
 1373SOL      E 5492   0.339   2.734   2.947  0.3661  0.1606 -0.2668
 1374SOL      O 5493   1.340   2.901   2.503 -0.9081 -0.6801 -0.6654
 1374SOL      H 5494   1.333   2.940   2.590 -0.7415 -0.1032 -0.0870
 1374SOL      H 5495   1.387   2.961   2.444 -0.2449  0.8278 -1.6414
 1374SOL      E 5496   1.348   2.921   2.508 -0.5370 -0.4259 -0.0100
 1375SOL      O 5497   2.114   0.993   0.848  0.4790 -0.0449 -0.1904
 1375SOL      H 5498   2.135   0.905   0.877 -1.6747 -0.4053  0.8301
 1375SOL      H 5499   2.194   1.025   0.802  0.4415 -2.0776 -2.9384
 1375SOL      E 5500   2.135   0.982   0.845  0.0375 -0.5074  0.0600
 1376SOL      O 5501   1.208   3.286   1.946 -0.1427 -0.3939  0.2497
 1376SOL      H 5502   1.220   3.204   1.898 -0.1893 -0.5283  0.9810
 1376SOL      H 5503   1.297   3.322   1.953 -0.4097 -0.3398 -2.3990
 1376SOL      E 5504   1.228   3.277   1.938 -0.1006 -0.5178  0.0543
 1377SOL      O 5505   2.920   0.532   3.651  0.3598 -0.0161  0.1600
 1377SOL      H 5506   2.948   0.491   3.736 -1.4440 -1.0773  0.4986
 1377SOL      H 5507   3.001   0.551   3.606 -0.3534  1.1312 -2.8629
 1377SOL      E 5508   2.942   0.528   3.659  0.1664 -0.1297 -0.2320
 1378SOL      O 5509   3.343   1.693   2.383 -0.5492  0.6408  0.4719
 1378SOL      H 5510   3.304   1.766   2.435  0.9062  1.5699  2.5817
 1378SOL      H 5511   3.281   1.616   2.392 -1.2533  0.7763 -1.8648
 1378SOL      E 5512   3.323   1.692   2.395  0.0401  0.5286  0.0567
 1379SOL      O 5513   3.400   2.327   1.628  0.4924  0.2990  0.0873
 1379SOL      H 5514   3.364   2.414   1.642  0.8682  1.0926  0.5474
 1379SOL      H 5515   3.327   2.258   1.623 -0.3821  1.3709 -0.7720
 1379SOL      E 5516   3.378   2.330   1.630  0.0469  0.1765 -0.0034
 1380SOL      O 5517   3.013   0.823   3.762  0.5767 -0.2737  0.0708
 1380SOL      H 5518   3.066   0.794   3.838  0.4928 -0.5320 -2.5862
 1380SOL      H 5519   3.019   0.754   3.699 -1.3078 -4.0151  0.2700
 1380SOL      E 5520   3.025   0.803   3.765  0.0351 -0.0521 -0.1389
 1381SOL      O 5521   3.582   1.753   1.278  0.6943 -0.3220 -0.4168
 1381SOL      H 5522   3.677   1.740   1.281 -2.7599 -0.9405 -0.4977
 1381SOL      H 5523   3.533   1.691   1.334  1.6765  0.0116  0.2056
 1381SOL      E 5524   3.592   1.738   1.290  0.1602  0.0342 -0.0484
 1382SOL      O 5525   2.198   2.552   3.144  0.1863 -0.1616 -0.2756
 1382SOL      H 5526   2.161   2.568   3.058  1.2931  3.1763 -3.1354
 1382SOL      H 5527   2.259   2.622   3.168  0.1455  0.8718  0.6143
 1382SOL      E 5528   2.203   2.569   3.132  0.2294  0.4589 -0.4110
 1383SOL      O 5529   0.818   3.139   3.466 -0.4806  0.3987 -0.5068
 1383SOL      H 5530   0.907   3.178   3.454 -2.2534 -0.6959 -0.0081
 1383SOL      H 5531   0.840   3.052   3.474 -2.4903  4.1718 -1.9766
 1383SOL      E 5532   0.840   3.130   3.465 -0.5459  0.3008 -0.3054
 1384SOL      O 5533   3.593   0.020   0.540 -0.1563  0.1065 -0.7755
 1384SOL      H 5534   3.683   0.036   0.580 -0.1856 -1.1330 -1.5536
 1384SOL      H 5535   3.529   0.089   0.574 -1.4237  0.0890  0.6961
 1384SOL      E 5536   3.598   0.037   0.555  0.2463  0.5223 -0.0198
 1385SOL      O 5537   0.312   1.014   2.445 -0.2046 -0.0945 -0.7740
 1385SOL      H 5538   0.259   1.083   2.489  0.9399 -1.6864  0.1444
 1385SOL      H 5539   0.259   0.989   2.369 -0.0168 -0.6419 -0.7170
 1385SOL      E 5540   0.291   1.023   2.439  0.1762 -0.4620 -0.0363
 1386SOL      O 5541   2.528   0.004   1.874 -0.1822  0.4648 -0.0512
 1386SOL      H 5542   2.543  -0.091   1.913  1.5798 -1.4269 -0.2045
 1386SOL      H 5543   2.450  -0.007   1.819  4.8966 -0.7039 -0.5886
 1386SOL      E 5544   2.515  -0.017   1.871  0.4163  0.0153 -0.2320
 1387SOL      O 5545   2.668   2.701   0.253  0.0690 -0.5195  0.6824
 1387SOL      H 5546   2.688   2.622   0.309 -2.0507  0.5151 -0.7449
 1387SOL      H 5547   2.750   2.727   0.210  0.3627  1.7374 -0.0200
 1387SOL      E 5548   2.688   2.690   0.256 -0.6462 -0.2811  0.5726
 1388SOL      O 5549   1.874   1.531   2.375  0.1446  0.3942 -0.1764
 1388SOL      H 5550   1.796   1.527   2.316 -0.8829  0.8878 -0.6404
 1388SOL      H 5551   1.960   1.525   2.323 -0.6547  0.8906 -0.5114
 1388SOL      E 5552   1.876   1.529   2.353 -0.1149 -0.0471  0.2194
 1389SOL      O 5553   3.482   2.984   1.963 -0.0888 -0.4219 -0.1397
 1389SOL      H 5554   3.391   3.024   1.958  2.7679 -0.1168 -1.0528
 1389SOL      H 5555   3.471   2.890   1.981  0.0706 -2.6056  1.8420
 1389SOL      E 5556   3.462   2.973   1.966  0.3207 -0.7574  0.0551
 1390SOL      O 5557   1.708   0.542   1.317 -0.2873  0.2679 -0.2831
 1390SOL      H 5558   1.695   0.630   1.357 -0.3061  3.1602  0.5122
 1390SOL      H 5559   1.765   0.567   1.240 -0.6618  2.2738 -3.0755
 1390SOL      E 5560   1.717   0.564   1.309 -0.4479  0.6864 -0.3154
 1391SOL      O 5561   2.664   0.416   2.604  0.0303 -0.5106 -0.5694
 1391SOL      H 5562   2.639   0.386   2.515 -0.5995 -1.2083 -0.1496
 1391SOL      H 5563   2.752   0.372   2.603  2.1242  2.5656  0.1496
 1391SOL      E 5564   2.676   0.402   2.586  0.6602 -0.0199 -0.5026
 1392SOL      O 5565   1.705   1.976   0.636 -0.0791 -0.3717  0.0622
 1392SOL      H 5566   1.748   2.002   0.724 -1.3719  0.3964  1.2774
 1392SOL      H 5567   1.773   1.939   0.576 -3.4723 -1.9322  1.8407
 1392SOL      E 5568   1.727   1.974   0.642 -0.3932 -0.0306  0.6575
 1393SOL      O 5569   2.581   1.775   0.385 -0.5236  0.2446 -0.2243
 1393SOL      H 5570   2.497   1.814   0.421 -0.5819  0.9619 -1.0262
 1393SOL      H 5571   2.557   1.711   0.315  1.4684  2.1271  0.6605
 1393SOL      E 5572   2.559   1.770   0.378 -0.0589  0.4191 -0.2956
 1394SOL      O 5573   2.627   0.621   3.323  0.2595  0.2068  0.1213
 1394SOL      H 5574   2.631   0.548   3.262 -1.7034  0.7398 -0.2776
 1394SOL      H 5575   2.668   0.586   3.404  0.2308  1.1944  2.1268
 1394SOL      E 5576   2.636   0.600   3.327 -0.1071  0.4510  0.7018
 1395SOL      O 5577   1.179   3.029   1.838  0.0163 -0.0088 -0.1379
 1395SOL      H 5578   1.202   3.035   1.744 -0.9409  1.6195  0.1031
 1395SOL      H 5579   1.090   2.997   1.846  0.3566 -0.2875  2.0938
 1395SOL      E 5580   1.166   3.024   1.821  0.4392  0.1840  0.1988
 1396SOL      O 5581   1.246   1.281   3.426 -0.2545 -0.2410  0.3201
 1396SOL      H 5582   1.193   1.346   3.476 -1.2996 -2.2995 -2.6370
 1396SOL      H 5583   1.221   1.306   3.335 -2.8036  0.4602 -0.6763
 1396SOL      E 5584   1.230   1.299   3.417 -0.1315 -0.7924 -0.1028
 1397SOL      O 5585   3.546   1.377   0.998  0.5215 -0.8674  0.1088
 1397SOL      H 5586   3.639   1.373   1.027 -1.9061  0.5939  2.9630
 1397SOL      H 5587   3.520   1.464   1.025 -1.2473 -3.4385  0.6925
 1397SOL      E 5588   3.560   1.394   1.009 -0.3171 -0.5164  0.3840
 1398SOL      O 5589   2.025   2.685   1.755 -0.5916 -1.1096 -0.4551
 1398SOL      H 5590   2.084   2.756   1.732 -1.7663  1.6770 -1.1499
 1398SOL      H 5591   1.989   2.709   1.846  0.0902 -1.1771  0.4139
 1398SOL      E 5592   2.029   2.704   1.768 -0.0472  0.0093 -0.0520
 1399SOL      O 5593   1.108   1.727   2.698 -0.1574  0.0878 -0.8419
 1399SOL      H 5594   1.095   1.775   2.619  0.4176  2.1887  0.9380
 1399SOL      H 5595   1.023   1.691   2.738 -1.1029 -0.5253  1.3193
 1399SOL      E 5596   1.089   1.729   2.690 -0.1349  0.1022  0.0412
 1400SOL      O 5597   3.449   0.561   2.052  0.1665  0.5544 -0.0440
 1400SOL      H 5598   3.443   0.464   2.051 -1.1094  1.3123  0.0597
 1400SOL      H 5599   3.374   0.593   2.008 -1.7107  0.9534  0.3133
 1400SOL      E 5600   3.433   0.548   2.043 -0.3088  0.2179  0.4043
 1401SOL      O 5601   1.331   2.634   0.263  0.5861  0.2132 -0.0388
 1401SOL      H 5602   1.305   2.577   0.335 -2.1232  0.0390  1.9955
 1401SOL      H 5603   1.358   2.571   0.196 -1.4886  2.3904 -2.2512
 1401SOL      E 5604   1.331   2.610   0.264 -0.0580  0.3460  0.2131
 1402SOL      O 5605   0.001   1.121   3.844 -0.1508 -0.3027 -0.0209
 1402SOL      H 5606   0.026   1.029   3.848  2.9597  0.1468  1.2208
 1402SOL      H 5607   0.088   1.165   3.830  0.8980  1.6670  0.0058
 1402SOL      E 5608   0.023   1.111   3.842  0.2332  0.4382 -0.5114
 1403SOL      O 5609   2.714   0.147   1.433  0.1120  0.8699  0.2152
 1403SOL      H 5610   2.769   0.221   1.410  2.9711  1.4006  0.3667
 1403SOL      H 5611   2.627   0.174   1.461  0.3340 -1.0135  0.9098
 1403SOL      E 5612   2.708   0.167   1.434  0.4406  0.4078  0.4540
 1404SOL      O 5613   0.144   3.562   2.188  0.3089 -0.3033 -0.5942
 1404SOL      H 5614   0.182   3.503   2.125 -0.2469 -3.0461 -2.0916
 1404SOL      H 5615   0.132   3.514   2.275  1.4218 -0.7849  1.7974
 1404SOL      E 5616   0.149   3.541   2.193  0.4749 -0.4645 -0.4045
 1405SOL      O 5617   3.070   0.560   2.433  0.0922 -0.0383  0.3477
 1405SOL      H 5618   2.999   0.620   2.397  1.0206  3.1024 -0.4718
 1405SOL      H 5619   3.092   0.595   2.518  1.9042  0.8657  0.0304
 1405SOL      E 5620   3.060   0.579   2.443  0.5416  0.1195  0.1495
 1406SOL      O 5621   0.185   1.854   0.970 -0.0466 -0.2057 -0.0666
 1406SOL      H 5622   0.090   1.879   0.963  3.1859  0.1695  2.2095
 1406SOL      H 5623   0.200   1.772   0.924  0.4711  0.8371  1.6028
 1406SOL      E 5624   0.169   1.843   0.959  0.0889 -0.1403  0.1579
 1407SOL      O 5625   2.552   2.151   2.315 -0.1038 -0.1145  0.4836
 1407SOL      H 5626   2.622   2.133   2.381  1.5506  1.7265 -0.1105
 1407SOL      H 5627   2.554   2.250   2.313  0.7634 -0.6451 -0.2441
 1407SOL      E 5628   2.566   2.167   2.328  0.2914 -0.0009 -0.1176
 1408SOL      O 5629   0.599   1.991   0.416  0.1621  0.2759 -0.3031
 1408SOL      H 5630   0.521   2.056   0.425  1.0237  0.0941  0.3395
 1408SOL      H 5631   0.565   1.903   0.410  0.9630 -0.2269  0.2471
 1408SOL      E 5632   0.576   1.987   0.417  0.0666 -0.3741 -0.2281
 1409SOL      O 5633   0.141   3.319   0.158 -0.1659  0.8387 -0.0248
 1409SOL      H 5634   0.085   3.340   0.083 -4.3399 -2.9662  2.5007
 1409SOL      H 5635   0.233   3.342   0.134 -0.0469 -2.4034 -1.9373
 1409SOL      E 5636   0.148   3.328   0.138 -0.4946 -0.2896 -0.0564
 1410SOL      O 5637   1.876   2.002   3.448 -0.1992  0.2008  0.4946
 1410SOL      H 5638   1.858   1.907   3.481  1.2273 -3.2534  1.2523
 1410SOL      H 5639   1.876   1.985   3.353  0.5598 -0.7481  0.5569
 1410SOL      E 5640   1.872   1.979   3.436  0.2986 -0.8461  0.8416
 1411SOL      O 5641   2.222   3.491   3.098  0.1295 -0.4694 -0.5772
 1411SOL      H 5642   2.255   3.589   3.089 -0.6181 -0.0284 -1.0969
 1411SOL      H 5643   2.132   3.500   3.075  0.4535  0.7414  2.7937
 1411SOL      E 5644   2.211   3.513   3.092  0.0387  0.0980 -0.5555
 1412SOL      O 5645   0.687   2.802   0.353  0.3027 -0.2622 -0.8009
 1412SOL      H 5646   0.599   2.778   0.398 -0.5211 -0.0225  0.8570
 1412SOL      H 5647   0.753   2.813   0.425 -0.3017  0.5189  1.2952
 1412SOL      E 5648   0.683   2.799   0.377  0.0602 -0.2351 -0.4733
 1413SOL      O 5649   2.540   0.164   3.243 -0.0547 -0.3750 -0.7679
 1413SOL      H 5650   2.626   0.169   3.199  1.1008  0.8562  0.3168
 1413SOL      H 5651   2.565   0.145   3.333 -0.7503  0.4486  0.0527
 1413SOL      E 5652   2.562   0.161   3.252 -0.3334 -0.6372 -0.2642
 1414SOL      O 5653   0.845   2.709   0.553  0.6689 -0.3909  1.0486
 1414SOL      H 5654   0.937   2.711   0.583 -0.0196  1.0333 -0.6190
 1414SOL      H 5655   0.819   2.615   0.553  1.0982  0.1291  2.6517
 1414SOL      E 5656   0.858   2.690   0.559  0.3227 -0.2480  0.9920
 1415SOL      O 5657   0.831   1.901   2.230  0.3099 -0.9424  0.0560
 1415SOL      H 5658   0.833   1.824   2.174 -0.2899  2.1791  1.1568
 1415SOL      H 5659   0.868   1.975   2.176  0.6647 -2.1971  0.4895
 1415SOL      E 5660   0.838   1.901   2.208  0.0139 -0.3193  0.1897
 1416SOL      O 5661   1.203   1.523   0.381  0.7650 -0.2328  0.2899
 1416SOL      H 5662   1.205   1.557   0.473  3.8061 -0.0870  2.9702
 1416SOL      H 5663   1.169   1.593   0.326 -0.6245  1.0982  1.1749
 1416SOL      E 5664   1.197   1.544   0.389  0.4259 -0.0284  0.4404
 1417SOL      O 5665   0.089   2.771   0.698 -0.0445 -0.2782  0.1025
 1417SOL      H 5666   0.038   2.844   0.738 -0.3895  1.3432  0.3047
 1417SOL      H 5667   0.029   2.699   0.713 -2.7401  3.9536  2.1680
 1417SOL      E 5668   0.067   2.771   0.709 -0.1706  0.3242  0.0001
 1418SOL      O 5669   0.375   3.257   2.492 -0.0064 -0.0258 -0.1272
 1418SOL      H 5670   0.441   3.325   2.507  2.0749 -0.5797 -3.5161
 1418SOL      H 5671   0.323   3.236   2.563 -0.1876  1.0341 -1.7025
 1418SOL      E 5672   0.378   3.266   2.509  0.2559  0.1075 -0.7876
 1419SOL      O 5673   2.795   1.985   0.571  0.1297 -0.3376 -0.2743
 1419SOL      H 5674   2.875   2.036   0.581 -3.1640 -3.2557  2.0207
 1419SOL      H 5675   2.803   1.932   0.489 -2.6759  1.2831  0.3844
 1419SOL      E 5676   2.813   1.984   0.557 -0.5765 -0.4705 -0.0926
 1420SOL      O 5677   2.639   2.092   2.045 -0.5459  0.1881 -0.5291
 1420SOL      H 5678   2.579   2.145   1.998  1.8888  0.5008  0.7398
 1420SOL      H 5679   2.602   2.075   2.132 -1.4233 -1.5438  0.0872
 1420SOL      E 5680   2.620   2.099   2.053  0.2854 -0.1624 -0.0119
 1421SOL      O 5681   1.363   2.496   0.038 -0.3515  0.4452  0.4355
 1421SOL      H 5682   1.422   2.517  -0.038 -0.5312  0.8880  1.2091
 1421SOL      H 5683   1.332   2.408   0.015 -2.5412  1.0107 -0.2950
 1421SOL      E 5684   1.368   2.482   0.018 -0.7139  0.5039  0.1396
 1422SOL      O 5685   1.435   0.279   0.774  0.4701 -0.6508 -0.0093
 1422SOL      H 5686   1.512   0.305   0.722 -1.8409  1.0481  3.1006
 1422SOL      H 5687   1.358   0.284   0.720 -1.9218  2.1356  1.5572
 1422SOL      E 5688   1.435   0.285   0.753 -0.0436  0.4732  0.3196
 1423SOL      O 5689   3.308   2.750   0.967  0.5247  0.1630  0.1849
 1423SOL      H 5690   3.225   2.770   1.022 -1.1699  0.4967  2.4895
 1423SOL      H 5691   3.283   2.779   0.879 -0.4639  0.2900  0.7837
 1423SOL      E 5692   3.286   2.760   0.960  0.1437  0.0066  0.5846
 1424SOL      O 5693   1.382   0.559   3.850  0.0127  0.5527  0.4469
 1424SOL      H 5694   1.302   0.598   3.885  0.9214  2.9886 -1.9326
 1424SOL      H 5695   1.393   0.466   3.874 -0.6480 -2.6738 -2.7964
 1424SOL      E 5696   1.368   0.548   3.862  0.1648  0.3516 -0.5960
 1425SOL      O 5697   1.744   3.542   2.971 -0.3513 -0.4577  0.4746
 1425SOL      H 5698   1.653   3.524   2.992  0.7099 -3.4124 -0.2646
 1425SOL      H 5699   1.768   3.530   2.876 -1.5698  0.4628 -1.9092
 1425SOL      E 5700   1.730   3.536   2.956 -0.5123 -0.3271  0.0037
 1426SOL      O 5701   2.944   3.242   0.656  0.0367  0.2563  0.5011
 1426SOL      H 5702   2.964   3.174   0.592 -1.0784 -0.3845  1.4174
 1426SOL      H 5703   2.940   3.185   0.735  2.7702 -2.8490 -0.2273
 1426SOL      E 5704   2.947   3.217   0.659  0.1961  0.0509  0.2883
 1427SOL      O 5705   2.051   0.632   3.364  0.3997  0.0375 -0.1934
 1427SOL      H 5706   2.042   0.551   3.408 -1.3448  1.0888 -0.6314
 1427SOL      H 5707   1.967   0.684   3.376 -0.1072 -0.1134 -0.3974
 1427SOL      E 5708   2.033   0.626   3.375  0.2880  0.5526 -0.1939
 1428SOL      O 5709   1.432   1.607   3.981  0.0402  0.4703  0.1414
 1428SOL      H 5710   1.518   1.587   3.938 -1.1301 -0.0654 -1.1685
 1428SOL      H 5711   1.444   1.575   4.070 -0.4653  0.6689 -1.8513
 1428SOL      E 5712   1.452   1.597   3.990 -0.1088  0.4356 -0.3395
 1429SOL      O 5713   1.694   2.762   3.130  0.1871  0.0074  0.2238
 1429SOL      H 5714   1.788   2.773   3.145 -5.0289 -0.2354 -2.1870
 1429SOL      H 5715   1.650   2.845   3.156 -0.6622  2.1706  2.1417
 1429SOL      E 5716   1.704   2.781   3.138 -0.3609  0.0381 -0.0821
 1430SOL      O 5717   1.385   0.936   3.685  0.1919 -0.0571  0.3411
 1430SOL      H 5718   1.392   0.846   3.649 -0.9374  0.0187  0.7714
 1430SOL      H 5719   1.456   0.952   3.747 -2.2248 -1.8283  0.8155
 1430SOL      E 5720   1.401   0.921   3.690 -0.3775 -0.3289  0.5142
 1431SOL      O 5721   1.412   0.235   1.582  1.0226 -0.1919  0.1580
 1431SOL      H 5722   1.467   0.162   1.588  0.2447 -1.5959 -1.7680
 1431SOL      H 5723   1.453   0.285   1.512  0.0589 -2.4939  1.5961
 1431SOL      E 5724   1.431   0.231   1.569  0.7994 -1.0411  0.2809
 1432SOL      O 5725   1.444   3.059   2.317 -0.2425  0.2669  0.2856
 1432SOL      H 5726   1.462   3.156   2.301  0.4508  1.5459  0.3232
 1432SOL      H 5727   1.371   3.036   2.258 -3.5894  1.4674  2.6458
 1432SOL      E 5728   1.433   3.074   2.302 -0.5113  0.3144  0.6106
 1433SOL      O 5729   2.564   1.033   2.451  0.7990 -0.6105 -0.7089
 1433SOL      H 5730   2.562   1.123   2.480  1.2840 -0.4080 -0.7225
 1433SOL      H 5731   2.530   0.984   2.526  0.0622 -0.7314 -3.1059
 1433SOL      E 5732   2.557   1.041   2.472  0.5209 -0.3787 -0.5962
 1434SOL      O 5733   2.390   0.397   1.430  0.0602  0.2359 -0.1537
 1434SOL      H 5734   2.396   0.474   1.484 -0.6937 -0.8690  0.0750
 1434SOL      H 5735   2.427   0.322   1.483 -2.9335  0.7014  1.2310
 1434SOL      E 5736   2.399   0.397   1.451 -0.5664  0.0724  0.2606
 1435SOL      O 5737   0.718   1.906   3.752 -0.0499  0.0759  0.1433
 1435SOL      H 5738   0.715   1.982   3.818 -3.7381  0.5320  0.0135
 1435SOL      H 5739   0.633   1.899   3.706 -1.4567 -0.5459  0.6677
 1435SOL      E 5740   0.701   1.920   3.756 -0.1690 -0.3291  0.0774
 1436SOL      O 5741   1.050   0.083   2.751  0.1751  0.1562 -0.3632
 1436SOL      H 5742   1.127   0.130   2.725 -0.7625 -1.0386  1.5716
 1436SOL      H 5743   1.011   0.144   2.810  0.7522 -0.7951  2.4254
 1436SOL      E 5744   1.057   0.105   2.758  0.0637 -0.1255  0.5155
 1437SOL      O 5745   0.328   0.039   0.234 -0.5936 -0.0660  0.2484
 1437SOL      H 5746   0.232   0.037   0.233  2.0985  1.8513  0.2019
 1437SOL      H 5747   0.362   0.128   0.213  2.2192  0.5388 -0.0949
 1437SOL      E 5748   0.316   0.056   0.229  0.2522  0.2274  0.1368
 1438SOL      O 5749   3.370   2.025   0.555  0.2578  0.5107  0.1342
 1438SOL      H 5750   3.437   1.954   0.571  0.0103 -1.9249 -0.7589
 1438SOL      H 5751   3.374   2.061   0.643 -1.1158 -2.5777 -0.6210
 1438SOL      E 5752   3.384   2.018   0.576  0.0764  0.0473 -0.0013
 1439SOL      O 5753   2.039   0.464   1.181 -0.5320  0.6203  0.1501
 1439SOL      H 5754   2.058   0.388   1.232 -1.4416  0.1482  0.5138
 1439SOL      H 5755   1.992   0.427   1.102 -1.9588 -0.6367  0.6200
 1439SOL      E 5756   2.033   0.441   1.176 -0.1950  0.1165  0.2644
 1440SOL      O 5757   2.674   3.011   2.271 -0.1960  0.1120  0.0303
 1440SOL      H 5758   2.671   2.971   2.359 -0.1512  1.8941 -1.9108
 1440SOL      H 5759   2.668   3.106   2.278  0.5699  0.5126 -2.1427
 1440SOL      E 5760   2.672   3.022   2.290  0.0333  0.3214 -0.1692
 1441SOL      O 5761   1.197   2.707   1.523 -0.2706  0.2505 -0.2362
 1441SOL      H 5762   1.207   2.802   1.534  3.8425  0.1767 -1.4734
 1441SOL      H 5763   1.242   2.668   1.596  2.1738  0.4883  0.3020
 1441SOL      E 5764   1.208   2.718   1.540  0.5422  0.3114 -0.4208
 1442SOL      O 5765   0.292   3.117   1.241  0.1323 -0.2942  0.2237
 1442SOL      H 5766   0.306   3.212   1.222 -0.0751 -2.0459  0.0086
 1442SOL      H 5767   0.364   3.070   1.197  0.0940 -1.3923  1.4578
 1442SOL      E 5768   0.309   3.127   1.228 -0.0659 -0.4033  0.2628
 1443SOL      O 5769   0.109   2.973   3.145  0.0355 -0.0758  0.4021
 1443SOL      H 5770   0.069   2.916   3.083 -0.1531  0.7367 -1.8212
 1443SOL      H 5771   0.048   2.993   3.219  1.6214 -0.5544 -1.4099
 1443SOL      E 5772   0.089   2.966   3.147  0.3323  0.3795 -0.2171
 1444SOL      O 5773   2.385   1.449   1.476  0.0117 -0.0309  0.2922
 1444SOL      H 5774   2.316   1.425   1.407  1.5759  0.7548  1.2299
 1444SOL      H 5775   2.431   1.531   1.446 -1.4217  1.2614  2.0401
 1444SOL      E 5776   2.381   1.460   1.456  0.0867  0.1663  0.6299
 1445SOL      O 5777   3.023   1.644   2.642  0.1671 -0.2651  0.5573
 1445SOL      H 5778   3.028   1.700   2.566  0.8460 -0.6383  1.2449
 1445SOL      H 5779   2.982   1.561   2.612  1.2163 -0.1840  1.0742
 1445SOL      E 5780   3.016   1.639   2.621  0.4175 -0.4443  0.1599
 1446SOL      O 5781   1.733   1.068   0.133 -0.1623  0.2265  0.7160
 1446SOL      H 5782   1.633   1.080   0.143  1.8781 -0.6617  1.4595
 1446SOL      H 5783   1.739   1.010   0.212  0.6803 -2.0459  0.3876
 1446SOL      E 5784   1.714   1.058   0.151  0.1510  0.2809 -0.0113
 1447SOL      O 5785   3.566   2.674   1.059  0.4803 -0.4465  0.4143
 1447SOL      H 5786   3.475   2.711   1.041 -2.3395  0.6111 -0.5997
 1447SOL      H 5787   3.550   2.596   1.115 -2.1001 -0.5028 -1.7121
 1447SOL      E 5788   3.545   2.666   1.066  0.1422  0.0330 -0.1835
 1448SOL      O 5789   0.517   2.610   3.598  0.6345  0.3210  0.2690
 1448SOL      H 5790   0.489   2.544   3.530  0.6139  0.0524 -0.3565
 1448SOL      H 5791   0.463   2.595   3.675  3.0880 -1.7829 -2.6286
 1448SOL      E 5792   0.500   2.594   3.600  0.4436  0.0984 -0.2650
 1449SOL      O 5793   1.634   2.744   0.644  0.2652 -0.1835 -0.2048
 1449SOL      H 5794   1.679   2.741   0.731 -0.3601 -0.6106  0.3143
 1449SOL      H 5795   1.575   2.665   0.623  0.6381 -2.4940  0.0340
 1449SOL      E 5796   1.631   2.728   0.657  0.5067 -0.2031 -0.3755
[truncated: 77,036 more chars]
