# Supplementary material for: Water Potential from Adaptive Force Matching for Ice and Liquid with Revised Dispersion Predicts Supercooled Liquid Anomalies in Good Agreement with Two Independent Experimental Fits
Source: J Phys Chem B. 2024 Mar 27;128(14):3398–407. doi: 10.1021/acs.jpcb.3c06495 (PMC11017247; doi:10.1021/acs.jpcb.3c06495)
Supplement: Supplementary file 2 — jp3c06495_si_002.zip [file jp3c06495_si_002.zip › FL-rWAIL/grompp.mdp]

integrator          =  md
tinit               =  0.0
dt                  =  0.0005
nsteps              =  20000000
nstxout-compressed  =  2000
nstvout             =  0
nstfout             =  0
nstlog              =  200
nstenergy           =  200
nstlist             =  1
rlist		        =  1
energygrps          =  O  E  H
ns_type             =  grid
cutoff_scheme 	    =  Group

; Constraints
constraints         =  none

;Treatment of Vdw and Elctrostatics
dispcorr            = EnerPres
vdwtype             = User
energygrp_table     = E H
rvdw                = 1
coulombtype         = PME
rcoulomb    	    = 1
pme_order           = 6
ewald_rtol          = 1e-06

; Temperature coupling is on
Tcoupl              =  Nose-Hoover
tau_t               =  2
tc-grps             =  System
ref_t               =  298.00

; Pressure coupling is on
Pcoupl              =  Parrinello-Rahman
Pcoupltype	    =  isotropic
tau_p               =  5 
ref_p               =  1.0 
compressibility     =  4.5e-5 
