# Supplementary material for: Water Potential from Adaptive Force Matching for Ice and Liquid with Revised Dispersion Predicts Supercooled Liquid Anomalies in Good Agreement with Two Independent Experimental Fits
Source: J Phys Chem B. 2024 Mar 27;128(14):3398–407. doi: 10.1021/acs.jpcb.3c06495 (PMC11017247; doi:10.1021/acs.jpcb.3c06495)
Supplement: Supplementary file 2 — jp3c06495_si_002.zip [file jp3c06495_si_002.zip › FL-rWAIL/rWAIL.top]

; rWAIL water model

;LJ	Geometric
[ defaults ]
; nbfunc	comb-rule	gen-pairs	fudgeLJ		fudgeQQ
    1           1         no          1           1

[ atomtypes ]
; name    mass    charge  ptype     c6          c12
  O   15.99940    0.000     A      0.0          0.0
  H    1.00800    0.000     A      0.0          0.0
  E    0.00000    0.000     D      0.0          0.0

[ nonbond_params ]
O      O      1      0.002554658352 1.000
E      H      1      0.000      1.000
E      O      1      0.000      0.000
H      O      1      0.000      0.000
E      E      1      0.000      0.000
H      H      1      0.000      0.000

;;;;;;;;;;;;;;;;;;;;;;;;;;;;;;;;;;;;;;;;;;;;;;;;;;;;;;;;;;;;;;;;;;;;;;;;;;;;
;; This a flexible model with a dummy site.
;; This has four interaction sites in total.
;;;;;;;;;;;;;;;;;;;;;;;;;;;;;;;;;;;;;;;;;;;;;;;;;;;;;;;;;;;;;;;;;;;;;;;;;;;;
[ moleculetype ]
; molname	nrexcl
  SOL         2

[ atoms ]
; ID	AtmTyp	Res#	ResName	AtmName	Chg# 	charge
  1      O       1      SOL      O       1       0.00000000
  2      H       1      SOL      H       2       0.6732053036584803
  3      H       1      SOL      H       2       0.6732053036584803
  4      E       1      SOL      E       3      -1.3464106073169606

[ bonds ]
  1 2   8   0   1.000
  1 3   8   0   1.000

[ angles ]
; i j k
2    1    3    1    106.66115    338.10903

[ dummies3 ]
; The position of the dummies is as follows:
;
;        O1
;      / |  \
;     /  |   \
;    /   D4   \
;   H2        H3
;
;
; Dummy		from			funct		a		b
   4      1  2   3            1        0.20    0.20

[ exclusions ]
; iatom excluded from interaction with i
  1   2   3   4
  2   1   3   4
  3   1   2   4
  4   1   2   3

[ system ]
; Name
  Water

[ molecules ]
; Compound        #mols
SOL                1728
