# Supplementary material for: Water Potential from Adaptive Force Matching for Ice and Liquid with Revised Dispersion Predicts Supercooled Liquid Anomalies in Good Agreement with Two Independent Experimental Fits
Source: J Phys Chem B. 2024 Mar 27;128(14):3398–407. doi: 10.1021/acs.jpcb.3c06495 (PMC11017247; doi:10.1021/acs.jpcb.3c06495)
Supplement: Supplementary file 2 — jp3c06495_si_002.zip [file jp3c06495_si_002.zip › FL-rWAIL/rWAIL.xvg]

      0.00000000e+00       0.00000000e+00       0.00000000e+00       0.00000000e+00       0.00000000e+00       0.00000000e+00       0.00000000e+00
      5.00000000e-04       0.00000000e+00       0.00000000e+00       0.00000000e+00       0.00000000e+00       0.00000000e+00       0.00000000e+00
      1.00000000e-03       0.00000000e+00       0.00000000e+00       0.00000000e+00       0.00000000e+00       0.00000000e+00       0.00000000e+00
      1.50000000e-03       0.00000000e+00       0.00000000e+00       0.00000000e+00       0.00000000e+00       0.00000000e+00       0.00000000e+00
      2.00000000e-03       0.00000000e+00       0.00000000e+00       0.00000000e+00       0.00000000e+00       0.00000000e+00       0.00000000e+00
      2.50000000e-03       0.00000000e+00       0.00000000e+00       0.00000000e+00       0.00000000e+00       0.00000000e+00       0.00000000e+00
      3.00000000e-03       0.00000000e+00       0.00000000e+00       0.00000000e+00       0.00000000e+00       0.00000000e+00       0.00000000e+00
      3.50000000e-03       0.00000000e+00       0.00000000e+00       0.00000000e+00       0.00000000e+00       0.00000000e+00       0.00000000e+00
      4.00000000e-03       0.00000000e+00       0.00000000e+00       0.00000000e+00       0.00000000e+00       0.00000000e+00       0.00000000e+00
      4.50000000e-03       0.00000000e+00       0.00000000e+00       0.00000000e+00       0.00000000e+00       0.00000000e+00       0.00000000e+00
      5.00000000e-03       0.00000000e+00       0.00000000e+00       0.00000000e+00       0.00000000e+00       0.00000000e+00       0.00000000e+00
      5.50000000e-03       0.00000000e+00       0.00000000e+00      -3.61263315e+13      -3.94105435e+16       8.04643191e+05       3.29742779e+07
      6.00000000e-03       0.00000000e+00       0.00000000e+00      -2.14334705e+13      -2.14334705e+16       7.88323815e+05       3.23055099e+07
      6.50000000e-03       0.00000000e+00       0.00000000e+00      -1.32592775e+13      -1.22393331e+16       7.72335420e+05       3.16503055e+07
      7.00000000e-03       0.00000000e+00       0.00000000e+00      -8.49985975e+12      -7.28559407e+15       7.56671294e+05       3.10083896e+07
      7.50000000e-03       0.00000000e+00       0.00000000e+00      -5.61865569e+12      -4.49492455e+15       7.41324861e+05       3.03794928e+07
      8.00000000e-03       0.00000000e+00       0.00000000e+00      -3.81469727e+12      -2.86102295e+15       7.26289676e+05       2.97633509e+07
      8.50000000e-03       0.00000000e+00       0.00000000e+00      -2.65146834e+12      -1.87162471e+15       7.11559427e+05       2.91597053e+07
      9.00000000e-03       0.00000000e+00       0.00000000e+00      -1.88167642e+12      -1.25445095e+15       6.97127930e+05       2.85683026e+07
      9.50000000e-03       0.00000000e+00       0.00000000e+00      -1.36037414e+12      -8.59183669e+14       6.82989125e+05       2.79888944e+07
      1.00000000e-02       0.00000000e+00       0.00000000e+00      -1.00000000e+12      -6.00000000e+14       6.69137077e+05       2.74212374e+07
      1.05000000e-02       0.00000000e+00       0.00000000e+00      -7.46215397e+11      -4.26408798e+14       6.55565969e+05       2.68650934e+07
      1.10000000e-02       0.00000000e+00       0.00000000e+00      -5.64473930e+11      -3.07894871e+14       6.42270104e+05       2.63202289e+07
      1.15000000e-02       0.00000000e+00       0.00000000e+00      -4.32327596e+11      -2.25562224e+14       6.29243899e+05       2.57864150e+07
      1.20000000e-02       0.00000000e+00       0.00000000e+00      -3.34897977e+11      -1.67448988e+14       6.16481884e+05       2.52634276e+07
      1.25000000e-02       0.00000000e+00       0.00000000e+00      -2.62144000e+11      -1.25829120e+14       6.03978703e+05       2.47510473e+07
      1.30000000e-02       0.00000000e+00       0.00000000e+00      -2.07176211e+11      -9.56197897e+13       5.91729105e+05       2.42490587e+07
      1.35000000e-02       0.00000000e+00       0.00000000e+00      -1.65195187e+11      -7.34200830e+13       5.79727948e+05       2.37572513e+07
      1.40000000e-02       0.00000000e+00       0.00000000e+00      -1.32810309e+11      -5.69187037e+13       5.67970192e+05       2.32754184e+07
      1.45000000e-02       0.00000000e+00       0.00000000e+00      -1.07594974e+11      -4.45220584e+13       5.56450900e+05       2.28033579e+07
      1.50000000e-02       0.00000000e+00       0.00000000e+00      -8.77914952e+10      -3.51165981e+13       5.45165238e+05       2.23408715e+07
      1.55000000e-02       0.00000000e+00       0.00000000e+00      -7.21123770e+10      -2.79144685e+13       5.34108466e+05       2.18877649e+07
      1.60000000e-02       0.00000000e+00       0.00000000e+00      -5.96046448e+10      -2.23517418e+13       5.23275941e+05       2.14438481e+07
      1.65000000e-02       0.00000000e+00       0.00000000e+00      -4.95560103e+10      -1.80203674e+13       5.12663117e+05       2.10089345e+07
      1.70000000e-02       0.00000000e+00       0.00000000e+00      -4.14291928e+10      -1.46220680e+13       5.02265537e+05       2.05828417e+07
      1.75000000e-02       0.00000000e+00       0.00000000e+00      -3.48154255e+10      -1.19367173e+13       4.92078835e+05       2.01653907e+07
      1.80000000e-02       0.00000000e+00       0.00000000e+00      -2.94011941e+10      -9.80039804e+12       4.82098735e+05       1.97564062e+07
      1.85000000e-02       0.00000000e+00       0.00000000e+00      -2.49442028e+10      -8.09001173e+12       4.72321046e+05       1.93557165e+07
      1.90000000e-02       0.00000000e+00       0.00000000e+00      -2.12558460e+10      -6.71237241e+12       4.62741664e+05       1.89631534e+07
      1.95000000e-02       0.00000000e+00       0.00000000e+00      -1.81883093e+10      -5.59640287e+12       4.53356566e+05       1.85785521e+07
      2.00000000e-02       0.00000000e+00       0.00000000e+00      -1.56250000e+10      -4.68750000e+12       4.44161812e+05       1.82017511e+07
      2.05000000e-02       0.00000000e+00       0.00000000e+00      -1.34733885e+10      -3.94343079e+12       4.35153541e+05       1.78325921e+07
      2.10000000e-02       0.00000000e+00       0.00000000e+00      -1.16596156e+10      -3.33131873e+12       4.26327972e+05       1.74709203e+07
      2.15000000e-02       0.00000000e+00       0.00000000e+00      -1.01243987e+10      -2.82541360e+12       4.17681399e+05       1.71165837e+07
      2.20000000e-02       0.00000000e+00       0.00000000e+00      -8.81990516e+09      -2.40542868e+12       4.09210191e+05       1.67694336e+07
      2.25000000e-02       0.00000000e+00       0.00000000e+00      -7.70734663e+09      -2.05529243e+12       4.00910792e+05       1.64293242e+07
      2.30000000e-02       0.00000000e+00       0.00000000e+00      -6.75511869e+09      -1.76220487e+12       3.92779717e+05       1.60961128e+07
      2.35000000e-02       0.00000000e+00       0.00000000e+00      -5.93735240e+09      -1.51591976e+12       3.84813552e+05       1.57696594e+07
      2.40000000e-02       0.00000000e+00       0.00000000e+00      -5.23278089e+09      -1.30819522e+12       3.77008954e+05       1.54498269e+07
      2.45000000e-02       0.00000000e+00       0.00000000e+00      -4.62384741e+09      -1.13237079e+12       3.69362644e+05       1.51364812e+07
      2.50000000e-02       0.00000000e+00       0.00000000e+00      -4.09600000e+09      -9.83040000e+11       3.61871414e+05       1.48294905e+07
      2.55000000e-02       0.00000000e+00       0.00000000e+00      -3.63713078e+09      -8.55795478e+11       3.54532116e+05       1.45287261e+07
      2.60000000e-02       0.00000000e+00       0.00000000e+00      -3.23712830e+09      -7.47029607e+11       3.47341671e+05       1.42340617e+07
      2.65000000e-02       0.00000000e+00       0.00000000e+00      -2.88751837e+09      -6.53777745e+11       3.40297058e+05       1.39453735e+07
      2.70000000e-02       0.00000000e+00       0.00000000e+00      -2.58117479e+09      -5.73594398e+11       3.33395322e+05       1.36625403e+07
      2.75000000e-02       0.00000000e+00       0.00000000e+00      -2.31208522e+09      -5.04454957e+11       3.26633562e+05       1.33854434e+07
      2.80000000e-02       0.00000000e+00       0.00000000e+00      -2.07516107e+09      -4.44677373e+11       3.20008942e+05       1.31139664e+07
      2.85000000e-02       0.00000000e+00       0.00000000e+00      -1.86608250e+09      -3.92859474e+11       3.13518678e+05       1.28479954e+07
      2.90000000e-02       0.00000000e+00       0.00000000e+00      -1.68117148e+09      -3.47828581e+11       3.07160047e+05       1.25874187e+07
      2.95000000e-02       0.00000000e+00       0.00000000e+00      -1.51728758e+09      -3.08600865e+11       3.00930379e+05       1.23321269e+07
      3.00000000e-02       0.00000000e+00       0.00000000e+00      -1.37174211e+09      -2.74348422e+11       2.94827057e+05       1.20820128e+07
      3.05000000e-02       0.00000000e+00       0.00000000e+00      -1.24222700e+09      -2.44372524e+11       2.88847520e+05       1.18369714e+07
      3.10000000e-02       0.00000000e+00       0.00000000e+00      -1.12675589e+09      -2.18081785e+11       2.82989258e+05       1.15968998e+07
      3.15000000e-02       0.00000000e+00       0.00000000e+00      -1.02361508e+09      -1.94974302e+11       2.77249809e+05       1.13616972e+07
      3.20000000e-02       0.00000000e+00       0.00000000e+00      -9.31322575e+08      -1.74622983e+11       2.71626765e+05       1.11312648e+07
      3.25000000e-02       0.00000000e+00       0.00000000e+00      -8.48593760e+08      -1.56663463e+11       2.66117765e+05       1.09055060e+07
      3.30000000e-02       0.00000000e+00       0.00000000e+00      -7.74312661e+08      -1.40784120e+11       2.60720496e+05       1.06843259e+07
      3.35000000e-02       0.00000000e+00       0.00000000e+00      -7.07507679e+08      -1.26717793e+11       2.55432692e+05       1.04676317e+07
      3.40000000e-02       0.00000000e+00       0.00000000e+00      -6.47331138e+08      -1.14234907e+11       2.50252132e+05       1.02553324e+07
      3.45000000e-02       0.00000000e+00       0.00000000e+00      -5.93041970e+08      -1.03137734e+11       2.45176642e+05       1.00473388e+07
      3.50000000e-02       0.00000000e+00       0.00000000e+00      -5.43991024e+08      -9.32556041e+10       2.40204090e+05       9.84356361e+06
      3.55000000e-02       0.00000000e+00       0.00000000e+00      -4.99608573e+08      -8.44408855e+10       2.35332389e+05       9.64392132e+06
      3.60000000e-02       0.00000000e+00       0.00000000e+00      -4.59393658e+08      -7.65656097e+10       2.30559494e+05       9.44832806e+06
      3.65000000e-02       0.00000000e+00       0.00000000e+00      -4.22904994e+08      -6.95186291e+10       2.25883400e+05       9.25670174e+06
      3.70000000e-02       0.00000000e+00       0.00000000e+00      -3.89753170e+08      -6.32032167e+10       2.21302145e+05       9.06896188e+06
      3.75000000e-02       0.00000000e+00       0.00000000e+00      -3.59593964e+08      -5.75350343e+10       2.16813804e+05       8.88502967e+06
      3.80000000e-02       0.00000000e+00       0.00000000e+00      -3.32122593e+08      -5.24404095e+10       2.12416493e+05       8.70482789e+06
      3.85000000e-02       0.00000000e+00       0.00000000e+00      -3.07068751e+08      -4.78548703e+10       2.08108367e+05       8.52828087e+06
      3.90000000e-02       0.00000000e+00       0.00000000e+00      -2.84192333e+08      -4.37218974e+10       2.03887615e+05       8.35531448e+06
      3.95000000e-02       0.00000000e+00       0.00000000e+00      -2.63279731e+08      -3.99918579e+10       1.99752468e+05       8.18585612e+06
      4.00000000e-02       0.00000000e+00       0.00000000e+00      -2.44140625e+08      -3.66210937e+10       1.95701187e+05       8.01983463e+06
      4.05000000e-02       0.00000000e+00       0.00000000e+00      -2.26605194e+08      -3.35711399e+10       1.91732072e+05       7.85718030e+06
      4.10000000e-02       0.00000000e+00       0.00000000e+00      -2.10521696e+08      -3.08080530e+10       1.87843456e+05       7.69782485e+06
      4.15000000e-02       0.00000000e+00       0.00000000e+00      -1.95754349e+08      -2.83018336e+10       1.84033708e+05       7.54170136e+06
      4.20000000e-02       0.00000000e+00       0.00000000e+00      -1.82181493e+08      -2.60259276e+10       1.80301227e+05       7.38874430e+06
      4.25000000e-02       0.00000000e+00       0.00000000e+00      -1.69693974e+08      -2.39567963e+10       1.76644447e+05       7.23888943e+06
      4.30000000e-02       0.00000000e+00       0.00000000e+00      -1.58193730e+08      -2.20735437e+10       1.73061831e+05       7.09207385e+06
      4.35000000e-02       0.00000000e+00       0.00000000e+00      -1.47592557e+08      -2.03575941e+10       1.69551877e+05       6.94823591e+06
      4.40000000e-02       0.00000000e+00       0.00000000e+00      -1.37811018e+08      -1.87924116e+10       1.66113109e+05       6.80731522e+06
      4.45000000e-02       0.00000000e+00       0.00000000e+00      -1.28777484e+08      -1.73632562e+10       1.62744085e+05       6.66925261e+06
      4.50000000e-02       0.00000000e+00       0.00000000e+00      -1.20427291e+08      -1.60569721e+10       1.59443390e+05       6.53399012e+06
      4.55000000e-02       0.00000000e+00       0.00000000e+00      -1.12701999e+08      -1.48618021e+10       1.56209638e+05       6.40147096e+06
      4.60000000e-02       0.00000000e+00       0.00000000e+00      -1.05548729e+08      -1.37672256e+10       1.53041471e+05       6.27163949e+06
      4.65000000e-02       0.00000000e+00       0.00000000e+00      -9.89195843e+07      -1.27638173e+10       1.49937560e+05       6.14444119e+06
      4.70000000e-02       0.00000000e+00       0.00000000e+00      -9.27711312e+07      -1.18431231e+10       1.46896600e+05       6.01982267e+06
      4.75000000e-02       0.00000000e+00       0.00000000e+00      -8.70639451e+07      -1.09975510e+10       1.43917316e+05       5.89773159e+06
      4.80000000e-02       0.00000000e+00       0.00000000e+00      -8.17622013e+07      -1.02202752e+10       1.40998456e+05       5.77811671e+06
      4.85000000e-02       0.00000000e+00       0.00000000e+00      -7.68333145e+07      -9.50515231e+09       1.38138795e+05       5.66092780e+06
      4.90000000e-02       0.00000000e+00       0.00000000e+00      -7.22476158e+07      -8.84664683e+09       1.35337132e+05       5.54611566e+06
      4.95000000e-02       0.00000000e+00       0.00000000e+00      -6.79780663e+07      -8.23976561e+09       1.32592291e+05       5.43363208e+06
      5.00000000e-02       0.00000000e+00       0.00000000e+00      -6.40000000e+07      -7.68000000e+09       1.29903119e+05       5.32342983e+06
      5.05000000e-02       0.00000000e+00       0.00000000e+00      -6.02908951e+07      -7.16327466e+09       1.27268488e+05       5.21546266e+06
      5.10000000e-02       0.00000000e+00       0.00000000e+00      -5.68301685e+07      -6.68590217e+09       1.24687292e+05       5.10968522e+06
      5.15000000e-02       0.00000000e+00       0.00000000e+00      -5.35989924e+07      -6.24454281e+09       1.22158446e+05       5.00605311e+06
      5.20000000e-02       0.00000000e+00       0.00000000e+00      -5.05801296e+07      -5.83616881e+09       1.19680888e+05       4.90452281e+06
      5.25000000e-02       0.00000000e+00       0.00000000e+00      -4.77577854e+07      -5.45803262e+09       1.17253580e+05       4.80505170e+06
      5.30000000e-02       0.00000000e+00       0.00000000e+00      -4.51174746e+07      -5.10763863e+09       1.14875501e+05       4.70759801e+06
      5.35000000e-02       0.00000000e+00       0.00000000e+00      -4.26459023e+07      -4.78271802e+09       1.12545652e+05       4.61212083e+06
      5.40000000e-02       0.00000000e+00       0.00000000e+00      -4.03308561e+07      -4.48120624e+09       1.10263057e+05       4.51858007e+06
      5.45000000e-02       0.00000000e+00       0.00000000e+00      -3.81611089e+07      -4.20122300e+09       1.08026756e+05       4.42693646e+06
      5.50000000e-02       0.00000000e+00       0.00000000e+00      -3.61263315e+07      -3.94105435e+09       1.05835811e+05       4.33715152e+06
      5.55000000e-02       0.00000000e+00       0.00000000e+00      -3.42170135e+07      -3.69913660e+09       1.03689301e+05       4.24918756e+06
      5.60000000e-02       0.00000000e+00       0.00000000e+00      -3.24243918e+07      -3.47404197e+09       1.01586326e+05       4.16300763e+06
      5.65000000e-02       0.00000000e+00       0.00000000e+00      -3.07403858e+07      -3.26446574e+09       9.95260021e+04       4.07857557e+06
      5.70000000e-02       0.00000000e+00       0.00000000e+00      -2.91575391e+07      -3.06921464e+09       9.75074648e+04       3.99585591e+06
      5.75000000e-02       0.00000000e+00       0.00000000e+00      -2.76689661e+07      -2.88719647e+09       9.55298666e+04       3.91481393e+06
      5.80000000e-02       0.00000000e+00       0.00000000e+00      -2.62683043e+07      -2.71741079e+09       9.35923770e+04       3.83541561e+06
      5.85000000e-02       0.00000000e+00       0.00000000e+00      -2.49496699e+07      -2.55894050e+09       9.16941826e+04       3.75762760e+06
      5.90000000e-02       0.00000000e+00       0.00000000e+00      -2.37076185e+07      -2.41094425e+09       8.98344864e+04       3.68141725e+06
      5.95000000e-02       0.00000000e+00       0.00000000e+00      -2.25371090e+07      -2.27264965e+09       8.80125077e+04       3.60675257e+06
      6.00000000e-02       0.00000000e+00       0.00000000e+00      -2.14334705e+07      -2.14334705e+09       8.62274815e+04       3.53360219e+06
      6.05000000e-02       0.00000000e+00       0.00000000e+00      -2.03923723e+07      -2.02238403e+09       8.44786583e+04       3.46193542e+06
      6.10000000e-02       0.00000000e+00       0.00000000e+00      -1.94097969e+07      -1.90916035e+09       8.27653038e+04       3.39172215e+06
      6.15000000e-02       0.00000000e+00       0.00000000e+00      -1.84820144e+07      -1.80312336e+09       8.10866988e+04       3.32293292e+06
      6.20000000e-02       0.00000000e+00       0.00000000e+00      -1.76055608e+07      -1.70376395e+09       7.94421384e+04       3.25553883e+06
      6.25000000e-02       0.00000000e+00       0.00000000e+00      -1.67772160e+07      -1.61061274e+09       7.78309321e+04       3.18951160e+06
      6.30000000e-02       0.00000000e+00       0.00000000e+00      -1.59939857e+07      -1.52323673e+09       7.62524036e+04       3.12482350e+06
      6.35000000e-02       0.00000000e+00       0.00000000e+00      -1.52530835e+07      -1.44123624e+09       7.47058900e+04       3.06144737e+06
      6.40000000e-02       0.00000000e+00       0.00000000e+00      -1.45519152e+07      -1.36424205e+09       7.31907420e+04       2.99935661e+06
      6.45000000e-02       0.00000000e+00       0.00000000e+00      -1.38880641e+07      -1.29191294e+09       7.17063235e+04       2.93852514e+06
      6.50000000e-02       0.00000000e+00       0.00000000e+00      -1.32592775e+07      -1.22393331e+09       7.02520112e+04       2.87892742e+06
      6.55000000e-02       0.00000000e+00       0.00000000e+00      -1.26634547e+07      -1.16001111e+09       6.88271946e+04       2.82053844e+06
      6.60000000e-02       0.00000000e+00       0.00000000e+00      -1.20986353e+07      -1.09987594e+09       6.74312754e+04       2.76333367e+06
      6.65000000e-02       0.00000000e+00       0.00000000e+00      -1.15629894e+07      -1.04327724e+09       6.60636676e+04       2.70728910e+06
      6.70000000e-02       0.00000000e+00       0.00000000e+00      -1.10548075e+07      -9.89982760e+08       6.47237969e+04       2.65238120e+06
      6.75000000e-02       0.00000000e+00       0.00000000e+00      -1.05724919e+07      -9.39777062e+08       6.34111008e+04       2.59858691e+06
      6.80000000e-02       0.00000000e+00       0.00000000e+00      -1.01145490e+07      -8.92460208e+08       6.21250282e+04       2.54588365e+06
      6.85000000e-02       0.00000000e+00       0.00000000e+00      -9.67958128e+06      -8.47846536e+08       6.08650390e+04       2.49424930e+06
      6.90000000e-02       0.00000000e+00       0.00000000e+00      -9.26628078e+06      -8.05763546e+08       5.96306043e+04       2.44366217e+06
      6.95000000e-02       0.00000000e+00       0.00000000e+00      -8.87342274e+06      -7.66050884e+08       5.84212058e+04       2.39410102e+06
      7.00000000e-02       0.00000000e+00       0.00000000e+00      -8.49985975e+06      -7.28559407e+08       5.72363358e+04       2.34554504e+06
      7.05000000e-02       0.00000000e+00       0.00000000e+00      -8.14451632e+06      -6.93150325e+08       5.60754967e+04       2.29797385e+06
      7.10000000e-02       0.00000000e+00       0.00000000e+00      -7.80638395e+06      -6.59694418e+08       5.49382011e+04       2.25136748e+06
      7.15000000e-02       0.00000000e+00       0.00000000e+00      -7.48451648e+06      -6.28071313e+08       5.38239716e+04       2.20570636e+06
      7.20000000e-02       0.00000000e+00       0.00000000e+00      -7.17802591e+06      -5.98168826e+08       5.27323404e+04       2.16097131e+06
      7.25000000e-02       0.00000000e+00       0.00000000e+00      -6.88607836e+06      -5.69882347e+08       5.16628491e+04       2.11714356e+06
      7.30000000e-02       0.00000000e+00       0.00000000e+00      -6.60789052e+06      -5.43114290e+08       5.06150487e+04       2.07420470e+06
      7.35000000e-02       0.00000000e+00       0.00000000e+00      -6.34272622e+06      -5.17773569e+08       4.95884993e+04       2.03213670e+06
      7.40000000e-02       0.00000000e+00       0.00000000e+00      -6.08989327e+06      -4.93775130e+08       4.85827698e+04       1.99092191e+06
      7.45000000e-02       0.00000000e+00       0.00000000e+00      -5.84874064e+06      -4.71039515e+08       4.75974381e+04       1.95054301e+06
      7.50000000e-02       0.00000000e+00       0.00000000e+00      -5.61865569e+06      -4.49492455e+08       4.66320903e+04       1.91098306e+06
      7.55000000e-02       0.00000000e+00       0.00000000e+00      -5.39906170e+06      -4.29064506e+08       4.56863213e+04       1.87222545e+06
      7.60000000e-02       0.00000000e+00       0.00000000e+00      -5.18941552e+06      -4.09690699e+08       4.47597339e+04       1.83425389e+06
      7.65000000e-02       0.00000000e+00       0.00000000e+00      -4.98920546e+06      -3.91310232e+08       4.38519390e+04       1.79705246e+06
      7.70000000e-02       0.00000000e+00       0.00000000e+00      -4.79794924e+06      -3.73866174e+08       4.29625557e+04       1.76060553e+06
      7.75000000e-02       0.00000000e+00       0.00000000e+00      -4.61519213e+06      -3.57305197e+08       4.20912103e+04       1.72489780e+06
      7.80000000e-02       0.00000000e+00       0.00000000e+00      -4.44050521e+06      -3.41577324e+08       4.12375372e+04       1.68991427e+06
      7.85000000e-02       0.00000000e+00       0.00000000e+00      -4.27348378e+06      -3.26635703e+08       4.04011778e+04       1.65564027e+06
      7.90000000e-02       0.00000000e+00       0.00000000e+00      -4.11374580e+06      -3.12436390e+08       3.95817810e+04       1.62206139e+06
      7.95000000e-02       0.00000000e+00       0.00000000e+00      -3.96093055e+06      -2.98938155e+08       3.87790029e+04       1.58916354e+06
      8.00000000e-02       0.00000000e+00       0.00000000e+00      -3.81469727e+06      -2.86102295e+08       3.79925063e+04       1.55693291e+06
      8.05000000e-02       0.00000000e+00       0.00000000e+00      -3.67472393e+06      -2.73892467e+08       3.72219610e+04       1.52535596e+06
      8.10000000e-02       0.00000000e+00       0.00000000e+00      -3.54070616e+06      -2.62274530e+08       3.64670436e+04       1.49441945e+06
      8.15000000e-02       0.00000000e+00       0.00000000e+00      -3.41235611e+06      -2.51216401e+08       3.57274370e+04       1.46411037e+06
      8.20000000e-02       0.00000000e+00       0.00000000e+00      -3.28940150e+06      -2.40687914e+08       3.50028308e+04       1.43441601e+06
      8.25000000e-02       0.00000000e+00       0.00000000e+00      -3.17158466e+06      -2.30660703e+08       3.42929206e+04       1.40532389e+06
      8.30000000e-02       0.00000000e+00       0.00000000e+00      -3.05866171e+06      -2.21108075e+08       3.35974086e+04       1.37682180e+06
      8.35000000e-02       0.00000000e+00       0.00000000e+00      -2.95040168e+06      -2.12004911e+08       3.29160025e+04       1.34889778e+06
      8.40000000e-02       0.00000000e+00       0.00000000e+00      -2.84658583e+06      -2.03327560e+08       3.22484164e+04       1.32154010e+06
      8.45000000e-02       0.00000000e+00       0.00000000e+00      -2.74700687e+06      -1.95053743e+08       3.15943699e+04       1.29473728e+06
      8.50000000e-02       0.00000000e+00       0.00000000e+00      -2.65146834e+06      -1.87162471e+08       3.09535885e+04       1.26847806e+06
      8.55000000e-02       0.00000000e+00       0.00000000e+00      -2.55978395e+06      -1.79633961e+08       3.03258031e+04       1.24275141e+06
      8.60000000e-02       0.00000000e+00       0.00000000e+00      -2.47177703e+06      -1.72449560e+08       2.97107501e+04       1.21754654e+06
      8.65000000e-02       0.00000000e+00       0.00000000e+00      -2.38727998e+06      -1.65591675e+08       2.91081714e+04       1.19285286e+06
      8.70000000e-02       0.00000000e+00       0.00000000e+00      -2.30613371e+06      -1.59043704e+08       2.85178138e+04       1.16866001e+06
      8.75000000e-02       0.00000000e+00       0.00000000e+00      -2.22818723e+06      -1.52789982e+08       2.79394296e+04       1.14495782e+06
      8.80000000e-02       0.00000000e+00       0.00000000e+00      -2.15329716e+06      -1.46815715e+08       2.73727759e+04       1.12173635e+06
      8.85000000e-02       0.00000000e+00       0.00000000e+00      -2.08132728e+06      -1.41106934e+08       2.68176147e+04       1.09898585e+06
      8.90000000e-02       0.00000000e+00       0.00000000e+00      -2.01214818e+06      -1.35650439e+08       2.62737131e+04       1.07669676e+06
      8.95000000e-02       0.00000000e+00       0.00000000e+00      -1.94563687e+06      -1.30433757e+08       2.57408426e+04       1.05485973e+06
      9.00000000e-02       0.00000000e+00       0.00000000e+00      -1.88167642e+06      -1.25445095e+08       2.52187796e+04       1.03346559e+06
      9.05000000e-02       0.00000000e+00       0.00000000e+00      -1.82015564e+06      -1.20673302e+08       2.47073047e+04       1.01250535e+06
      9.10000000e-02       0.00000000e+00       0.00000000e+00      -1.76096874e+06      -1.16107829e+08       2.42062034e+04       9.91970214e+05
      9.15000000e-02       0.00000000e+00       0.00000000e+00      -1.70401509e+06      -1.11738694e+08       2.37152651e+04       9.71851564e+05
      9.20000000e-02       0.00000000e+00       0.00000000e+00      -1.64919890e+06      -1.07556450e+08       2.32342838e+04       9.52140950e+05
      9.25000000e-02       0.00000000e+00       0.00000000e+00      -1.59642898e+06      -1.03552150e+08       2.27630575e+04       9.32830097e+05
      9.30000000e-02       0.00000000e+00       0.00000000e+00      -1.54561850e+06      -9.97173229e+07       2.23013884e+04       9.13910898e+05
      9.35000000e-02       0.00000000e+00       0.00000000e+00      -1.49668475e+06      -9.60439414e+07       2.18490827e+04       8.95375408e+05
      9.40000000e-02       0.00000000e+00       0.00000000e+00      -1.44954893e+06      -9.25243995e+07       2.14059504e+04       8.77215846e+05
      9.45000000e-02       0.00000000e+00       0.00000000e+00      -1.40413592e+06      -8.91514869e+07       2.09718054e+04       8.59424587e+05
      9.50000000e-02       0.00000000e+00       0.00000000e+00      -1.36037414e+06      -8.59183669e+07       2.05464656e+04       8.41994162e+05
      9.55000000e-02       0.00000000e+00       0.00000000e+00      -1.31819534e+06      -8.28185551e+07       2.01297524e+04       8.24917252e+05
      9.60000000e-02       0.00000000e+00       0.00000000e+00      -1.27753440e+06      -7.98458997e+07       1.97214907e+04       8.08186687e+05
      9.65000000e-02       0.00000000e+00       0.00000000e+00      -1.23832922e+06      -7.69945628e+07       1.93215091e+04       7.91795444e+05
      9.70000000e-02       0.00000000e+00       0.00000000e+00      -1.20052054e+06      -7.42590024e+07       1.89296398e+04       7.75736639e+05
      9.75000000e-02       0.00000000e+00       0.00000000e+00      -1.16405180e+06      -7.16339568e+07       1.85457182e+04       7.60003532e+05
      9.80000000e-02       0.00000000e+00       0.00000000e+00      -1.12886900e+06      -6.91144284e+07       1.81695831e+04       7.44589515e+05
      9.85000000e-02       0.00000000e+00       0.00000000e+00      -1.09492058e+06      -6.66956696e+07       1.78010766e+04       7.29488118e+05
      9.90000000e-02       0.00000000e+00       0.00000000e+00      -1.06215729e+06      -6.43731688e+07       1.74400439e+04       7.14693000e+05
      9.95000000e-02       0.00000000e+00       0.00000000e+00      -1.03053208e+06      -6.21426380e+07       1.70863336e+04       7.00197950e+05
      1.00000000e-01       0.00000000e+00       0.00000000e+00      -1.00000000e+06      -6.00000000e+07       1.67397970e+04       6.85996881e+05
      1.00500000e-01       0.00000000e+00       0.00000000e+00      -9.70518078e+05      -5.79413778e+07       1.64002887e+04       6.72083830e+05
      1.01000000e-01       0.00000000e+00       0.00000000e+00      -9.42045235e+05      -5.59630833e+07       1.60676661e+04       6.58452958e+05
      1.01500000e-01       0.00000000e+00       0.00000000e+00      -9.14542193e+05      -5.40616074e+07       1.57417897e+04       6.45098540e+05
      1.02000000e-01       0.00000000e+00       0.00000000e+00      -8.87971382e+05      -5.22336107e+07       1.54225224e+04       6.32014970e+05
      1.02500000e-01       0.00000000e+00       0.00000000e+00      -8.62296866e+05      -5.04759141e+07       1.51097305e+04       6.19196754e+05
      1.03000000e-01       0.00000000e+00       0.00000000e+00      -8.37484257e+05      -4.87854907e+07       1.48032824e+04       6.06638511e+05
      1.03500000e-01       0.00000000e+00       0.00000000e+00      -8.13500644e+05      -4.71594576e+07       1.45030495e+04       5.94334968e+05
      1.04000000e-01       0.00000000e+00       0.00000000e+00      -7.90314526e+05      -4.55950688e+07       1.42089058e+04       5.82280960e+05
      1.04500000e-01       0.00000000e+00       0.00000000e+00      -7.67895738e+05      -4.40897075e+07       1.39207278e+04       5.70471425e+05
      1.05000000e-01       0.00000000e+00       0.00000000e+00      -7.46215397e+05      -4.26408798e+07       1.36383945e+04       5.58901405e+05
      1.05500000e-01       0.00000000e+00       0.00000000e+00      -7.25245833e+05      -4.12462085e+07       1.33617873e+04       5.47566043e+05
      1.06000000e-01       0.00000000e+00       0.00000000e+00      -7.04960540e+05      -3.99034268e+07       1.30907901e+04       5.36460579e+05
      1.06500000e-01       0.00000000e+00       0.00000000e+00      -6.85334119e+05      -3.86103729e+07       1.28252892e+04       5.25580350e+05
      1.07000000e-01       0.00000000e+00       0.00000000e+00      -6.66342224e+05      -3.73649845e+07       1.25651730e+04       5.14920789e+05
      1.07500000e-01       0.00000000e+00       0.00000000e+00      -6.47961518e+05      -3.61652941e+07       1.23103323e+04       5.04477419e+05
      1.08000000e-01       0.00000000e+00       0.00000000e+00      -6.30169627e+05      -3.50094237e+07       1.20606603e+04       4.94245857e+05
      1.08500000e-01       0.00000000e+00       0.00000000e+00      -6.12945091e+05      -3.38955810e+07       1.18160519e+04       4.84221807e+05
      1.09000000e-01       0.00000000e+00       0.00000000e+00      -5.96267327e+05      -3.28220547e+07       1.15764046e+04       4.74401059e+05
      1.09500000e-01       0.00000000e+00       0.00000000e+00      -5.80116589e+05      -3.17872104e+07       1.13416176e+04       4.64779491e+05
      1.10000000e-01       0.00000000e+00       0.00000000e+00      -5.64473930e+05      -3.07894871e+07       1.11115926e+04       4.55353063e+05
      1.10500000e-01       0.00000000e+00       0.00000000e+00      -5.49321164e+05      -2.98273935e+07       1.08862327e+04       4.46117817e+05
      1.11000000e-01       0.00000000e+00       0.00000000e+00      -5.34640836e+05      -2.88995047e+07       1.06654435e+04       4.37069875e+05
      1.11500000e-01       0.00000000e+00       0.00000000e+00      -5.20416186e+05      -2.80044584e+07       1.04491323e+04       4.28205440e+05
      1.12000000e-01       0.00000000e+00       0.00000000e+00      -5.06631121e+05      -2.71409529e+07       1.02372081e+04       4.19520789e+05
      1.12500000e-01       0.00000000e+00       0.00000000e+00      -4.93270184e+05      -2.63077432e+07       1.00295821e+04       4.11012275e+05
      1.13000000e-01       0.00000000e+00       0.00000000e+00      -4.80318527e+05      -2.55036386e+07       9.82616708e+03       4.02676327e+05
      1.13500000e-01       0.00000000e+00       0.00000000e+00      -4.67761885e+05      -2.47275005e+07       9.62687761e+03       3.94509444e+05
      1.14000000e-01       0.00000000e+00       0.00000000e+00      -4.55586548e+05      -2.39782394e+07       9.43163003e+03       3.86508199e+05
      1.14500000e-01       0.00000000e+00       0.00000000e+00      -4.43779340e+05      -2.32548126e+07       9.24034237e+03       3.78669230e+05
      1.15000000e-01       0.00000000e+00       0.00000000e+00      -4.32327596e+05      -2.25562224e+07       9.05293430e+03       3.70989248e+05
      1.15500000e-01       0.00000000e+00       0.00000000e+00      -4.21219138e+05      -2.18815136e+07       8.86932716e+03       3.63465027e+05
      1.16000000e-01       0.00000000e+00       0.00000000e+00      -4.10442255e+05      -2.12297718e+07       8.68944384e+03       3.56093409e+05
      1.16500000e-01       0.00000000e+00       0.00000000e+00      -3.99985684e+05      -2.06001211e+07       8.51320883e+03       3.48871298e+05
      1.17000000e-01       0.00000000e+00       0.00000000e+00      -3.89838592e+05      -1.99917227e+07       8.34054813e+03       3.41795662e+05
      1.17500000e-01       0.00000000e+00       0.00000000e+00      -3.79990554e+05      -1.94037729e+07       8.17138925e+03       3.34863532e+05
      1.18000000e-01       0.00000000e+00       0.00000000e+00      -3.70431539e+05      -1.88355020e+07       8.00566117e+03       3.28071995e+05
      1.18500000e-01       0.00000000e+00       0.00000000e+00      -3.61151895e+05      -1.82861719e+07       7.84329430e+03       3.21418200e+05
      1.19000000e-01       0.00000000e+00       0.00000000e+00      -3.52142329e+05      -1.77550754e+07       7.68422048e+03       3.14899355e+05
      1.19500000e-01       0.00000000e+00       0.00000000e+00      -3.43393894e+05      -1.72415344e+07       7.52837291e+03       3.08512722e+05
      1.20000000e-01       0.00000000e+00       0.00000000e+00      -3.34897977e+05      -1.67448988e+07       7.37568617e+03       3.02255619e+05
      1.20500000e-01       0.00000000e+00       0.00000000e+00      -3.26646281e+05      -1.62645451e+07       7.22609614e+03       2.96125420e+05
      1.21000000e-01       0.00000000e+00       0.00000000e+00      -3.18630818e+05      -1.57998753e+07       7.07954003e+03       2.90119550e+05
      1.21500000e-01       0.00000000e+00       0.00000000e+00      -3.10843888e+05      -1.53503155e+07       6.93595629e+03       2.84235489e+05
      1.22000000e-01       0.00000000e+00       0.00000000e+00      -3.03278076e+05      -1.49153152e+07       6.79528465e+03       2.78470765e+05
      1.22500000e-01       0.00000000e+00       0.00000000e+00      -2.95926234e+05      -1.44943462e+07       6.65746604e+03       2.72822958e+05
      1.23000000e-01       0.00000000e+00       0.00000000e+00      -2.88781476e+05      -1.40869013e+07       6.52244260e+03       2.67289698e+05
      1.23500000e-01       0.00000000e+00       0.00000000e+00      -2.81837160e+05      -1.36924936e+07       6.39015764e+03       2.61868660e+05
      1.24000000e-01       0.00000000e+00       0.00000000e+00      -2.75086887e+05      -1.33106558e+07       6.26055562e+03       2.56557569e+05
      1.24500000e-01       0.00000000e+00       0.00000000e+00      -2.68524484e+05      -1.29409390e+07       6.13358212e+03       2.51354195e+05
      1.25000000e-01       0.00000000e+00       0.00000000e+00      -2.62144000e+05      -1.25829120e+07       6.00918383e+03       2.46256353e+05
      1.25500000e-01       0.00000000e+00       0.00000000e+00      -2.55939693e+05      -1.22361606e+07       5.88730853e+03       2.41261904e+05
      1.26000000e-01       0.00000000e+00       0.00000000e+00      -2.49906027e+05      -1.19002870e+07       5.76790505e+03       2.36368749e+05
      1.26500000e-01       0.00000000e+00       0.00000000e+00      -2.44037657e+05      -1.15749086e+07       5.65092324e+03       2.31574834e+05
      1.27000000e-01       0.00000000e+00       0.00000000e+00      -2.38329430e+05      -1.12596581e+07       5.53631401e+03       2.26878148e+05
      1.27500000e-01       0.00000000e+00       0.00000000e+00      -2.32776370e+05      -1.09541821e+07       5.42402922e+03       2.22276717e+05
      1.28000000e-01       0.00000000e+00       0.00000000e+00      -2.27373675e+05      -1.06581410e+07       5.31402174e+03       2.17768611e+05
      1.28500000e-01       0.00000000e+00       0.00000000e+00      -2.22116711e+05      -1.03712083e+07       5.20624537e+03       2.13351935e+05
      1.29000000e-01       0.00000000e+00       0.00000000e+00      -2.17001002e+05      -1.00930698e+07       5.10065487e+03       2.09024837e+05
      1.29500000e-01       0.00000000e+00       0.00000000e+00      -2.12022226e+05      -9.82342359e+06       4.99720591e+03       2.04785498e+05
      1.30000000e-01       0.00000000e+00       0.00000000e+00      -2.07176211e+05      -9.56197897e+06       4.89585504e+03       2.00632140e+05
      1.30500000e-01       0.00000000e+00       0.00000000e+00      -2.02458927e+05      -9.30845640e+06       4.79655973e+03       1.96563018e+05
      1.31000000e-01       0.00000000e+00       0.00000000e+00      -1.97866479e+05      -9.06258683e+06       4.69927827e+03       1.92576424e+05
      1.31500000e-01       0.00000000e+00       0.00000000e+00      -1.93395107e+05      -8.82411137e+06       4.60396983e+03       1.88670684e+05
      1.32000000e-01       0.00000000e+00       0.00000000e+00      -1.89041177e+05      -8.59278078e+06       4.51059439e+03       1.84844158e+05
      1.32500000e-01       0.00000000e+00       0.00000000e+00      -1.84801176e+05      -8.36835514e+06       4.41911274e+03       1.81095240e+05
      1.33000000e-01       0.00000000e+00       0.00000000e+00      -1.80671710e+05      -8.15060344e+06       4.32948647e+03       1.77422356e+05
      1.33500000e-01       0.00000000e+00       0.00000000e+00      -1.76649497e+05      -7.93930325e+06       4.24167797e+03       1.73823963e+05
      1.34000000e-01       0.00000000e+00       0.00000000e+00      -1.72731367e+05      -7.73424031e+06       4.15565035e+03       1.70298551e+05
      1.34500000e-01       0.00000000e+00       0.00000000e+00      -1.68914252e+05      -7.53520826e+06       4.07136750e+03       1.66844640e+05
      1.35000000e-01       0.00000000e+00       0.00000000e+00      -1.65195187e+05      -7.34200830e+06       3.98879403e+03       1.63460779e+05
      1.35500000e-01       0.00000000e+00       0.00000000e+00      -1.61571304e+05      -7.15444886e+06       3.90789528e+03       1.60145549e+05
      1.36000000e-01       0.00000000e+00       0.00000000e+00      -1.58039829e+05      -6.97234538e+06       3.82863728e+03       1.56897556e+05
      1.36500000e-01       0.00000000e+00       0.00000000e+00      -1.54598078e+05      -6.79551993e+06       3.75098675e+03       1.53715437e+05
      1.37000000e-01       0.00000000e+00       0.00000000e+00      -1.51243458e+05      -6.62380106e+06       3.67491108e+03       1.50597856e+05
      1.37500000e-01       0.00000000e+00       0.00000000e+00      -1.47973454e+05      -6.45702344e+06       3.60037835e+03       1.47543505e+05
      1.38000000e-01       0.00000000e+00       0.00000000e+00      -1.44785637e+05      -6.29502770e+06       3.52735726e+03       1.44551100e+05
      1.38500000e-01       0.00000000e+00       0.00000000e+00      -1.41677655e+05      -6.13766014e+06       3.45581714e+03       1.41619386e+05
      1.39000000e-01       0.00000000e+00       0.00000000e+00      -1.38647230e+05      -5.98477253e+06       3.38572796e+03       1.38747132e+05
      1.39500000e-01       0.00000000e+00       0.00000000e+00      -1.35692160e+05      -5.83622192e+06       3.31706030e+03       1.35933131e+05
      1.40000000e-01       0.00000000e+00       0.00000000e+00      -1.32810309e+05      -5.69187037e+06       3.24978532e+03       1.33176202e+05
      1.40500000e-01       0.00000000e+00       0.00000000e+00      -1.29999612e+05      -5.55158483e+06       3.18387477e+03       1.30475188e+05
      1.41000000e-01       0.00000000e+00       0.00000000e+00      -1.27258068e+05      -5.41523692e+06       3.11930100e+03       1.27828955e+05
      1.41500000e-01       0.00000000e+00       0.00000000e+00      -1.24583739e+05      -5.28270271e+06       3.05603687e+03       1.25236391e+05
      1.42000000e-01       0.00000000e+00       0.00000000e+00      -1.21974749e+05      -5.15386264e+06       2.99405584e+03       1.22696408e+05
      1.42500000e-01       0.00000000e+00       0.00000000e+00      -1.19429280e+05      -5.02860126e+06       2.93333188e+03       1.20207940e+05
      1.43000000e-01       0.00000000e+00       0.00000000e+00      -1.16945570e+05      -4.90680714e+06       2.87383949e+03       1.17769942e+05
      1.43500000e-01       0.00000000e+00       0.00000000e+00      -1.14521913e+05      -4.78837266e+06       2.81555370e+03       1.15381391e+05
      1.44000000e-01       0.00000000e+00       0.00000000e+00      -1.12156655e+05      -4.67319395e+06       2.75845003e+03       1.13041282e+05
      1.44500000e-01       0.00000000e+00       0.00000000e+00      -1.09848193e+05      -4.56117065e+06       2.70250451e+03       1.10748635e+05
      1.45000000e-01       0.00000000e+00       0.00000000e+00      -1.07594974e+05      -4.45220584e+06       2.64769364e+03       1.08502485e+05
      1.45500000e-01       0.00000000e+00       0.00000000e+00      -1.05395493e+05      -4.34620590e+06       2.59399443e+03       1.06301892e+05
      1.46000000e-01       0.00000000e+00       0.00000000e+00      -1.03248289e+05      -4.24308039e+06       2.54138431e+03       1.04145929e+05
      1.46500000e-01       0.00000000e+00       0.00000000e+00      -1.01151948e+05      -4.14274191e+06       2.48984121e+03       1.02033693e+05
      1.47000000e-01       0.00000000e+00       0.00000000e+00      -9.91050971e+04      -4.04510601e+06       2.43934348e+03       9.99642958e+04
      1.47500000e-01       0.00000000e+00       0.00000000e+00      -9.71064054e+04      -3.95009107e+06       2.38986992e+03       9.79368693e+04
      1.48000000e-01       0.00000000e+00       0.00000000e+00      -9.51545824e+04      -3.85761821e+06       2.34139976e+03       9.59505621e+04
      1.48500000e-01       0.00000000e+00       0.00000000e+00      -9.32483762e+04      -3.76761116e+06       2.29391264e+03       9.40045401e+04
      1.49000000e-01       0.00000000e+00       0.00000000e+00      -9.13865726e+04      -3.67999621e+06       2.24738864e+03       9.20979865e+04
      1.49500000e-01       0.00000000e+00       0.00000000e+00      -8.95679932e+04      -3.59470207e+06       2.20180821e+03       9.02301006e+04
      1.50000000e-01       0.00000000e+00       0.00000000e+00      -8.77914952e+04      -3.51165981e+06       2.15715223e+03       8.84000982e+04
      1.50500000e-01       0.00000000e+00       0.00000000e+00      -8.60559692e+04      -3.43080276e+06       2.11340193e+03       8.66072110e+04
      1.51000000e-01       0.00000000e+00       0.00000000e+00      -8.43603390e+04      -3.35206645e+06       2.07053895e+03       8.48506863e+04
      1.51500000e-01       0.00000000e+00       0.00000000e+00      -8.27035597e+04      -3.27538850e+06       2.02854530e+03       8.31297866e+04
      1.52000000e-01       0.00000000e+00       0.00000000e+00      -8.10846175e+04      -3.20070859e+06       1.98740335e+03       8.14437893e+04
      1.52500000e-01       0.00000000e+00       0.00000000e+00      -7.95025279e+04      -3.12796831e+06       1.94709582e+03       7.97919866e+04
      1.53000000e-01       0.00000000e+00       0.00000000e+00      -7.79563353e+04      -3.05711119e+06       1.90760578e+03       7.81736849e+04
      1.53500000e-01       0.00000000e+00       0.00000000e+00      -7.64451120e+04      -2.98808255e+06       1.86891666e+03       7.65882048e+04
      1.54000000e-01       0.00000000e+00       0.00000000e+00      -7.49679569e+04      -2.92082949e+06       1.83101222e+03       7.50348806e+04
      1.54500000e-01       0.00000000e+00       0.00000000e+00      -7.35239951e+04      -2.85530078e+06       1.79387653e+03       7.35130602e+04
      1.55000000e-01       0.00000000e+00       0.00000000e+00      -7.21123770e+04      -2.79144685e+06       1.75749401e+03       7.20221046e+04
      1.55500000e-01       0.00000000e+00       0.00000000e+00      -7.07322771e+04      -2.72921970e+06       1.72184939e+03       7.05613878e+04
      1.56000000e-01       0.00000000e+00       0.00000000e+00      -6.93828939e+04      -2.66857284e+06       1.68692769e+03       6.91302966e+04
      1.56500000e-01       0.00000000e+00       0.00000000e+00      -6.80634484e+04      -2.60946128e+06       1.65271425e+03       6.77282300e+04
      1.57000000e-01       0.00000000e+00       0.00000000e+00      -6.67731840e+04      -2.55184143e+06       1.61919472e+03       6.63545995e+04
      1.57500000e-01       0.00000000e+00       0.00000000e+00      -6.55113654e+04      -2.49567106e+06       1.58635501e+03       6.50088283e+04
      1.58000000e-01       0.00000000e+00       0.00000000e+00      -6.42772782e+04      -2.44090930e+06       1.55418134e+03       6.36903513e+04
      1.58500000e-01       0.00000000e+00       0.00000000e+00      -6.30702280e+04      -2.38751652e+06       1.52266020e+03       6.23986150e+04
      1.59000000e-01       0.00000000e+00       0.00000000e+00      -6.18895399e+04      -2.33545434e+06       1.49177836e+03       6.11330771e+04
      1.59500000e-01       0.00000000e+00       0.00000000e+00      -6.07345581e+04      -2.28468557e+06       1.46152285e+03       5.98932062e+04
      1.60000000e-01       0.00000000e+00       0.00000000e+00      -5.96046448e+04      -2.23517418e+06       1.43188096e+03       5.86784818e+04
      1.60500000e-01       0.00000000e+00       0.00000000e+00      -5.84991801e+04      -2.18688524e+06       1.40284026e+03       5.74883938e+04
      1.61000000e-01       0.00000000e+00       0.00000000e+00      -5.74175614e+04      -2.13978490e+06       1.37438854e+03       5.63224426e+04
      1.61500000e-01       0.00000000e+00       0.00000000e+00      -5.63592026e+04      -2.09384034e+06       1.34651387e+03       5.51801386e+04
      1.62000000e-01       0.00000000e+00       0.00000000e+00      -5.53235338e+04      -2.04901977e+06       1.31920455e+03       5.40610023e+04
      1.62500000e-01       0.00000000e+00       0.00000000e+00      -5.43100007e+04      -2.00529233e+06       1.29244909e+03       5.29645637e+04
      1.63000000e-01       0.00000000e+00       0.00000000e+00      -5.33180642e+04      -1.96262813e+06       1.26623628e+03       5.18903626e+04
      1.63500000e-01       0.00000000e+00       0.00000000e+00      -5.23472002e+04      -1.92099817e+06       1.24055510e+03       5.08379478e+04
      1.64000000e-01       0.00000000e+00       0.00000000e+00      -5.13968984e+04      -1.88037433e+06       1.21539477e+03       4.98068777e+04
      1.64500000e-01       0.00000000e+00       0.00000000e+00      -5.04666627e+04      -1.84072934e+06       1.19074473e+03       4.87967192e+04
      1.65000000e-01       0.00000000e+00       0.00000000e+00      -4.95560103e+04      -1.80203674e+06       1.16659464e+03       4.78070482e+04
      1.65500000e-01       0.00000000e+00       0.00000000e+00      -4.86644715e+04      -1.76427087e+06       1.14293434e+03       4.68374492e+04
      1.66000000e-01       0.00000000e+00       0.00000000e+00      -4.77915891e+04      -1.72740684e+06       1.11975391e+03       4.58875152e+04
      1.66500000e-01       0.00000000e+00       0.00000000e+00      -4.69369184e+04      -1.69142048e+06       1.09704361e+03       4.49568473e+04
      1.67000000e-01       0.00000000e+00       0.00000000e+00      -4.61000263e+04      -1.65628837e+06       1.07479392e+03       4.40450547e+04
      1.67500000e-01       0.00000000e+00       0.00000000e+00      -4.52804914e+04      -1.62198775e+06       1.05299548e+03       4.31517546e+04
      1.68000000e-01       0.00000000e+00       0.00000000e+00      -4.44779036e+04      -1.58849656e+06       1.03163914e+03       4.22765721e+04
      1.68500000e-01       0.00000000e+00       0.00000000e+00      -4.36918636e+04      -1.55579336e+06       1.01071595e+03       4.14191395e+04
      1.69000000e-01       0.00000000e+00       0.00000000e+00      -4.29219824e+04      -1.52385736e+06       9.90217105e+02       4.05790969e+04
      1.69500000e-01       0.00000000e+00       0.00000000e+00      -4.21678817e+04      -1.49266838e+06       9.70134010e+02       3.97560917e+04
      1.70000000e-01       0.00000000e+00       0.00000000e+00      -4.14291928e+04      -1.46220680e+06       9.50458231e+02       3.89497783e+04
      1.70500000e-01       0.00000000e+00       0.00000000e+00      -4.07055568e+04      -1.43245361e+06       9.31181506e+02       3.81598181e+04
      1.71000000e-01       0.00000000e+00       0.00000000e+00      -3.99966242e+04      -1.40339032e+06       9.12295743e+02       3.73858795e+04
      1.71500000e-01       0.00000000e+00       0.00000000e+00      -3.93020545e+04      -1.37499899e+06       8.93793011e+02       3.66276376e+04
      1.72000000e-01       0.00000000e+00       0.00000000e+00      -3.86215161e+04      -1.34726219e+06       8.75665542e+02       3.58847739e+04
      1.72500000e-01       0.00000000e+00       0.00000000e+00      -3.79546861e+04      -1.32016299e+06       8.57905726e+02       3.51569766e+04
      1.73000000e-01       0.00000000e+00       0.00000000e+00      -3.73012496e+04      -1.29368496e+06       8.40506105e+02       3.44439402e+04
      1.73500000e-01       0.00000000e+00       0.00000000e+00      -3.66609002e+04      -1.26781211e+06       8.23459375e+02       3.37453652e+04
      1.74000000e-01       0.00000000e+00       0.00000000e+00      -3.60333392e+04      -1.24252894e+06       8.06758379e+02       3.30609584e+04
      1.74500000e-01       0.00000000e+00       0.00000000e+00      -3.54182755e+04      -1.21782036e+06       7.90396103e+02       3.23904323e+04
      1.75000000e-01       0.00000000e+00       0.00000000e+00      -3.48154255e+04      -1.19367173e+06       7.74365680e+02       3.17335056e+04
      1.75500000e-01       0.00000000e+00       0.00000000e+00      -3.42245129e+04      -1.17006882e+06       7.58660377e+02       3.10899023e+04
      1.76000000e-01       0.00000000e+00       0.00000000e+00      -3.36452681e+04      -1.14699778e+06       7.43273602e+02       3.04593522e+04
      1.76500000e-01       0.00000000e+00       0.00000000e+00      -3.30774287e+04      -1.12444517e+06       7.28198894e+02       2.98415907e+04
      1.77000000e-01       0.00000000e+00       0.00000000e+00      -3.25207387e+04      -1.10239792e+06       7.13429923e+02       2.92363583e+04
      1.77500000e-01       0.00000000e+00       0.00000000e+00      -3.19749486e+04      -1.08084333e+06       6.98960490e+02       2.86434009e+04
      1.78000000e-01       0.00000000e+00       0.00000000e+00      -3.14398153e+04      -1.05976906e+06       6.84784518e+02       2.80624695e+04
      1.78500000e-01       0.00000000e+00       0.00000000e+00      -3.09151015e+04      -1.03916308e+06       6.70896056e+02       2.74933204e+04
      1.79000000e-01       0.00000000e+00       0.00000000e+00      -3.04005761e+04      -1.01901373e+06       6.57289274e+02       2.69357144e+04
      1.79500000e-01       0.00000000e+00       0.00000000e+00      -2.98960136e+04      -9.99309647e+05       6.43958457e+02       2.63894176e+04
      1.80000000e-01       0.00000000e+00       0.00000000e+00      -2.94011941e+04      -9.80039804e+05       6.30898010e+02       2.58542004e+04
      1.80500000e-01       0.00000000e+00       0.00000000e+00      -2.89159032e+04      -9.61193459e+05       6.18102448e+02       2.53298383e+04
      1.81000000e-01       0.00000000e+00       0.00000000e+00      -2.84399318e+04      -9.42760171e+05       6.05566399e+02       2.48161110e+04
      1.81500000e-01       0.00000000e+00       0.00000000e+00      -2.79730759e+04      -9.24729782e+05       5.93284600e+02       2.43128029e+04
      1.82000000e-01       0.00000000e+00       0.00000000e+00      -2.75151365e+04      -9.07092413e+05       5.81251895e+02       2.38197026e+04
      1.82500000e-01       0.00000000e+00       0.00000000e+00      -2.70659196e+04      -8.89838452e+05       5.69463231e+02       2.33366032e+04
      1.83000000e-01       0.00000000e+00       0.00000000e+00      -2.66252357e+04      -8.72958549e+05       5.57913659e+02       2.28633017e+04
      1.83500000e-01       0.00000000e+00       0.00000000e+00      -2.61929002e+04      -8.56443604e+05       5.46598329e+02       2.23995995e+04
      1.84000000e-01       0.00000000e+00       0.00000000e+00      -2.57687328e+04      -8.40284765e+05       5.35512492e+02       2.19453019e+04
      1.84500000e-01       0.00000000e+00       0.00000000e+00      -2.53525575e+04      -8.24473416e+05       5.24651492e+02       2.15002181e+04
      1.85000000e-01       0.00000000e+00       0.00000000e+00      -2.49442028e+04      -8.09001173e+05       5.14010769e+02       2.10641613e+04
      1.85500000e-01       0.00000000e+00       0.00000000e+00      -2.45435012e+04      -7.93859877e+05       5.03585856e+02       2.06369484e+04
      1.86000000e-01       0.00000000e+00       0.00000000e+00      -2.41502891e+04      -7.79041585e+05       4.93372377e+02       2.02184000e+04
      1.86500000e-01       0.00000000e+00       0.00000000e+00      -2.37644071e+04      -7.64538566e+05       4.83366042e+02       1.98083404e+04
      1.87000000e-01       0.00000000e+00       0.00000000e+00      -2.33856993e+04      -7.50343292e+05       4.73562650e+02       1.94065974e+04
      1.87500000e-01       0.00000000e+00       0.00000000e+00      -2.30140137e+04      -7.36448439e+05       4.63958086e+02       1.90130024e+04
      1.88000000e-01       0.00000000e+00       0.00000000e+00      -2.26492020e+04      -7.22846871e+05       4.54548317e+02       1.86273900e+04
      1.88500000e-01       0.00000000e+00       0.00000000e+00      -2.22911191e+04      -7.09531643e+05       4.45329393e+02       1.82495985e+04
      1.89000000e-01       0.00000000e+00       0.00000000e+00      -2.19396237e+04      -6.96495991e+05       4.36297442e+02       1.78794692e+04
      1.89500000e-01       0.00000000e+00       0.00000000e+00      -2.15945776e+04      -6.83733329e+05       4.27448672e+02       1.75168466e+04
      1.90000000e-01       0.00000000e+00       0.00000000e+00      -2.12558460e+04      -6.71237241e+05       4.18779369e+02       1.71615786e+04
      1.90500000e-01       0.00000000e+00       0.00000000e+00      -2.09232970e+04      -6.59001481e+05       4.10285893e+02       1.68135159e+04
      1.91000000e-01       0.00000000e+00       0.00000000e+00      -2.05968021e+04      -6.47019962e+05       4.01964677e+02       1.64725125e+04
      1.91500000e-01       0.00000000e+00       0.00000000e+00      -2.02762357e+04      -6.35286757e+05       3.93812228e+02       1.61384251e+04
      1.92000000e-01       0.00000000e+00       0.00000000e+00      -1.99614749e+04      -6.23796092e+05       3.85825123e+02       1.58111135e+04
      1.92500000e-01       0.00000000e+00       0.00000000e+00      -1.96524001e+04      -6.12542340e+05       3.78000008e+02       1.54904403e+04
      1.93000000e-01       0.00000000e+00       0.00000000e+00      -1.93488940e+04      -6.01520021e+05       3.70333598e+02       1.51762709e+04
      1.93500000e-01       0.00000000e+00       0.00000000e+00      -1.90508424e+04      -5.90723795e+05       3.62822675e+02       1.48684732e+04
      1.94000000e-01       0.00000000e+00       0.00000000e+00      -1.87581334e+04      -5.80148456e+05       3.55464085e+02       1.45669182e+04
      1.94500000e-01       0.00000000e+00       0.00000000e+00      -1.84706580e+04      -5.69788934e+05       3.48254738e+02       1.42714791e+04
      1.95000000e-01       0.00000000e+00       0.00000000e+00      -1.81883093e+04      -5.59640287e+05       3.41191607e+02       1.39820321e+04
      1.95500000e-01       0.00000000e+00       0.00000000e+00      -1.79109833e+04      -5.49697698e+05       3.34271727e+02       1.36984554e+04
      1.96000000e-01       0.00000000e+00       0.00000000e+00      -1.76385781e+04      -5.39956472e+05       3.27492193e+02       1.34206301e+04
      1.96500000e-01       0.00000000e+00       0.00000000e+00      -1.73709941e+04      -5.30412032e+05       3.20850158e+02       1.31484395e+04
      1.97000000e-01       0.00000000e+00       0.00000000e+00      -1.71081340e+04      -5.21059919e+05       3.14342833e+02       1.28817693e+04
      1.97500000e-01       0.00000000e+00       0.00000000e+00      -1.68499028e+04      -5.11895782e+05       3.07967487e+02       1.26205076e+04
      1.98000000e-01       0.00000000e+00       0.00000000e+00      -1.65962076e+04      -5.02915381e+05       3.01721443e+02       1.23645447e+04
      1.98500000e-01       0.00000000e+00       0.00000000e+00      -1.63469575e+04      -4.94114584e+05       2.95602077e+02       1.21137731e+04
      1.99000000e-01       0.00000000e+00       0.00000000e+00      -1.61020637e+04      -4.85489359e+05       2.89606822e+02       1.18680876e+04
      1.99500000e-01       0.00000000e+00       0.00000000e+00      -1.58614395e+04      -4.77035775e+05       2.83733159e+02       1.16273849e+04
      2.00000000e-01       0.00000000e+00       0.00000000e+00      -1.56250000e+04      -4.68750000e+05       2.77978623e+02       1.13915640e+04
      2.00500000e-01       0.00000000e+00       0.00000000e+00      -1.53926622e+04      -4.60628295e+05       2.72340798e+02       1.11605259e+04
      2.01000000e-01       0.00000000e+00       0.00000000e+00      -1.51643450e+04      -4.52667014e+05       2.66817317e+02       1.09341736e+04
      2.01500000e-01       0.00000000e+00       0.00000000e+00      -1.49399690e+04      -4.44862601e+05       2.61405859e+02       1.07124121e+04
      2.02000000e-01       0.00000000e+00       0.00000000e+00      -1.47194568e+04      -4.37211588e+05       2.56104155e+02       1.04951483e+04
      2.02500000e-01       0.00000000e+00       0.00000000e+00      -1.45027324e+04      -4.29710591e+05       2.50909977e+02       1.02822908e+04
      2.03000000e-01       0.00000000e+00       0.00000000e+00      -1.42897218e+04      -4.22356308e+05       2.45821144e+02       1.00737505e+04
      2.03500000e-01       0.00000000e+00       0.00000000e+00      -1.40803522e+04      -4.15145520e+05       2.40835521e+02       9.86943967e+03
      2.04000000e-01       0.00000000e+00       0.00000000e+00      -1.38745528e+04      -4.08075084e+05       2.35951014e+02       9.66927256e+03
      2.04500000e-01       0.00000000e+00       0.00000000e+00      -1.36722542e+04      -4.01141934e+05       2.31165572e+02       9.47316515e+03
      2.05000000e-01       0.00000000e+00       0.00000000e+00      -1.34733885e+04      -3.94343079e+05       2.26477186e+02       9.28103509e+03
      2.05500000e-01       0.00000000e+00       0.00000000e+00      -1.32778893e+04      -3.87675599e+05       2.21883888e+02       9.09280172e+03
      2.06000000e-01       0.00000000e+00       0.00000000e+00      -1.30856915e+04      -3.81136646e+05       2.17383748e+02       8.90838600e+03
      2.06500000e-01       0.00000000e+00       0.00000000e+00      -1.28967317e+04      -3.74723438e+05       2.12974878e+02       8.72771051e+03
      2.07000000e-01       0.00000000e+00       0.00000000e+00      -1.27109476e+04      -3.68433263e+05       2.08655427e+02       8.55069940e+03
      2.07500000e-01       0.00000000e+00       0.00000000e+00      -1.25282783e+04      -3.62263470e+05       2.04423581e+02       8.37727833e+03
      2.08000000e-01       0.00000000e+00       0.00000000e+00      -1.23486645e+04      -3.56211475e+05       2.00277562e+02       8.20737451e+03
      2.08500000e-01       0.00000000e+00       0.00000000e+00      -1.21720477e+04      -3.50274753e+05       1.96215632e+02       8.04091659e+03
      2.09000000e-01       0.00000000e+00       0.00000000e+00      -1.19983709e+04      -3.44450840e+05       1.92236083e+02       7.87783469e+03
      2.09500000e-01       0.00000000e+00       0.00000000e+00      -1.18275784e+04      -3.38737329e+05       1.88337246e+02       7.71806033e+03
      2.10000000e-01       0.00000000e+00       0.00000000e+00      -1.16596156e+04      -3.33131873e+05       1.84517483e+02       7.56152644e+03
      2.10500000e-01       0.00000000e+00       0.00000000e+00      -1.14944289e+04      -3.27632178e+05       1.80775190e+02       7.40816730e+03
      2.11000000e-01       0.00000000e+00       0.00000000e+00      -1.13319661e+04      -3.22236004e+05       1.77108797e+02       7.25791850e+03
      2.11500000e-01       0.00000000e+00       0.00000000e+00      -1.11721760e+04      -3.16941164e+05       1.73516764e+02       7.11071698e+03
      2.12000000e-01       0.00000000e+00       0.00000000e+00      -1.10150084e+04      -3.11745522e+05       1.69997583e+02       6.96650093e+03
      2.12500000e-01       0.00000000e+00       0.00000000e+00      -1.08604143e+04      -3.06646993e+05       1.66549775e+02       6.82520980e+03
      2.13000000e-01       0.00000000e+00       0.00000000e+00      -1.07083456e+04      -3.01643538e+05       1.63171895e+02       6.68678426e+03
      2.13500000e-01       0.00000000e+00       0.00000000e+00      -1.05587553e+04      -2.96733169e+05       1.59862523e+02       6.55116621e+03
      2.14000000e-01       0.00000000e+00       0.00000000e+00      -1.04115972e+04      -2.91913942e+05       1.56620271e+02       6.41829869e+03
      2.14500000e-01       0.00000000e+00       0.00000000e+00      -1.02668265e+04      -2.87183957e+05       1.53443776e+02       6.28812592e+03
      2.15000000e-01       0.00000000e+00       0.00000000e+00      -1.01243987e+04      -2.82541360e+05       1.50331705e+02       6.16059325e+03
      2.15500000e-01       0.00000000e+00       0.00000000e+00      -9.98427083e+03      -2.77984339e+05       1.47282751e+02       6.03564714e+03
      2.16000000e-01       0.00000000e+00       0.00000000e+00      -9.84640042e+03      -2.73511123e+05       1.44295635e+02       5.91323513e+03
      2.16500000e-01       0.00000000e+00       0.00000000e+00      -9.71074603e+03      -2.69119982e+05       1.41369102e+02       5.79330581e+03
      2.17000000e-01       0.00000000e+00       0.00000000e+00      -9.57726704e+03      -2.64809227e+05       1.38501924e+02       5.67580884e+03
      2.17500000e-01       0.00000000e+00       0.00000000e+00      -9.44592368e+03      -2.60577205e+05       1.35692896e+02       5.56069489e+03
      2.18000000e-01       0.00000000e+00       0.00000000e+00      -9.31667698e+03      -2.56422302e+05       1.32940840e+02       5.44791562e+03
      2.18500000e-01       0.00000000e+00       0.00000000e+00      -9.18948879e+03      -2.52342942e+05       1.30244599e+02       5.33742368e+03
      2.19000000e-01       0.00000000e+00       0.00000000e+00      -9.06432171e+03      -2.48337581e+05       1.27603043e+02       5.22917269e+03
      2.19500000e-01       0.00000000e+00       0.00000000e+00      -8.94113912e+03      -2.44404714e+05       1.25015061e+02       5.12311719e+03
      2.20000000e-01       0.00000000e+00       0.00000000e+00      -8.81990516e+03      -2.40542868e+05       1.22479567e+02       5.01921266e+03
      2.20500000e-01       0.00000000e+00       0.00000000e+00      -8.70058466e+03      -2.36750603e+05       1.19995497e+02       4.91741546e+03
      2.21000000e-01       0.00000000e+00       0.00000000e+00      -8.58314319e+03      -2.33026512e+05       1.17561808e+02       4.81768287e+03
      2.21500000e-01       0.00000000e+00       0.00000000e+00      -8.46754701e+03      -2.29369219e+05       1.15177477e+02       4.71997301e+03
      2.22000000e-01       0.00000000e+00       0.00000000e+00      -8.35376306e+03      -2.25777380e+05       1.12841504e+02       4.62424484e+03
      2.22500000e-01       0.00000000e+00       0.00000000e+00      -8.24175894e+03      -2.22249679e+05       1.10552909e+02       4.53045819e+03
      2.23000000e-01       0.00000000e+00       0.00000000e+00      -8.13150291e+03      -2.18784832e+05       1.08310729e+02       4.43857367e+03
      2.23500000e-01       0.00000000e+00       0.00000000e+00      -8.02296385e+03      -2.15381580e+05       1.06114024e+02       4.34855271e+03
      2.24000000e-01       0.00000000e+00       0.00000000e+00      -7.91611127e+03      -2.12038695e+05       1.03961872e+02       4.26035751e+03
      2.24500000e-01       0.00000000e+00       0.00000000e+00      -7.81091529e+03      -2.08754974e+05       1.01853369e+02       4.17395105e+03
      2.25000000e-01       0.00000000e+00       0.00000000e+00      -7.70734663e+03      -2.05529243e+05       9.97876289e+01       4.08929703e+03
      2.25500000e-01       0.00000000e+00       0.00000000e+00      -7.60537658e+03      -2.02360352e+05       9.77637855e+01       4.00635993e+03
      2.26000000e-01       0.00000000e+00       0.00000000e+00      -7.50497699e+03      -1.99247177e+05       9.57809886e+01       3.92510491e+03
      2.26500000e-01       0.00000000e+00       0.00000000e+00      -7.40612030e+03      -1.96188617e+05       9.38384059e+01       3.84549787e+03
      2.27000000e-01       0.00000000e+00       0.00000000e+00      -7.30877945e+03      -1.93183598e+05       9.19352217e+01       3.76750538e+03
      2.27500000e-01       0.00000000e+00       0.00000000e+00      -7.21292795e+03      -1.90231067e+05       9.00706369e+01       3.69109470e+03
      2.28000000e-01       0.00000000e+00       0.00000000e+00      -7.11853981e+03      -1.87329995e+05       8.82438687e+01       3.61623374e+03
      2.28500000e-01       0.00000000e+00       0.00000000e+00      -7.02558955e+03      -1.84479375e+05       8.64541501e+01       3.54289107e+03
      2.29000000e-01       0.00000000e+00       0.00000000e+00      -6.93405219e+03      -1.81678223e+05       8.47007297e+01       3.47103590e+03
      2.29500000e-01       0.00000000e+00       0.00000000e+00      -6.84390324e+03      -1.78925575e+05       8.29828713e+01       3.40063807e+03
      2.30000000e-01       0.00000000e+00       0.00000000e+00      -6.75511869e+03      -1.76220487e+05       8.12998537e+01       3.33166800e+03
      2.30500000e-01       0.00000000e+00       0.00000000e+00      -6.66767498e+03      -1.73562038e+05       7.96509702e+01       3.26409676e+03
      2.31000000e-01       0.00000000e+00       0.00000000e+00      -6.58154903e+03      -1.70949325e+05       7.80355285e+01       3.19789596e+03
      2.31500000e-01       0.00000000e+00       0.00000000e+00      -6.49671818e+03      -1.68381465e+05       7.64528504e+01       3.13303781e+03
      2.32000000e-01       0.00000000e+00       0.00000000e+00      -6.41316023e+03      -1.65857592e+05       7.49022715e+01       3.06949508e+03
      2.32500000e-01       0.00000000e+00       0.00000000e+00      -6.33085340e+03      -1.63376862e+05       7.33831406e+01       3.00724110e+03
      2.33000000e-01       0.00000000e+00       0.00000000e+00      -6.24977632e+03      -1.60938446e+05       7.18948199e+01       2.94624972e+03
      2.33500000e-01       0.00000000e+00       0.00000000e+00      -6.16990803e+03      -1.58541534e+05       7.04366847e+01       2.88649534e+03
      2.34000000e-01       0.00000000e+00       0.00000000e+00      -6.09122800e+03      -1.56185333e+05       6.90081226e+01       2.82795286e+03
      2.34500000e-01       0.00000000e+00       0.00000000e+00      -6.01371604e+03      -1.53869067e+05       6.76085339e+01       2.77059772e+03
      2.35000000e-01       0.00000000e+00       0.00000000e+00      -5.93735240e+03      -1.51591976e+05       6.62373310e+01       2.71440582e+03
      2.35500000e-01       0.00000000e+00       0.00000000e+00      -5.86211766e+03      -1.49353316e+05       6.48939382e+01       2.65935359e+03
      2.36000000e-01       0.00000000e+00       0.00000000e+00      -5.78799280e+03      -1.47152359e+05       6.35777913e+01       2.60541789e+03
      2.36500000e-01       0.00000000e+00       0.00000000e+00      -5.71495914e+03      -1.44988393e+05       6.22883380e+01       2.55257609e+03
      2.37000000e-01       0.00000000e+00       0.00000000e+00      -5.64299836e+03      -1.42860718e+05       6.10250366e+01       2.50080600e+03
      2.37500000e-01       0.00000000e+00       0.00000000e+00      -5.57209249e+03      -1.40768652e+05       5.97873570e+01       2.45008589e+03
      2.38000000e-01       0.00000000e+00       0.00000000e+00      -5.50222388e+03      -1.38711526e+05       5.85747793e+01       2.40039446e+03
      2.38500000e-01       0.00000000e+00       0.00000000e+00      -5.43337525e+03      -1.36688685e+05       5.73867945e+01       2.35171084e+03
      2.39000000e-01       0.00000000e+00       0.00000000e+00      -5.36552959e+03      -1.34699488e+05       5.62229039e+01       2.30401460e+03
      2.39500000e-01       0.00000000e+00       0.00000000e+00      -5.29867026e+03      -1.32743305e+05       5.50826187e+01       2.25728571e+03
      2.40000000e-01       0.00000000e+00       0.00000000e+00      -5.23278089e+03      -1.30819522e+05       5.39654602e+01       2.21150456e+03
      2.40500000e-01       0.00000000e+00       0.00000000e+00      -5.16784543e+03      -1.28927537e+05       5.28709594e+01       2.16665192e+03
      2.41000000e-01       0.00000000e+00       0.00000000e+00      -5.10384815e+03      -1.27066759e+05       5.17986567e+01       2.12270895e+03
      2.41500000e-01       0.00000000e+00       0.00000000e+00      -5.04077357e+03      -1.25236610e+05       5.07481019e+01       2.07965722e+03
      2.42000000e-01       0.00000000e+00       0.00000000e+00      -4.97860653e+03      -1.23436525e+05       4.97188540e+01       2.03747864e+03
      2.42500000e-01       0.00000000e+00       0.00000000e+00      -4.91733213e+03      -1.21665950e+05       4.87104807e+01       1.99615550e+03
      2.43000000e-01       0.00000000e+00       0.00000000e+00      -4.85693575e+03      -1.19924339e+05       4.77225588e+01       1.95567046e+03
      2.43500000e-01       0.00000000e+00       0.00000000e+00      -4.79740305e+03      -1.18211163e+05       4.67546734e+01       1.91600652e+03
      2.44000000e-01       0.00000000e+00       0.00000000e+00      -4.73871993e+03      -1.16525900e+05       4.58064182e+01       1.87714702e+03
      2.44500000e-01       0.00000000e+00       0.00000000e+00      -4.68087258e+03      -1.14868039e+05       4.48773950e+01       1.83907565e+03
      2.45000000e-01       0.00000000e+00       0.00000000e+00      -4.62384741e+03      -1.13237079e+05       4.39672139e+01       1.80177642e+03
      2.45500000e-01       0.00000000e+00       0.00000000e+00      -4.56763110e+03      -1.11632532e+05       4.30754925e+01       1.76523368e+03
      2.46000000e-01       0.00000000e+00       0.00000000e+00      -4.51221056e+03      -1.10053916e+05       4.22018567e+01       1.72943209e+03
      2.46500000e-01       0.00000000e+00       0.00000000e+00      -4.45757294e+03      -1.08500761e+05       4.13459394e+01       1.69435660e+03
      2.47000000e-01       0.00000000e+00       0.00000000e+00      -4.40370563e+03      -1.06972606e+05       4.05073815e+01       1.65999249e+03
      2.47500000e-01       0.00000000e+00       0.00000000e+00      -4.35059624e+03      -1.05469000e+05       3.96858308e+01       1.62632535e+03
      2.48000000e-01       0.00000000e+00       0.00000000e+00      -4.29823261e+03      -1.03989499e+05       3.88809423e+01       1.59334102e+03
      2.48500000e-01       0.00000000e+00       0.00000000e+00      -4.24660280e+03      -1.02533669e+05       3.80923783e+01       1.56102566e+03
      2.49000000e-01       0.00000000e+00       0.00000000e+00      -4.19569507e+03      -1.01101086e+05       3.73198075e+01       1.52936571e+03
      2.49500000e-01       0.00000000e+00       0.00000000e+00      -4.14549791e+03      -9.96913324e+04       3.65629055e+01       1.49834787e+03
      2.50000000e-01       0.00000000e+00       0.00000000e+00      -4.09600000e+03      -9.83040000e+04       3.58213547e+01       1.46795912e+03
      2.50500000e-01       0.00000000e+00       0.00000000e+00      -4.04719024e+03      -9.69386883e+04       3.50948437e+01       1.43818669e+03
      2.51000000e-01       0.00000000e+00       0.00000000e+00      -3.99905771e+03      -9.55950049e+04       3.43830674e+01       1.40901810e+03
      2.51500000e-01       0.00000000e+00       0.00000000e+00      -3.95159169e+03      -9.42725652e+04       3.36857270e+01       1.38044109e+03
      2.52000000e-01       0.00000000e+00       0.00000000e+00      -3.90478166e+03      -9.29709920e+04       3.30025297e+01       1.35244367e+03
      2.52500000e-01       0.00000000e+00       0.00000000e+00      -3.85861728e+03      -9.16899156e+04       3.23331887e+01       1.32501407e+03
      2.53000000e-01       0.00000000e+00       0.00000000e+00      -3.81308839e+03      -9.04289737e+04       3.16774229e+01       1.29814079e+03
      2.53500000e-01       0.00000000e+00       0.00000000e+00      -3.76818501e+03      -8.91878110e+04       3.10349571e+01       1.27181254e+03
      2.54000000e-01       0.00000000e+00       0.00000000e+00      -3.72389734e+03      -8.79660790e+04       3.04055214e+01       1.24601827e+03
      2.54500000e-01       0.00000000e+00       0.00000000e+00      -3.68021575e+03      -8.67634362e+04       2.97888516e+01       1.22074714e+03
      2.55000000e-01       0.00000000e+00       0.00000000e+00      -3.63713078e+03      -8.55795478e+04       2.91846888e+01       1.19598855e+03
      2.55500000e-01       0.00000000e+00       0.00000000e+00      -3.59463313e+03      -8.44140853e+04       2.85927794e+01       1.17173210e+03
      2.56000000e-01       0.00000000e+00       0.00000000e+00      -3.55271368e+03      -8.32667268e+04       2.80128747e+01       1.14796761e+03
      2.56500000e-01       0.00000000e+00       0.00000000e+00      -3.51136344e+03      -8.21371566e+04       2.74447314e+01       1.12468509e+03
      2.57000000e-01       0.00000000e+00       0.00000000e+00      -3.47057361e+03      -8.10250648e+04       2.68881109e+01       1.10187479e+03
      2.57500000e-01       0.00000000e+00       0.00000000e+00      -3.43033552e+03      -7.99301479e+04       2.63427796e+01       1.07952711e+03
      2.58000000e-01       0.00000000e+00       0.00000000e+00      -3.39064065e+03      -7.88521081e+04       2.58085083e+01       1.05763267e+03
      2.58500000e-01       0.00000000e+00       0.00000000e+00      -3.35148064e+03      -7.77906532e+04       2.52850729e+01       1.03618229e+03
      2.59000000e-01       0.00000000e+00       0.00000000e+00      -3.31284728e+03      -7.67454968e+04       2.47722535e+01       1.01516695e+03
      2.59500000e-01       0.00000000e+00       0.00000000e+00      -3.27473248e+03      -7.57163578e+04       2.42698349e+01       9.94577834e+02
      2.60000000e-01       0.00000000e+00       0.00000000e+00      -3.23712830e+03      -7.47029607e+04       2.37776061e+01       9.74406297e+02
      2.60500000e-01       0.00000000e+00       0.00000000e+00      -3.20002694e+03      -7.37050350e+04       2.32953604e+01       9.54643869e+02
      2.61000000e-01       0.00000000e+00       0.00000000e+00      -3.16342073e+03      -7.27223156e+04       2.28228954e+01       9.35282254e+02
      2.61500000e-01       0.00000000e+00       0.00000000e+00      -3.12730213e+03      -7.17545422e+04       2.23600127e+01       9.16313321e+02
      2.62000000e-01       0.00000000e+00       0.00000000e+00      -3.09166374e+03      -7.08014596e+04       2.19065180e+01       8.97729106e+02
      2.62500000e-01       0.00000000e+00       0.00000000e+00      -3.05649826e+03      -6.98628175e+04       2.14622208e+01       8.79521808e+02
      2.63000000e-01       0.00000000e+00       0.00000000e+00      -3.02179855e+03      -6.89383701e+04       2.10269346e+01       8.61683780e+02
      2.63500000e-01       0.00000000e+00       0.00000000e+00      -2.98755757e+03      -6.80278763e+04       2.06004767e+01       8.44207535e+02
      2.64000000e-01       0.00000000e+00       0.00000000e+00      -2.95376839e+03      -6.71310998e+04       2.01826680e+01       8.27085735e+02
      2.64500000e-01       0.00000000e+00       0.00000000e+00      -2.92042422e+03      -6.62478084e+04       1.97733331e+01       8.10311190e+02
      2.65000000e-01       0.00000000e+00       0.00000000e+00      -2.88751837e+03      -6.53777745e+04       1.93723001e+01       7.93876859e+02
      2.65500000e-01       0.00000000e+00       0.00000000e+00      -2.85504427e+03      -6.45207746e+04       1.89794007e+01       7.77775840e+02
      2.66000000e-01       0.00000000e+00       0.00000000e+00      -2.82299546e+03      -6.36765894e+04       1.85944698e+01       7.62001374e+02
      2.66500000e-01       0.00000000e+00       0.00000000e+00      -2.79136559e+03      -6.28450038e+04       1.82173460e+01       7.46546839e+02
      2.67000000e-01       0.00000000e+00       0.00000000e+00      -2.76014839e+03      -6.20258066e+04       1.78478708e+01       7.31405744e+02
      2.67500000e-01       0.00000000e+00       0.00000000e+00      -2.72933775e+03      -6.12187906e+04       1.74858891e+01       7.16571734e+02
      2.68000000e-01       0.00000000e+00       0.00000000e+00      -2.69892761e+03      -6.04237524e+04       1.71312489e+01       7.02038580e+02
      2.68500000e-01       0.00000000e+00       0.00000000e+00      -2.66891203e+03      -5.96404924e+04       1.67838014e+01       6.87800180e+02
      2.69000000e-01       0.00000000e+00       0.00000000e+00      -2.63928519e+03      -5.88688145e+04       1.64434006e+01       6.73850556e+02
      2.69500000e-01       0.00000000e+00       0.00000000e+00      -2.61004132e+03      -5.81085266e+04       1.61099037e+01       6.60183852e+02
      2.70000000e-01       0.00000000e+00       0.00000000e+00      -2.58117479e+03      -5.73594398e+04       1.57831705e+01       6.46794329e+02
      2.70500000e-01       0.00000000e+00       0.00000000e+00      -2.55268004e+03      -5.66213688e+04       1.54630641e+01       6.33676365e+02
      2.71000000e-01       0.00000000e+00       0.00000000e+00      -2.52455162e+03      -5.58941317e+04       1.51494498e+01       6.20824454e+02
      2.71500000e-01       0.00000000e+00       0.00000000e+00      -2.49678414e+03      -5.51775500e+04       1.48421962e+01       6.08233199e+02
      2.72000000e-01       0.00000000e+00       0.00000000e+00      -2.46937232e+03      -5.44714482e+04       1.45411741e+01       5.95897313e+02
      2.72500000e-01       0.00000000e+00       0.00000000e+00      -2.44231097e+03      -5.37756544e+04       1.42462572e+01       5.83811618e+02
      2.73000000e-01       0.00000000e+00       0.00000000e+00      -2.41559498e+03      -5.30899995e+04       1.39573216e+01       5.71971039e+02
      2.73500000e-01       0.00000000e+00       0.00000000e+00      -2.38921931e+03      -5.24143176e+04       1.36742461e+01       5.60370605e+02
      2.74000000e-01       0.00000000e+00       0.00000000e+00      -2.36317902e+03      -5.17484458e+04       1.33969118e+01       5.49005445e+02
      2.74500000e-01       0.00000000e+00       0.00000000e+00      -2.33746926e+03      -5.10922242e+04       1.31252022e+01       5.37870788e+02
      2.75000000e-01       0.00000000e+00       0.00000000e+00      -2.31208522e+03      -5.04454957e+04       1.28590034e+01       5.26961958e+02
      2.75500000e-01       0.00000000e+00       0.00000000e+00      -2.28702220e+03      -4.98081061e+04       1.25982034e+01       5.16274375e+02
      2.76000000e-01       0.00000000e+00       0.00000000e+00      -2.26227558e+03      -4.91799039e+04       1.23426929e+01       5.05803553e+02
      2.76500000e-01       0.00000000e+00       0.00000000e+00      -2.23784079e+03      -4.85607405e+04       1.20923645e+01       4.95545095e+02
      2.77000000e-01       0.00000000e+00       0.00000000e+00      -2.21371336e+03      -4.79504698e+04       1.18471131e+01       4.85494694e+02
      2.77500000e-01       0.00000000e+00       0.00000000e+00      -2.18988886e+03      -4.73489484e+04       1.16068358e+01       4.75648131e+02
      2.78000000e-01       0.00000000e+00       0.00000000e+00      -2.16636297e+03      -4.67560354e+04       1.13714317e+01       4.66001270e+02
      2.78500000e-01       0.00000000e+00       0.00000000e+00      -2.14313142e+03      -4.61715925e+04       1.11408019e+01       4.56550062e+02
      2.79000000e-01       0.00000000e+00       0.00000000e+00      -2.12018999e+03      -4.55954837e+04       1.09148497e+01       4.47290539e+02
      2.79500000e-01       0.00000000e+00       0.00000000e+00      -2.09753457e+03      -4.50275757e+04       1.06934801e+01       4.38218813e+02
      2.80000000e-01       0.00000000e+00       0.00000000e+00      -2.07516107e+03      -4.44677373e+04       1.04766002e+01       4.29331076e+02
      2.80500000e-01       0.00000000e+00       0.00000000e+00      -2.05306551e+03      -4.39158397e+04       1.02641190e+01       4.20623595e+02
      2.81000000e-01       0.00000000e+00       0.00000000e+00      -2.03124393e+03      -4.33717565e+04       1.00559472e+01       4.12092715e+02
      2.81500000e-01       0.00000000e+00       0.00000000e+00      -2.00969247e+03      -4.28353634e+04       9.85199740e+00       4.03734854e+02
      2.82000000e-01       0.00000000e+00       0.00000000e+00      -1.98840731e+03      -4.23065384e+04       9.65218405e+00       3.95546503e+02
      2.82500000e-01       0.00000000e+00       0.00000000e+00      -1.96738469e+03      -4.17851615e+04       9.45642322e+00       3.87524224e+02
      2.83000000e-01       0.00000000e+00       0.00000000e+00      -1.94662092e+03      -4.12711150e+04       9.26463271e+00       3.79664649e+02
      2.83500000e-01       0.00000000e+00       0.00000000e+00      -1.92611237e+03      -4.07642830e+04       9.07673201e+00       3.71964478e+02
      2.84000000e-01       0.00000000e+00       0.00000000e+00      -1.90585546e+03      -4.02645519e+04       8.89264221e+00       3.64420478e+02
      2.84500000e-01       0.00000000e+00       0.00000000e+00      -1.88584665e+03      -3.97718099e+04       8.71228603e+00       3.57029481e+02
      2.85000000e-01       0.00000000e+00       0.00000000e+00      -1.86608250e+03      -3.92859474e+04       8.53558774e+00       3.49788386e+02
      2.85500000e-01       0.00000000e+00       0.00000000e+00      -1.84655958e+03      -3.88068563e+04       8.36247317e+00       3.42694150e+02
      2.86000000e-01       0.00000000e+00       0.00000000e+00      -1.82727453e+03      -3.83344307e+04       8.19286961e+00       3.35743797e+02
      2.86500000e-01       0.00000000e+00       0.00000000e+00      -1.80822405e+03      -3.78685666e+04       8.02670588e+00       3.28934407e+02
      2.87000000e-01       0.00000000e+00       0.00000000e+00      -1.78940489e+03      -3.74091614e+04       7.86391219e+00       3.22263122e+02
      2.87500000e-01       0.00000000e+00       0.00000000e+00      -1.77081383e+03      -3.69561148e+04       7.70442020e+00       3.15727140e+02
      2.88000000e-01       0.00000000e+00       0.00000000e+00      -1.75244773e+03      -3.65093277e+04       7.54816296e+00       3.09323718e+02
      2.88500000e-01       0.00000000e+00       0.00000000e+00      -1.73430348e+03      -3.60687032e+04       7.39507484e+00       3.03050167e+02
      2.89000000e-01       0.00000000e+00       0.00000000e+00      -1.71637802e+03      -3.56341457e+04       7.24509158e+00       2.96903853e+02
      2.89500000e-01       0.00000000e+00       0.00000000e+00      -1.69866834e+03      -3.52055614e+04       7.09815021e+00       2.90882196e+02
      2.90000000e-01       0.00000000e+00       0.00000000e+00      -1.68117148e+03      -3.47828581e+04       6.95418903e+00       2.84982667e+02
      2.90500000e-01       0.00000000e+00       0.00000000e+00      -1.66388451e+03      -3.43659452e+04       6.81314760e+00       2.79202789e+02
      2.91000000e-01       0.00000000e+00       0.00000000e+00      -1.64680458e+03      -3.39547336e+04       6.67496671e+00       2.73540136e+02
      2.91500000e-01       0.00000000e+00       0.00000000e+00      -1.62992884e+03      -3.35491357e+04       6.53958833e+00       2.67992330e+02
      2.92000000e-01       0.00000000e+00       0.00000000e+00      -1.61325452e+03      -3.31490655e+04       6.40695562e+00       2.62557042e+02
      2.92500000e-01       0.00000000e+00       0.00000000e+00      -1.59677887e+03      -3.27544384e+04       6.27701291e+00       2.57231989e+02
      2.93000000e-01       0.00000000e+00       0.00000000e+00      -1.58049919e+03      -3.23651711e+04       6.14970564e+00       2.52014937e+02
      2.93500000e-01       0.00000000e+00       0.00000000e+00      -1.56441282e+03      -3.19811820e+04       6.02498034e+00       2.46903694e+02
      2.94000000e-01       0.00000000e+00       0.00000000e+00      -1.54851714e+03      -3.16023907e+04       5.90278466e+00       2.41896116e+02
      2.94500000e-01       0.00000000e+00       0.00000000e+00      -1.53280958e+03      -3.12287180e+04       5.78306730e+00       2.36990098e+02
      2.95000000e-01       0.00000000e+00       0.00000000e+00      -1.51728758e+03      -3.08600865e+04       5.66577798e+00       2.32183582e+02
      2.95500000e-01       0.00000000e+00       0.00000000e+00      -1.50194866e+03      -3.04964196e+04       5.55086747e+00       2.27474549e+02
      2.96000000e-01       0.00000000e+00       0.00000000e+00      -1.48679035e+03      -3.01376422e+04       5.43828752e+00       2.22861022e+02
      2.96500000e-01       0.00000000e+00       0.00000000e+00      -1.47181022e+03      -2.97836806e+04       5.32799085e+00       2.18341065e+02
      2.97000000e-01       0.00000000e+00       0.00000000e+00      -1.45700588e+03      -2.94344622e+04       5.21993117e+00       2.13912779e+02
      2.97500000e-01       0.00000000e+00       0.00000000e+00      -1.44237498e+03      -2.90899155e+04       5.11406311e+00       2.09574306e+02
      2.98000000e-01       0.00000000e+00       0.00000000e+00      -1.42791520e+03      -2.87499704e+04       5.01034220e+00       2.05323823e+02
      2.98500000e-01       0.00000000e+00       0.00000000e+00      -1.41362425e+03      -2.84145578e+04       4.90872491e+00       2.01159547e+02
      2.99000000e-01       0.00000000e+00       0.00000000e+00      -1.39949989e+03      -2.80836099e+04       4.80916858e+00       1.97079728e+02
      2.99500000e-01       0.00000000e+00       0.00000000e+00      -1.38553991e+03      -2.77570599e+04       4.71163140e+00       1.93082655e+02
      3.00000000e-01       0.00000000e+00       0.00000000e+00      -1.37174211e+03      -2.74348422e+04       4.61607241e+00       1.89166648e+02
      3.00500000e-01       0.00000000e+00       0.00000000e+00      -1.35810436e+03      -2.71168923e+04       4.52245151e+00       1.85330063e+02
      3.01000000e-01       0.00000000e+00       0.00000000e+00      -1.34462452e+03      -2.68031466e+04       4.43072938e+00       1.81571290e+02
      3.01500000e-01       0.00000000e+00       0.00000000e+00      -1.33130052e+03      -2.64935427e+04       4.34086752e+00       1.77888751e+02
      3.02000000e-01       0.00000000e+00       0.00000000e+00      -1.31813030e+03      -2.61880191e+04       4.25282818e+00       1.74280899e+02
      3.02500000e-01       0.00000000e+00       0.00000000e+00      -1.30511183e+03      -2.58865156e+04       4.16657442e+00       1.70746220e+02
      3.03000000e-01       0.00000000e+00       0.00000000e+00      -1.29224312e+03      -2.55889727e+04       4.08207002e+00       1.67283229e+02
      3.03500000e-01       0.00000000e+00       0.00000000e+00      -1.27952221e+03      -2.52953319e+04       3.99927949e+00       1.63890473e+02
      3.04000000e-01       0.00000000e+00       0.00000000e+00      -1.26694715e+03      -2.50055358e+04       3.91816807e+00       1.60566528e+02
      3.04500000e-01       0.00000000e+00       0.00000000e+00      -1.25451604e+03      -2.47195279e+04       3.83870172e+00       1.57309997e+02
      3.05000000e-01       0.00000000e+00       0.00000000e+00      -1.24222700e+03      -2.44372524e+04       3.76084707e+00       1.54119513e+02
      3.05500000e-01       0.00000000e+00       0.00000000e+00      -1.23007817e+03      -2.41586548e+04       3.68457143e+00       1.50993737e+02
      3.06000000e-01       0.00000000e+00       0.00000000e+00      -1.21806774e+03      -2.38836812e+04       3.60984277e+00       1.47931357e+02
      3.06500000e-01       0.00000000e+00       0.00000000e+00      -1.20619390e+03      -2.36122786e+04       3.53662972e+00       1.44931086e+02
      3.07000000e-01       0.00000000e+00       0.00000000e+00      -1.19445487e+03      -2.33443949e+04       3.46490154e+00       1.41991665e+02
      3.07500000e-01       0.00000000e+00       0.00000000e+00      -1.18284892e+03      -2.30799790e+04       3.39462812e+00       1.39111860e+02
      3.08000000e-01       0.00000000e+00       0.00000000e+00      -1.17137433e+03      -2.28189804e+04       3.32577995e+00       1.36290462e+02
      3.08500000e-01       0.00000000e+00       0.00000000e+00      -1.16002938e+03      -2.25613494e+04       3.25832812e+00       1.33526286e+02
      3.09000000e-01       0.00000000e+00       0.00000000e+00      -1.14881242e+03      -2.23070373e+04       3.19224432e+00       1.30818172e+02
      3.09500000e-01       0.00000000e+00       0.00000000e+00      -1.13772180e+03      -2.20559961e+04       3.12750079e+00       1.28164982e+02
      3.10000000e-01       0.00000000e+00       0.00000000e+00      -1.12675589e+03      -2.18081785e+04       3.06407036e+00       1.25565604e+02
      3.10500000e-01       0.00000000e+00       0.00000000e+00      -1.11591309e+03      -2.15635380e+04       3.00192640e+00       1.23018944e+02
      3.11000000e-01       0.00000000e+00       0.00000000e+00      -1.10519183e+03      -2.13220289e+04       2.94104281e+00       1.20523934e+02
      3.11500000e-01       0.00000000e+00       0.00000000e+00      -1.09459055e+03      -2.10836061e+04       2.88139403e+00       1.18079528e+02
      3.12000000e-01       0.00000000e+00       0.00000000e+00      -1.08410772e+03      -2.08482253e+04       2.82295502e+00       1.15684697e+02
      3.12500000e-01       0.00000000e+00       0.00000000e+00      -1.07374182e+03      -2.06158430e+04       2.76570124e+00       1.13338437e+02
      3.13000000e-01       0.00000000e+00       0.00000000e+00      -1.06349138e+03      -2.03864163e+04       2.70960865e+00       1.11039763e+02
      3.13500000e-01       0.00000000e+00       0.00000000e+00      -1.05335492e+03      -2.01599028e+04       2.65465371e+00       1.08787709e+02
      3.14000000e-01       0.00000000e+00       0.00000000e+00      -1.04333100e+03      -1.99362611e+04       2.60081333e+00       1.06581330e+02
      3.14500000e-01       0.00000000e+00       0.00000000e+00      -1.03341819e+03      -1.97154504e+04       2.54806492e+00       1.04419700e+02
      3.15000000e-01       0.00000000e+00       0.00000000e+00      -1.02361508e+03      -1.94974302e+04       2.49638633e+00       1.02301912e+02
      3.15500000e-01       0.00000000e+00       0.00000000e+00      -1.01392030e+03      -1.92821610e+04       2.44575585e+00       1.00227075e+02
      3.16000000e-01       0.00000000e+00       0.00000000e+00      -1.00433247e+03      -1.90696039e+04       2.39615224e+00       9.81943187e+01
      3.16500000e-01       0.00000000e+00       0.00000000e+00      -9.94850251e+02      -1.88597204e+04       2.34755466e+00       9.62027900e+01
      3.17000000e-01       0.00000000e+00       0.00000000e+00      -9.85472312e+02      -1.86524728e+04       2.29994272e+00       9.42516525e+01
      3.17500000e-01       0.00000000e+00       0.00000000e+00      -9.76197345e+02      -1.84478238e+04       2.25329641e+00       9.23400870e+01
      3.18000000e-01       0.00000000e+00       0.00000000e+00      -9.67024061e+02      -1.82457370e+04       2.20759617e+00       9.04672909e+01
      3.18500000e-01       0.00000000e+00       0.00000000e+00      -9.57951187e+02      -1.80461762e+04       2.16282279e+00       8.86324780e+01
      3.19000000e-01       0.00000000e+00       0.00000000e+00      -9.48977470e+02      -1.78491060e+04       2.11895749e+00       8.68348778e+01
      3.19500000e-01       0.00000000e+00       0.00000000e+00      -9.40101672e+02      -1.76544915e+04       2.07598184e+00       8.50737357e+01
      3.20000000e-01       0.00000000e+00       0.00000000e+00      -9.31322575e+02      -1.74622983e+04       2.03387780e+00       8.33483122e+01
      3.20500000e-01       0.00000000e+00       0.00000000e+00      -9.22638976e+02      -1.72724925e+04       1.99262769e+00       8.16578829e+01
      3.21000000e-01       0.00000000e+00       0.00000000e+00      -9.14049690e+02      -1.70850409e+04       1.95221420e+00       8.00017380e+01
      3.21500000e-01       0.00000000e+00       0.00000000e+00      -9.05553548e+02      -1.68999107e+04       1.91262036e+00       7.83791822e+01
      3.22000000e-01       0.00000000e+00       0.00000000e+00      -8.97149398e+02      -1.67170695e+04       1.87382954e+00       7.67895344e+01
      3.22500000e-01       0.00000000e+00       0.00000000e+00      -8.88836102e+02      -1.65364856e+04       1.83582545e+00       7.52321269e+01
      3.23000000e-01       0.00000000e+00       0.00000000e+00      -8.80612541e+02      -1.63581277e+04       1.79859214e+00       7.37063061e+01
      3.23500000e-01       0.00000000e+00       0.00000000e+00      -8.72477609e+02      -1.61819649e+04       1.76211399e+00       7.22114311e+01
      3.24000000e-01       0.00000000e+00       0.00000000e+00      -8.64430215e+02      -1.60079669e+04       1.72637566e+00       7.07468745e+01
      3.24500000e-01       0.00000000e+00       0.00000000e+00      -8.56469286e+02      -1.58361039e+04       1.69136216e+00       6.93120213e+01
      3.25000000e-01       0.00000000e+00       0.00000000e+00      -8.48593760e+02      -1.56663463e+04       1.65705879e+00       6.79062691e+01
      3.25500000e-01       0.00000000e+00       0.00000000e+00      -8.40802593e+02      -1.54986653e+04       1.62345114e+00       6.65290277e+01
      3.26000000e-01       0.00000000e+00       0.00000000e+00      -8.33094754e+02      -1.53330323e+04       1.59052511e+00       6.51797188e+01
      3.26500000e-01       0.00000000e+00       0.00000000e+00      -8.25469224e+02      -1.51694191e+04       1.55826686e+00       6.38577759e+01
      3.27000000e-01       0.00000000e+00       0.00000000e+00      -8.17925003e+02      -1.50077982e+04       1.52666286e+00       6.25626440e+01
      3.27500000e-01       0.00000000e+00       0.00000000e+00      -8.10461099e+02      -1.48481423e+04       1.49569984e+00       6.12937794e+01
      3.28000000e-01       0.00000000e+00       0.00000000e+00      -8.03076537e+02      -1.46904245e+04       1.46536479e+00       6.00506492e+01
      3.28500000e-01       0.00000000e+00       0.00000000e+00      -7.95770356e+02      -1.45346184e+04       1.43564499e+00       5.88327316e+01
      3.29000000e-01       0.00000000e+00       0.00000000e+00      -7.88541605e+02      -1.43806980e+04       1.40652794e+00       5.76395151e+01
      3.29500000e-01       0.00000000e+00       0.00000000e+00      -7.81389348e+02      -1.42286376e+04       1.37800144e+00       5.64704990e+01
      3.30000000e-01       0.00000000e+00       0.00000000e+00      -7.74312661e+02      -1.40784120e+04       1.35005349e+00       5.53251922e+01
      3.30500000e-01       0.00000000e+00       0.00000000e+00      -7.67310634e+02      -1.39299964e+04       1.32267238e+00       5.42031139e+01
      3.31000000e-01       0.00000000e+00       0.00000000e+00      -7.60382367e+02      -1.37833662e+04       1.29584659e+00       5.31037931e+01
      3.31500000e-01       0.00000000e+00       0.00000000e+00      -7.53526974e+02      -1.36384973e+04       1.26956487e+00       5.20267682e+01
      3.32000000e-01       0.00000000e+00       0.00000000e+00      -7.46743580e+02      -1.34953659e+04       1.24381618e+00       5.09715870e+01
      3.32500000e-01       0.00000000e+00       0.00000000e+00      -7.40031323e+02      -1.33539487e+04       1.21858971e+00       4.99378064e+01
      3.33000000e-01       0.00000000e+00       0.00000000e+00      -7.33389350e+02      -1.32142225e+04       1.19387488e+00       4.89249925e+01
      3.33500000e-01       0.00000000e+00       0.00000000e+00      -7.26816822e+02      -1.30761647e+04       1.16966130e+00       4.79327199e+01
      3.34000000e-01       0.00000000e+00       0.00000000e+00      -7.20312911e+02      -1.29397529e+04       1.14593880e+00       4.69605722e+01
      3.34500000e-01       0.00000000e+00       0.00000000e+00      -7.13876799e+02      -1.28049650e+04       1.12269744e+00       4.60081410e+01
      3.35000000e-01       0.00000000e+00       0.00000000e+00      -7.07507679e+02      -1.26717793e+04       1.09992744e+00       4.50750266e+01
      3.35500000e-01       0.00000000e+00       0.00000000e+00      -7.01204756e+02      -1.25401745e+04       1.07761926e+00       4.41608372e+01
      3.36000000e-01       0.00000000e+00       0.00000000e+00      -6.94967244e+02      -1.24101294e+04       1.05576352e+00       4.32651889e+01
      3.36500000e-01       0.00000000e+00       0.00000000e+00      -6.88794370e+02      -1.22816232e+04       1.03435104e+00       4.23877057e+01
      3.37000000e-01       0.00000000e+00       0.00000000e+00      -6.82685368e+02      -1.21546356e+04       1.01337284e+00       4.15280191e+01
      3.37500000e-01       0.00000000e+00       0.00000000e+00      -6.76639485e+02      -1.20291464e+04       9.92820116e-01       4.06857684e+01
      3.38000000e-01       0.00000000e+00       0.00000000e+00      -6.70655975e+02      -1.19051357e+04       9.72684228e-01       3.98605997e+01
      3.38500000e-01       0.00000000e+00       0.00000000e+00      -6.64734106e+02      -1.17825839e+04       9.52956727e-01       3.90521667e+01
      3.39000000e-01       0.00000000e+00       0.00000000e+00      -6.58873151e+02      -1.16614717e+04       9.33629329e-01       3.82601299e+01
      3.39500000e-01       0.00000000e+00       0.00000000e+00      -6.53072397e+02      -1.15417802e+04       9.14693920e-01       3.74841568e+01
      3.40000000e-01       0.00000000e+00       0.00000000e+00      -6.47331138e+02      -1.14234907e+04       8.96142549e-01       3.67239217e+01
      3.40500000e-01       0.00000000e+00       0.00000000e+00      -6.41648676e+02      -1.13065846e+04       8.77967428e-01       3.59791052e+01
      3.41000000e-01       0.00000000e+00       0.00000000e+00      -6.36024325e+02      -1.11910438e+04       8.60160926e-01       3.52493948e+01
      3.41500000e-01       0.00000000e+00       0.00000000e+00      -6.30457408e+02      -1.10768505e+04       8.42715567e-01       3.45344839e+01
      3.42000000e-01       0.00000000e+00       0.00000000e+00      -6.24947253e+02      -1.09639869e+04       8.25624026e-01       3.38340726e+01
      3.42500000e-01       0.00000000e+00       0.00000000e+00      -6.19493202e+02      -1.08524357e+04       8.08879127e-01       3.31478666e+01
      3.43000000e-01       0.00000000e+00       0.00000000e+00      -6.14094602e+02      -1.07421796e+04       7.92473840e-01       3.24755780e+01
      3.43500000e-01       0.00000000e+00       0.00000000e+00      -6.08750809e+02      -1.06332019e+04       7.76401277e-01       3.18169243e+01
      3.44000000e-01       0.00000000e+00       0.00000000e+00      -6.03461190e+02      -1.05254859e+04       7.60654689e-01       3.11716292e+01
      3.44500000e-01       0.00000000e+00       0.00000000e+00      -5.98225116e+02      -1.04190151e+04       7.45227466e-01       3.05394216e+01
      3.45000000e-01       0.00000000e+00       0.00000000e+00      -5.93041970e+02      -1.03137734e+04       7.30113131e-01       2.99200361e+01
      3.45500000e-01       0.00000000e+00       0.00000000e+00      -5.87911140e+02      -1.02097448e+04       7.15305336e-01       2.93132127e+01
      3.46000000e-01       0.00000000e+00       0.00000000e+00      -5.82832025e+02      -1.01069137e+04       7.00797867e-01       2.87186966e+01
      3.46500000e-01       0.00000000e+00       0.00000000e+00      -5.77804030e+02      -1.00052646e+04       6.86584630e-01       2.81362382e+01
      3.47000000e-01       0.00000000e+00       0.00000000e+00      -5.72826566e+02      -9.90478213e+03       6.72659660e-01       2.75655929e+01
      3.47500000e-01       0.00000000e+00       0.00000000e+00      -5.67899056e+02      -9.80545132e+03       6.59017109e-01       2.70065211e+01
      3.48000000e-01       0.00000000e+00       0.00000000e+00      -5.63020925e+02      -9.70725734e+03       6.45651249e-01       2.64587882e+01
      3.48500000e-01       0.00000000e+00       0.00000000e+00      -5.58191611e+02      -9.61018556e+03       6.32556469e-01       2.59221641e+01
      3.49000000e-01       0.00000000e+00       0.00000000e+00      -5.53410555e+02      -9.51422158e+03       6.19727271e-01       2.53964236e+01
      3.49500000e-01       0.00000000e+00       0.00000000e+00      -5.48677207e+02      -9.41935120e+03       6.07158268e-01       2.48813458e+01
      3.50000000e-01       0.00000000e+00       0.00000000e+00      -5.43991024e+02      -9.32556041e+03       5.94844184e-01       2.43767147e+01
      3.50500000e-01       0.00000000e+00       0.00000000e+00      -5.39351469e+02      -9.23283542e+03       5.82779848e-01       2.38823182e+01
      3.51000000e-01       0.00000000e+00       0.00000000e+00      -5.34758013e+02      -9.14116262e+03       5.70960195e-01       2.33979488e+01
      3.51500000e-01       0.00000000e+00       0.00000000e+00      -5.30210134e+02      -9.05052860e+03       5.59380262e-01       2.29234031e+01
      3.52000000e-01       0.00000000e+00       0.00000000e+00      -5.25707314e+02      -8.96092012e+03       5.48035187e-01       2.24584820e+01
      3.52500000e-01       0.00000000e+00       0.00000000e+00      -5.21249045e+02      -8.87232416e+03       5.36920208e-01       2.20029901e+01
      3.53000000e-01       0.00000000e+00       0.00000000e+00      -5.16834823e+02      -8.78472787e+03       5.26030658e-01       2.15567364e+01
      3.53500000e-01       0.00000000e+00       0.00000000e+00      -5.12464152e+02      -8.69811857e+03       5.15361964e-01       2.11195333e+01
      3.54000000e-01       0.00000000e+00       0.00000000e+00      -5.08136542e+02      -8.61248376e+03       5.04909647e-01       2.06911973e+01
      3.54500000e-01       0.00000000e+00       0.00000000e+00      -5.03851508e+02      -8.52781114e+03       4.94669318e-01       2.02715487e+01
      3.55000000e-01       0.00000000e+00       0.00000000e+00      -4.99608573e+02      -8.44408855e+03       4.84636679e-01       1.98604111e+01
      3.55500000e-01       0.00000000e+00       0.00000000e+00      -4.95407263e+02      -8.36130402e+03       4.74807517e-01       1.94576121e+01
      3.56000000e-01       0.00000000e+00       0.00000000e+00      -4.91247114e+02      -8.27944575e+03       4.65177706e-01       1.90629824e+01
      3.56500000e-01       0.00000000e+00       0.00000000e+00      -4.87127665e+02      -8.19850208e+03       4.55743201e-01       1.86763564e+01
      3.57000000e-01       0.00000000e+00       0.00000000e+00      -4.83048462e+02      -8.11846154e+03       4.46500043e-01       1.82975717e+01
      3.57500000e-01       0.00000000e+00       0.00000000e+00      -4.79009055e+02      -8.03931281e+03       4.37444349e-01       1.79264694e+01
      3.58000000e-01       0.00000000e+00       0.00000000e+00      -4.75009002e+02      -7.96104473e+03       4.28572319e-01       1.75628936e+01
      3.58500000e-01       0.00000000e+00       0.00000000e+00      -4.71047865e+02      -7.88364628e+03       4.19880226e-01       1.72066917e+01
      3.59000000e-01       0.00000000e+00       0.00000000e+00      -4.67125213e+02      -7.80710662e+03       4.11364423e-01       1.68577141e+01
      3.59500000e-01       0.00000000e+00       0.00000000e+00      -4.63240617e+02      -7.73141503e+03       4.03021333e-01       1.65158142e+01
      3.60000000e-01       0.00000000e+00       0.00000000e+00      -4.59393658e+02      -7.65656097e+03       3.94847453e-01       1.61808486e+01
      3.60500000e-01       0.00000000e+00       0.00000000e+00      -4.55583919e+02      -7.58253401e+03       3.86839352e-01       1.58526766e+01
      3.61000000e-01       0.00000000e+00       0.00000000e+00      -4.51810988e+02      -7.50932390e+03       3.78993667e-01       1.55311605e+01
      3.61500000e-01       0.00000000e+00       0.00000000e+00      -4.48074460e+02      -7.43692050e+03       3.71307105e-01       1.52161651e+01
      3.62000000e-01       0.00000000e+00       0.00000000e+00      -4.44373935e+02      -7.36531383e+03       3.63776437e-01       1.49075584e+01
      3.62500000e-01       0.00000000e+00       0.00000000e+00      -4.40709015e+02      -7.29449404e+03       3.56398503e-01       1.46052107e+01
      3.63000000e-01       0.00000000e+00       0.00000000e+00      -4.37079311e+02      -7.22445142e+03       3.49170205e-01       1.43089950e+01
      3.63500000e-01       0.00000000e+00       0.00000000e+00      -4.33484436e+02      -7.15517638e+03       3.42088507e-01       1.40187870e+01
      3.64000000e-01       0.00000000e+00       0.00000000e+00      -4.29924008e+02      -7.08665948e+03       3.35150437e-01       1.37344649e+01
      3.64500000e-01       0.00000000e+00       0.00000000e+00      -4.26397652e+02      -7.01889138e+03       3.28353081e-01       1.34559093e+01
      3.65000000e-01       0.00000000e+00       0.00000000e+00      -4.22904994e+02      -6.95186291e+03       3.21693586e-01       1.31830031e+01
      3.65500000e-01       0.00000000e+00       0.00000000e+00      -4.19445667e+02      -6.88556498e+03       3.15169155e-01       1.29156320e+01
      3.66000000e-01       0.00000000e+00       0.00000000e+00      -4.16019308e+02      -6.81998866e+03       3.08777050e-01       1.26536835e+01
      3.66500000e-01       0.00000000e+00       0.00000000e+00      -4.12625559e+02      -6.75512512e+03       3.02514586e-01       1.23970477e+01
      3.67000000e-01       0.00000000e+00       0.00000000e+00      -4.09264066e+02      -6.69096565e+03       2.96379135e-01       1.21456169e+01
      3.67500000e-01       0.00000000e+00       0.00000000e+00      -4.05934478e+02      -6.62750168e+03       2.90368119e-01       1.18992855e+01
      3.68000000e-01       0.00000000e+00       0.00000000e+00      -4.02636450e+02      -6.56472472e+03       2.84479017e-01       1.16579501e+01
      3.68500000e-01       0.00000000e+00       0.00000000e+00      -3.99369640e+02      -6.50262643e+03       2.78709354e-01       1.14215093e+01
      3.69000000e-01       0.00000000e+00       0.00000000e+00      -3.96133712e+02      -6.44119856e+03       2.73056708e-01       1.11898639e+01
      3.69500000e-01       0.00000000e+00       0.00000000e+00      -3.92928331e+02      -6.38043298e+03       2.67518707e-01       1.09629166e+01
      3.70000000e-01       0.00000000e+00       0.00000000e+00      -3.89753170e+02      -6.32032167e+03       2.62093024e-01       1.07405721e+01
      3.70500000e-01       0.00000000e+00       0.00000000e+00      -3.86607902e+02      -6.26085671e+03       2.56777383e-01       1.05227372e+01
      3.71000000e-01       0.00000000e+00       0.00000000e+00      -3.83492206e+02      -6.20203029e+03       2.51569551e-01       1.03093202e+01
      3.71500000e-01       0.00000000e+00       0.00000000e+00      -3.80405766e+02      -6.14383472e+03       2.46467341e-01       1.01002317e+01
      3.72000000e-01       0.00000000e+00       0.00000000e+00      -3.77348268e+02      -6.08626238e+03       2.41468612e-01       9.89538374e+00
      3.72500000e-01       0.00000000e+00       0.00000000e+00      -3.74319401e+02      -6.02930579e+03       2.36571265e-01       9.69469045e+00
      3.73000000e-01       0.00000000e+00       0.00000000e+00      -3.71318861e+02      -5.97295754e+03       2.31773244e-01       9.49806752e+00
      3.73500000e-01       0.00000000e+00       0.00000000e+00      -3.68346344e+02      -5.91721034e+03       2.27072533e-01       9.30543241e+00
      3.74000000e-01       0.00000000e+00       0.00000000e+00      -3.65401551e+02      -5.86205697e+03       2.22467160e-01       9.11670422e+00
      3.74500000e-01       0.00000000e+00       0.00000000e+00      -3.62484189e+02      -5.80749034e+03       2.17955191e-01       8.93180373e+00
      3.75000000e-01       0.00000000e+00       0.00000000e+00      -3.59593964e+02      -5.75350343e+03       2.13534731e-01       8.75065329e+00
      3.75500000e-01       0.00000000e+00       0.00000000e+00      -3.56730590e+02      -5.70008932e+03       2.09203925e-01       8.57317686e+00
      3.76000000e-01       0.00000000e+00       0.00000000e+00      -3.53893781e+02      -5.64724118e+03       2.04960955e-01       8.39929992e+00
      3.76500000e-01       0.00000000e+00       0.00000000e+00      -3.51083255e+02      -5.59495228e+03       2.00804038e-01       8.22894946e+00
      3.77000000e-01       0.00000000e+00       0.00000000e+00      -3.48298736e+02      -5.54321596e+03       1.96731429e-01       8.06205397e+00
      3.77500000e-01       0.00000000e+00       0.00000000e+00      -3.45539949e+02      -5.49202567e+03       1.92741420e-01       7.89854337e+00
      3.78000000e-01       0.00000000e+00       0.00000000e+00      -3.42806621e+02      -5.44137493e+03       1.88832333e-01       7.73834902e+00
      3.78500000e-01       0.00000000e+00       0.00000000e+00      -3.40098485e+02      -5.39125735e+03       1.85002529e-01       7.58140364e+00
      3.79000000e-01       0.00000000e+00       0.00000000e+00      -3.37415276e+02      -5.34166663e+03       1.81250399e-01       7.42764135e+00
      3.79500000e-01       0.00000000e+00       0.00000000e+00      -3.34756731e+02      -5.29259654e+03       1.77574368e-01       7.27699760e+00
      3.80000000e-01       0.00000000e+00       0.00000000e+00      -3.32122593e+02      -5.24404095e+03       1.73972892e-01       7.12940913e+00
      3.80500000e-01       0.00000000e+00       0.00000000e+00      -3.29512606e+02      -5.19599378e+03       1.70444460e-01       6.98481397e+00
      3.81000000e-01       0.00000000e+00       0.00000000e+00      -3.26926516e+02      -5.14844907e+03       1.66987590e-01       6.84315142e+00
      3.81500000e-01       0.00000000e+00       0.00000000e+00      -3.24364074e+02      -5.10140090e+03       1.63600830e-01       6.70436200e+00
      3.82000000e-01       0.00000000e+00       0.00000000e+00      -3.21825033e+02      -5.05484345e+03       1.60282758e-01       6.56838744e+00
      3.82500000e-01       0.00000000e+00       0.00000000e+00      -3.19309150e+02      -5.00877097e+03       1.57031983e-01       6.43517065e+00
      3.83000000e-01       0.00000000e+00       0.00000000e+00      -3.16816182e+02      -4.96317779e+03       1.53847137e-01       6.30465569e+00
      3.83500000e-01       0.00000000e+00       0.00000000e+00      -3.14345893e+02      -4.91805830e+03       1.50726886e-01       6.17678778e+00
      3.84000000e-01       0.00000000e+00       0.00000000e+00      -3.11898046e+02      -4.87340697e+03       1.47669917e-01       6.05151322e+00
      3.84500000e-01       0.00000000e+00       0.00000000e+00      -3.09472409e+02      -4.82921834e+03       1.44674949e-01       5.92877941e+00
      3.85000000e-01       0.00000000e+00       0.00000000e+00      -3.07068751e+02      -4.78548703e+03       1.41740723e-01       5.80853484e+00
      3.85500000e-01       0.00000000e+00       0.00000000e+00      -3.04686846e+02      -4.74220773e+03       1.38866008e-01       5.69072900e+00
      3.86000000e-01       0.00000000e+00       0.00000000e+00      -3.02326469e+02      -4.69937517e+03       1.36049596e-01       5.57531244e+00
      3.86500000e-01       0.00000000e+00       0.00000000e+00      -2.99987398e+02      -4.65698418e+03       1.33290305e-01       5.46223671e+00
      3.87000000e-01       0.00000000e+00       0.00000000e+00      -2.97669412e+02      -4.61502965e+03       1.30586977e-01       5.35145432e+00
      3.87500000e-01       0.00000000e+00       0.00000000e+00      -2.95372296e+02      -4.57350652e+03       1.27938476e-01       5.24291876e+00
      3.88000000e-01       0.00000000e+00       0.00000000e+00      -2.93095835e+02      -4.53240981e+03       1.25343691e-01       5.13658447e+00
      3.88500000e-01       0.00000000e+00       0.00000000e+00      -2.90839816e+02      -4.49173461e+03       1.22801533e-01       5.03240680e+00
      3.89000000e-01       0.00000000e+00       0.00000000e+00      -2.88604031e+02      -4.45147605e+03       1.20310932e-01       4.93034201e+00
      3.89500000e-01       0.00000000e+00       0.00000000e+00      -2.86388271e+02      -4.41162934e+03       1.17870846e-01       4.83034725e+00
      3.90000000e-01       0.00000000e+00       0.00000000e+00      -2.84192333e+02      -4.37218974e+03       1.15480247e-01       4.73238053e+00
      3.90500000e-01       0.00000000e+00       0.00000000e+00      -2.82016014e+02      -4.33315259e+03       1.13138134e-01       4.63640072e+00
      3.91000000e-01       0.00000000e+00       0.00000000e+00      -2.79859114e+02      -4.29451327e+03       1.10843522e-01       4.54236753e+00
      3.91500000e-01       0.00000000e+00       0.00000000e+00      -2.77721436e+02      -4.25626721e+03       1.08595448e-01       4.45024148e+00
      3.92000000e-01       0.00000000e+00       0.00000000e+00      -2.75602782e+02      -4.21840994e+03       1.06392969e-01       4.35998388e+00
      3.92500000e-01       0.00000000e+00       0.00000000e+00      -2.73502962e+02      -4.18093699e+03       1.04235159e-01       4.27155684e+00
      3.93000000e-01       0.00000000e+00       0.00000000e+00      -2.71421782e+02      -4.14384400e+03       1.02121113e-01       4.18492323e+00
      3.93500000e-01       0.00000000e+00       0.00000000e+00      -2.69359055e+02      -4.10712663e+03       1.00049943e-01       4.10004668e+00
      3.94000000e-01       0.00000000e+00       0.00000000e+00      -2.67314594e+02      -4.07078061e+03       9.80207799e-02       4.01689156e+00
      3.94500000e-01       0.00000000e+00       0.00000000e+00      -2.65288213e+02      -4.03480172e+03       9.60327708e-02       3.93542295e+00
      3.95000000e-01       0.00000000e+00       0.00000000e+00      -2.63279731e+02      -3.99918579e+03       9.40850815e-02       3.85560664e+00
      3.95500000e-01       0.00000000e+00       0.00000000e+00      -2.61288968e+02      -3.96392871e+03       9.21768943e-02       3.77740913e+00
      3.96000000e-01       0.00000000e+00       0.00000000e+00      -2.59315744e+02      -3.92902642e+03       9.03074081e-02       3.70079758e+00
      3.96500000e-01       0.00000000e+00       0.00000000e+00      -2.57359883e+02      -3.89447490e+03       8.84758378e-02       3.62573983e+00
      3.97000000e-01       0.00000000e+00       0.00000000e+00      -2.55421211e+02      -3.86027019e+03       8.66814145e-02       3.55220437e+00
      3.97500000e-01       0.00000000e+00       0.00000000e+00      -2.53499555e+02      -3.82640838e+03       8.49233849e-02       3.48016031e+00
      3.98000000e-01       0.00000000e+00       0.00000000e+00      -2.51594746e+02      -3.79288562e+03       8.32010107e-02       3.40957742e+00
      3.98500000e-01       0.00000000e+00       0.00000000e+00      -2.49706614e+02      -3.75969808e+03       8.15135689e-02       3.34042605e+00
      3.99000000e-01       0.00000000e+00       0.00000000e+00      -2.47834993e+02      -3.72684199e+03       7.98603509e-02       3.27267718e+00
      3.99500000e-01       0.00000000e+00       0.00000000e+00      -2.45979717e+02      -3.69431365e+03       7.82406627e-02       3.20630236e+00
      4.00000000e-01       0.00000000e+00       0.00000000e+00      -2.44140625e+02      -3.66210937e+03       7.66538242e-02       3.14127372e+00
      4.00500000e-01       0.00000000e+00       0.00000000e+00      -2.42317555e+02      -3.63022554e+03       7.50991692e-02       3.07756395e+00
      4.01000000e-01       0.00000000e+00       0.00000000e+00      -2.40510347e+02      -3.59865855e+03       7.35760449e-02       3.01514632e+00
      4.01500000e-01       0.00000000e+00       0.00000000e+00      -2.38718844e+02      -3.56740489e+03       7.20838119e-02       2.95399461e+00
      4.02000000e-01       0.00000000e+00       0.00000000e+00      -2.36942890e+02      -3.53646105e+03       7.06218436e-02       2.89408315e+00
      4.02500000e-01       0.00000000e+00       0.00000000e+00      -2.35182332e+02      -3.50582358e+03       6.91895262e-02       2.83538678e+00
      4.03000000e-01       0.00000000e+00       0.00000000e+00      -2.33437016e+02      -3.47548907e+03       6.77862584e-02       2.77788087e+00
      4.03500000e-01       0.00000000e+00       0.00000000e+00      -2.31706793e+02      -3.44545417e+03       6.64114509e-02       2.72154126e+00
      4.04000000e-01       0.00000000e+00       0.00000000e+00      -2.29991513e+02      -3.41571553e+03       6.50645267e-02       2.66634430e+00
      4.04500000e-01       0.00000000e+00       0.00000000e+00      -2.28291028e+02      -3.38626989e+03       6.37449201e-02       2.61226682e+00
      4.05000000e-01       0.00000000e+00       0.00000000e+00      -2.26605194e+02      -3.35711399e+03       6.24520771e-02       2.55928612e+00
      4.05500000e-01       0.00000000e+00       0.00000000e+00      -2.24933867e+02      -3.32824463e+03       6.11854549e-02       2.50737994e+00
      4.06000000e-01       0.00000000e+00       0.00000000e+00      -2.23276902e+02      -3.29965866e+03       5.99445217e-02       2.45652650e+00
      4.06500000e-01       0.00000000e+00       0.00000000e+00      -2.21634161e+02      -3.27135293e+03       5.87287565e-02       2.40670444e+00
      4.07000000e-01       0.00000000e+00       0.00000000e+00      -2.20005503e+02      -3.24332437e+03       5.75376488e-02       2.35789285e+00
      4.07500000e-01       0.00000000e+00       0.00000000e+00      -2.18390791e+02      -3.21556993e+03       5.63706986e-02       2.31007123e+00
      4.08000000e-01       0.00000000e+00       0.00000000e+00      -2.16789888e+02      -3.18808659e+03       5.52274159e-02       2.26321951e+00
      4.08500000e-01       0.00000000e+00       0.00000000e+00      -2.15202660e+02      -3.16087138e+03       5.41073208e-02       2.21731800e+00
      4.09000000e-01       0.00000000e+00       0.00000000e+00      -2.13628973e+02      -3.13392136e+03       5.30099428e-02       2.17234746e+00
      4.09500000e-01       0.00000000e+00       0.00000000e+00      -2.12068695e+02      -3.10723362e+03       5.19348213e-02       2.12828898e+00
      4.10000000e-01       0.00000000e+00       0.00000000e+00      -2.10521696e+02      -3.08080530e+03       5.08815049e-02       2.08512407e+00
      4.10500000e-01       0.00000000e+00       0.00000000e+00      -2.08987847e+02      -3.05463357e+03       4.98495513e-02       2.04283461e+00
      4.11000000e-01       0.00000000e+00       0.00000000e+00      -2.07467020e+02      -3.02871562e+03       4.88385273e-02       2.00140285e+00
      4.11500000e-01       0.00000000e+00       0.00000000e+00      -2.05959089e+02      -3.00304869e+03       4.78480084e-02       1.96081138e+00
      4.12000000e-01       0.00000000e+00       0.00000000e+00      -2.04463930e+02      -2.97763005e+03       4.68775787e-02       1.92104318e+00
      4.12500000e-01       0.00000000e+00       0.00000000e+00      -2.02981418e+02      -2.95245699e+03       4.59268308e-02       1.88208153e+00
      4.13000000e-01       0.00000000e+00       0.00000000e+00      -2.01511432e+02      -2.92752686e+03       4.49953655e-02       1.84391008e+00
      4.13500000e-01       0.00000000e+00       0.00000000e+00      -2.00053851e+02      -2.90283702e+03       4.40827917e-02       1.80651280e+00
      4.14000000e-01       0.00000000e+00       0.00000000e+00      -1.98608556e+02      -2.87838487e+03       4.31887263e-02       1.76987400e+00
      4.14500000e-01       0.00000000e+00       0.00000000e+00      -1.97175427e+02      -2.85416783e+03       4.23127939e-02       1.73397829e+00
      4.15000000e-01       0.00000000e+00       0.00000000e+00      -1.95754349e+02      -2.83018336e+03       4.14546267e-02       1.69881060e+00
      4.15500000e-01       0.00000000e+00       0.00000000e+00      -1.94345206e+02      -2.80642896e+03       4.06138644e-02       1.66435616e+00
      4.16000000e-01       0.00000000e+00       0.00000000e+00      -1.92947882e+02      -2.78290215e+03       3.97901540e-02       1.63060051e+00
      4.16500000e-01       0.00000000e+00       0.00000000e+00      -1.91562266e+02      -2.75960047e+03       3.89831498e-02       1.59752948e+00
      4.17000000e-01       0.00000000e+00       0.00000000e+00      -1.90188245e+02      -2.73652151e+03       3.81925128e-02       1.56512917e+00
      4.17500000e-01       0.00000000e+00       0.00000000e+00      -1.88825708e+02      -2.71366287e+03       3.74179111e-02       1.53338600e+00
      4.18000000e-01       0.00000000e+00       0.00000000e+00      -1.87474545e+02      -2.69102218e+03       3.66590195e-02       1.50228662e+00
      4.18500000e-01       0.00000000e+00       0.00000000e+00      -1.86134650e+02      -2.66859713e+03       3.59155193e-02       1.47181798e+00
      4.19000000e-01       0.00000000e+00       0.00000000e+00      -1.84805913e+02      -2.64638539e+03       3.51870985e-02       1.44196730e+00
      4.19500000e-01       0.00000000e+00       0.00000000e+00      -1.83488229e+02      -2.62438468e+03       3.44734511e-02       1.41272203e+00
      4.20000000e-01       0.00000000e+00       0.00000000e+00      -1.82181493e+02      -2.60259276e+03       3.37742776e-02       1.38406990e+00
      4.20500000e-01       0.00000000e+00       0.00000000e+00      -1.80885602e+02      -2.58100740e+03       3.30892844e-02       1.35599887e+00
      4.21000000e-01       0.00000000e+00       0.00000000e+00      -1.79600452e+02      -2.55962639e+03       3.24181839e-02       1.32849717e+00
      4.21500000e-01       0.00000000e+00       0.00000000e+00      -1.78325942e+02      -2.53844757e+03       3.17606943e-02       1.30155325e+00
      4.22000000e-01       0.00000000e+00       0.00000000e+00      -1.77061971e+02      -2.51746878e+03       3.11165395e-02       1.27515579e+00
      4.22500000e-01       0.00000000e+00       0.00000000e+00      -1.75808440e+02      -2.49668791e+03       3.04854492e-02       1.24929371e+00
      4.23000000e-01       0.00000000e+00       0.00000000e+00      -1.74565250e+02      -2.47610284e+03       2.98671584e-02       1.22395615e+00
      4.23500000e-01       0.00000000e+00       0.00000000e+00      -1.73332305e+02      -2.45571152e+03       2.92614074e-02       1.19913248e+00
      4.24000000e-01       0.00000000e+00       0.00000000e+00      -1.72109507e+02      -2.43551189e+03       2.86679420e-02       1.17481226e+00
      4.24500000e-01       0.00000000e+00       0.00000000e+00      -1.70896761e+02      -2.41550193e+03       2.80865130e-02       1.15098530e+00
      4.25000000e-01       0.00000000e+00       0.00000000e+00      -1.69693974e+02      -2.39567963e+03       2.75168762e-02       1.12764159e+00
      4.25500000e-01       0.00000000e+00       0.00000000e+00      -1.68501051e+02      -2.37604302e+03       2.69587925e-02       1.10477132e+00
      4.26000000e-01       0.00000000e+00       0.00000000e+00      -1.67317900e+02      -2.35659014e+03       2.64120276e-02       1.08236489e+00
      4.26500000e-01       0.00000000e+00       0.00000000e+00      -1.66144430e+02      -2.33731907e+03       2.58763518e-02       1.06041290e+00
      4.27000000e-01       0.00000000e+00       0.00000000e+00      -1.64980551e+02      -2.31822788e+03       2.53515405e-02       1.03890613e+00
      4.27500000e-01       0.00000000e+00       0.00000000e+00      -1.63826173e+02      -2.29931471e+03       2.48373730e-02       1.01783555e+00
      4.28000000e-01       0.00000000e+00       0.00000000e+00      -1.62681207e+02      -2.28057767e+03       2.43336337e-02       9.97192308e-01
      4.28500000e-01       0.00000000e+00       0.00000000e+00      -1.61545566e+02      -2.26201493e+03       2.38401109e-02       9.76967746e-01
      4.29000000e-01       0.00000000e+00       0.00000000e+00      -1.60419163e+02      -2.24362466e+03       2.33565976e-02       9.57153369e-01
      4.29500000e-01       0.00000000e+00       0.00000000e+00      -1.59301913e+02      -2.22540507e+03       2.28828906e-02       9.37740856e-01
      4.30000000e-01       0.00000000e+00       0.00000000e+00      -1.58193730e+02      -2.20735437e+03       2.24187911e-02       9.18722059e-01
      4.30500000e-01       0.00000000e+00       0.00000000e+00      -1.57094531e+02      -2.18947081e+03       2.19641042e-02       9.00088992e-01
      4.31000000e-01       0.00000000e+00       0.00000000e+00      -1.56004232e+02      -2.17175265e+03       2.15186391e-02       8.81833831e-01
      4.31500000e-01       0.00000000e+00       0.00000000e+00      -1.54922751e+02      -2.15419816e+03       2.10822087e-02       8.63948913e-01
      4.32000000e-01       0.00000000e+00       0.00000000e+00      -1.53850007e+02      -2.13680565e+03       2.06546298e-02       8.46426727e-01
      4.32500000e-01       0.00000000e+00       0.00000000e+00      -1.52785918e+02      -2.11957343e+03       2.02357228e-02       8.29259918e-01
      4.33000000e-01       0.00000000e+00       0.00000000e+00      -1.51730407e+02      -2.10249986e+03       1.98253118e-02       8.12441278e-01
      4.33500000e-01       0.00000000e+00       0.00000000e+00      -1.50683392e+02      -2.08558329e+03       1.94232246e-02       7.95963745e-01
      4.34000000e-01       0.00000000e+00       0.00000000e+00      -1.49644798e+02      -2.06882209e+03       1.90292924e-02       7.79820401e-01
      4.34500000e-01       0.00000000e+00       0.00000000e+00      -1.48614545e+02      -2.05221466e+03       1.86433497e-02       7.64004469e-01
      4.35000000e-01       0.00000000e+00       0.00000000e+00      -1.47592557e+02      -2.03575941e+03       1.82652344e-02       7.48509307e-01
      4.35500000e-01       0.00000000e+00       0.00000000e+00      -1.46578760e+02      -2.01945479e+03       1.78947880e-02       7.33328411e-01
      4.36000000e-01       0.00000000e+00       0.00000000e+00      -1.45573078e+02      -2.00329924e+03       1.75318547e-02       7.18455406e-01
      4.36500000e-01       0.00000000e+00       0.00000000e+00      -1.44575436e+02      -1.98729122e+03       1.71762823e-02       7.03884048e-01
      4.37000000e-01       0.00000000e+00       0.00000000e+00      -1.43585762e+02      -1.97142923e+03       1.68279214e-02       6.89608219e-01
      4.37500000e-01       0.00000000e+00       0.00000000e+00      -1.42603983e+02      -1.95571177e+03       1.64866258e-02       6.75621926e-01
      4.38000000e-01       0.00000000e+00       0.00000000e+00      -1.41630027e+02      -1.94013735e+03       1.61522522e-02       6.61919295e-01
      4.38500000e-01       0.00000000e+00       0.00000000e+00      -1.40663822e+02      -1.92470452e+03       1.58246602e-02       6.48494575e-01
      4.39000000e-01       0.00000000e+00       0.00000000e+00      -1.39705299e+02      -1.90941183e+03       1.55037123e-02       6.35342128e-01
      4.39500000e-01       0.00000000e+00       0.00000000e+00      -1.38754387e+02      -1.89425784e+03       1.51892736e-02       6.22456433e-01
      4.40000000e-01       0.00000000e+00       0.00000000e+00      -1.37811018e+02      -1.87924116e+03       1.48812123e-02       6.09832079e-01
      4.40500000e-01       0.00000000e+00       0.00000000e+00      -1.36875123e+02      -1.86436036e+03       1.45793989e-02       5.97463765e-01
      4.41000000e-01       0.00000000e+00       0.00000000e+00      -1.35946635e+02      -1.84961409e+03       1.42837067e-02       5.85346300e-01
      4.41500000e-01       0.00000000e+00       0.00000000e+00      -1.35025487e+02      -1.83500096e+03       1.39940116e-02       5.73474596e-01
      4.42000000e-01       0.00000000e+00       0.00000000e+00      -1.34111612e+02      -1.82051962e+03       1.37101920e-02       5.61843667e-01
      4.42500000e-01       0.00000000e+00       0.00000000e+00      -1.33204946e+02      -1.80616876e+03       1.34321286e-02       5.50448631e-01
      4.43000000e-01       0.00000000e+00       0.00000000e+00      -1.32305422e+02      -1.79194703e+03       1.31597048e-02       5.39284704e-01
      4.43500000e-01       0.00000000e+00       0.00000000e+00      -1.31412977e+02      -1.77785313e+03       1.28928062e-02       5.28347197e-01
      4.44000000e-01       0.00000000e+00       0.00000000e+00      -1.30527548e+02      -1.76388578e+03       1.26313207e-02       5.17631520e-01
      4.44500000e-01       0.00000000e+00       0.00000000e+00      -1.29649071e+02      -1.75004370e+03       1.23751384e-02       5.07133173e-01
      4.45000000e-01       0.00000000e+00       0.00000000e+00      -1.28777484e+02      -1.73632562e+03       1.21241520e-02       4.96847749e-01
      4.45500000e-01       0.00000000e+00       0.00000000e+00      -1.27912725e+02      -1.72273030e+03       1.18782559e-02       4.86770928e-01
      4.46000000e-01       0.00000000e+00       0.00000000e+00      -1.27054733e+02      -1.70925650e+03       1.16373470e-02       4.76898480e-01
      4.46500000e-01       0.00000000e+00       0.00000000e+00      -1.26203448e+02      -1.69590300e+03       1.14013241e-02       4.67226261e-01
      4.47000000e-01       0.00000000e+00       0.00000000e+00      -1.25358810e+02      -1.68266859e+03       1.11700880e-02       4.57750208e-01
      4.47500000e-01       0.00000000e+00       0.00000000e+00      -1.24520760e+02      -1.66955209e+03       1.09435418e-02       4.48466344e-01
      4.48000000e-01       0.00000000e+00       0.00000000e+00      -1.23689239e+02      -1.65655230e+03       1.07215903e-02       4.39370771e-01
      4.48500000e-01       0.00000000e+00       0.00000000e+00      -1.22864188e+02      -1.64366807e+03       1.05041403e-02       4.30459670e-01
      4.49000000e-01       0.00000000e+00       0.00000000e+00      -1.22045551e+02      -1.63089824e+03       1.02911005e-02       4.21729300e-01
      4.49500000e-01       0.00000000e+00       0.00000000e+00      -1.21233271e+02      -1.61824166e+03       1.00823815e-02       4.13175994e-01
      4.50000000e-01       0.00000000e+00       0.00000000e+00      -1.20427291e+02      -1.60569721e+03       9.87789562e-03       4.04796163e-01
      4.50500000e-01       0.00000000e+00       0.00000000e+00      -1.19627555e+02      -1.59326378e+03       9.67755702e-03       3.96586287e-01
      4.51000000e-01       0.00000000e+00       0.00000000e+00      -1.18834009e+02      -1.58094025e+03       9.48128159e-03       3.88542919e-01
      4.51500000e-01       0.00000000e+00       0.00000000e+00      -1.18046597e+02      -1.56872554e+03       9.28898691e-03       3.80662684e-01
      4.52000000e-01       0.00000000e+00       0.00000000e+00      -1.17265265e+02      -1.55661857e+03       9.10059227e-03       3.72942271e-01
      4.52500000e-01       0.00000000e+00       0.00000000e+00      -1.16489961e+02      -1.54461826e+03       8.91601855e-03       3.65378440e-01
      4.53000000e-01       0.00000000e+00       0.00000000e+00      -1.15720630e+02      -1.53272357e+03       8.73518826e-03       3.57968015e-01
      4.53500000e-01       0.00000000e+00       0.00000000e+00      -1.14957220e+02      -1.52093345e+03       8.55802548e-03       3.50707884e-01
      4.54000000e-01       0.00000000e+00       0.00000000e+00      -1.14199679e+02      -1.50924686e+03       8.38445583e-03       3.43595000e-01
      4.54500000e-01       0.00000000e+00       0.00000000e+00      -1.13447956e+02      -1.49766278e+03       8.21440644e-03       3.36626376e-01
      4.55000000e-01       0.00000000e+00       0.00000000e+00      -1.12701999e+02      -1.48618021e+03       8.04780590e-03       3.29799086e-01
      4.55500000e-01       0.00000000e+00       0.00000000e+00      -1.11961759e+02      -1.47479814e+03       7.88458428e-03       3.23110264e-01
      4.56000000e-01       0.00000000e+00       0.00000000e+00      -1.11227184e+02      -1.46351559e+03       7.72467303e-03       3.16557101e-01
      4.56500000e-01       0.00000000e+00       0.00000000e+00      -1.10498227e+02      -1.45233157e+03       7.56800502e-03       3.10136846e-01
      4.57000000e-01       0.00000000e+00       0.00000000e+00      -1.09774837e+02      -1.44124512e+03       7.41451448e-03       3.03846803e-01
      4.57500000e-01       0.00000000e+00       0.00000000e+00      -1.09056966e+02      -1.43025529e+03       7.26413696e-03       2.97684333e-01
      4.58000000e-01       0.00000000e+00       0.00000000e+00      -1.08344565e+02      -1.41936112e+03       7.11680932e-03       2.91646846e-01
      4.58500000e-01       0.00000000e+00       0.00000000e+00      -1.07637589e+02      -1.40856168e+03       6.97246970e-03       2.85731809e-01
      4.59000000e-01       0.00000000e+00       0.00000000e+00      -1.06935988e+02      -1.39785605e+03       6.83105752e-03       2.79936737e-01
      4.59500000e-01       0.00000000e+00       0.00000000e+00      -1.06239717e+02      -1.38724331e+03       6.69251338e-03       2.74259198e-01
      4.60000000e-01       0.00000000e+00       0.00000000e+00      -1.05548729e+02      -1.37672256e+03       6.55677913e-03       2.68696809e-01
      4.60500000e-01       0.00000000e+00       0.00000000e+00      -1.04862979e+02      -1.36629289e+03       6.42379777e-03       2.63247233e-01
      4.61000000e-01       0.00000000e+00       0.00000000e+00      -1.04182422e+02      -1.35595343e+03       6.29351347e-03       2.57908182e-01
      4.61500000e-01       0.00000000e+00       0.00000000e+00      -1.03507011e+02      -1.34570329e+03       6.16587154e-03       2.52677416e-01
      4.62000000e-01       0.00000000e+00       0.00000000e+00      -1.02836704e+02      -1.33554160e+03       6.04081838e-03       2.47552737e-01
      4.62500000e-01       0.00000000e+00       0.00000000e+00      -1.02171455e+02      -1.32546752e+03       5.91830148e-03       2.42531995e-01
      4.63000000e-01       0.00000000e+00       0.00000000e+00      -1.01511222e+02      -1.31548019e+03       5.79826941e-03       2.37613080e-01
      4.63500000e-01       0.00000000e+00       0.00000000e+00      -1.00855960e+02      -1.30557877e+03       5.68067177e-03       2.32793929e-01
      4.64000000e-01       0.00000000e+00       0.00000000e+00      -1.00205629e+02      -1.29576244e+03       5.56545919e-03       2.28072518e-01
      4.64500000e-01       0.00000000e+00       0.00000000e+00      -9.95601839e+01      -1.28603036e+03       5.45258330e-03       2.23446863e-01
      4.65000000e-01       0.00000000e+00       0.00000000e+00      -9.89195843e+01      -1.27638173e+03       5.34199669e-03       2.18915024e-01
      4.65500000e-01       0.00000000e+00       0.00000000e+00      -9.82837884e+01      -1.26681575e+03       5.23365295e-03       2.14475098e-01
      4.66000000e-01       0.00000000e+00       0.00000000e+00      -9.76527549e+01      -1.25733161e+03       5.12750659e-03       2.10125220e-01
      4.66500000e-01       0.00000000e+00       0.00000000e+00      -9.70264432e+01      -1.24792853e+03       5.02351303e-03       2.05863564e-01
      4.67000000e-01       0.00000000e+00       0.00000000e+00      -9.64048130e+01      -1.23860573e+03       4.92162862e-03       2.01688341e-01
      4.67500000e-01       0.00000000e+00       0.00000000e+00      -9.57878243e+01      -1.22936245e+03       4.82181058e-03       1.97597797e-01
      4.68000000e-01       0.00000000e+00       0.00000000e+00      -9.51754374e+01      -1.22019792e+03       4.72401699e-03       1.93590216e-01
      4.68500000e-01       0.00000000e+00       0.00000000e+00      -9.45676133e+01      -1.21111138e+03       4.62820681e-03       1.89663915e-01
      4.69000000e-01       0.00000000e+00       0.00000000e+00      -9.39643132e+01      -1.20210209e+03       4.53433981e-03       1.85817245e-01
      4.69500000e-01       0.00000000e+00       0.00000000e+00      -9.33654985e+01      -1.19316931e+03       4.44237656e-03       1.82048592e-01
      4.70000000e-01       0.00000000e+00       0.00000000e+00      -9.27711312e+01      -1.18431231e+03       4.35227848e-03       1.78356372e-01
      4.70500000e-01       0.00000000e+00       0.00000000e+00      -9.21811737e+01      -1.17553038e+03       4.26400771e-03       1.74739036e-01
      4.71000000e-01       0.00000000e+00       0.00000000e+00      -9.15955885e+01      -1.16682278e+03       4.17752721e-03       1.71195065e-01
      4.71500000e-01       0.00000000e+00       0.00000000e+00      -9.10143386e+01      -1.15818883e+03       4.09280067e-03       1.67722971e-01
      4.72000000e-01       0.00000000e+00       0.00000000e+00      -9.04373875e+01      -1.14962781e+03       4.00979250e-03       1.64321297e-01
      4.72500000e-01       0.00000000e+00       0.00000000e+00      -8.98646988e+01      -1.14113903e+03       3.92846787e-03       1.60988613e-01
      4.73000000e-01       0.00000000e+00       0.00000000e+00      -8.92962365e+01      -1.13272182e+03       3.84879263e-03       1.57723522e-01
      4.73500000e-01       0.00000000e+00       0.00000000e+00      -8.87319652e+01      -1.12437548e+03       3.77073331e-03       1.54524651e-01
      4.74000000e-01       0.00000000e+00       0.00000000e+00      -8.81718494e+01      -1.11609936e+03       3.69425716e-03       1.51390659e-01
      4.74500000e-01       0.00000000e+00       0.00000000e+00      -8.76158542e+01      -1.10789278e+03       3.61933206e-03       1.48320228e-01
      4.75000000e-01       0.00000000e+00       0.00000000e+00      -8.70639451e+01      -1.09975510e+03       3.54592656e-03       1.45312070e-01
      4.75500000e-01       0.00000000e+00       0.00000000e+00      -8.65160877e+01      -1.09168565e+03       3.47400982e-03       1.42364923e-01
      4.76000000e-01       0.00000000e+00       0.00000000e+00      -8.59722482e+01      -1.08368380e+03       3.40355167e-03       1.39477547e-01
      4.76500000e-01       0.00000000e+00       0.00000000e+00      -8.54323928e+01      -1.07574891e+03       3.33452252e-03       1.36648733e-01
      4.77000000e-01       0.00000000e+00       0.00000000e+00      -8.48964882e+01      -1.06788035e+03       3.26689338e-03       1.33877291e-01
      4.77500000e-01       0.00000000e+00       0.00000000e+00      -8.43645015e+01      -1.06007751e+03       3.20063586e-03       1.31162057e-01
      4.78000000e-01       0.00000000e+00       0.00000000e+00      -8.38363999e+01      -1.05233975e+03       3.13572214e-03       1.28501893e-01
      4.78500000e-01       0.00000000e+00       0.00000000e+00      -8.33121510e+01      -1.04466647e+03       3.07212497e-03       1.25895681e-01
      4.79000000e-01       0.00000000e+00       0.00000000e+00      -8.27917227e+01      -1.03705707e+03       3.00981765e-03       1.23342327e-01
      4.79500000e-01       0.00000000e+00       0.00000000e+00      -8.22750834e+01      -1.02951095e+03       2.94877401e-03       1.20840759e-01
      4.80000000e-01       0.00000000e+00       0.00000000e+00      -8.17622013e+01      -1.02202752e+03       2.88896844e-03       1.18389926e-01
      4.80500000e-01       0.00000000e+00       0.00000000e+00      -8.12530455e+01      -1.01460619e+03       2.83037580e-03       1.15988800e-01
      4.81000000e-01       0.00000000e+00       0.00000000e+00      -8.07475849e+01      -1.00724638e+03       2.77297152e-03       1.13636373e-01
      4.81500000e-01       0.00000000e+00       0.00000000e+00      -8.02457889e+01      -9.99947526e+02       2.71673148e-03       1.11331656e-01
      4.82000000e-01       0.00000000e+00       0.00000000e+00      -7.97476273e+01      -9.92709054e+02       2.66163207e-03       1.09073682e-01
      4.82500000e-01       0.00000000e+00       0.00000000e+00      -7.92530699e+01      -9.85530403e+02       2.60765016e-03       1.06861504e-01
      4.83000000e-01       0.00000000e+00       0.00000000e+00      -7.87620870e+01      -9.78411019e+02       2.55476309e-03       1.04694191e-01
      4.83500000e-01       0.00000000e+00       0.00000000e+00      -7.82746491e+01      -9.71350351e+02       2.50294865e-03       1.02570836e-01
      4.84000000e-01       0.00000000e+00       0.00000000e+00      -7.77907270e+01      -9.64347855e+02       2.45218508e-03       1.00490544e-01
      4.84500000e-01       0.00000000e+00       0.00000000e+00      -7.73102917e+01      -9.57402993e+02       2.40245107e-03       9.84524449e-02
      4.85000000e-01       0.00000000e+00       0.00000000e+00      -7.68333145e+01      -9.50515231e+02       2.35372574e-03       9.64556810e-02
      4.85500000e-01       0.00000000e+00       0.00000000e+00      -7.63597670e+01      -9.43684041e+02       2.30598864e-03       9.44994145e-02
      4.86000000e-01       0.00000000e+00       0.00000000e+00      -7.58896211e+01      -9.36908902e+02       2.25921972e-03       9.25828240e-02
      4.86500000e-01       0.00000000e+00       0.00000000e+00      -7.54228488e+01      -9.30189297e+02       2.21339934e-03       9.07051049e-02
      4.87000000e-01       0.00000000e+00       0.00000000e+00      -7.49594226e+01      -9.23524714e+02       2.16850826e-03       8.88654687e-02
      4.87500000e-01       0.00000000e+00       0.00000000e+00      -7.44993150e+01      -9.16914647e+02       2.12452765e-03       8.70631431e-02
      4.88000000e-01       0.00000000e+00       0.00000000e+00      -7.40424990e+01      -9.10358594e+02       2.08143903e-03       8.52973714e-02
      4.88500000e-01       0.00000000e+00       0.00000000e+00      -7.35889475e+01      -9.03856060e+02       2.03922431e-03       8.35674122e-02
      4.89000000e-01       0.00000000e+00       0.00000000e+00      -7.31386341e+01      -8.97406553e+02       1.99786577e-03       8.18725392e-02
      4.89500000e-01       0.00000000e+00       0.00000000e+00      -7.26915322e+01      -8.91009588e+02       1.95734604e-03       8.02120408e-02
      4.90000000e-01       0.00000000e+00       0.00000000e+00      -7.22476158e+01      -8.84664683e+02       1.91764812e-03       7.85852198e-02
      4.90500000e-01       0.00000000e+00       0.00000000e+00      -7.18068589e+01      -8.78371363e+02       1.87875532e-03       7.69913932e-02
      4.91000000e-01       0.00000000e+00       0.00000000e+00      -7.13692359e+01      -8.72129156e+02       1.84065134e-03       7.54298917e-02
      4.91500000e-01       0.00000000e+00       0.00000000e+00      -7.09347213e+01      -8.65937595e+02       1.80332015e-03       7.39000599e-02
      4.92000000e-01       0.00000000e+00       0.00000000e+00      -7.05032900e+01      -8.59796219e+02       1.76674610e-03       7.24012554e-02
      4.92500000e-01       0.00000000e+00       0.00000000e+00      -7.00749168e+01      -8.53704571e+02       1.73091383e-03       7.09328488e-02
      4.93000000e-01       0.00000000e+00       0.00000000e+00      -6.96495772e+01      -8.47662197e+02       1.69580829e-03       6.94942238e-02
      4.93500000e-01       0.00000000e+00       0.00000000e+00      -6.92272465e+01      -8.41668650e+02       1.66141475e-03       6.80847763e-02
      4.94000000e-01       0.00000000e+00       0.00000000e+00      -6.88079005e+01      -8.35723487e+02       1.62771875e-03       6.67039144e-02
      4.94500000e-01       0.00000000e+00       0.00000000e+00      -6.83915150e+01      -8.29826269e+02       1.59470616e-03       6.53510586e-02
      4.95000000e-01       0.00000000e+00       0.00000000e+00      -6.79780663e+01      -8.23976561e+02       1.56236312e-03       6.40256407e-02
      4.95500000e-01       0.00000000e+00       0.00000000e+00      -6.75675306e+01      -8.18173933e+02       1.53067604e-03       6.27271042e-02
      4.96000000e-01       0.00000000e+00       0.00000000e+00      -6.71598846e+01      -8.12417959e+02       1.49963163e-03       6.14549041e-02
      4.96500000e-01       0.00000000e+00       0.00000000e+00      -6.67551049e+01      -8.06708217e+02       1.46921684e-03       6.02085060e-02
      4.97000000e-01       0.00000000e+00       0.00000000e+00      -6.63531687e+01      -8.01044290e+02       1.43941891e-03       5.89873868e-02
      4.97500000e-01       0.00000000e+00       0.00000000e+00      -6.59540531e+01      -7.95425766e+02       1.41022532e-03       5.77910338e-02
      4.98000000e-01       0.00000000e+00       0.00000000e+00      -6.55577355e+01      -7.89852234e+02       1.38162383e-03       5.66189445e-02
      4.98500000e-01       0.00000000e+00       0.00000000e+00      -6.51641934e+01      -7.84323291e+02       1.35360242e-03       5.54706271e-02
      4.99000000e-01       0.00000000e+00       0.00000000e+00      -6.47734048e+01      -7.78838535e+02       1.32614932e-03       5.43455992e-02
      4.99500000e-01       0.00000000e+00       0.00000000e+00      -6.43853476e+01      -7.73397569e+02       1.29925302e-03       5.32433886e-02
      5.00000000e-01       0.00000000e+00       0.00000000e+00      -6.40000000e+01      -7.68000000e+02       1.27290221e-03       5.21635324e-02
      5.00500000e-01       0.00000000e+00       0.00000000e+00      -6.36173404e+01      -7.62645440e+02       1.24708583e-03       5.11055774e-02
      5.01000000e-01       0.00000000e+00       0.00000000e+00      -6.32373475e+01      -7.57333502e+02       1.22179305e-03       5.00690793e-02
      5.01500000e-01       0.00000000e+00       0.00000000e+00      -6.28599999e+01      -7.52063807e+02       1.19701325e-03       4.90536030e-02
      5.02000000e-01       0.00000000e+00       0.00000000e+00      -6.24852767e+01      -7.46835976e+02       1.17273602e-03       4.80587220e-02
      5.02500000e-01       0.00000000e+00       0.00000000e+00      -6.21131570e+01      -7.41649636e+02       1.14895116e-03       4.70840187e-02
      5.03000000e-01       0.00000000e+00       0.00000000e+00      -6.17436202e+01      -7.36504416e+02       1.12564870e-03       4.61290839e-02
      5.03500000e-01       0.00000000e+00       0.00000000e+00      -6.13766458e+01      -7.31399950e+02       1.10281885e-03       4.51935166e-02
      5.04000000e-01       0.00000000e+00       0.00000000e+00      -6.10122135e+01      -7.26335875e+02       1.08045203e-03       4.42769240e-02
      5.04500000e-01       0.00000000e+00       0.00000000e+00      -6.06503032e+01      -7.21311832e+02       1.05853883e-03       4.33789213e-02
      5.05000000e-01       0.00000000e+00       0.00000000e+00      -6.02908951e+01      -7.16327466e+02       1.03707007e-03       4.24991314e-02
      5.05500000e-01       0.00000000e+00       0.00000000e+00      -5.99339692e+01      -7.11382424e+02       1.01603673e-03       4.16371850e-02
      5.06000000e-01       0.00000000e+00       0.00000000e+00      -5.95795061e+01      -7.06476357e+02       9.95429970e-04       4.07927202e-02
      5.06500000e-01       0.00000000e+00       0.00000000e+00      -5.92274864e+01      -7.01608921e+02       9.75241151e-04       3.99653824e-02
      5.07000000e-01       0.00000000e+00       0.00000000e+00      -5.88778908e+01      -6.96779773e+02       9.55461791e-04       3.91548242e-02
      5.07500000e-01       0.00000000e+00       0.00000000e+00      -5.85307003e+01      -6.91988575e+02       9.36083587e-04       3.83607054e-02
      5.08000000e-01       0.00000000e+00       0.00000000e+00      -5.81858960e+01      -6.87234992e+02       9.17098401e-04       3.75826925e-02
      5.08500000e-01       0.00000000e+00       0.00000000e+00      -5.78434591e+01      -6.82518692e+02       8.98498264e-04       3.68204589e-02
      5.09000000e-01       0.00000000e+00       0.00000000e+00      -5.75033711e+01      -6.77839345e+02       8.80275366e-04       3.60736845e-02
      5.09500000e-01       0.00000000e+00       0.00000000e+00      -5.71656137e+01      -6.73196628e+02       8.62422056e-04       3.53420558e-02
      5.10000000e-01       0.00000000e+00       0.00000000e+00      -5.68301685e+01      -6.68590217e+02       8.44930837e-04       3.46252657e-02
      5.10500000e-01       0.00000000e+00       0.00000000e+00      -5.64970175e+01      -6.64019794e+02       8.27794367e-04       3.39230132e-02
      5.11000000e-01       0.00000000e+00       0.00000000e+00      -5.61661427e+01      -6.59485042e+02       8.11005450e-04       3.32350034e-02
      5.11500000e-01       0.00000000e+00       0.00000000e+00      -5.58375265e+01      -6.54985648e+02       7.94557038e-04       3.25609474e-02
      5.12000000e-01       0.00000000e+00       0.00000000e+00      -5.55111512e+01      -6.50521303e+02       7.78442224e-04       3.19005624e-02
      5.12500000e-01       0.00000000e+00       0.00000000e+00      -5.51869994e+01      -6.46091701e+02       7.62654243e-04       3.12535709e-02
      5.13000000e-01       0.00000000e+00       0.00000000e+00      -5.48650538e+01      -6.41696536e+02       7.47186467e-04       3.06197014e-02
      5.13500000e-01       0.00000000e+00       0.00000000e+00      -5.45452972e+01      -6.37335508e+02       7.32032399e-04       2.99986877e-02
      5.14000000e-01       0.00000000e+00       0.00000000e+00      -5.42277126e+01      -6.33008319e+02       7.17185680e-04       2.93902692e-02
      5.14500000e-01       0.00000000e+00       0.00000000e+00      -5.39122833e+01      -6.28714674e+02       7.02640074e-04       2.87941902e-02
      5.15000000e-01       0.00000000e+00       0.00000000e+00      -5.35989924e+01      -6.24454281e+02       6.88389475e-04       2.82102007e-02
      5.15500000e-01       0.00000000e+00       0.00000000e+00      -5.32878235e+01      -6.20226850e+02       6.74427899e-04       2.76380553e-02
      5.16000000e-01       0.00000000e+00       0.00000000e+00      -5.29787601e+01      -6.16032095e+02       6.60749485e-04       2.70775139e-02
      5.16500000e-01       0.00000000e+00       0.00000000e+00      -5.26717860e+01      -6.11869731e+02       6.47348490e-04       2.65283411e-02
      5.17000000e-01       0.00000000e+00       0.00000000e+00      -5.23668850e+01      -6.07739478e+02       6.34219288e-04       2.59903064e-02
      5.17500000e-01       0.00000000e+00       0.00000000e+00      -5.20640412e+01      -6.03641058e+02       6.21356365e-04       2.54631839e-02
      5.18000000e-01       0.00000000e+00       0.00000000e+00      -5.17632387e+01      -5.99574194e+02       6.08754322e-04       2.49467521e-02
      5.18500000e-01       0.00000000e+00       0.00000000e+00      -5.14644618e+01      -5.95538613e+02       5.96407868e-04       2.44407944e-02
      5.19000000e-01       0.00000000e+00       0.00000000e+00      -5.11676949e+01      -5.91534046e+02       5.84311818e-04       2.39450983e-02
      5.19500000e-01       0.00000000e+00       0.00000000e+00      -5.08729227e+01      -5.87560223e+02       5.72461094e-04       2.34594556e-02
      5.20000000e-01       0.00000000e+00       0.00000000e+00      -5.05801296e+01      -5.83616881e+02       5.60850720e-04       2.29836625e-02
      5.20500000e-01       0.00000000e+00       0.00000000e+00      -5.02893007e+01      -5.79703755e+02       5.49475823e-04       2.25175192e-02
      5.21000000e-01       0.00000000e+00       0.00000000e+00      -5.00004209e+01      -5.75820586e+02       5.38331626e-04       2.20608300e-02
      5.21500000e-01       0.00000000e+00       0.00000000e+00      -4.97134752e+01      -5.71967116e+02       5.27413449e-04       2.16134031e-02
      5.22000000e-01       0.00000000e+00       0.00000000e+00      -4.94284489e+01      -5.68143091e+02       5.16716710e-04       2.11750508e-02
      5.22500000e-01       0.00000000e+00       0.00000000e+00      -4.91453272e+01      -5.64348256e+02       5.06236917e-04       2.07455888e-02
      5.23000000e-01       0.00000000e+00       0.00000000e+00      -4.88640958e+01      -5.60582361e+02       4.95969669e-04       2.03248371e-02
      5.23500000e-01       0.00000000e+00       0.00000000e+00      -4.85847401e+01      -5.56845159e+02       4.85910657e-04       1.99126187e-02
      5.24000000e-01       0.00000000e+00       0.00000000e+00      -4.83072459e+01      -5.53136403e+02       4.76055657e-04       1.95087608e-02
      5.24500000e-01       0.00000000e+00       0.00000000e+00      -4.80315990e+01      -5.49455851e+02       4.66400531e-04       1.91130938e-02
      5.25000000e-01       0.00000000e+00       0.00000000e+00      -4.77577854e+01      -5.45803262e+02       4.56941226e-04       1.87254514e-02
      5.25500000e-01       0.00000000e+00       0.00000000e+00      -4.74857911e+01      -5.42178395e+02       4.47673770e-04       1.83456711e-02
      5.26000000e-01       0.00000000e+00       0.00000000e+00      -4.72156024e+01      -5.38581016e+02       4.38594271e-04       1.79735932e-02
      5.26500000e-01       0.00000000e+00       0.00000000e+00      -4.69472056e+01      -5.35010890e+02       4.29698919e-04       1.76090617e-02
      5.27000000e-01       0.00000000e+00       0.00000000e+00      -4.66805870e+01      -5.31467784e+02       4.20983977e-04       1.72519234e-02
      5.27500000e-01       0.00000000e+00       0.00000000e+00      -4.64157333e+01      -5.27951469e+02       4.12445788e-04       1.69020284e-02
      5.28000000e-01       0.00000000e+00       0.00000000e+00      -4.61526311e+01      -5.24461717e+02       4.04080766e-04       1.65592298e-02
      5.28500000e-01       0.00000000e+00       0.00000000e+00      -4.58912672e+01      -5.20998303e+02       3.95885400e-04       1.62233837e-02
      5.29000000e-01       0.00000000e+00       0.00000000e+00      -4.56316285e+01      -5.17561003e+02       3.87856247e-04       1.58943490e-02
      5.29500000e-01       0.00000000e+00       0.00000000e+00      -4.53737019e+01      -5.14149596e+02       3.79989938e-04       1.55719877e-02
      5.30000000e-01       0.00000000e+00       0.00000000e+00      -4.51174746e+01      -5.10763863e+02       3.72283170e-04       1.52561643e-02
      5.30500000e-01       0.00000000e+00       0.00000000e+00      -4.48629338e+01      -5.07403587e+02       3.64732707e-04       1.49467463e-02
      5.31000000e-01       0.00000000e+00       0.00000000e+00      -4.46100668e+01      -5.04068551e+02       3.57335378e-04       1.46436038e-02
      5.31500000e-01       0.00000000e+00       0.00000000e+00      -4.43588611e+01      -5.00758544e+02       3.50088078e-04       1.43466094e-02
      5.32000000e-01       0.00000000e+00       0.00000000e+00      -4.41093041e+01      -4.97473355e+02       3.42987765e-04       1.40556386e-02
      5.32500000e-01       0.00000000e+00       0.00000000e+00      -4.38613836e+01      -4.94212773e+02       3.36031456e-04       1.37705691e-02
      5.33000000e-01       0.00000000e+00       0.00000000e+00      -4.36150873e+01      -4.90976592e+02       3.29216232e-04       1.34912812e-02
      5.33500000e-01       0.00000000e+00       0.00000000e+00      -4.33704030e+01      -4.87764607e+02       3.22539231e-04       1.32176577e-02
      5.34000000e-01       0.00000000e+00       0.00000000e+00      -4.31273187e+01      -4.84576614e+02       3.15997649e-04       1.29495837e-02
      5.34500000e-01       0.00000000e+00       0.00000000e+00      -4.28858224e+01      -4.81412412e+02       3.09588741e-04       1.26869466e-02
      5.35000000e-01       0.00000000e+00       0.00000000e+00      -4.26459023e+01      -4.78271802e+02       3.03309815e-04       1.24296362e-02
      5.35500000e-01       0.00000000e+00       0.00000000e+00      -4.24075467e+01      -4.75154585e+02       2.97158235e-04       1.21775445e-02
      5.36000000e-01       0.00000000e+00       0.00000000e+00      -4.21707439e+01      -4.72060566e+02       2.91131418e-04       1.19305655e-02
      5.36500000e-01       0.00000000e+00       0.00000000e+00      -4.19354823e+01      -4.68989550e+02       2.85226835e-04       1.16885957e-02
      5.37000000e-01       0.00000000e+00       0.00000000e+00      -4.17017505e+01      -4.65941347e+02       2.79442005e-04       1.14515334e-02
      5.37500000e-01       0.00000000e+00       0.00000000e+00      -4.14695372e+01      -4.62915764e+02       2.73774500e-04       1.12192790e-02
      5.38000000e-01       0.00000000e+00       0.00000000e+00      -4.12388310e+01      -4.59912614e+02       2.68221941e-04       1.09917351e-02
      5.38500000e-01       0.00000000e+00       0.00000000e+00      -4.10096209e+01      -4.56931709e+02       2.62781996e-04       1.07688062e-02
      5.39000000e-01       0.00000000e+00       0.00000000e+00      -4.07818956e+01      -4.53972864e+02       2.57452381e-04       1.05503986e-02
      5.39500000e-01       0.00000000e+00       0.00000000e+00      -4.05556444e+01      -4.51035896e+02       2.52230859e-04       1.03364206e-02
      5.40000000e-01       0.00000000e+00       0.00000000e+00      -4.03308561e+01      -4.48120624e+02       2.47115237e-04       1.01267824e-02
      5.40500000e-01       0.00000000e+00       0.00000000e+00      -4.01075201e+01      -4.45226866e+02       2.42103368e-04       9.92139601e-03
      5.41000000e-01       0.00000000e+00       0.00000000e+00      -3.98856257e+01      -4.42354444e+02       2.37193147e-04       9.72017516e-03
      5.41500000e-01       0.00000000e+00       0.00000000e+00      -3.96651622e+01      -4.39503182e+02       2.32382512e-04       9.52303536e-03
      5.42000000e-01       0.00000000e+00       0.00000000e+00      -3.94461190e+01      -4.36672904e+02       2.27669445e-04       9.32989386e-03
      5.42500000e-01       0.00000000e+00       0.00000000e+00      -3.92284858e+01      -4.33863437e+02       2.23051966e-04       9.14066956e-03
      5.43000000e-01       0.00000000e+00       0.00000000e+00      -3.90122521e+01      -4.31074609e+02       2.18528136e-04       8.95528301e-03
      5.43500000e-01       0.00000000e+00       0.00000000e+00      -3.87974078e+01      -4.28306250e+02       2.14096056e-04       8.77365638e-03
      5.44000000e-01       0.00000000e+00       0.00000000e+00      -3.85839425e+01      -4.25558189e+02       2.09753866e-04       8.59571341e-03
      5.44500000e-01       0.00000000e+00       0.00000000e+00      -3.83718462e+01      -4.22830262e+02       2.05499741e-04       8.42137939e-03
      5.45000000e-01       0.00000000e+00       0.00000000e+00      -3.81611089e+01      -4.20122300e+02       2.01331897e-04       8.25058113e-03
      5.45500000e-01       0.00000000e+00       0.00000000e+00      -3.79517206e+01      -4.17434141e+02       1.97248583e-04       8.08324692e-03
      5.46000000e-01       0.00000000e+00       0.00000000e+00      -3.77436715e+01      -4.14765621e+02       1.93248084e-04       7.91930650e-03
      5.46500000e-01       0.00000000e+00       0.00000000e+00      -3.75369518e+01      -4.12116579e+02       1.89328722e-04       7.75869103e-03
      5.47000000e-01       0.00000000e+00       0.00000000e+00      -3.73315517e+01      -4.09486856e+02       1.85488850e-04       7.60133309e-03
      5.47500000e-01       0.00000000e+00       0.00000000e+00      -3.71274617e+01      -4.06876293e+02       1.81726857e-04       7.44716660e-03
      5.48000000e-01       0.00000000e+00       0.00000000e+00      -3.69246722e+01      -4.04284733e+02       1.78041163e-04       7.29612685e-03
      5.48500000e-01       0.00000000e+00       0.00000000e+00      -3.67231738e+01      -4.01712020e+02       1.74430220e-04       7.14815040e-03
      5.49000000e-01       0.00000000e+00       0.00000000e+00      -3.65229571e+01      -3.99158001e+02       1.70892512e-04       7.00317515e-03
      5.49500000e-01       0.00000000e+00       0.00000000e+00      -3.63240127e+01      -3.96622523e+02       1.67426555e-04       6.86114020e-03
      5.50000000e-01       0.00000000e+00       0.00000000e+00      -3.61263315e+01      -3.94105435e+02       1.64030892e-04       6.72198594e-03
      5.50500000e-01       0.00000000e+00       0.00000000e+00      -3.59299043e+01      -3.91606586e+02       1.60704098e-04       6.58565394e-03
      5.51000000e-01       0.00000000e+00       0.00000000e+00      -3.57347219e+01      -3.89125829e+02       1.57444777e-04       6.45208696e-03
      5.51500000e-01       0.00000000e+00       0.00000000e+00      -3.55407755e+01      -3.86663015e+02       1.54251560e-04       6.32122892e-03
      5.52000000e-01       0.00000000e+00       0.00000000e+00      -3.53480559e+01      -3.84217999e+02       1.51123106e-04       6.19302487e-03
      5.52500000e-01       0.00000000e+00       0.00000000e+00      -3.51565545e+01      -3.81790637e+02       1.48058102e-04       6.06742100e-03
      5.53000000e-01       0.00000000e+00       0.00000000e+00      -3.49662624e+01      -3.79380785e+02       1.45055260e-04       5.94436456e-03
      5.53500000e-01       0.00000000e+00       0.00000000e+00      -3.47771708e+01      -3.76988302e+02       1.42113321e-04       5.82380389e-03
      5.54000000e-01       0.00000000e+00       0.00000000e+00      -3.45892712e+01      -3.74613046e+02       1.39231049e-04       5.70568838e-03
      5.54500000e-01       0.00000000e+00       0.00000000e+00      -3.44025549e+01      -3.72254878e+02       1.36407233e-04       5.58996842e-03
      5.55000000e-01       0.00000000e+00       0.00000000e+00      -3.42170135e+01      -3.69913660e+02       1.33640689e-04       5.47659544e-03
      5.55500000e-01       0.00000000e+00       0.00000000e+00      -3.40326385e+01      -3.67589254e+02       1.30930255e-04       5.36552184e-03
      5.56000000e-01       0.00000000e+00       0.00000000e+00      -3.38494215e+01      -3.65281527e+02       1.28274792e-04       5.25670097e-03
      5.56500000e-01       0.00000000e+00       0.00000000e+00      -3.36673542e+01      -3.62990342e+02       1.25673186e-04       5.15008716e-03
      5.57000000e-01       0.00000000e+00       0.00000000e+00      -3.34864284e+01      -3.60715566e+02       1.23124344e-04       5.04563563e-03
      5.57500000e-01       0.00000000e+00       0.00000000e+00      -3.33066359e+01      -3.58457068e+02       1.20627197e-04       4.94330254e-03
      5.58000000e-01       0.00000000e+00       0.00000000e+00      -3.31279686e+01      -3.56214717e+02       1.18180696e-04       4.84304492e-03
      5.58500000e-01       0.00000000e+00       0.00000000e+00      -3.29504185e+01      -3.53988382e+02       1.15783813e-04       4.74482067e-03
      5.59000000e-01       0.00000000e+00       0.00000000e+00      -3.27739776e+01      -3.51777935e+02       1.13435543e-04       4.64858856e-03
      5.59500000e-01       0.00000000e+00       0.00000000e+00      -3.25986380e+01      -3.49583249e+02       1.11134900e-04       4.55430818e-03
      5.60000000e-01       0.00000000e+00       0.00000000e+00      -3.24243918e+01      -3.47404197e+02       1.08880916e-04       4.46193995e-03
      5.60500000e-01       0.00000000e+00       0.00000000e+00      -3.22512312e+01      -3.45240655e+02       1.06672647e-04       4.37144509e-03
      5.61000000e-01       0.00000000e+00       0.00000000e+00      -3.20791485e+01      -3.43092498e+02       1.04509165e-04       4.28278560e-03
      5.61500000e-01       0.00000000e+00       0.00000000e+00      -3.19081361e+01      -3.40959603e+02       1.02389562e-04       4.19592425e-03
      5.62000000e-01       0.00000000e+00       0.00000000e+00      -3.17381864e+01      -3.38841848e+02       1.00312948e-04       4.11082459e-03
      5.62500000e-01       0.00000000e+00       0.00000000e+00      -3.15692918e+01      -3.36739112e+02       9.82784498e-05       4.02745087e-03
      5.63000000e-01       0.00000000e+00       0.00000000e+00      -3.14014448e+01      -3.34651277e+02       9.62852148e-05       3.94576810e-03
      5.63500000e-01       0.00000000e+00       0.00000000e+00      -3.12346381e+01      -3.32578222e+02       9.43324056e-05       3.86574198e-03
      5.64000000e-01       0.00000000e+00       0.00000000e+00      -3.10688641e+01      -3.30519831e+02       9.24192023e-05       3.78733891e-03
      5.64500000e-01       0.00000000e+00       0.00000000e+00      -3.09041158e+01      -3.28475987e+02       9.05448017e-05       3.71052597e-03
      5.65000000e-01       0.00000000e+00       0.00000000e+00      -3.07403858e+01      -3.26446574e+02       8.87084167e-05       3.63527092e-03
      5.65500000e-01       0.00000000e+00       0.00000000e+00      -3.05776668e+01      -3.24431478e+02       8.69092764e-05       3.56154215e-03
      5.66000000e-01       0.00000000e+00       0.00000000e+00      -3.04159519e+01      -3.22430586e+02       8.51466254e-05       3.48930871e-03
      5.66500000e-01       0.00000000e+00       0.00000000e+00      -3.02552339e+01      -3.20443784e+02       8.34197235e-05       3.41854027e-03
      5.67000000e-01       0.00000000e+00       0.00000000e+00      -3.00955058e+01      -3.18470961e+02       8.17278459e-05       3.34920712e-03
      5.67500000e-01       0.00000000e+00       0.00000000e+00      -2.99367606e+01      -3.16512007e+02       8.00702820e-05       3.28128016e-03
      5.68000000e-01       0.00000000e+00       0.00000000e+00      -2.97789915e+01      -3.14566812e+02       7.84463361e-05       3.21473085e-03
      5.68500000e-01       0.00000000e+00       0.00000000e+00      -2.96221915e+01      -3.12635267e+02       7.68553262e-05       3.14953127e-03
      5.69000000e-01       0.00000000e+00       0.00000000e+00      -2.94663540e+01      -3.10717265e+02       7.52965844e-05       3.08565403e-03
      5.69500000e-01       0.00000000e+00       0.00000000e+00      -2.93114720e+01      -3.08812699e+02       7.37694563e-05       3.02307232e-03
      5.70000000e-01       0.00000000e+00       0.00000000e+00      -2.91575391e+01      -3.06921464e+02       7.22733006e-05       2.96175986e-03
      5.70500000e-01       0.00000000e+00       0.00000000e+00      -2.90045484e+01      -3.05043454e+02       7.08074892e-05       2.90169091e-03
      5.71000000e-01       0.00000000e+00       0.00000000e+00      -2.88524934e+01      -3.03178565e+02       6.93714066e-05       2.84284024e-03
      5.71500000e-01       0.00000000e+00       0.00000000e+00      -2.87013676e+01      -3.01326694e+02       6.79644500e-05       2.78518316e-03
      5.72000000e-01       0.00000000e+00       0.00000000e+00      -2.85511646e+01      -2.99487740e+02       6.65860286e-05       2.72869545e-03
      5.72500000e-01       0.00000000e+00       0.00000000e+00      -2.84018778e+01      -2.97661601e+02       6.52355636e-05       2.67335340e-03
      5.73000000e-01       0.00000000e+00       0.00000000e+00      -2.82535008e+01      -2.95848176e+02       6.39124881e-05       2.61913376e-03
      5.73500000e-01       0.00000000e+00       0.00000000e+00      -2.81060275e+01      -2.94047367e+02       6.26162466e-05       2.56601379e-03
      5.74000000e-01       0.00000000e+00       0.00000000e+00      -2.79594514e+01      -2.92259074e+02       6.13462948e-05       2.51397116e-03
      5.74500000e-01       0.00000000e+00       0.00000000e+00      -2.78137663e+01      -2.90483199e+02       6.01020995e-05       2.46298404e-03
      5.75000000e-01       0.00000000e+00       0.00000000e+00      -2.76689661e+01      -2.88719647e+02       5.88831384e-05       2.41303101e-03
      5.75500000e-01       0.00000000e+00       0.00000000e+00      -2.75250447e+01      -2.86968320e+02       5.76888996e-05       2.36409111e-03
      5.76000000e-01       0.00000000e+00       0.00000000e+00      -2.73819958e+01      -2.85229123e+02       5.65188819e-05       2.31614378e-03
      5.76500000e-01       0.00000000e+00       0.00000000e+00      -2.72398135e+01      -2.83501962e+02       5.53725938e-05       2.26916889e-03
      5.77000000e-01       0.00000000e+00       0.00000000e+00      -2.70984918e+01      -2.81786744e+02       5.42495542e-05       2.22314673e-03
      5.77500000e-01       0.00000000e+00       0.00000000e+00      -2.69580248e+01      -2.80083375e+02       5.31492915e-05       2.17805797e-03
      5.78000000e-01       0.00000000e+00       0.00000000e+00      -2.68184065e+01      -2.78391763e+02       5.20713438e-05       2.13388367e-03
      5.78500000e-01       0.00000000e+00       0.00000000e+00      -2.66796311e+01      -2.76711818e+02       5.10152585e-05       2.09060529e-03
      5.79000000e-01       0.00000000e+00       0.00000000e+00      -2.65416928e+01      -2.75043448e+02       4.99805922e-05       2.04820467e-03
      5.79500000e-01       0.00000000e+00       0.00000000e+00      -2.64045857e+01      -2.73386565e+02       4.89669105e-05       2.00666399e-03
      5.80000000e-01       0.00000000e+00       0.00000000e+00      -2.62683043e+01      -2.71741079e+02       4.79737878e-05       1.96596582e-03
      5.80500000e-01       0.00000000e+00       0.00000000e+00      -2.61328428e+01      -2.70106902e+02       4.70008071e-05       1.92609308e-03
      5.81000000e-01       0.00000000e+00       0.00000000e+00      -2.59981955e+01      -2.68483947e+02       4.60475600e-05       1.88702901e-03
      5.81500000e-01       0.00000000e+00       0.00000000e+00      -2.58643570e+01      -2.66872127e+02       4.51136461e-05       1.84875722e-03
      5.82000000e-01       0.00000000e+00       0.00000000e+00      -2.57313216e+01      -2.65271356e+02       4.41986734e-05       1.81126164e-03
      5.82500000e-01       0.00000000e+00       0.00000000e+00      -2.55990838e+01      -2.63681550e+02       4.33022577e-05       1.77452652e-03
      5.83000000e-01       0.00000000e+00       0.00000000e+00      -2.54676382e+01      -2.62102623e+02       4.24240227e-05       1.73853645e-03
      5.83500000e-01       0.00000000e+00       0.00000000e+00      -2.53369794e+01      -2.60534492e+02       4.15635996e-05       1.70327631e-03
      5.84000000e-01       0.00000000e+00       0.00000000e+00      -2.52071019e+01      -2.58977074e+02       4.07206272e-05       1.66873130e-03
      5.84500000e-01       0.00000000e+00       0.00000000e+00      -2.50780005e+01      -2.57430288e+02       3.98947515e-05       1.63488692e-03
      5.85000000e-01       0.00000000e+00       0.00000000e+00      -2.49496699e+01      -2.55894050e+02       3.90856259e-05       1.60172895e-03
      5.85500000e-01       0.00000000e+00       0.00000000e+00      -2.48221047e+01      -2.54368281e+02       3.82929105e-05       1.56924347e-03
      5.86000000e-01       0.00000000e+00       0.00000000e+00      -2.46952999e+01      -2.52852900e+02       3.75162726e-05       1.53741685e-03
      5.86500000e-01       0.00000000e+00       0.00000000e+00      -2.45692501e+01      -2.51347827e+02       3.67553861e-05       1.50623572e-03
      5.87000000e-01       0.00000000e+00       0.00000000e+00      -2.44439503e+01      -2.49852985e+02       3.60099315e-05       1.47568699e-03
      5.87500000e-01       0.00000000e+00       0.00000000e+00      -2.43193954e+01      -2.48368294e+02       3.52795958e-05       1.44575784e-03
      5.88000000e-01       0.00000000e+00       0.00000000e+00      -2.41955804e+01      -2.46893677e+02       3.45640725e-05       1.41643569e-03
      5.88500000e-01       0.00000000e+00       0.00000000e+00      -2.40725001e+01      -2.45429058e+02       3.38630610e-05       1.38770824e-03
      5.89000000e-01       0.00000000e+00       0.00000000e+00      -2.39501496e+01      -2.43974360e+02       3.31762671e-05       1.35956343e-03
      5.89500000e-01       0.00000000e+00       0.00000000e+00      -2.38285241e+01      -2.42529507e+02       3.25034024e-05       1.33198943e-03
      5.90000000e-01       0.00000000e+00       0.00000000e+00      -2.37076185e+01      -2.41094425e+02       3.18441845e-05       1.30497468e-03
      5.90500000e-01       0.00000000e+00       0.00000000e+00      -2.35874280e+01      -2.39669040e+02       3.11983365e-05       1.27850783e-03
      5.91000000e-01       0.00000000e+00       0.00000000e+00      -2.34679479e+01      -2.38253278e+02       3.05655872e-05       1.25257776e-03
      5.91500000e-01       0.00000000e+00       0.00000000e+00      -2.33491732e+01      -2.36847065e+02       2.99456710e-05       1.22717360e-03
      5.92000000e-01       0.00000000e+00       0.00000000e+00      -2.32310992e+01      -2.35450330e+02       2.93383277e-05       1.20228467e-03
      5.92500000e-01       0.00000000e+00       0.00000000e+00      -2.31137213e+01      -2.34063000e+02       2.87433022e-05       1.17790053e-03
      5.93000000e-01       0.00000000e+00       0.00000000e+00      -2.29970347e+01      -2.32685005e+02       2.81603448e-05       1.15401093e-03
      5.93500000e-01       0.00000000e+00       0.00000000e+00      -2.28810347e+01      -2.31316274e+02       2.75892106e-05       1.13060585e-03
      5.94000000e-01       0.00000000e+00       0.00000000e+00      -2.27657169e+01      -2.29956736e+02       2.70296598e-05       1.10767546e-03
      5.94500000e-01       0.00000000e+00       0.00000000e+00      -2.26510765e+01      -2.28606323e+02       2.64814576e-05       1.08521013e-03
      5.95000000e-01       0.00000000e+00       0.00000000e+00      -2.25371090e+01      -2.27264965e+02       2.59443737e-05       1.06320044e-03
      5.95500000e-01       0.00000000e+00       0.00000000e+00      -2.24238100e+01      -2.25932595e+02       2.54181828e-05       1.04163713e-03
      5.96000000e-01       0.00000000e+00       0.00000000e+00      -2.23111749e+01      -2.24609144e+02       2.49026637e-05       1.02051116e-03
      5.96500000e-01       0.00000000e+00       0.00000000e+00      -2.21991994e+01      -2.23294545e+02       2.43976002e-05       9.99813656e-04
      5.97000000e-01       0.00000000e+00       0.00000000e+00      -2.20878789e+01      -2.21988733e+02       2.39027801e-05       9.79535929e-04
      5.97500000e-01       0.00000000e+00       0.00000000e+00      -2.19772092e+01      -2.20691641e+02       2.34179957e-05       9.59669464e-04
      5.98000000e-01       0.00000000e+00       0.00000000e+00      -2.18671859e+01      -2.19403203e+02       2.29430435e-05       9.40205922e-04
      5.98500000e-01       0.00000000e+00       0.00000000e+00      -2.17578046e+01      -2.18123354e+02       2.24777240e-05       9.21137130e-04
      5.99000000e-01       0.00000000e+00       0.00000000e+00      -2.16490611e+01      -2.16852031e+02       2.20218419e-05       9.02455081e-04
      5.99500000e-01       0.00000000e+00       0.00000000e+00      -2.15409511e+01      -2.15589169e+02       2.15752058e-05       8.84151933e-04
      6.00000000e-01       0.00000000e+00       0.00000000e+00      -2.14334705e+01      -2.14334705e+02       2.11376281e-05       8.66220000e-04
      6.00500000e-01       0.00000000e+00       0.00000000e+00      -2.13266150e+01      -2.13088577e+02       2.07089252e-05       8.48651753e-04
      6.01000000e-01       0.00000000e+00       0.00000000e+00      -2.12203806e+01      -2.11850721e+02       2.02889170e-05       8.31439817e-04
      6.01500000e-01       0.00000000e+00       0.00000000e+00      -2.11147629e+01      -2.10621077e+02       1.98774272e-05       8.14576965e-04
      6.02000000e-01       0.00000000e+00       0.00000000e+00      -2.10097581e+01      -2.09399583e+02       1.94742830e-05       7.98056117e-04
      6.02500000e-01       0.00000000e+00       0.00000000e+00      -2.09053620e+01      -2.08186178e+02       1.90793152e-05       7.81870337e-04
      6.03000000e-01       0.00000000e+00       0.00000000e+00      -2.08015706e+01      -2.06980802e+02       1.86923579e-05       7.66012829e-04
      6.03500000e-01       0.00000000e+00       0.00000000e+00      -2.06983799e+01      -2.05783396e+02       1.83132488e-05       7.50476935e-04
      6.04000000e-01       0.00000000e+00       0.00000000e+00      -2.05957859e+01      -2.04593900e+02       1.79418285e-05       7.35256132e-04
      6.04500000e-01       0.00000000e+00       0.00000000e+00      -2.04937847e+01      -2.03412255e+02       1.75779412e-05       7.20344030e-04
      6.05000000e-01       0.00000000e+00       0.00000000e+00      -2.03923723e+01      -2.02238403e+02       1.72214341e-05       7.05734368e-04
      6.05500000e-01       0.00000000e+00       0.00000000e+00      -2.02915450e+01      -2.01072287e+02       1.68721574e-05       6.91421012e-04
      6.06000000e-01       0.00000000e+00       0.00000000e+00      -2.01912988e+01      -1.99913849e+02       1.65299647e-05       6.77397952e-04
      6.06500000e-01       0.00000000e+00       0.00000000e+00      -2.00916299e+01      -1.98763032e+02       1.61947121e-05       6.63659301e-04
      6.07000000e-01       0.00000000e+00       0.00000000e+00      -1.99925345e+01      -1.97619781e+02       1.58662589e-05       6.50199291e-04
      6.07500000e-01       0.00000000e+00       0.00000000e+00      -1.98940088e+01      -1.96484038e+02       1.55444673e-05       6.37012270e-04
      6.08000000e-01       0.00000000e+00       0.00000000e+00      -1.97960492e+01      -1.95355749e+02       1.52292021e-05       6.24092701e-04
      6.08500000e-01       0.00000000e+00       0.00000000e+00      -1.96986518e+01      -1.94234858e+02       1.49203309e-05       6.11435161e-04
      6.09000000e-01       0.00000000e+00       0.00000000e+00      -1.96018131e+01      -1.93121311e+02       1.46177241e-05       5.99034335e-04
      6.09500000e-01       0.00000000e+00       0.00000000e+00      -1.95055293e+01      -1.92015055e+02       1.43212547e-05       5.86885017e-04
      6.10000000e-01       0.00000000e+00       0.00000000e+00      -1.94097969e+01      -1.90916035e+02       1.40307981e-05       5.74982104e-04
      6.10500000e-01       0.00000000e+00       0.00000000e+00      -1.93146121e+01      -1.89824197e+02       1.37462323e-05       5.63320601e-04
      6.11000000e-01       0.00000000e+00       0.00000000e+00      -1.92199715e+01      -1.88739491e+02       1.34674380e-05       5.51895611e-04
      6.11500000e-01       0.00000000e+00       0.00000000e+00      -1.91258714e+01      -1.87661862e+02       1.31942981e-05       5.40702336e-04
      6.12000000e-01       0.00000000e+00       0.00000000e+00      -1.90323084e+01      -1.86591259e+02       1.29266979e-05       5.29736078e-04
      6.12500000e-01       0.00000000e+00       0.00000000e+00      -1.89392790e+01      -1.85527631e+02       1.26645250e-05       5.18992233e-04
      6.13000000e-01       0.00000000e+00       0.00000000e+00      -1.88467796e+01      -1.84470926e+02       1.24076693e-05       5.08466289e-04
      6.13500000e-01       0.00000000e+00       0.00000000e+00      -1.87548069e+01      -1.83421095e+02       1.21560231e-05       4.98153826e-04
      6.14000000e-01       0.00000000e+00       0.00000000e+00      -1.86633574e+01      -1.82378085e+02       1.19094806e-05       4.88050516e-04
      6.14500000e-01       0.00000000e+00       0.00000000e+00      -1.85724277e+01      -1.81341849e+02       1.16679384e-05       4.78152117e-04
      6.15000000e-01       0.00000000e+00       0.00000000e+00      -1.84820144e+01      -1.80312336e+02       1.14312951e-05       4.68454471e-04
      6.15500000e-01       0.00000000e+00       0.00000000e+00      -1.83921143e+01      -1.79289497e+02       1.11994512e-05       4.58953509e-04
      6.16000000e-01       0.00000000e+00       0.00000000e+00      -1.83027238e+01      -1.78273284e+02       1.09723094e-05       4.49645240e-04
      6.16500000e-01       0.00000000e+00       0.00000000e+00      -1.82138399e+01      -1.77263649e+02       1.07497745e-05       4.40525758e-04
      6.17000000e-01       0.00000000e+00       0.00000000e+00      -1.81254591e+01      -1.76260542e+02       1.05317528e-05       4.31591232e-04
      6.17500000e-01       0.00000000e+00       0.00000000e+00      -1.80375783e+01      -1.75263918e+02       1.03181530e-05       4.22837911e-04
      6.18000000e-01       0.00000000e+00       0.00000000e+00      -1.79501941e+01      -1.74273729e+02       1.01088853e-05       4.14262122e-04
      6.18500000e-01       0.00000000e+00       0.00000000e+00      -1.78633035e+01      -1.73289929e+02       9.90386193e-06       4.05860262e-04
      6.19000000e-01       0.00000000e+00       0.00000000e+00      -1.77769031e+01      -1.72312470e+02       9.70299669e-06       3.97628804e-04
      6.19500000e-01       0.00000000e+00       0.00000000e+00      -1.76909899e+01      -1.71341307e+02       9.50620530e-06       3.89564293e-04
      6.20000000e-01       0.00000000e+00       0.00000000e+00      -1.76055608e+01      -1.70376395e+02       9.31340513e-06       3.81663342e-04
      6.20500000e-01       0.00000000e+00       0.00000000e+00      -1.75206125e+01      -1.69417688e+02       9.12451525e-06       3.73922635e-04
      6.21000000e-01       0.00000000e+00       0.00000000e+00      -1.74361421e+01      -1.68465141e+02       8.93945633e-06       3.66338921e-04
      6.21500000e-01       0.00000000e+00       0.00000000e+00      -1.73521464e+01      -1.67518710e+02       8.75815069e-06       3.58909015e-04
      6.22000000e-01       0.00000000e+00       0.00000000e+00      -1.72686223e+01      -1.66578351e+02       8.58052220e-06       3.51629800e-04
      6.22500000e-01       0.00000000e+00       0.00000000e+00      -1.71855670e+01      -1.65644019e+02       8.40649629e-06       3.44498218e-04
      6.23000000e-01       0.00000000e+00       0.00000000e+00      -1.71029773e+01      -1.64715673e+02       8.23599988e-06       3.37511275e-04
      6.23500000e-01       0.00000000e+00       0.00000000e+00      -1.70208503e+01      -1.63793267e+02       8.06896140e-06       3.30666038e-04
      6.24000000e-01       0.00000000e+00       0.00000000e+00      -1.69391831e+01      -1.62876760e+02       7.90531070e-06       3.23959633e-04
      6.24500000e-01       0.00000000e+00       0.00000000e+00      -1.68579726e+01      -1.61966110e+02       7.74497909e-06       3.17389243e-04
      6.25000000e-01       0.00000000e+00       0.00000000e+00      -1.67772160e+01      -1.61061274e+02       7.58789925e-06       3.10952111e-04
      6.25500000e-01       0.00000000e+00       0.00000000e+00      -1.66969104e+01      -1.60162210e+02       7.43400522e-06       3.04645534e-04
      6.26000000e-01       0.00000000e+00       0.00000000e+00      -1.66170528e+01      -1.59268877e+02       7.28323240e-06       2.98466864e-04
      6.26500000e-01       0.00000000e+00       0.00000000e+00      -1.65376405e+01      -1.58381234e+02       7.13551747e-06       2.92413506e-04
      6.27000000e-01       0.00000000e+00       0.00000000e+00      -1.64586707e+01      -1.57499241e+02       6.99079843e-06       2.86482920e-04
      6.27500000e-01       0.00000000e+00       0.00000000e+00      -1.63801404e+01      -1.56622856e+02       6.84901451e-06       2.80672615e-04
      6.28000000e-01       0.00000000e+00       0.00000000e+00      -1.63020469e+01      -1.55752040e+02       6.71010618e-06       2.74980151e-04
      6.28500000e-01       0.00000000e+00       0.00000000e+00      -1.62243874e+01      -1.54886753e+02       6.57401512e-06       2.69403139e-04
      6.29000000e-01       0.00000000e+00       0.00000000e+00      -1.61471592e+01      -1.54026956e+02       6.44068419e-06       2.63939238e-04
      6.29500000e-01       0.00000000e+00       0.00000000e+00      -1.60703595e+01      -1.53172609e+02       6.31005741e-06       2.58586153e-04
      6.30000000e-01       0.00000000e+00       0.00000000e+00      -1.59939857e+01      -1.52323673e+02       6.18207994e-06       2.53341636e-04
      6.30500000e-01       0.00000000e+00       0.00000000e+00      -1.59180350e+01      -1.51480111e+02       6.05669805e-06       2.48203486e-04
      6.31000000e-01       0.00000000e+00       0.00000000e+00      -1.58425047e+01      -1.50641883e+02       5.93385909e-06       2.43169545e-04
      6.31500000e-01       0.00000000e+00       0.00000000e+00      -1.57673922e+01      -1.49808952e+02       5.81351148e-06       2.38237701e-04
      6.32000000e-01       0.00000000e+00       0.00000000e+00      -1.56926949e+01      -1.48981280e+02       5.69560471e-06       2.33405881e-04
      6.32500000e-01       0.00000000e+00       0.00000000e+00      -1.56184101e+01      -1.48158831e+02       5.58008927e-06       2.28672058e-04
      6.33000000e-01       0.00000000e+00       0.00000000e+00      -1.55445352e+01      -1.47341566e+02       5.46691665e-06       2.24034244e-04
      6.33500000e-01       0.00000000e+00       0.00000000e+00      -1.54710676e+01      -1.46529449e+02       5.35603935e-06       2.19490493e-04
      6.34000000e-01       0.00000000e+00       0.00000000e+00      -1.53980049e+01      -1.45722444e+02       5.24741080e-06       2.15038895e-04
      6.34500000e-01       0.00000000e+00       0.00000000e+00      -1.53253443e+01      -1.44920514e+02       5.14098541e-06       2.10677582e-04
      6.35000000e-01       0.00000000e+00       0.00000000e+00      -1.52530835e+01      -1.44123624e+02       5.03671848e-06       2.06404723e-04
      6.35500000e-01       0.00000000e+00       0.00000000e+00      -1.51812199e+01      -1.43331738e+02       4.93456624e-06       2.02218525e-04
      6.36000000e-01       0.00000000e+00       0.00000000e+00      -1.51097510e+01      -1.42544820e+02       4.83448580e-06       1.98117228e-04
      6.36500000e-01       0.00000000e+00       0.00000000e+00      -1.50386742e+01      -1.41762837e+02       4.73643515e-06       1.94099112e-04
      6.37000000e-01       0.00000000e+00       0.00000000e+00      -1.49679873e+01      -1.40985752e+02       4.64037311e-06       1.90162490e-04
      6.37500000e-01       0.00000000e+00       0.00000000e+00      -1.48976877e+01      -1.40213531e+02       4.54625935e-06       1.86305708e-04
      6.38000000e-01       0.00000000e+00       0.00000000e+00      -1.48277730e+01      -1.39446141e+02       4.45405436e-06       1.82527148e-04
      6.38500000e-01       0.00000000e+00       0.00000000e+00      -1.47582407e+01      -1.38683547e+02       4.36371943e-06       1.78825222e-04
      6.39000000e-01       0.00000000e+00       0.00000000e+00      -1.46890886e+01      -1.37925715e+02       4.27521663e-06       1.75198377e-04
      6.39500000e-01       0.00000000e+00       0.00000000e+00      -1.46203142e+01      -1.37172612e+02       4.18850880e-06       1.71645090e-04
      6.40000000e-01       0.00000000e+00       0.00000000e+00      -1.45519152e+01      -1.36424205e+02       4.10355953e-06       1.68163869e-04
      6.40500000e-01       0.00000000e+00       0.00000000e+00      -1.44838893e+01      -1.35680461e+02       4.02033316e-06       1.64753253e-04
      6.41000000e-01       0.00000000e+00       0.00000000e+00      -1.44162340e+01      -1.34941348e+02       3.93879475e-06       1.61411809e-04
      6.41500000e-01       0.00000000e+00       0.00000000e+00      -1.43489471e+01      -1.34206832e+02       3.85891006e-06       1.58138134e-04
      6.42000000e-01       0.00000000e+00       0.00000000e+00      -1.42820264e+01      -1.33476882e+02       3.78064555e-06       1.54930854e-04
      6.42500000e-01       0.00000000e+00       0.00000000e+00      -1.42154695e+01      -1.32751466e+02       3.70396836e-06       1.51788623e-04
      6.43000000e-01       0.00000000e+00       0.00000000e+00      -1.41492742e+01      -1.32030552e+02       3.62884630e-06       1.48710121e-04
      6.43500000e-01       0.00000000e+00       0.00000000e+00      -1.40834382e+01      -1.31314109e+02       3.55524783e-06       1.45694056e-04
      6.44000000e-01       0.00000000e+00       0.00000000e+00      -1.40179593e+01      -1.30602106e+02       3.48314205e-06       1.42739161e-04
      6.44500000e-01       0.00000000e+00       0.00000000e+00      -1.39528354e+01      -1.29894511e+02       3.41249868e-06       1.39844196e-04
      6.45000000e-01       0.00000000e+00       0.00000000e+00      -1.38880641e+01      -1.29191294e+02       3.34328807e-06       1.37007945e-04
      6.45500000e-01       0.00000000e+00       0.00000000e+00      -1.38236433e+01      -1.28492425e+02       3.27548115e-06       1.34229218e-04
      6.46000000e-01       0.00000000e+00       0.00000000e+00      -1.37595710e+01      -1.27797873e+02       3.20904946e-06       1.31506847e-04
      6.46500000e-01       0.00000000e+00       0.00000000e+00      -1.36958448e+01      -1.27107608e+02       3.14396510e-06       1.28839690e-04
      6.47000000e-01       0.00000000e+00       0.00000000e+00      -1.36324626e+01      -1.26421601e+02       3.08020075e-06       1.26226627e-04
      6.47500000e-01       0.00000000e+00       0.00000000e+00      -1.35694225e+01      -1.25739822e+02       3.01772964e-06       1.23666561e-04
      6.48000000e-01       0.00000000e+00       0.00000000e+00      -1.35067221e+01      -1.25062242e+02       2.95652554e-06       1.21158417e-04
      6.48500000e-01       0.00000000e+00       0.00000000e+00      -1.34443595e+01      -1.24388831e+02       2.89656275e-06       1.18701141e-04
      6.49000000e-01       0.00000000e+00       0.00000000e+00      -1.33823326e+01      -1.23719562e+02       2.83781609e-06       1.16293703e-04
      6.49500000e-01       0.00000000e+00       0.00000000e+00      -1.33206393e+01      -1.23054404e+02       2.78026091e-06       1.13935092e-04
      6.50000000e-01       0.00000000e+00       0.00000000e+00      -1.32592775e+01      -1.22393331e+02       2.72387303e-06       1.11624317e-04
      6.50500000e-01       0.00000000e+00       0.00000000e+00      -1.31982453e+01      -1.21736313e+02       2.66862878e-06       1.09360407e-04
      6.51000000e-01       0.00000000e+00       0.00000000e+00      -1.31375405e+01      -1.21083323e+02       2.61450497e-06       1.07142414e-04
      6.51500000e-01       0.00000000e+00       0.00000000e+00      -1.30771613e+01      -1.20434333e+02       2.56147887e-06       1.04969404e-04
      6.52000000e-01       0.00000000e+00       0.00000000e+00      -1.30171055e+01      -1.19789315e+02       2.50952822e-06       1.02840466e-04
      6.52500000e-01       0.00000000e+00       0.00000000e+00      -1.29573713e+01      -1.19148242e+02       2.45863121e-06       1.00754707e-04
      6.53000000e-01       0.00000000e+00       0.00000000e+00      -1.28979566e+01      -1.18511087e+02       2.40876646e-06       9.87112496e-05
      6.53500000e-01       0.00000000e+00       0.00000000e+00      -1.28388596e+01      -1.17877823e+02       2.35991305e-06       9.67092367e-05
      6.54000000e-01       0.00000000e+00       0.00000000e+00      -1.27800782e+01      -1.17248424e+02       2.31205046e-06       9.47478277e-05
      6.54500000e-01       0.00000000e+00       0.00000000e+00      -1.27216105e+01      -1.16622862e+02       2.26515859e-06       9.28261991e-05
      6.55000000e-01       0.00000000e+00       0.00000000e+00      -1.26634547e+01      -1.16001111e+02       2.21921776e-06       9.09435439e-05
      6.55500000e-01       0.00000000e+00       0.00000000e+00      -1.26056088e+01      -1.15383147e+02       2.17420868e-06       8.90990718e-05
      6.56000000e-01       0.00000000e+00       0.00000000e+00      -1.25480709e+01      -1.14768941e+02       2.13011246e-06       8.72920084e-05
      6.56500000e-01       0.00000000e+00       0.00000000e+00      -1.24908392e+01      -1.14158469e+02       2.08691057e-06       8.55215950e-05
      6.57000000e-01       0.00000000e+00       0.00000000e+00      -1.24339118e+01      -1.13551706e+02       2.04458488e-06       8.37870882e-05
      6.57500000e-01       0.00000000e+00       0.00000000e+00      -1.23772869e+01      -1.12948626e+02       2.00311762e-06       8.20877599e-05
      6.58000000e-01       0.00000000e+00       0.00000000e+00      -1.23209626e+01      -1.12349203e+02       1.96249137e-06       8.04228964e-05
      6.58500000e-01       0.00000000e+00       0.00000000e+00      -1.22649371e+01      -1.11753413e+02       1.92268909e-06       7.87917990e-05
      6.59000000e-01       0.00000000e+00       0.00000000e+00      -1.22092086e+01      -1.11161231e+02       1.88369406e-06       7.71937826e-05
      6.59500000e-01       0.00000000e+00       0.00000000e+00      -1.21537752e+01      -1.10572633e+02       1.84548991e-06       7.56281764e-05
      6.60000000e-01       0.00000000e+00       0.00000000e+00      -1.20986353e+01      -1.09987594e+02       1.80806059e-06       7.40943230e-05
      6.60500000e-01       0.00000000e+00       0.00000000e+00      -1.20437871e+01      -1.09406090e+02       1.77139040e-06       7.25915786e-05
      6.61000000e-01       0.00000000e+00       0.00000000e+00      -1.19892287e+01      -1.08828097e+02       1.73546393e-06       7.11193120e-05
      6.61500000e-01       0.00000000e+00       0.00000000e+00      -1.19349584e+01      -1.08253591e+02       1.70026611e-06       6.96769052e-05
      6.62000000e-01       0.00000000e+00       0.00000000e+00      -1.18809745e+01      -1.07682548e+02       1.66578215e-06       6.82637526e-05
      6.62500000e-01       0.00000000e+00       0.00000000e+00      -1.18272753e+01      -1.07114946e+02       1.63199758e-06       6.68792609e-05
      6.63000000e-01       0.00000000e+00       0.00000000e+00      -1.17738590e+01      -1.06550760e+02       1.59889821e-06       6.55228487e-05
      6.63500000e-01       0.00000000e+00       0.00000000e+00      -1.17207239e+01      -1.05989968e+02       1.56647015e-06       6.41939467e-05
      6.64000000e-01       0.00000000e+00       0.00000000e+00      -1.16678684e+01      -1.05432546e+02       1.53469977e-06       6.28919967e-05
      6.64500000e-01       0.00000000e+00       0.00000000e+00      -1.16152908e+01      -1.04878472e+02       1.50357375e-06       6.16164523e-05
      6.65000000e-01       0.00000000e+00       0.00000000e+00      -1.15629894e+01      -1.04327724e+02       1.47307901e-06       6.03667778e-05
      6.65500000e-01       0.00000000e+00       0.00000000e+00      -1.15109626e+01      -1.03780278e+02       1.44320275e-06       5.91424486e-05
      6.66000000e-01       0.00000000e+00       0.00000000e+00      -1.14592086e+01      -1.03236113e+02       1.41393242e-06       5.79429507e-05
      6.66500000e-01       0.00000000e+00       0.00000000e+00      -1.14077259e+01      -1.02695207e+02       1.38525574e-06       5.67677803e-05
      6.67000000e-01       0.00000000e+00       0.00000000e+00      -1.13565128e+01      -1.02157537e+02       1.35716067e-06       5.56164442e-05
      6.67500000e-01       0.00000000e+00       0.00000000e+00      -1.13055678e+01      -1.01623082e+02       1.32963541e-06       5.44884590e-05
      6.68000000e-01       0.00000000e+00       0.00000000e+00      -1.12548892e+01      -1.01091819e+02       1.30266840e-06       5.33833509e-05
      6.68500000e-01       0.00000000e+00       0.00000000e+00      -1.12044755e+01      -1.00563729e+02       1.27624832e-06       5.23006562e-05
      6.69000000e-01       0.00000000e+00       0.00000000e+00      -1.11543250e+01      -1.00038789e+02       1.25036408e-06       5.12399201e-05
      6.69500000e-01       0.00000000e+00       0.00000000e+00      -1.11044362e+01      -9.95169783e+01       1.22500481e-06       5.02006973e-05
      6.70000000e-01       0.00000000e+00       0.00000000e+00      -1.10548075e+01      -9.89982760e+01       1.20015987e-06       4.91825516e-05
      6.70500000e-01       0.00000000e+00       0.00000000e+00      -1.10054374e+01      -9.84826611e+01       1.17581882e-06       4.81850553e-05
      6.71000000e-01       0.00000000e+00       0.00000000e+00      -1.09563243e+01      -9.79701131e+01       1.15197144e-06       4.72077898e-05
      6.71500000e-01       0.00000000e+00       0.00000000e+00      -1.09074668e+01      -9.74606114e+01       1.12860773e-06       4.62503447e-05
      6.72000000e-01       0.00000000e+00       0.00000000e+00      -1.08588632e+01      -9.69541357e+01       1.10571786e-06       4.53123181e-05
      6.72500000e-01       0.00000000e+00       0.00000000e+00      -1.08105121e+01      -9.64506657e+01       1.08329224e-06       4.43933160e-05
      6.73000000e-01       0.00000000e+00       0.00000000e+00      -1.07624120e+01      -9.59501816e+01       1.06132144e-06       4.34929527e-05
      6.73500000e-01       0.00000000e+00       0.00000000e+00      -1.07145614e+01      -9.54526632e+01       1.03979624e-06       4.26108501e-05
      6.74000000e-01       0.00000000e+00       0.00000000e+00      -1.06669589e+01      -9.49580909e+01       1.01870761e-06       4.17466378e-05
      6.74500000e-01       0.00000000e+00       0.00000000e+00      -1.06196029e+01      -9.44664450e+01       9.98046685e-07       4.08999531e-05
      6.75000000e-01       0.00000000e+00       0.00000000e+00      -1.05724919e+01      -9.39777062e+01       9.77804795e-07       4.00704405e-05
      6.75500000e-01       0.00000000e+00       0.00000000e+00      -1.05256247e+01      -9.34918550e+01       9.57973440e-07       3.92577516e-05
      6.76000000e-01       0.00000000e+00       0.00000000e+00      -1.04789996e+01      -9.30088723e+01       9.38544296e-07       3.84615452e-05
      6.76500000e-01       0.00000000e+00       0.00000000e+00      -1.04326153e+01      -9.25287391e+01       9.19509204e-07       3.76814872e-05
      6.77000000e-01       0.00000000e+00       0.00000000e+00      -1.03864704e+01      -9.20514364e+01       9.00860172e-07       3.69172498e-05
      6.77500000e-01       0.00000000e+00       0.00000000e+00      -1.03405634e+01      -9.15769455e+01       8.82589371e-07       3.61685124e-05
      6.78000000e-01       0.00000000e+00       0.00000000e+00      -1.02948930e+01      -9.11052477e+01       8.64689129e-07       3.54349605e-05
      6.78500000e-01       0.00000000e+00       0.00000000e+00      -1.02494577e+01      -9.06363247e+01       8.47151931e-07       3.47162861e-05
      6.79000000e-01       0.00000000e+00       0.00000000e+00      -1.02042562e+01      -9.01701579e+01       8.29970413e-07       3.40121875e-05
      6.79500000e-01       0.00000000e+00       0.00000000e+00      -1.01592871e+01      -8.97067294e+01       8.13137363e-07       3.33223691e-05
      6.80000000e-01       0.00000000e+00       0.00000000e+00      -1.01145490e+01      -8.92460208e+01       7.96645712e-07       3.26465413e-05
      6.80500000e-01       0.00000000e+00       0.00000000e+00      -1.00700406e+01      -8.87880144e+01       7.80488537e-07       3.19844203e-05
      6.81000000e-01       0.00000000e+00       0.00000000e+00      -1.00257606e+01      -8.83326922e+01       7.64659054e-07       3.13357280e-05
      6.81500000e-01       0.00000000e+00       0.00000000e+00      -9.98170749e+00      -8.78800366e+01       7.49150617e-07       3.07001923e-05
      6.82000000e-01       0.00000000e+00       0.00000000e+00      -9.93788009e+00      -8.74300301e+01       7.33956714e-07       3.00775461e-05
      6.82500000e-01       0.00000000e+00       0.00000000e+00      -9.89427702e+00      -8.69826552e+01       7.19070966e-07       2.94675282e-05
      6.83000000e-01       0.00000000e+00       0.00000000e+00      -9.85089699e+00      -8.65378945e+01       7.04487123e-07       2.88698823e-05
      6.83500000e-01       0.00000000e+00       0.00000000e+00      -9.80773870e+00      -8.60957311e+01       6.90199063e-07       2.82843576e-05
      6.84000000e-01       0.00000000e+00       0.00000000e+00      -9.76480083e+00      -8.56561477e+01       6.76200787e-07       2.77107082e-05
      6.84500000e-01       0.00000000e+00       0.00000000e+00      -9.72208212e+00      -8.52191274e+01       6.62486416e-07       2.71486933e-05
      6.85000000e-01       0.00000000e+00       0.00000000e+00      -9.67958128e+00      -8.47846536e+01       6.49050194e-07       2.65980769e-05
      6.85500000e-01       0.00000000e+00       0.00000000e+00      -9.63729705e+00      -8.43527094e+01       6.35886478e-07       2.60586279e-05
      6.86000000e-01       0.00000000e+00       0.00000000e+00      -9.59522815e+00      -8.39232783e+01       6.22989742e-07       2.55301196e-05
      6.86500000e-01       0.00000000e+00       0.00000000e+00      -9.55337335e+00      -8.34963439e+01       6.10354572e-07       2.50123304e-05
      6.87000000e-01       0.00000000e+00       0.00000000e+00      -9.51173140e+00      -8.30718899e+01       5.97975662e-07       2.45050426e-05
      6.87500000e-01       0.00000000e+00       0.00000000e+00      -9.47030105e+00      -8.26499001e+01       5.85847814e-07       2.40080434e-05
      6.88000000e-01       0.00000000e+00       0.00000000e+00      -9.42908109e+00      -8.22303583e+01       5.73965938e-07       2.35211241e-05
      6.88500000e-01       0.00000000e+00       0.00000000e+00      -9.38807029e+00      -8.18132487e+01       5.62325044e-07       2.30440803e-05
      6.89000000e-01       0.00000000e+00       0.00000000e+00      -9.34726744e+00      -8.13985553e+01       5.50920245e-07       2.25767117e-05
      6.89500000e-01       0.00000000e+00       0.00000000e+00      -9.30667133e+00      -8.09862625e+01       5.39746753e-07       2.21188219e-05
      6.90000000e-01       0.00000000e+00       0.00000000e+00      -9.26628078e+00      -8.05763546e+01       5.28799876e-07       2.16702189e-05
      6.90500000e-01       0.00000000e+00       0.00000000e+00      -9.22609458e+00      -8.01688161e+01       5.18075018e-07       2.12307142e-05
      6.91000000e-01       0.00000000e+00       0.00000000e+00      -9.18611157e+00      -7.97636316e+01       5.07567676e-07       2.08001234e-05
      6.91500000e-01       0.00000000e+00       0.00000000e+00      -9.14633056e+00      -7.93607858e+01       4.97273439e-07       2.03782655e-05
      6.92000000e-01       0.00000000e+00       0.00000000e+00      -9.10675040e+00      -7.89602635e+01       4.87187984e-07       1.99649636e-05
      6.92500000e-01       0.00000000e+00       0.00000000e+00      -9.06736991e+00      -7.85620498e+01       4.77307078e-07       1.95600441e-05
      6.93000000e-01       0.00000000e+00       0.00000000e+00      -9.02818796e+00      -7.81661296e+01       4.67626572e-07       1.91633369e-05
      6.93500000e-01       0.00000000e+00       0.00000000e+00      -8.98920340e+00      -7.77724880e+01       4.58142400e-07       1.87746756e-05
      6.94000000e-01       0.00000000e+00       0.00000000e+00      -8.95041510e+00      -7.73811104e+01       4.48850582e-07       1.83938969e-05
      6.94500000e-01       0.00000000e+00       0.00000000e+00      -8.91182192e+00      -7.69919820e+01       4.39747216e-07       1.80208409e-05
      6.95000000e-01       0.00000000e+00       0.00000000e+00      -8.87342274e+00      -7.66050884e+01       4.30828480e-07       1.76553511e-05
      6.95500000e-01       0.00000000e+00       0.00000000e+00      -8.83521646e+00      -7.62204152e+01       4.22090630e-07       1.72972740e-05
      6.96000000e-01       0.00000000e+00       0.00000000e+00      -8.79720196e+00      -7.58379479e+01       4.13529996e-07       1.69464592e-05
      6.96500000e-01       0.00000000e+00       0.00000000e+00      -8.75937815e+00      -7.54576725e+01       4.05142985e-07       1.66027595e-05
      6.97000000e-01       0.00000000e+00       0.00000000e+00      -8.72174393e+00      -7.50795747e+01       3.96926075e-07       1.62660305e-05
      6.97500000e-01       0.00000000e+00       0.00000000e+00      -8.68429821e+00      -7.47036405e+01       3.88875816e-07       1.59361309e-05
      6.98000000e-01       0.00000000e+00       0.00000000e+00      -8.64703993e+00      -7.43298561e+01       3.80988829e-07       1.56129222e-05
      6.98500000e-01       0.00000000e+00       0.00000000e+00      -8.60996800e+00      -7.39582076e+01       3.73261801e-07       1.52962686e-05
      6.99000000e-01       0.00000000e+00       0.00000000e+00      -8.57308136e+00      -7.35886812e+01       3.65691490e-07       1.49860372e-05
      6.99500000e-01       0.00000000e+00       0.00000000e+00      -8.53637897e+00      -7.32212635e+01       3.58274715e-07       1.46820978e-05
      7.00000000e-01       0.00000000e+00       0.00000000e+00      -8.49985975e+00      -7.28559407e+01       3.51008364e-07       1.43843228e-05
      7.00500000e-01       0.00000000e+00       0.00000000e+00      -8.46352268e+00      -7.24926996e+01       3.43889386e-07       1.40925870e-05
      7.01000000e-01       0.00000000e+00       0.00000000e+00      -8.42736671e+00      -7.21315267e+01       3.36914791e-07       1.38067681e-05
      7.01500000e-01       0.00000000e+00       0.00000000e+00      -8.39139081e+00      -7.17724089e+01       3.30081652e-07       1.35267461e-05
      7.02000000e-01       0.00000000e+00       0.00000000e+00      -8.35559396e+00      -7.14153330e+01       3.23387099e-07       1.32524033e-05
      7.02500000e-01       0.00000000e+00       0.00000000e+00      -8.31997514e+00      -7.10602859e+01       3.16828321e-07       1.29836246e-05
      7.03000000e-01       0.00000000e+00       0.00000000e+00      -8.28453334e+00      -7.07072547e+01       3.10402566e-07       1.27202971e-05
      7.03500000e-01       0.00000000e+00       0.00000000e+00      -8.24926755e+00      -7.03562264e+01       3.04107134e-07       1.24623103e-05
      7.04000000e-01       0.00000000e+00       0.00000000e+00      -8.21417678e+00      -7.00071885e+01       2.97939383e-07       1.22095559e-05
      7.04500000e-01       0.00000000e+00       0.00000000e+00      -8.17926003e+00      -6.96601280e+01       2.91896724e-07       1.19619277e-05
      7.05000000e-01       0.00000000e+00       0.00000000e+00      -8.14451632e+00      -6.93150325e+01       2.85976618e-07       1.17193218e-05
      7.05500000e-01       0.00000000e+00       0.00000000e+00      -8.10994467e+00      -6.89718895e+01       2.80176582e-07       1.14816363e-05
      7.06000000e-01       0.00000000e+00       0.00000000e+00      -8.07554411e+00      -6.86306865e+01       2.74494179e-07       1.12487714e-05
      7.06500000e-01       0.00000000e+00       0.00000000e+00      -8.04131367e+00      -6.82914112e+01       2.68927023e-07       1.10206294e-05
      7.07000000e-01       0.00000000e+00       0.00000000e+00      -8.00725238e+00      -6.79540513e+01       2.63472778e-07       1.07971144e-05
      7.07500000e-01       0.00000000e+00       0.00000000e+00      -7.97335930e+00      -6.76185947e+01       2.58129153e-07       1.05781327e-05
      7.08000000e-01       0.00000000e+00       0.00000000e+00      -7.93963347e+00      -6.72850294e+01       2.52893905e-07       1.03635922e-05
      7.08500000e-01       0.00000000e+00       0.00000000e+00      -7.90607395e+00      -6.69533433e+01       2.47764836e-07       1.01534030e-05
      7.09000000e-01       0.00000000e+00       0.00000000e+00      -7.87267982e+00      -6.66235245e+01       2.42739792e-07       9.94747666e-06
      7.09500000e-01       0.00000000e+00       0.00000000e+00      -7.83945012e+00      -6.62955613e+01       2.37816663e-07       9.74572685e-06
      7.10000000e-01       0.00000000e+00       0.00000000e+00      -7.80638395e+00      -6.59694418e+01       2.32993383e-07       9.54806883e-06
      7.10500000e-01       0.00000000e+00       0.00000000e+00      -7.77348037e+00      -6.56451545e+01       2.28267926e-07       9.35441961e-06
      7.11000000e-01       0.00000000e+00       0.00000000e+00      -7.74073849e+00      -6.53226877e+01       2.23638309e-07       9.16469789e-06
      7.11500000e-01       0.00000000e+00       0.00000000e+00      -7.70815738e+00      -6.50020299e+01       2.19102587e-07       8.97882401e-06
      7.12000000e-01       0.00000000e+00       0.00000000e+00      -7.67573616e+00      -6.46831699e+01       2.14658856e-07       8.79671994e-06
      7.12500000e-01       0.00000000e+00       0.00000000e+00      -7.64347392e+00      -6.43660961e+01       2.10305251e-07       8.61830920e-06
      7.13000000e-01       0.00000000e+00       0.00000000e+00      -7.61136977e+00      -6.40507975e+01       2.06039944e-07       8.44351691e-06
      7.13500000e-01       0.00000000e+00       0.00000000e+00      -7.57942283e+00      -6.37372627e+01       2.01861144e-07       8.27226967e-06
      7.14000000e-01       0.00000000e+00       0.00000000e+00      -7.54763221e+00      -6.34254808e+01       1.97767096e-07       8.10449558e-06
      7.14500000e-01       0.00000000e+00       0.00000000e+00      -7.51599705e+00      -6.31154406e+01       1.93756081e-07       7.94012420e-06
      7.15000000e-01       0.00000000e+00       0.00000000e+00      -7.48451648e+00      -6.28071313e+01       1.89826416e-07       7.77908652e-06
      7.15500000e-01       0.00000000e+00       0.00000000e+00      -7.45318964e+00      -6.25005420e+01       1.85976450e-07       7.62131493e-06
      7.16000000e-01       0.00000000e+00       0.00000000e+00      -7.42201566e+00      -6.21956619e+01       1.82204568e-07       7.46674318e-06
      7.16500000e-01       0.00000000e+00       0.00000000e+00      -7.39099369e+00      -6.18924803e+01       1.78509184e-07       7.31530638e-06
      7.17000000e-01       0.00000000e+00       0.00000000e+00      -7.36012290e+00      -6.15909866e+01       1.74888749e-07       7.16694095e-06
      7.17500000e-01       0.00000000e+00       0.00000000e+00      -7.32940243e+00      -6.12911701e+01       1.71341742e-07       7.02158459e-06
      7.18000000e-01       0.00000000e+00       0.00000000e+00      -7.29883145e+00      -6.09930204e+01       1.67866673e-07       6.87917628e-06
      7.18500000e-01       0.00000000e+00       0.00000000e+00      -7.26840913e+00      -6.06965272e+01       1.64462084e-07       6.73965622e-06
      7.19000000e-01       0.00000000e+00       0.00000000e+00      -7.23813465e+00      -6.04016799e+01       1.61126546e-07       6.60296584e-06
      7.19500000e-01       0.00000000e+00       0.00000000e+00      -7.20800718e+00      -6.01084685e+01       1.57858656e-07       6.46904774e-06
      7.20000000e-01       0.00000000e+00       0.00000000e+00      -7.17802591e+00      -5.98168826e+01       1.54657045e-07       6.33784571e-06
      7.20500000e-01       0.00000000e+00       0.00000000e+00      -7.14819002e+00      -5.95269121e+01       1.51520367e-07       6.20930465e-06
      7.21000000e-01       0.00000000e+00       0.00000000e+00      -7.11849873e+00      -5.92385470e+01       1.48447306e-07       6.08337060e-06
      7.21500000e-01       0.00000000e+00       0.00000000e+00      -7.08895121e+00      -5.89517772e+01       1.45436571e-07       5.95999068e-06
      7.22000000e-01       0.00000000e+00       0.00000000e+00      -7.05954669e+00      -5.86665930e+01       1.42486898e-07       5.83911309e-06
      7.22500000e-01       0.00000000e+00       0.00000000e+00      -7.03028436e+00      -5.83829843e+01       1.39597049e-07       5.72068708e-06
      7.23000000e-01       0.00000000e+00       0.00000000e+00      -7.00116344e+00      -5.81009414e+01       1.36765811e-07       5.60466293e-06
      7.23500000e-01       0.00000000e+00       0.00000000e+00      -6.97218316e+00      -5.78204546e+01       1.33991994e-07       5.49099192e-06
      7.24000000e-01       0.00000000e+00       0.00000000e+00      -6.94334273e+00      -5.75415143e+01       1.31274435e-07       5.37962634e-06
      7.24500000e-01       0.00000000e+00       0.00000000e+00      -6.91464139e+00      -5.72641108e+01       1.28611991e-07       5.27051941e-06
      7.25000000e-01       0.00000000e+00       0.00000000e+00      -6.88607836e+00      -5.69882347e+01       1.26003547e-07       5.16362534e-06
      7.25500000e-01       0.00000000e+00       0.00000000e+00      -6.85765290e+00      -5.67138765e+01       1.23448005e-07       5.05889924e-06
      7.26000000e-01       0.00000000e+00       0.00000000e+00      -6.82936423e+00      -5.64410267e+01       1.20944293e-07       4.95629714e-06
      7.26500000e-01       0.00000000e+00       0.00000000e+00      -6.80121162e+00      -5.61696762e+01       1.18491361e-07       4.85577597e-06
      7.27000000e-01       0.00000000e+00       0.00000000e+00      -6.77319431e+00      -5.58998155e+01       1.16088178e-07       4.75729352e-06
      7.27500000e-01       0.00000000e+00       0.00000000e+00      -6.74531156e+00      -5.56314355e+01       1.13733734e-07       4.66080844e-06
      7.28000000e-01       0.00000000e+00       0.00000000e+00      -6.71756263e+00      -5.53645272e+01       1.11427043e-07       4.56628022e-06
      7.28500000e-01       0.00000000e+00       0.00000000e+00      -6.68994679e+00      -5.50990813e+01       1.09167135e-07       4.47366918e-06
      7.29000000e-01       0.00000000e+00       0.00000000e+00      -6.66246331e+00      -5.48350889e+01       1.06953061e-07       4.38293643e-06
      7.29500000e-01       0.00000000e+00       0.00000000e+00      -6.63511146e+00      -5.45725411e+01       1.04783892e-07       4.29404388e-06
      7.30000000e-01       0.00000000e+00       0.00000000e+00      -6.60789052e+00      -5.43114290e+01       1.02658716e-07       4.20695420e-06
      7.30500000e-01       0.00000000e+00       0.00000000e+00      -6.58079979e+00      -5.40517437e+01       1.00576643e-07       4.12163083e-06
      7.31000000e-01       0.00000000e+00       0.00000000e+00      -6.55383854e+00      -5.37934764e+01       9.85367971e-08       4.03803795e-06
      7.31500000e-01       0.00000000e+00       0.00000000e+00      -6.52700608e+00      -5.35366186e+01       9.65383225e-08       3.95614045e-06
      7.32000000e-01       0.00000000e+00       0.00000000e+00      -6.50030169e+00      -5.32811614e+01       9.45803799e-08       3.87590397e-06
      7.32500000e-01       0.00000000e+00       0.00000000e+00      -6.47372469e+00      -5.30270964e+01       9.26621473e-08       3.79729480e-06
      7.33000000e-01       0.00000000e+00       0.00000000e+00      -6.44727437e+00      -5.27744150e+01       9.07828194e-08       3.72027994e-06
      7.33500000e-01       0.00000000e+00       0.00000000e+00      -6.42095004e+00      -5.25231087e+01       8.89416070e-08       3.64482706e-06
      7.34000000e-01       0.00000000e+00       0.00000000e+00      -6.39475103e+00      -5.22731692e+01       8.71377373e-08       3.57090447e-06
      7.34500000e-01       0.00000000e+00       0.00000000e+00      -6.36867665e+00      -5.20245880e+01       8.53704527e-08       3.49848115e-06
      7.35000000e-01       0.00000000e+00       0.00000000e+00      -6.34272622e+00      -5.17773569e+01       8.36390113e-08       3.42752668e-06
      7.35500000e-01       0.00000000e+00       0.00000000e+00      -6.31689907e+00      -5.15314676e+01       8.19426862e-08       3.35801128e-06
      7.36000000e-01       0.00000000e+00       0.00000000e+00      -6.29119453e+00      -5.12869119e+01       8.02807650e-08       3.28990575e-06
      7.36500000e-01       0.00000000e+00       0.00000000e+00      -6.26561193e+00      -5.10436817e+01       7.86525502e-08       3.22318151e-06
      7.37000000e-01       0.00000000e+00       0.00000000e+00      -6.24015063e+00      -5.08017690e+01       7.70573580e-08       3.15781053e-06
      7.37500000e-01       0.00000000e+00       0.00000000e+00      -6.21480995e+00      -5.05611657e+01       7.54945187e-08       3.09376538e-06
      7.38000000e-01       0.00000000e+00       0.00000000e+00      -6.18958924e+00      -5.03218638e+01       7.39633761e-08       3.03101915e-06
      7.38500000e-01       0.00000000e+00       0.00000000e+00      -6.16448787e+00      -5.00838554e+01       7.24632874e-08       2.96954552e-06
      7.39000000e-01       0.00000000e+00       0.00000000e+00      -6.13950517e+00      -4.98471327e+01       7.09936228e-08       2.90931866e-06
      7.39500000e-01       0.00000000e+00       0.00000000e+00      -6.11464052e+00      -4.96116878e+01       6.95537652e-08       2.85031330e-06
      7.40000000e-01       0.00000000e+00       0.00000000e+00      -6.08989327e+00      -4.93775130e+01       6.81431101e-08       2.79250465e-06
      7.40500000e-01       0.00000000e+00       0.00000000e+00      -6.06526280e+00      -4.91446007e+01       6.67610651e-08       2.73586845e-06
      7.41000000e-01       0.00000000e+00       0.00000000e+00      -6.04074846e+00      -4.89129430e+01       6.54070502e-08       2.68038092e-06
      7.41500000e-01       0.00000000e+00       0.00000000e+00      -6.01634965e+00      -4.86825325e+01       6.40804967e-08       2.62601875e-06
      7.42000000e-01       0.00000000e+00       0.00000000e+00      -5.99206572e+00      -4.84533617e+01       6.27808477e-08       2.57275914e-06
      7.42500000e-01       0.00000000e+00       0.00000000e+00      -5.96789608e+00      -4.82254229e+01       6.15075575e-08       2.52057971e-06
      7.43000000e-01       0.00000000e+00       0.00000000e+00      -5.94384010e+00      -4.79987087e+01       6.02600916e-08       2.46945855e-06
      7.43500000e-01       0.00000000e+00       0.00000000e+00      -5.91989717e+00      -4.77732118e+01       5.90379262e-08       2.41937421e-06
      7.44000000e-01       0.00000000e+00       0.00000000e+00      -5.89606668e+00      -4.75489249e+01       5.78405481e-08       2.37030566e-06
      7.44500000e-01       0.00000000e+00       0.00000000e+00      -5.87234804e+00      -4.73258405e+01       5.66674546e-08       2.32223229e-06
      7.45000000e-01       0.00000000e+00       0.00000000e+00      -5.84874064e+00      -4.71039515e+01       5.55181533e-08       2.27513392e-06
      7.45500000e-01       0.00000000e+00       0.00000000e+00      -5.82524389e+00      -4.68832507e+01       5.43921615e-08       2.22899078e-06
      7.46000000e-01       0.00000000e+00       0.00000000e+00      -5.80185720e+00      -4.66637308e+01       5.32890065e-08       2.18378349e-06
      7.46500000e-01       0.00000000e+00       0.00000000e+00      -5.77857997e+00      -4.64453849e+01       5.22082252e-08       2.13949307e-06
      7.47000000e-01       0.00000000e+00       0.00000000e+00      -5.75541162e+00      -4.62282058e+01       5.11493638e-08       2.09610093e-06
      7.47500000e-01       0.00000000e+00       0.00000000e+00      -5.73235157e+00      -4.60121865e+01       5.01119776e-08       2.05358884e-06
      7.48000000e-01       0.00000000e+00       0.00000000e+00      -5.70939924e+00      -4.57973201e+01       4.90956312e-08       2.01193897e-06
      7.48500000e-01       0.00000000e+00       0.00000000e+00      -5.68655406e+00      -4.55835997e+01       4.80998979e-08       1.97113381e-06
      7.49000000e-01       0.00000000e+00       0.00000000e+00      -5.66381545e+00      -4.53710183e+01       4.71243595e-08       1.93115625e-06
      7.49500000e-01       0.00000000e+00       0.00000000e+00      -5.64118285e+00      -4.51595692e+01       4.61686065e-08       1.89198949e-06
      7.50000000e-01       0.00000000e+00       0.00000000e+00      -5.61865569e+00      -4.49492455e+01       4.52322376e-08       1.85361710e-06
      7.50500000e-01       0.00000000e+00       0.00000000e+00      -5.59623342e+00      -4.47400406e+01       4.43148597e-08       1.81602295e-06
      7.51000000e-01       0.00000000e+00       0.00000000e+00      -5.57391547e+00      -4.45319478e+01       4.34160876e-08       1.77919127e-06
      7.51500000e-01       0.00000000e+00       0.00000000e+00      -5.55170129e+00      -4.43249604e+01       4.25355439e-08       1.74310659e-06
      7.52000000e-01       0.00000000e+00       0.00000000e+00      -5.52959032e+00      -4.41190717e+01       4.16728590e-08       1.70775376e-06
      7.52500000e-01       0.00000000e+00       0.00000000e+00      -5.50758203e+00      -4.39142753e+01       4.08276706e-08       1.67311794e-06
      7.53000000e-01       0.00000000e+00       0.00000000e+00      -5.48567587e+00      -4.37105647e+01       3.99996240e-08       1.63918459e-06
      7.53500000e-01       0.00000000e+00       0.00000000e+00      -5.46387129e+00      -4.35079333e+01       3.91883713e-08       1.60593946e-06
      7.54000000e-01       0.00000000e+00       0.00000000e+00      -5.44216775e+00      -4.33063747e+01       3.83935721e-08       1.57336859e-06
      7.54500000e-01       0.00000000e+00       0.00000000e+00      -5.42056473e+00      -4.31058826e+01       3.76148927e-08       1.54145830e-06
      7.55000000e-01       0.00000000e+00       0.00000000e+00      -5.39906170e+00      -4.29064506e+01       3.68520060e-08       1.51019521e-06
      7.55500000e-01       0.00000000e+00       0.00000000e+00      -5.37765811e+00      -4.27080723e+01       3.61045918e-08       1.47956617e-06
      7.56000000e-01       0.00000000e+00       0.00000000e+00      -5.35635345e+00      -4.25107417e+01       3.53723363e-08       1.44955834e-06
      7.56500000e-01       0.00000000e+00       0.00000000e+00      -5.33514719e+00      -4.23144523e+01       3.46549320e-08       1.42015911e-06
      7.57000000e-01       0.00000000e+00       0.00000000e+00      -5.31403882e+00      -4.21191981e+01       3.39520778e-08       1.39135615e-06
      7.57500000e-01       0.00000000e+00       0.00000000e+00      -5.29302782e+00      -4.19249729e+01       3.32634785e-08       1.36313735e-06
      7.58000000e-01       0.00000000e+00       0.00000000e+00      -5.27211368e+00      -4.17317706e+01       3.25888451e-08       1.33549087e-06
      7.58500000e-01       0.00000000e+00       0.00000000e+00      -5.25129588e+00      -4.15395851e+01       3.19278942e-08       1.30840510e-06
      7.59000000e-01       0.00000000e+00       0.00000000e+00      -5.23057393e+00      -4.13484105e+01       3.12803484e-08       1.28186868e-06
      7.59500000e-01       0.00000000e+00       0.00000000e+00      -5.20994731e+00      -4.11582407e+01       3.06459358e-08       1.25587045e-06
      7.60000000e-01       0.00000000e+00       0.00000000e+00      -5.18941552e+00      -4.09690699e+01       3.00243901e-08       1.23039950e-06
      7.60500000e-01       0.00000000e+00       0.00000000e+00      -5.16897807e+00      -4.07808921e+01       2.94154502e-08       1.20544515e-06
      7.61000000e-01       0.00000000e+00       0.00000000e+00      -5.14863446e+00      -4.05937014e+01       2.88188606e-08       1.18099691e-06
      7.61500000e-01       0.00000000e+00       0.00000000e+00      -5.12838421e+00      -4.04074921e+01       2.82343707e-08       1.15704451e-06
      7.62000000e-01       0.00000000e+00       0.00000000e+00      -5.10822681e+00      -4.02222583e+01       2.76617351e-08       1.13357790e-06
      7.62500000e-01       0.00000000e+00       0.00000000e+00      -5.08816179e+00      -4.00379944e+01       2.71007134e-08       1.11058724e-06
      7.63000000e-01       0.00000000e+00       0.00000000e+00      -5.06818865e+00      -3.98546945e+01       2.65510701e-08       1.08806285e-06
      7.63500000e-01       0.00000000e+00       0.00000000e+00      -5.04830693e+00      -3.96723531e+01       2.60125744e-08       1.06599530e-06
      7.64000000e-01       0.00000000e+00       0.00000000e+00      -5.02851614e+00      -3.94909645e+01       2.54850002e-08       1.04437531e-06
      7.64500000e-01       0.00000000e+00       0.00000000e+00      -5.00881581e+00      -3.93105230e+01       2.49681261e-08       1.02319381e-06
      7.65000000e-01       0.00000000e+00       0.00000000e+00      -4.98920546e+00      -3.91310232e+01       2.44617348e-08       1.00244189e-06
      7.65500000e-01       0.00000000e+00       0.00000000e+00      -4.96968463e+00      -3.89524595e+01       2.39656140e-08       9.82110862e-07
      7.66000000e-01       0.00000000e+00       0.00000000e+00      -4.95025285e+00      -3.87748265e+01       2.34795553e-08       9.62192175e-07
      7.66500000e-01       0.00000000e+00       0.00000000e+00      -4.93090965e+00      -3.85981186e+01       2.30033545e-08       9.42677468e-07
      7.67000000e-01       0.00000000e+00       0.00000000e+00      -4.91165457e+00      -3.84223304e+01       2.25368118e-08       9.23558549e-07
      7.67500000e-01       0.00000000e+00       0.00000000e+00      -4.89248717e+00      -3.82474567e+01       2.20797313e-08       9.04827390e-07
      7.68000000e-01       0.00000000e+00       0.00000000e+00      -4.87340697e+00      -3.80734919e+01       2.16319211e-08       8.86476128e-07
      7.68500000e-01       0.00000000e+00       0.00000000e+00      -4.85441352e+00      -3.79004309e+01       2.11931932e-08       8.68497056e-07
      7.69000000e-01       0.00000000e+00       0.00000000e+00      -4.83550639e+00      -3.77282683e+01       2.07633633e-08       8.50882628e-07
      7.69500000e-01       0.00000000e+00       0.00000000e+00      -4.81668511e+00      -3.75569989e+01       2.03422510e-08       8.33625446e-07
      7.70000000e-01       0.00000000e+00       0.00000000e+00      -4.79794924e+00      -3.73866174e+01       1.99296795e-08       8.16718266e-07
      7.70500000e-01       0.00000000e+00       0.00000000e+00      -4.77929834e+00      -3.72171188e+01       1.95254756e-08       8.00153990e-07
      7.71000000e-01       0.00000000e+00       0.00000000e+00      -4.76073197e+00      -3.70484979e+01       1.91294695e-08       7.83925661e-07
      7.71500000e-01       0.00000000e+00       0.00000000e+00      -4.74224970e+00      -3.68807494e+01       1.87414951e-08       7.68026468e-07
      7.72000000e-01       0.00000000e+00       0.00000000e+00      -4.72385108e+00      -3.67138685e+01       1.83613893e-08       7.52449734e-07
      7.72500000e-01       0.00000000e+00       0.00000000e+00      -4.70553569e+00      -3.65478500e+01       1.79889927e-08       7.37188920e-07
      7.73000000e-01       0.00000000e+00       0.00000000e+00      -4.68730309e+00      -3.63826889e+01       1.76241488e-08       7.22237619e-07
      7.73500000e-01       0.00000000e+00       0.00000000e+00      -4.66915286e+00      -3.62183803e+01       1.72667045e-08       7.07589552e-07
      7.74000000e-01       0.00000000e+00       0.00000000e+00      -4.65108457e+00      -3.60549191e+01       1.69165098e-08       6.93238570e-07
      7.74500000e-01       0.00000000e+00       0.00000000e+00      -4.63309780e+00      -3.58923005e+01       1.65734175e-08       6.79178647e-07
      7.75000000e-01       0.00000000e+00       0.00000000e+00      -4.61519213e+00      -3.57305197e+01       1.62372836e-08       6.65403881e-07
      7.75500000e-01       0.00000000e+00       0.00000000e+00      -4.59736714e+00      -3.55695717e+01       1.59079670e-08       6.51908488e-07
      7.76000000e-01       0.00000000e+00       0.00000000e+00      -4.57962242e+00      -3.54094517e+01       1.55853295e-08       6.38686802e-07
      7.76500000e-01       0.00000000e+00       0.00000000e+00      -4.56195755e+00      -3.52501549e+01       1.52692355e-08       6.25733271e-07
      7.77000000e-01       0.00000000e+00       0.00000000e+00      -4.54437212e+00      -3.50916766e+01       1.49595524e-08       6.13042458e-07
      7.77500000e-01       0.00000000e+00       0.00000000e+00      -4.52686574e+00      -3.49340121e+01       1.46561502e-08       6.00609034e-07
      7.78000000e-01       0.00000000e+00       0.00000000e+00      -4.50943798e+00      -3.47771566e+01       1.43589014e-08       5.88427778e-07
      7.78500000e-01       0.00000000e+00       0.00000000e+00      -4.49208845e+00      -3.46211056e+01       1.40676812e-08       5.76493576e-07
      7.79000000e-01       0.00000000e+00       0.00000000e+00      -4.47481674e+00      -3.44658542e+01       1.37823674e-08       5.64801418e-07
      7.79500000e-01       0.00000000e+00       0.00000000e+00      -4.45762246e+00      -3.43113980e+01       1.35028403e-08       5.53346394e-07
      7.80000000e-01       0.00000000e+00       0.00000000e+00      -4.44050521e+00      -3.41577324e+01       1.32289823e-08       5.42123696e-07
      7.80500000e-01       0.00000000e+00       0.00000000e+00      -4.42346460e+00      -3.40048528e+01       1.29606786e-08       5.31128611e-07
      7.81000000e-01       0.00000000e+00       0.00000000e+00      -4.40650023e+00      -3.38527546e+01       1.26978166e-08       5.20356522e-07
      7.81500000e-01       0.00000000e+00       0.00000000e+00      -4.38961171e+00      -3.37014335e+01       1.24402857e-08       5.09802908e-07
      7.82000000e-01       0.00000000e+00       0.00000000e+00      -4.37279866e+00      -3.35508849e+01       1.21879780e-08       4.99463337e-07
      7.82500000e-01       0.00000000e+00       0.00000000e+00      -4.35606070e+00      -3.34011044e+01       1.19407874e-08       4.89333468e-07
      7.83000000e-01       0.00000000e+00       0.00000000e+00      -4.33939743e+00      -3.32520876e+01       1.16986103e-08       4.79409048e-07
      7.83500000e-01       0.00000000e+00       0.00000000e+00      -4.32280848e+00      -3.31038301e+01       1.14613448e-08       4.69685911e-07
      7.84000000e-01       0.00000000e+00       0.00000000e+00      -4.30629348e+00      -3.29563276e+01       1.12288915e-08       4.60159973e-07
      7.84500000e-01       0.00000000e+00       0.00000000e+00      -4.28985203e+00      -3.28095758e+01       1.10011526e-08       4.50827236e-07
      7.85000000e-01       0.00000000e+00       0.00000000e+00      -4.27348378e+00      -3.26635703e+01       1.07780327e-08       4.41683780e-07
      7.85500000e-01       0.00000000e+00       0.00000000e+00      -4.25718834e+00      -3.25183068e+01       1.05594380e-08       4.32725768e-07
      7.86000000e-01       0.00000000e+00       0.00000000e+00      -4.24096535e+00      -3.23737813e+01       1.03452767e-08       4.23949437e-07
      7.86500000e-01       0.00000000e+00       0.00000000e+00      -4.22481443e+00      -3.22299893e+01       1.01354589e-08       4.15351104e-07
      7.87000000e-01       0.00000000e+00       0.00000000e+00      -4.20873524e+00      -3.20869268e+01       9.92989648e-09       4.06927158e-07
      7.87500000e-01       0.00000000e+00       0.00000000e+00      -4.19272739e+00      -3.19445896e+01       9.72850323e-09       3.98674062e-07
      7.88000000e-01       0.00000000e+00       0.00000000e+00      -4.17679053e+00      -3.18029735e+01       9.53119453e-09       3.90588352e-07
      7.88500000e-01       0.00000000e+00       0.00000000e+00      -4.16092429e+00      -3.16620745e+01       9.33788754e-09       3.82666632e-07
      7.89000000e-01       0.00000000e+00       0.00000000e+00      -4.14512833e+00      -3.15218885e+01       9.14850112e-09       3.74905576e-07
      7.89500000e-01       0.00000000e+00       0.00000000e+00      -4.12940229e+00      -3.13824113e+01       8.96295573e-09       3.67301926e-07
      7.90000000e-01       0.00000000e+00       0.00000000e+00      -4.11374580e+00      -3.12436390e+01       8.78117349e-09       3.59852490e-07
      7.90500000e-01       0.00000000e+00       0.00000000e+00      -4.09815853e+00      -3.11055676e+01       8.60307806e-09       3.52554139e-07
      7.91000000e-01       0.00000000e+00       0.00000000e+00      -4.08264012e+00      -3.09681931e+01       8.42859468e-09       3.45403810e-07
      7.91500000e-01       0.00000000e+00       0.00000000e+00      -4.06719022e+00      -3.08315115e+01       8.25765008e-09       3.38398500e-07
      7.92000000e-01       0.00000000e+00       0.00000000e+00      -4.05180849e+00      -3.06955189e+01       8.09017250e-09       3.31535269e-07
      7.92500000e-01       0.00000000e+00       0.00000000e+00      -4.03649459e+00      -3.05602114e+01       7.92609162e-09       3.24811234e-07
      7.93000000e-01       0.00000000e+00       0.00000000e+00      -4.02124817e+00      -3.04255851e+01       7.76533854e-09       3.18223573e-07
      7.93500000e-01       0.00000000e+00       0.00000000e+00      -4.00606889e+00      -3.02916362e+01       7.60784577e-09       3.11769520e-07
      7.94000000e-01       0.00000000e+00       0.00000000e+00      -3.99095642e+00      -3.01583609e+01       7.45354720e-09       3.05446364e-07
      7.94500000e-01       0.00000000e+00       0.00000000e+00      -3.97591042e+00      -3.00257552e+01       7.30237804e-09       2.99251452e-07
      7.95000000e-01       0.00000000e+00       0.00000000e+00      -3.96093055e+00      -2.98938155e+01       7.15427481e-09       2.93182182e-07
      7.95500000e-01       0.00000000e+00       0.00000000e+00      -3.94601649e+00      -2.97625380e+01       7.00917534e-09       2.87236005e-07
      7.96000000e-01       0.00000000e+00       0.00000000e+00      -3.93116791e+00      -2.96319189e+01       6.86701870e-09       2.81410427e-07
      7.96500000e-01       0.00000000e+00       0.00000000e+00      -3.91638446e+00      -2.95019545e+01       6.72774522e-09       2.75702999e-07
      7.97000000e-01       0.00000000e+00       0.00000000e+00      -3.90166584e+00      -2.93726412e+01       6.59129641e-09       2.70111327e-07
      7.97500000e-01       0.00000000e+00       0.00000000e+00      -3.88701172e+00      -2.92439753e+01       6.45761499e-09       2.64633062e-07
      7.98000000e-01       0.00000000e+00       0.00000000e+00      -3.87242176e+00      -2.91159531e+01       6.32664483e-09       2.59265905e-07
      7.98500000e-01       0.00000000e+00       0.00000000e+00      -3.85789566e+00      -2.89885710e+01       6.19833095e-09       2.54007602e-07
      7.99000000e-01       0.00000000e+00       0.00000000e+00      -3.84343308e+00      -2.88618254e+01       6.07261946e-09       2.48855945e-07
      7.99500000e-01       0.00000000e+00       0.00000000e+00      -3.82903373e+00      -2.87357128e+01       5.94945759e-09       2.43808772e-07
      8.00000000e-01       0.00000000e+00       0.00000000e+00      -3.81469727e+00      -2.86102295e+01       5.82879362e-09       2.38863963e-07
      8.00500000e-01       0.00000000e+00       0.00000000e+00      -3.80042339e+00      -2.84853721e+01       5.71057691e-09       2.34019442e-07
      8.01000000e-01       0.00000000e+00       0.00000000e+00      -3.78621179e+00      -2.83611370e+01       5.59475781e-09       2.29273175e-07
      8.01500000e-01       0.00000000e+00       0.00000000e+00      -3.77206215e+00      -2.82375208e+01       5.48128769e-09       2.24623170e-07
      8.02000000e-01       0.00000000e+00       0.00000000e+00      -3.75797417e+00      -2.81145199e+01       5.37011892e-09       2.20067473e-07
      8.02500000e-01       0.00000000e+00       0.00000000e+00      -3.74394753e+00      -2.79921311e+01       5.26120482e-09       2.15604173e-07
      8.03000000e-01       0.00000000e+00       0.00000000e+00      -3.72998193e+00      -2.78703507e+01       5.15449966e-09       2.11231396e-07
      8.03500000e-01       0.00000000e+00       0.00000000e+00      -3.71607708e+00      -2.77491754e+01       5.04995864e-09       2.06947305e-07
      8.04000000e-01       0.00000000e+00       0.00000000e+00      -3.70223266e+00      -2.76286019e+01       4.94753787e-09       2.02750102e-07
      8.04500000e-01       0.00000000e+00       0.00000000e+00      -3.68844838e+00      -2.75086268e+01       4.84719435e-09       1.98638025e-07
      8.05000000e-01       0.00000000e+00       0.00000000e+00      -3.67472393e+00      -2.73892467e+01       4.74888595e-09       1.94609346e-07
      8.05500000e-01       0.00000000e+00       0.00000000e+00      -3.66105903e+00      -2.72704583e+01       4.65257139e-09       1.90662375e-07
      8.06000000e-01       0.00000000e+00       0.00000000e+00      -3.64745338e+00      -2.71522584e+01       4.55821023e-09       1.86795455e-07
      8.06500000e-01       0.00000000e+00       0.00000000e+00      -3.63390667e+00      -2.70346436e+01       4.46576286e-09       1.83006962e-07
      8.07000000e-01       0.00000000e+00       0.00000000e+00      -3.62041864e+00      -2.69176107e+01       4.37519046e-09       1.79295305e-07
      8.07500000e-01       0.00000000e+00       0.00000000e+00      -3.60698897e+00      -2.68011564e+01       4.28645501e-09       1.75658926e-07
      8.08000000e-01       0.00000000e+00       0.00000000e+00      -3.59361738e+00      -2.66852776e+01       4.19951925e-09       1.72096299e-07
      8.08500000e-01       0.00000000e+00       0.00000000e+00      -3.58030359e+00      -2.65699710e+01       4.11434667e-09       1.68605927e-07
      8.09000000e-01       0.00000000e+00       0.00000000e+00      -3.56704732e+00      -2.64552335e+01       4.03090152e-09       1.65186344e-07
      8.09500000e-01       0.00000000e+00       0.00000000e+00      -3.55384827e+00      -2.63410619e+01       3.94914877e-09       1.61836116e-07
      8.10000000e-01       0.00000000e+00       0.00000000e+00      -3.54070616e+00      -2.62274530e+01       3.86905408e-09       1.58553836e-07
      8.10500000e-01       0.00000000e+00       0.00000000e+00      -3.52762072e+00      -2.61144039e+01       3.79058384e-09       1.55338126e-07
      8.11000000e-01       0.00000000e+00       0.00000000e+00      -3.51459166e+00      -2.60019112e+01       3.71370509e-09       1.52187634e-07
      8.11500000e-01       0.00000000e+00       0.00000000e+00      -3.50161872e+00      -2.58899720e+01       3.63838555e-09       1.49101040e-07
      8.12000000e-01       0.00000000e+00       0.00000000e+00      -3.48870160e+00      -2.57785833e+01       3.56459361e-09       1.46077046e-07
      8.12500000e-01       0.00000000e+00       0.00000000e+00      -3.47584004e+00      -2.56677419e+01       3.49229828e-09       1.43114384e-07
      8.13000000e-01       0.00000000e+00       0.00000000e+00      -3.46303377e+00      -2.55574448e+01       3.42146921e-09       1.40211808e-07
      8.13500000e-01       0.00000000e+00       0.00000000e+00      -3.45028251e+00      -2.54476891e+01       3.35207666e-09       1.37368102e-07
      8.14000000e-01       0.00000000e+00       0.00000000e+00      -3.43758599e+00      -2.53384717e+01       3.28409150e-09       1.34582070e-07
      8.14500000e-01       0.00000000e+00       0.00000000e+00      -3.42494395e+00      -2.52297897e+01       3.21748518e-09       1.31852543e-07
      8.15000000e-01       0.00000000e+00       0.00000000e+00      -3.41235611e+00      -2.51216401e+01       3.15222973e-09       1.29178374e-07
      8.15500000e-01       0.00000000e+00       0.00000000e+00      -3.39982222e+00      -2.50140200e+01       3.08829776e-09       1.26558442e-07
      8.16000000e-01       0.00000000e+00       0.00000000e+00      -3.38734200e+00      -2.49069265e+01       3.02566243e-09       1.23991646e-07
      8.16500000e-01       0.00000000e+00       0.00000000e+00      -3.37491520e+00      -2.48003567e+01       2.96429744e-09       1.21476909e-07
      8.17000000e-01       0.00000000e+00       0.00000000e+00      -3.36254156e+00      -2.46943077e+01       2.90417702e-09       1.19013174e-07
      8.17500000e-01       0.00000000e+00       0.00000000e+00      -3.35022081e+00      -2.45887766e+01       2.84527594e-09       1.16599408e-07
      8.18000000e-01       0.00000000e+00       0.00000000e+00      -3.33795270e+00      -2.44837606e+01       2.78756946e-09       1.14234596e-07
      8.18500000e-01       0.00000000e+00       0.00000000e+00      -3.32573696e+00      -2.43792569e+01       2.73103335e-09       1.11917747e-07
      8.19000000e-01       0.00000000e+00       0.00000000e+00      -3.31357336e+00      -2.42752627e+01       2.67564388e-09       1.09647886e-07
      8.19500000e-01       0.00000000e+00       0.00000000e+00      -3.30146162e+00      -2.41717751e+01       2.62137779e-09       1.07424062e-07
      8.20000000e-01       0.00000000e+00       0.00000000e+00      -3.28940150e+00      -2.40687914e+01       2.56821230e-09       1.05245340e-07
      8.20500000e-01       0.00000000e+00       0.00000000e+00      -3.27739274e+00      -2.39663089e+01       2.51612509e-09       1.03110806e-07
      8.21000000e-01       0.00000000e+00       0.00000000e+00      -3.26543510e+00      -2.38643248e+01       2.46509428e-09       1.01019564e-07
      8.21500000e-01       0.00000000e+00       0.00000000e+00      -3.25352834e+00      -2.37628363e+01       2.41509845e-09       9.89707346e-08
      8.22000000e-01       0.00000000e+00       0.00000000e+00      -3.24167219e+00      -2.36618408e+01       2.36611662e-09       9.69634590e-08
      8.22500000e-01       0.00000000e+00       0.00000000e+00      -3.22986641e+00      -2.35613355e+01       2.31812821e-09       9.49968940e-08
      8.23000000e-01       0.00000000e+00       0.00000000e+00      -3.21811077e+00      -2.34613179e+01       2.27111308e-09       9.30702139e-08
      8.23500000e-01       0.00000000e+00       0.00000000e+00      -3.20640501e+00      -2.33617852e+01       2.22505148e-09       9.11826098e-08
      8.24000000e-01       0.00000000e+00       0.00000000e+00      -3.19474890e+00      -2.32627347e+01       2.17992409e-09       8.93332891e-08
      8.24500000e-01       0.00000000e+00       0.00000000e+00      -3.18314220e+00      -2.31641640e+01       2.13571194e-09       8.75214754e-08
      8.25000000e-01       0.00000000e+00       0.00000000e+00      -3.17158466e+00      -2.30660703e+01       2.09239649e-09       8.57464080e-08
      8.25500000e-01       0.00000000e+00       0.00000000e+00      -3.16007605e+00      -2.29684510e+01       2.04995953e-09       8.40073417e-08
      8.26000000e-01       0.00000000e+00       0.00000000e+00      -3.14861613e+00      -2.28713036e+01       2.00838327e-09       8.23035463e-08
      8.26500000e-01       0.00000000e+00       0.00000000e+00      -3.13720467e+00      -2.27746255e+01       1.96765023e-09       8.06343064e-08
      8.27000000e-01       0.00000000e+00       0.00000000e+00      -3.12584143e+00      -2.26784142e+01       1.92774332e-09       7.89989212e-08
      8.27500000e-01       0.00000000e+00       0.00000000e+00      -3.11452618e+00      -2.25826671e+01       1.88864578e-09       7.73967040e-08
      8.28000000e-01       0.00000000e+00       0.00000000e+00      -3.10325868e+00      -2.24873818e+01       1.85034120e-09       7.58269823e-08
      8.28500000e-01       0.00000000e+00       0.00000000e+00      -3.09203872e+00      -2.23925556e+01       1.81281349e-09       7.42890969e-08
      8.29000000e-01       0.00000000e+00       0.00000000e+00      -3.08086605e+00      -2.22981861e+01       1.77604690e-09       7.27824021e-08
      8.29500000e-01       0.00000000e+00       0.00000000e+00      -3.06974046e+00      -2.22042709e+01       1.74002600e-09       7.13062653e-08
      8.30000000e-01       0.00000000e+00       0.00000000e+00      -3.05866171e+00      -2.21108075e+01       1.70473565e-09       6.98600669e-08
      8.30500000e-01       0.00000000e+00       0.00000000e+00      -3.04762957e+00      -2.20177934e+01       1.67016104e-09       6.84431995e-08
      8.31000000e-01       0.00000000e+00       0.00000000e+00      -3.03664384e+00      -2.19252263e+01       1.63628766e-09       6.70550683e-08
      8.31500000e-01       0.00000000e+00       0.00000000e+00      -3.02570427e+00      -2.18331036e+01       1.60310128e-09       6.56950905e-08
      8.32000000e-01       0.00000000e+00       0.00000000e+00      -3.01481066e+00      -2.17414230e+01       1.57058797e-09       6.43626951e-08
      8.32500000e-01       0.00000000e+00       0.00000000e+00      -3.00396278e+00      -2.16501822e+01       1.53873408e-09       6.30573227e-08
      8.33000000e-01       0.00000000e+00       0.00000000e+00      -2.99316041e+00      -2.15593787e+01       1.50752624e-09       6.17784252e-08
      8.33500000e-01       0.00000000e+00       0.00000000e+00      -2.98240333e+00      -2.14690101e+01       1.47695133e-09       6.05254657e-08
      8.34000000e-01       0.00000000e+00       0.00000000e+00      -2.97169132e+00      -2.13790743e+01       1.44699654e-09       5.92979180e-08
      8.34500000e-01       0.00000000e+00       0.00000000e+00      -2.96102418e+00      -2.12895687e+01       1.41764927e-09       5.80952669e-08
      8.35000000e-01       0.00000000e+00       0.00000000e+00      -2.95040168e+00      -2.12004911e+01       1.38889720e-09       5.69170074e-08
      8.35500000e-01       0.00000000e+00       0.00000000e+00      -2.93982362e+00      -2.11118393e+01       1.36072828e-09       5.57626448e-08
      8.36000000e-01       0.00000000e+00       0.00000000e+00      -2.92928977e+00      -2.10236108e+01       1.33313066e-09       5.46316943e-08
      8.36500000e-01       0.00000000e+00       0.00000000e+00      -2.91879994e+00      -2.09358035e+01       1.30609276e-09       5.35236813e-08
      8.37000000e-01       0.00000000e+00       0.00000000e+00      -2.90835390e+00      -2.08484151e+01       1.27960323e-09       5.24381404e-08
      8.37500000e-01       0.00000000e+00       0.00000000e+00      -2.89795145e+00      -2.07614432e+01       1.25365095e-09       5.13746159e-08
      8.38000000e-01       0.00000000e+00       0.00000000e+00      -2.88759239e+00      -2.06748858e+01       1.22822502e-09       5.03326613e-08
      8.38500000e-01       0.00000000e+00       0.00000000e+00      -2.87727650e+00      -2.05887406e+01       1.20331477e-09       4.93118391e-08
      8.39000000e-01       0.00000000e+00       0.00000000e+00      -2.86700358e+00      -2.05030053e+01       1.17890973e-09       4.83117207e-08
      8.39500000e-01       0.00000000e+00       0.00000000e+00      -2.85677342e+00      -2.04176778e+01       1.15499966e-09       4.73318863e-08
      8.40000000e-01       0.00000000e+00       0.00000000e+00      -2.84658583e+00      -2.03327560e+01       1.13157453e-09       4.63719243e-08
      8.40500000e-01       0.00000000e+00       0.00000000e+00      -2.83644060e+00      -2.02482375e+01       1.10862450e-09       4.54314318e-08
      8.41000000e-01       0.00000000e+00       0.00000000e+00      -2.82633753e+00      -2.01641203e+01       1.08613992e-09       4.45100139e-08
      8.41500000e-01       0.00000000e+00       0.00000000e+00      -2.81627641e+00      -2.00804022e+01       1.06411137e-09       4.36072838e-08
      8.42000000e-01       0.00000000e+00       0.00000000e+00      -2.80625706e+00      -1.99970812e+01       1.04252959e-09       4.27228624e-08
      8.42500000e-01       0.00000000e+00       0.00000000e+00      -2.79627927e+00      -1.99141550e+01       1.02138551e-09       4.18563784e-08
      8.43000000e-01       0.00000000e+00       0.00000000e+00      -2.78634284e+00      -1.98316216e+01       1.00067028e-09       4.10074680e-08
      8.43500000e-01       0.00000000e+00       0.00000000e+00      -2.77644758e+00      -1.97494789e+01       9.80375177e-10       4.01757748e-08
      8.44000000e-01       0.00000000e+00       0.00000000e+00      -2.76659330e+00      -1.96677249e+01       9.60491692e-10       3.93609495e-08
      8.44500000e-01       0.00000000e+00       0.00000000e+00      -2.75677979e+00      -1.95863573e+01       9.41011474e-10       3.85626502e-08
      8.45000000e-01       0.00000000e+00       0.00000000e+00      -2.74700687e+00      -1.95053743e+01       9.21926343e-10       3.77805416e-08
      8.45500000e-01       0.00000000e+00       0.00000000e+00      -2.73727435e+00      -1.94247737e+01       9.03228288e-10       3.70142953e-08
      8.46000000e-01       0.00000000e+00       0.00000000e+00      -2.72758204e+00      -1.93445535e+01       8.84909458e-10       3.62635896e-08
      8.46500000e-01       0.00000000e+00       0.00000000e+00      -2.71792974e+00      -1.92647117e+01       8.66962161e-10       3.55281094e-08
      8.47000000e-01       0.00000000e+00       0.00000000e+00      -2.70831726e+00      -1.91852463e+01       8.49378863e-10       3.48075458e-08
      8.47500000e-01       0.00000000e+00       0.00000000e+00      -2.69874443e+00      -1.91061552e+01       8.32152180e-10       3.41015963e-08
      8.48000000e-01       0.00000000e+00       0.00000000e+00      -2.68921105e+00      -1.90274366e+01       8.15274880e-10       3.34099646e-08
      8.48500000e-01       0.00000000e+00       0.00000000e+00      -2.67971693e+00      -1.89490885e+01       7.98739877e-10       3.27323602e-08
      8.49000000e-01       0.00000000e+00       0.00000000e+00      -2.67026190e+00      -1.88711088e+01       7.82540229e-10       3.20684986e-08
      8.49500000e-01       0.00000000e+00       0.00000000e+00      -2.66084576e+00      -1.87934957e+01       7.66669135e-10       3.14181011e-08
      8.50000000e-01       0.00000000e+00       0.00000000e+00      -2.65146834e+00      -1.87162471e+01       7.51119930e-10       3.07808947e-08
      8.50500000e-01       0.00000000e+00       0.00000000e+00      -2.64212945e+00      -1.86393612e+01       7.35886086e-10       3.01566118e-08
      8.51000000e-01       0.00000000e+00       0.00000000e+00      -2.63282892e+00      -1.85628361e+01       7.20961208e-10       2.95449903e-08
      8.51500000e-01       0.00000000e+00       0.00000000e+00      -2.62356656e+00      -1.84866698e+01       7.06339028e-10       2.89457734e-08
      8.52000000e-01       0.00000000e+00       0.00000000e+00      -2.61434219e+00      -1.84108605e+01       6.92013409e-10       2.83587095e-08
      8.52500000e-01       0.00000000e+00       0.00000000e+00      -2.60515564e+00      -1.83354062e+01       6.77978335e-10       2.77835522e-08
      8.53000000e-01       0.00000000e+00       0.00000000e+00      -2.59600672e+00      -1.82603052e+01       6.64227913e-10       2.72200599e-08
      8.53500000e-01       0.00000000e+00       0.00000000e+00      -2.58689527e+00      -1.81855555e+01       6.50756370e-10       2.66679960e-08
      8.54000000e-01       0.00000000e+00       0.00000000e+00      -2.57782111e+00      -1.81111553e+01       6.37558051e-10       2.61271289e-08
      8.54500000e-01       0.00000000e+00       0.00000000e+00      -2.56878406e+00      -1.80371028e+01       6.24627413e-10       2.55972314e-08
      8.55000000e-01       0.00000000e+00       0.00000000e+00      -2.55978395e+00      -1.79633961e+01       6.11959028e-10       2.50780810e-08
      8.55500000e-01       0.00000000e+00       0.00000000e+00      -2.55082061e+00      -1.78900335e+01       5.99547577e-10       2.45694597e-08
      8.56000000e-01       0.00000000e+00       0.00000000e+00      -2.54189386e+00      -1.78170130e+01       5.87387849e-10       2.40711541e-08
      8.56500000e-01       0.00000000e+00       0.00000000e+00      -2.53300354e+00      -1.77443330e+01       5.75474739e-10       2.35829548e-08
      8.57000000e-01       0.00000000e+00       0.00000000e+00      -2.52414947e+00      -1.76719916e+01       5.63803244e-10       2.31046569e-08
      8.57500000e-01       0.00000000e+00       0.00000000e+00      -2.51533149e+00      -1.75999871e+01       5.52368465e-10       2.26360597e-08
      8.58000000e-01       0.00000000e+00       0.00000000e+00      -2.50654943e+00      -1.75283177e+01       5.41165600e-10       2.21769663e-08
      8.58500000e-01       0.00000000e+00       0.00000000e+00      -2.49780312e+00      -1.74569816e+01       5.30189947e-10       2.17271840e-08
      8.59000000e-01       0.00000000e+00       0.00000000e+00      -2.48909239e+00      -1.73859771e+01       5.19436896e-10       2.12865240e-08
      8.59500000e-01       0.00000000e+00       0.00000000e+00      -2.48041708e+00      -1.73153025e+01       5.08901933e-10       2.08548012e-08
      8.60000000e-01       0.00000000e+00       0.00000000e+00      -2.47177703e+00      -1.72449560e+01       4.98580635e-10       2.04318344e-08
      8.60500000e-01       0.00000000e+00       0.00000000e+00      -2.46317207e+00      -1.71749360e+01       4.88468669e-10       2.00174461e-08
      8.61000000e-01       0.00000000e+00       0.00000000e+00      -2.45460204e+00      -1.71052407e+01       4.78561789e-10       1.96114621e-08
      8.61500000e-01       0.00000000e+00       0.00000000e+00      -2.44606678e+00      -1.70358685e+01       4.68855835e-10       1.92137121e-08
      8.62000000e-01       0.00000000e+00       0.00000000e+00      -2.43756612e+00      -1.69668175e+01       4.59346732e-10       1.88240291e-08
      8.62500000e-01       0.00000000e+00       0.00000000e+00      -2.42909991e+00      -1.68980863e+01       4.50030488e-10       1.84422494e-08
      8.63000000e-01       0.00000000e+00       0.00000000e+00      -2.42066798e+00      -1.68296731e+01       4.40903192e-10       1.80682128e-08
      8.63500000e-01       0.00000000e+00       0.00000000e+00      -2.41227018e+00      -1.67615763e+01       4.31961011e-10       1.77017622e-08
      8.64000000e-01       0.00000000e+00       0.00000000e+00      -2.40390635e+00      -1.66937941e+01       4.23200191e-10       1.73427438e-08
      8.64500000e-01       0.00000000e+00       0.00000000e+00      -2.39557634e+00      -1.66263251e+01       4.14617054e-10       1.69910069e-08
      8.65000000e-01       0.00000000e+00       0.00000000e+00      -2.38727998e+00      -1.65591675e+01       4.06207995e-10       1.66464037e-08
      8.65500000e-01       0.00000000e+00       0.00000000e+00      -2.37901712e+00      -1.64923197e+01       3.97969485e-10       1.63087895e-08
      8.66000000e-01       0.00000000e+00       0.00000000e+00      -2.37078760e+00      -1.64257802e+01       3.89898065e-10       1.59780227e-08
      8.66500000e-01       0.00000000e+00       0.00000000e+00      -2.36259129e+00      -1.63595473e+01       3.81990345e-10       1.56539643e-08
      8.67000000e-01       0.00000000e+00       0.00000000e+00      -2.35442801e+00      -1.62936194e+01       3.74243005e-10       1.53364783e-08
      8.67500000e-01       0.00000000e+00       0.00000000e+00      -2.34629762e+00      -1.62279950e+01       3.66652793e-10       1.50254315e-08
      8.68000000e-01       0.00000000e+00       0.00000000e+00      -2.33819996e+00      -1.61626725e+01       3.59216522e-10       1.47206931e-08
      8.68500000e-01       0.00000000e+00       0.00000000e+00      -2.33013489e+00      -1.60976504e+01       3.51931070e-10       1.44221352e-08
      8.69000000e-01       0.00000000e+00       0.00000000e+00      -2.32210226e+00      -1.60329270e+01       3.44793378e-10       1.41296326e-08
      8.69500000e-01       0.00000000e+00       0.00000000e+00      -2.31410192e+00      -1.59685009e+01       3.37800449e-10       1.38430624e-08
      8.70000000e-01       0.00000000e+00       0.00000000e+00      -2.30613371e+00      -1.59043704e+01       3.30949347e-10       1.35623042e-08
      8.70500000e-01       0.00000000e+00       0.00000000e+00      -2.29819750e+00      -1.58405342e+01       3.24237195e-10       1.32872403e-08
      8.71000000e-01       0.00000000e+00       0.00000000e+00      -2.29029313e+00      -1.57769905e+01       3.17661177e-10       1.30177550e-08
      8.71500000e-01       0.00000000e+00       0.00000000e+00      -2.28242046e+00      -1.57137381e+01       3.11218529e-10       1.27537353e-08
      8.72000000e-01       0.00000000e+00       0.00000000e+00      -2.27457934e+00      -1.56507753e+01       3.04906549e-10       1.24950704e-08
      8.72500000e-01       0.00000000e+00       0.00000000e+00      -2.26676963e+00      -1.55881006e+01       2.98722585e-10       1.22416515e-08
      8.73000000e-01       0.00000000e+00       0.00000000e+00      -2.25899119e+00      -1.55257127e+01       2.92664041e-10       1.19933724e-08
      8.73500000e-01       0.00000000e+00       0.00000000e+00      -2.25124387e+00      -1.54636099e+01       2.86728373e-10       1.17501287e-08
      8.74000000e-01       0.00000000e+00       0.00000000e+00      -2.24352754e+00      -1.54017909e+01       2.80913090e-10       1.15118184e-08
      8.74500000e-01       0.00000000e+00       0.00000000e+00      -2.23584204e+00      -1.53402541e+01       2.75215749e-10       1.12783414e-08
      8.75000000e-01       0.00000000e+00       0.00000000e+00      -2.22818723e+00      -1.52789982e+01       2.69633959e-10       1.10495996e-08
      8.75500000e-01       0.00000000e+00       0.00000000e+00      -2.22056299e+00      -1.52180216e+01       2.64165376e-10       1.08254971e-08
      8.76000000e-01       0.00000000e+00       0.00000000e+00      -2.21296917e+00      -1.51573231e+01       2.58807705e-10       1.06059397e-08
      8.76500000e-01       0.00000000e+00       0.00000000e+00      -2.20540562e+00      -1.50969010e+01       2.53558694e-10       1.03908353e-08
      8.77000000e-01       0.00000000e+00       0.00000000e+00      -2.19787222e+00      -1.50367541e+01       2.48416142e-10       1.01800935e-08
      8.77500000e-01       0.00000000e+00       0.00000000e+00      -2.19036882e+00      -1.49768808e+01       2.43377889e-10       9.97362587e-09
      8.78000000e-01       0.00000000e+00       0.00000000e+00      -2.18289529e+00      -1.49172799e+01       2.38441818e-10       9.77134572e-09
      8.78500000e-01       0.00000000e+00       0.00000000e+00      -2.17545150e+00      -1.48579499e+01       2.33605859e-10       9.57316811e-09
      8.79000000e-01       0.00000000e+00       0.00000000e+00      -2.16803730e+00      -1.47988894e+01       2.28867980e-10       9.37900984e-09
      8.79500000e-01       0.00000000e+00       0.00000000e+00      -2.16065256e+00      -1.47400971e+01       2.24226193e-10       9.18878939e-09
      8.80000000e-01       0.00000000e+00       0.00000000e+00      -2.15329716e+00      -1.46815715e+01       2.19678548e-10       9.00242690e-09
      8.80500000e-01       0.00000000e+00       0.00000000e+00      -2.14597095e+00      -1.46233114e+01       2.15223136e-10       8.81984412e-09
      8.81000000e-01       0.00000000e+00       0.00000000e+00      -2.13867380e+00      -1.45653153e+01       2.10858087e-10       8.64096439e-09
      8.81500000e-01       0.00000000e+00       0.00000000e+00      -2.13140559e+00      -1.45075820e+01       2.06581567e-10       8.46571262e-09
      8.82000000e-01       0.00000000e+00       0.00000000e+00      -2.12416618e+00      -1.44501100e+01       2.02391782e-10       8.29401522e-09
      8.82500000e-01       0.00000000e+00       0.00000000e+00      -2.11695544e+00      -1.43928981e+01       1.98286972e-10       8.12580009e-09
      8.83000000e-01       0.00000000e+00       0.00000000e+00      -2.10977324e+00      -1.43359450e+01       1.94265413e-10       7.96099663e-09
      8.83500000e-01       0.00000000e+00       0.00000000e+00      -2.10261945e+00      -1.42792492e+01       1.90325418e-10       7.79953562e-09
      8.84000000e-01       0.00000000e+00       0.00000000e+00      -2.09549394e+00      -1.42228096e+01       1.86465332e-10       7.64134929e-09
      8.84500000e-01       0.00000000e+00       0.00000000e+00      -2.08839660e+00      -1.41666247e+01       1.82683534e-10       7.48637122e-09
      8.85000000e-01       0.00000000e+00       0.00000000e+00      -2.08132728e+00      -1.41106934e+01       1.78978437e-10       7.33453633e-09
      8.85500000e-01       0.00000000e+00       0.00000000e+00      -2.07428586e+00      -1.40550143e+01       1.75348484e-10       7.18578089e-09
      8.86000000e-01       0.00000000e+00       0.00000000e+00      -2.06727222e+00      -1.39995861e+01       1.71792153e-10       7.04004242e-09
      8.86500000e-01       0.00000000e+00       0.00000000e+00      -2.06028623e+00      -1.39444077e+01       1.68307949e-10       6.89725976e-09
      8.87000000e-01       0.00000000e+00       0.00000000e+00      -2.05332777e+00      -1.38894776e+01       1.64894410e-10       6.75737294e-09
      8.87500000e-01       0.00000000e+00       0.00000000e+00      -2.04639671e+00      -1.38347947e+01       1.61550103e-10       6.62032324e-09
      8.88000000e-01       0.00000000e+00       0.00000000e+00      -2.03949294e+00      -1.37803577e+01       1.58273624e-10       6.48605311e-09
      8.88500000e-01       0.00000000e+00       0.00000000e+00      -2.03261631e+00      -1.37261653e+01       1.55063596e-10       6.35450618e-09
      8.89000000e-01       0.00000000e+00       0.00000000e+00      -2.02576673e+00      -1.36722164e+01       1.51918673e-10       6.22562723e-09
      8.89500000e-01       0.00000000e+00       0.00000000e+00      -2.01894406e+00      -1.36185097e+01       1.48837534e-10       6.09936213e-09
      8.90000000e-01       0.00000000e+00       0.00000000e+00      -2.01214818e+00      -1.35650439e+01       1.45818884e-10       5.97565787e-09
      8.90500000e-01       0.00000000e+00       0.00000000e+00      -2.00537897e+00      -1.35118179e+01       1.42861458e-10       5.85446253e-09
      8.91000000e-01       0.00000000e+00       0.00000000e+00      -1.99863632e+00      -1.34588305e+01       1.39964012e-10       5.73572521e-09
      8.91500000e-01       0.00000000e+00       0.00000000e+00      -1.99192010e+00      -1.34060803e+01       1.37125331e-10       5.61939606e-09
      8.92000000e-01       0.00000000e+00       0.00000000e+00      -1.98523020e+00      -1.33535664e+01       1.34344223e-10       5.50542625e-09
      8.92500000e-01       0.00000000e+00       0.00000000e+00      -1.97856650e+00      -1.33012874e+01       1.31619520e-10       5.39376791e-09
      8.93000000e-01       0.00000000e+00       0.00000000e+00      -1.97192888e+00      -1.32492422e+01       1.28950077e-10       5.28437417e-09
      8.93500000e-01       0.00000000e+00       0.00000000e+00      -1.96531722e+00      -1.31974296e+01       1.26334776e-10       5.17719910e-09
      8.94000000e-01       0.00000000e+00       0.00000000e+00      -1.95873141e+00      -1.31458484e+01       1.23772516e-10       5.07219771e-09
      8.94500000e-01       0.00000000e+00       0.00000000e+00      -1.95217133e+00      -1.30944975e+01       1.21262223e-10       4.96932590e-09
      8.95000000e-01       0.00000000e+00       0.00000000e+00      -1.94563687e+00      -1.30433757e+01       1.18802842e-10       4.86854048e-09
      8.95500000e-01       0.00000000e+00       0.00000000e+00      -1.93912792e+00      -1.29924819e+01       1.16393342e-10       4.76979915e-09
      8.96000000e-01       0.00000000e+00       0.00000000e+00      -1.93264435e+00      -1.29418149e+01       1.14032709e-10       4.67306043e-09
      8.96500000e-01       0.00000000e+00       0.00000000e+00      -1.92618606e+00      -1.28913736e+01       1.11719954e-10       4.57828373e-09
      8.97000000e-01       0.00000000e+00       0.00000000e+00      -1.91975294e+00      -1.28411568e+01       1.09454105e-10       4.48542924e-09
      8.97500000e-01       0.00000000e+00       0.00000000e+00      -1.91334487e+00      -1.27911635e+01       1.07234211e-10       4.39445798e-09
      8.98000000e-01       0.00000000e+00       0.00000000e+00      -1.90696174e+00      -1.27413925e+01       1.05059340e-10       4.30533175e-09
      8.98500000e-01       0.00000000e+00       0.00000000e+00      -1.90060344e+00      -1.26918427e+01       1.02928578e-10       4.21801314e-09
      8.99000000e-01       0.00000000e+00       0.00000000e+00      -1.89426986e+00      -1.26425130e+01       1.00841032e-10       4.13246548e-09
      8.99500000e-01       0.00000000e+00       0.00000000e+00      -1.88796089e+00      -1.25934023e+01       9.87958236e-11       4.04865285e-09
      9.00000000e-01       0.00000000e+00       0.00000000e+00      -1.88167642e+00      -1.25445095e+01       9.67920955e-11       3.96654007e-09
      9.00500000e-01       0.00000000e+00       0.00000000e+00      -1.87541635e+00      -1.24958335e+01       9.48290060e-11       3.88609266e-09
      9.01000000e-01       0.00000000e+00       0.00000000e+00      -1.86918055e+00      -1.24473733e+01       9.29057309e-11       3.80727685e-09
      9.01500000e-01       0.00000000e+00       0.00000000e+00      -1.86296894e+00      -1.23991277e+01       9.10214627e-11       3.73005954e-09
      9.02000000e-01       0.00000000e+00       0.00000000e+00      -1.85678139e+00      -1.23510957e+01       8.91754103e-11       3.65440831e-09
      9.02500000e-01       0.00000000e+00       0.00000000e+00      -1.85061781e+00      -1.23032763e+01       8.73667987e-11       3.58029141e-09
      9.03000000e-01       0.00000000e+00       0.00000000e+00      -1.84447808e+00      -1.22556683e+01       8.55948684e-11       3.50767771e-09
      9.03500000e-01       0.00000000e+00       0.00000000e+00      -1.83836210e+00      -1.22082707e+01       8.38588755e-11       3.43653672e-09
      9.04000000e-01       0.00000000e+00       0.00000000e+00      -1.83226977e+00      -1.21610826e+01       8.21580912e-11       3.36683858e-09
      9.04500000e-01       0.00000000e+00       0.00000000e+00      -1.82620099e+00      -1.21141027e+01       8.04918013e-11       3.29855402e-09
      9.05000000e-01       0.00000000e+00       0.00000000e+00      -1.82015564e+00      -1.20673302e+01       7.88593064e-11       3.23165437e-09
      9.05500000e-01       0.00000000e+00       0.00000000e+00      -1.81413362e+00      -1.20207639e+01       7.72599208e-11       3.16611156e-09
      9.06000000e-01       0.00000000e+00       0.00000000e+00      -1.80813484e+00      -1.19744029e+01       7.56929733e-11       3.10189804e-09
      9.06500000e-01       0.00000000e+00       0.00000000e+00      -1.80215918e+00      -1.19282461e+01       7.41578057e-11       3.03898688e-09
      9.07000000e-01       0.00000000e+00       0.00000000e+00      -1.79620656e+00      -1.18822926e+01       7.26537737e-11       2.97735165e-09
      9.07500000e-01       0.00000000e+00       0.00000000e+00      -1.79027686e+00      -1.18365412e+01       7.11802457e-11       2.91696647e-09
      9.08000000e-01       0.00000000e+00       0.00000000e+00      -1.78436998e+00      -1.17909911e+01       6.97366031e-11       2.85780600e-09
      9.08500000e-01       0.00000000e+00       0.00000000e+00      -1.77848583e+00      -1.17456412e+01       6.83222398e-11       2.79984539e-09
      9.09000000e-01       0.00000000e+00       0.00000000e+00      -1.77262431e+00      -1.17004905e+01       6.69365618e-11       2.74306030e-09
      9.09500000e-01       0.00000000e+00       0.00000000e+00      -1.76678531e+00      -1.16555381e+01       6.55789875e-11       2.68742691e-09
      9.10000000e-01       0.00000000e+00       0.00000000e+00      -1.76096874e+00      -1.16107829e+01       6.42489469e-11       2.63292184e-09
      9.10500000e-01       0.00000000e+00       0.00000000e+00      -1.75517449e+00      -1.15662240e+01       6.29458814e-11       2.57952222e-09
      9.11000000e-01       0.00000000e+00       0.00000000e+00      -1.74940248e+00      -1.15218605e+01       6.16692441e-11       2.52720563e-09
      9.11500000e-01       0.00000000e+00       0.00000000e+00      -1.74365260e+00      -1.14776913e+01       6.04184990e-11       2.47595009e-09
      9.12000000e-01       0.00000000e+00       0.00000000e+00      -1.73792476e+00      -1.14337155e+01       5.91931208e-11       2.42573409e-09
      9.12500000e-01       0.00000000e+00       0.00000000e+00      -1.73221885e+00      -1.13899322e+01       5.79925951e-11       2.37653655e-09
      9.13000000e-01       0.00000000e+00       0.00000000e+00      -1.72653479e+00      -1.13463404e+01       5.68164180e-11       2.32833681e-09
      9.13500000e-01       0.00000000e+00       0.00000000e+00      -1.72087248e+00      -1.13029391e+01       5.56640954e-11       2.28111463e-09
      9.14000000e-01       0.00000000e+00       0.00000000e+00      -1.71523182e+00      -1.12597275e+01       5.45351437e-11       2.23485019e-09
      9.14500000e-01       0.00000000e+00       0.00000000e+00      -1.70961272e+00      -1.12167046e+01       5.34290888e-11       2.18952406e-09
      9.15000000e-01       0.00000000e+00       0.00000000e+00      -1.70401509e+00      -1.11738694e+01       5.23454664e-11       2.14511721e-09
      9.15500000e-01       0.00000000e+00       0.00000000e+00      -1.69843882e+00      -1.11312211e+01       5.12838215e-11       2.10161101e-09
      9.16000000e-01       0.00000000e+00       0.00000000e+00      -1.69288383e+00      -1.10887587e+01       5.02437084e-11       2.05898717e-09
      9.16500000e-01       0.00000000e+00       0.00000000e+00      -1.68735003e+00      -1.10464814e+01       4.92246903e-11       2.01722781e-09
      9.17000000e-01       0.00000000e+00       0.00000000e+00      -1.68183732e+00      -1.10043882e+01       4.82263394e-11       1.97631539e-09
      9.17500000e-01       0.00000000e+00       0.00000000e+00      -1.67634561e+00      -1.09624781e+01       4.72482366e-11       1.93623274e-09
      9.18000000e-01       0.00000000e+00       0.00000000e+00      -1.67087481e+00      -1.09207504e+01       4.62899712e-11       1.89696302e-09
      9.18500000e-01       0.00000000e+00       0.00000000e+00      -1.66542483e+00      -1.08792041e+01       4.53511408e-11       1.85848975e-09
      9.19000000e-01       0.00000000e+00       0.00000000e+00      -1.65999558e+00      -1.08378384e+01       4.44313514e-11       1.82079678e-09
      9.19500000e-01       0.00000000e+00       0.00000000e+00      -1.65458696e+00      -1.07966523e+01       4.35302166e-11       1.78386828e-09
      9.20000000e-01       0.00000000e+00       0.00000000e+00      -1.64919890e+00      -1.07556450e+01       4.26473583e-11       1.74768874e-09
      9.20500000e-01       0.00000000e+00       0.00000000e+00      -1.64383129e+00      -1.07148156e+01       4.17824056e-11       1.71224298e-09
      9.21000000e-01       0.00000000e+00       0.00000000e+00      -1.63848405e+00      -1.06741632e+01       4.09349955e-11       1.67751611e-09
      9.21500000e-01       0.00000000e+00       0.00000000e+00      -1.63315710e+00      -1.06336870e+01       4.01047721e-11       1.64349356e-09
      9.22000000e-01       0.00000000e+00       0.00000000e+00      -1.62785034e+00      -1.05933861e+01       3.92913869e-11       1.61016104e-09
      9.22500000e-01       0.00000000e+00       0.00000000e+00      -1.62256368e+00      -1.05532597e+01       3.84944984e-11       1.57750454e-09
      9.23000000e-01       0.00000000e+00       0.00000000e+00      -1.61729705e+00      -1.05133069e+01       3.77137720e-11       1.54551038e-09
      9.23500000e-01       0.00000000e+00       0.00000000e+00      -1.61205035e+00      -1.04735269e+01       3.69488799e-11       1.51416510e-09
      9.24000000e-01       0.00000000e+00       0.00000000e+00      -1.60682349e+00      -1.04339188e+01       3.61995009e-11       1.48345555e-09
      9.24500000e-01       0.00000000e+00       0.00000000e+00      -1.60161640e+00      -1.03944818e+01       3.54653205e-11       1.45336884e-09
      9.25000000e-01       0.00000000e+00       0.00000000e+00      -1.59642898e+00      -1.03552150e+01       3.47460304e-11       1.42389233e-09
      9.25500000e-01       0.00000000e+00       0.00000000e+00      -1.59126116e+00      -1.03161177e+01       3.40413286e-11       1.39501364e-09
      9.26000000e-01       0.00000000e+00       0.00000000e+00      -1.58611284e+00      -1.02771890e+01       3.33509191e-11       1.36672067e-09
      9.26500000e-01       0.00000000e+00       0.00000000e+00      -1.58098394e+00      -1.02384281e+01       3.26745123e-11       1.33900151e-09
      9.27000000e-01       0.00000000e+00       0.00000000e+00      -1.57587438e+00      -1.01998342e+01       3.20118239e-11       1.31184454e-09
      9.27500000e-01       0.00000000e+00       0.00000000e+00      -1.57078408e+00      -1.01614064e+01       3.13625759e-11       1.28523836e-09
      9.28000000e-01       0.00000000e+00       0.00000000e+00      -1.56571295e+00      -1.01231441e+01       3.07264956e-11       1.25917179e-09
      9.28500000e-01       0.00000000e+00       0.00000000e+00      -1.56066091e+00      -1.00850462e+01       3.01033160e-11       1.23363389e-09
      9.29000000e-01       0.00000000e+00       0.00000000e+00      -1.55562787e+00      -1.00471122e+01       2.94927754e-11       1.20861394e-09
      9.29500000e-01       0.00000000e+00       0.00000000e+00      -1.55061377e+00      -1.00093411e+01       2.88946175e-11       1.18410143e-09
      9.30000000e-01       0.00000000e+00       0.00000000e+00      -1.54561850e+00      -9.97173229e+00       2.83085911e-11       1.16008607e-09
      9.30500000e-01       0.00000000e+00       0.00000000e+00      -1.54064201e+00      -9.93428484e+00       2.77344503e-11       1.13655777e-09
      9.31000000e-01       0.00000000e+00       0.00000000e+00      -1.53568419e+00      -9.89699802e+00       2.71719538e-11       1.11350667e-09
      9.31500000e-01       0.00000000e+00       0.00000000e+00      -1.53074498e+00      -9.85987106e+00       2.66208657e-11       1.09092308e-09
      9.32000000e-01       0.00000000e+00       0.00000000e+00      -1.52582430e+00      -9.82290319e+00       2.60809544e-11       1.06879751e-09
      9.32500000e-01       0.00000000e+00       0.00000000e+00      -1.52092205e+00      -9.78609364e+00       2.55519934e-11       1.04712069e-09
      9.33000000e-01       0.00000000e+00       0.00000000e+00      -1.51603818e+00      -9.74944164e+00       2.50337605e-11       1.02588350e-09
      9.33500000e-01       0.00000000e+00       0.00000000e+00      -1.51117259e+00      -9.71294645e+00       2.45260381e-11       1.00507704e-09
      9.34000000e-01       0.00000000e+00       0.00000000e+00      -1.50632520e+00      -9.67660730e+00       2.40286131e-11       9.84692565e-10
      9.34500000e-01       0.00000000e+00       0.00000000e+00      -1.50149595e+00      -9.64042345e+00       2.35412766e-11       9.64721516e-10
      9.35000000e-01       0.00000000e+00       0.00000000e+00      -1.49668475e+00      -9.60439414e+00       2.30638241e-11       9.45155510e-10
      9.35500000e-01       0.00000000e+00       0.00000000e+00      -1.49189153e+00      -9.56851865e+00       2.25960550e-11       9.25986333e-10
      9.36000000e-01       0.00000000e+00       0.00000000e+00      -1.48711621e+00      -9.53279622e+00       2.21377729e-11       9.07205935e-10
      9.36500000e-01       0.00000000e+00       0.00000000e+00      -1.48235871e+00      -9.49722612e+00       2.16887856e-11       8.88806432e-10
      9.37000000e-01       0.00000000e+00       0.00000000e+00      -1.47761896e+00      -9.46180763e+00       2.12489043e-11       8.70780099e-10
      9.37500000e-01       0.00000000e+00       0.00000000e+00      -1.47289688e+00      -9.42654002e+00       2.08179445e-11       8.53119367e-10
      9.38000000e-01       0.00000000e+00       0.00000000e+00      -1.46819239e+00      -9.39142256e+00       2.03957253e-11       8.35816821e-10
      9.38500000e-01       0.00000000e+00       0.00000000e+00      -1.46350543e+00      -9.35645454e+00       1.99820692e-11       8.18865197e-10
      9.39000000e-01       0.00000000e+00       0.00000000e+00      -1.45883591e+00      -9.32163523e+00       1.95768028e-11       8.02257377e-10
      9.39500000e-01       0.00000000e+00       0.00000000e+00      -1.45418377e+00      -9.28696394e+00       1.91797557e-11       7.85986389e-10
      9.40000000e-01       0.00000000e+00       0.00000000e+00      -1.44954893e+00      -9.25243995e+00       1.87907614e-11       7.70045401e-10
      9.40500000e-01       0.00000000e+00       0.00000000e+00      -1.44493131e+00      -9.21806256e+00       1.84096564e-11       7.54427720e-10
      9.41000000e-01       0.00000000e+00       0.00000000e+00      -1.44033084e+00      -9.18383107e+00       1.80362809e-11       7.39126790e-10
      9.41500000e-01       0.00000000e+00       0.00000000e+00      -1.43574745e+00      -9.14974477e+00       1.76704779e-11       7.24136185e-10
      9.42000000e-01       0.00000000e+00       0.00000000e+00      -1.43118107e+00      -9.11580299e+00       1.73120940e-11       7.09449612e-10
      9.42500000e-01       0.00000000e+00       0.00000000e+00      -1.42663162e+00      -9.08200503e+00       1.69609787e-11       6.95060905e-10
      9.43000000e-01       0.00000000e+00       0.00000000e+00      -1.42209904e+00      -9.04835021e+00       1.66169845e-11       6.80964023e-10
      9.43500000e-01       0.00000000e+00       0.00000000e+00      -1.41758325e+00      -9.01483784e+00       1.62799670e-11       6.67153047e-10
      9.44000000e-01       0.00000000e+00       0.00000000e+00      -1.41308418e+00      -8.98146724e+00       1.59497847e-11       6.53622178e-10
      9.44500000e-01       0.00000000e+00       0.00000000e+00      -1.40860176e+00      -8.94823775e+00       1.56262991e-11       6.40365736e-10
      9.45000000e-01       0.00000000e+00       0.00000000e+00      -1.40413592e+00      -8.91514869e+00       1.53093742e-11       6.27378154e-10
      9.45500000e-01       0.00000000e+00       0.00000000e+00      -1.39968659e+00      -8.88219939e+00       1.49988770e-11       6.14653980e-10
      9.46000000e-01       0.00000000e+00       0.00000000e+00      -1.39525370e+00      -8.84938919e+00       1.46946772e-11       6.02187871e-10
      9.46500000e-01       0.00000000e+00       0.00000000e+00      -1.39083717e+00      -8.81671743e+00       1.43966470e-11       5.89974594e-10
      9.47000000e-01       0.00000000e+00       0.00000000e+00      -1.38643696e+00      -8.78418346e+00       1.41046613e-11       5.78009021e-10
      9.47500000e-01       0.00000000e+00       0.00000000e+00      -1.38205297e+00      -8.75178661e+00       1.38185975e-11       5.66286127e-10
      9.48000000e-01       0.00000000e+00       0.00000000e+00      -1.37768515e+00      -8.71952624e+00       1.35383356e-11       5.54800991e-10
      9.48500000e-01       0.00000000e+00       0.00000000e+00      -1.37333342e+00      -8.68740171e+00       1.32637577e-11       5.43548792e-10
      9.49000000e-01       0.00000000e+00       0.00000000e+00      -1.36899772e+00      -8.65541236e+00       1.29947487e-11       5.32524803e-10
      9.49500000e-01       0.00000000e+00       0.00000000e+00      -1.36467798e+00      -8.62355757e+00       1.27311957e-11       5.21724398e-10
      9.50000000e-01       0.00000000e+00       0.00000000e+00      -1.36037414e+00      -8.59183669e+00       1.24729878e-11       5.11143041e-10
      9.50500000e-01       0.00000000e+00       0.00000000e+00      -1.35608613e+00      -8.56024909e+00       1.22200168e-11       5.00776290e-10
      9.51000000e-01       0.00000000e+00       0.00000000e+00      -1.35181387e+00      -8.52879414e+00       1.19721765e-11       4.90619793e-10
      9.51500000e-01       0.00000000e+00       0.00000000e+00      -1.34755731e+00      -8.49747121e+00       1.17293627e-11       4.80669284e-10
      9.52000000e-01       0.00000000e+00       0.00000000e+00      -1.34331638e+00      -8.46627969e+00       1.14914736e-11       4.70920587e-10
      9.52500000e-01       0.00000000e+00       0.00000000e+00      -1.33909101e+00      -8.43521895e+00       1.12584092e-11       4.61369608e-10
      9.53000000e-01       0.00000000e+00       0.00000000e+00      -1.33488114e+00      -8.40428838e+00       1.10300717e-11       4.52012338e-10
      9.53500000e-01       0.00000000e+00       0.00000000e+00      -1.33068670e+00      -8.37348735e+00       1.08063652e-11       4.42844847e-10
      9.54000000e-01       0.00000000e+00       0.00000000e+00      -1.32650763e+00      -8.34281527e+00       1.05871959e-11       4.33863286e-10
      9.54500000e-01       0.00000000e+00       0.00000000e+00      -1.32234386e+00      -8.31227153e+00       1.03724716e-11       4.25063885e-10
      9.55000000e-01       0.00000000e+00       0.00000000e+00      -1.31819534e+00      -8.28185551e+00       1.01621022e-11       4.16442949e-10
      9.55500000e-01       0.00000000e+00       0.00000000e+00      -1.31406199e+00      -8.25156663e+00       9.95599948e-12       4.07996859e-10
      9.56000000e-01       0.00000000e+00       0.00000000e+00      -1.30994375e+00      -8.22140427e+00       9.75407682e-12       3.99722068e-10
      9.56500000e-01       0.00000000e+00       0.00000000e+00      -1.30584056e+00      -8.19136786e+00       9.55624944e-12       3.91615102e-10
      9.57000000e-01       0.00000000e+00       0.00000000e+00      -1.30175236e+00      -8.16145680e+00       9.36243431e-12       3.83672558e-10
      9.57500000e-01       0.00000000e+00       0.00000000e+00      -1.29767908e+00      -8.13167049e+00       9.17255004e-12       3.75891101e-10
      9.58000000e-01       0.00000000e+00       0.00000000e+00      -1.29362067e+00      -8.10200836e+00       8.98651691e-12       3.68267463e-10
      9.58500000e-01       0.00000000e+00       0.00000000e+00      -1.28957705e+00      -8.07246982e+00       8.80425681e-12       3.60798444e-10
      9.59000000e-01       0.00000000e+00       0.00000000e+00      -1.28554818e+00      -8.04305429e+00       8.62569322e-12       3.53480908e-10
      9.59500000e-01       0.00000000e+00       0.00000000e+00      -1.28153398e+00      -8.01376120e+00       8.45075116e-12       3.46311783e-10
      9.60000000e-01       0.00000000e+00       0.00000000e+00      -1.27753440e+00      -7.98458997e+00       8.27935720e-12       3.39288058e-10
      9.60500000e-01       0.00000000e+00       0.00000000e+00      -1.27354937e+00      -7.95554004e+00       8.11143936e-12       3.32406785e-10
      9.61000000e-01       0.00000000e+00       0.00000000e+00      -1.26957884e+00      -7.92661084e+00       7.94692715e-12       3.25665075e-10
      9.61500000e-01       0.00000000e+00       0.00000000e+00      -1.26562274e+00      -7.89780179e+00       7.78575150e-12       3.19060096e-10
      9.62000000e-01       0.00000000e+00       0.00000000e+00      -1.26168101e+00      -7.86911235e+00       7.62784473e-12       3.12589077e-10
      9.62500000e-01       0.00000000e+00       0.00000000e+00      -1.25775361e+00      -7.84054196e+00       7.47314055e-12       3.06249300e-10
      9.63000000e-01       0.00000000e+00       0.00000000e+00      -1.25384045e+00      -7.81209005e+00       7.32157400e-12       3.00038103e-10
      9.63500000e-01       0.00000000e+00       0.00000000e+00      -1.24994150e+00      -7.78375607e+00       7.17308145e-12       2.93952878e-10
      9.64000000e-01       0.00000000e+00       0.00000000e+00      -1.24605668e+00      -7.75553948e+00       7.02760056e-12       2.87991071e-10
      9.64500000e-01       0.00000000e+00       0.00000000e+00      -1.24218594e+00      -7.72743973e+00       6.88507023e-12       2.82150178e-10
      9.65000000e-01       0.00000000e+00       0.00000000e+00      -1.23832922e+00      -7.69945628e+00       6.74543063e-12       2.76427747e-10
      9.65500000e-01       0.00000000e+00       0.00000000e+00      -1.23448646e+00      -7.67158857e+00       6.60862314e-12       2.70821376e-10
      9.66000000e-01       0.00000000e+00       0.00000000e+00      -1.23065761e+00      -7.64383609e+00       6.47459031e-12       2.65328711e-10
      9.66500000e-01       0.00000000e+00       0.00000000e+00      -1.22684261e+00      -7.61619828e+00       6.34327586e-12       2.59947445e-10
      9.67000000e-01       0.00000000e+00       0.00000000e+00      -1.22304139e+00      -7.58867462e+00       6.21462467e-12       2.54675319e-10
      9.67500000e-01       0.00000000e+00       0.00000000e+00      -1.21925391e+00      -7.56126457e+00       6.08858272e-12       2.49510120e-10
      9.68000000e-01       0.00000000e+00       0.00000000e+00      -1.21548011e+00      -7.53396762e+00       5.96509709e-12       2.44449679e-10
      9.68500000e-01       0.00000000e+00       0.00000000e+00      -1.21171993e+00      -7.50678323e+00       5.84411594e-12       2.39491871e-10
      9.69000000e-01       0.00000000e+00       0.00000000e+00      -1.20797331e+00      -7.47971088e+00       5.72558846e-12       2.34634615e-10
      9.69500000e-01       0.00000000e+00       0.00000000e+00      -1.20424020e+00      -7.45275006e+00       5.60946490e-12       2.29875872e-10
      9.70000000e-01       0.00000000e+00       0.00000000e+00      -1.20052054e+00      -7.42590024e+00       5.49569651e-12       2.25213643e-10
      9.70500000e-01       0.00000000e+00       0.00000000e+00      -1.19681428e+00      -7.39916091e+00       5.38423550e-12       2.20645971e-10
      9.71000000e-01       0.00000000e+00       0.00000000e+00      -1.19312136e+00      -7.37253157e+00       5.27503510e-12       2.16170938e-10
      9.71500000e-01       0.00000000e+00       0.00000000e+00      -1.18944173e+00      -7.34601170e+00       5.16804944e-12       2.11786666e-10
      9.72000000e-01       0.00000000e+00       0.00000000e+00      -1.18577533e+00      -7.31960080e+00       5.06323361e-12       2.07491313e-10
      9.72500000e-01       0.00000000e+00       0.00000000e+00      -1.18212211e+00      -7.29329836e+00       4.96054360e-12       2.03283077e-10
      9.73000000e-01       0.00000000e+00       0.00000000e+00      -1.17848201e+00      -7.26710388e+00       4.85993631e-12       1.99160190e-10
      9.73500000e-01       0.00000000e+00       0.00000000e+00      -1.17485499e+00      -7.24101687e+00       4.76136948e-12       1.95120921e-10
      9.74000000e-01       0.00000000e+00       0.00000000e+00      -1.17124098e+00      -7.21503683e+00       4.66480173e-12       1.91163575e-10
      9.74500000e-01       0.00000000e+00       0.00000000e+00      -1.16763993e+00      -7.18916326e+00       4.57019253e-12       1.87286490e-10
      9.75000000e-01       0.00000000e+00       0.00000000e+00      -1.16405180e+00      -7.16339568e+00       4.47750214e-12       1.83488038e-10
      9.75500000e-01       0.00000000e+00       0.00000000e+00      -1.16047652e+00      -7.13773359e+00       4.38669165e-12       1.79766624e-10
      9.76000000e-01       0.00000000e+00       0.00000000e+00      -1.15691405e+00      -7.11217651e+00       4.29772294e-12       1.76120686e-10
      9.76500000e-01       0.00000000e+00       0.00000000e+00      -1.15336433e+00      -7.08672397e+00       4.21055864e-12       1.72548693e-10
      9.77000000e-01       0.00000000e+00       0.00000000e+00      -1.14982731e+00      -7.06137547e+00       4.12516217e-12       1.69049146e-10
      9.77500000e-01       0.00000000e+00       0.00000000e+00      -1.14630293e+00      -7.03613053e+00       4.04149767e-12       1.65620574e-10
      9.78000000e-01       0.00000000e+00       0.00000000e+00      -1.14279116e+00      -7.01098870e+00       3.95953000e-12       1.62261540e-10
      9.78500000e-01       0.00000000e+00       0.00000000e+00      -1.13929193e+00      -6.98594948e+00       3.87922477e-12       1.58970631e-10
      9.79000000e-01       0.00000000e+00       0.00000000e+00      -1.13580519e+00      -6.96101241e+00       3.80054825e-12       1.55746467e-10
      9.79500000e-01       0.00000000e+00       0.00000000e+00      -1.13233090e+00      -6.93617702e+00       3.72346741e-12       1.52587694e-10
      9.80000000e-01       0.00000000e+00       0.00000000e+00      -1.12886900e+00      -6.91144284e+00       3.64794988e-12       1.49492986e-10
      9.80500000e-01       0.00000000e+00       0.00000000e+00      -1.12541944e+00      -6.88680941e+00       3.57396396e-12       1.46461043e-10
      9.81000000e-01       0.00000000e+00       0.00000000e+00      -1.12198217e+00      -6.86227627e+00       3.50147859e-12       1.43490592e-10
      9.81500000e-01       0.00000000e+00       0.00000000e+00      -1.11855715e+00      -6.83784297e+00       3.43046333e-12       1.40580387e-10
      9.82000000e-01       0.00000000e+00       0.00000000e+00      -1.11514431e+00      -6.81350903e+00       3.36088836e-12       1.37729205e-10
      9.82500000e-01       0.00000000e+00       0.00000000e+00      -1.11174362e+00      -6.78927401e+00       3.29272448e-12       1.34935849e-10
      9.83000000e-01       0.00000000e+00       0.00000000e+00      -1.10835502e+00      -6.76513746e+00       3.22594307e-12       1.32199147e-10
      9.83500000e-01       0.00000000e+00       0.00000000e+00      -1.10497847e+00      -6.74109893e+00       3.16051609e-12       1.29517949e-10
      9.84000000e-01       0.00000000e+00       0.00000000e+00      -1.10161391e+00      -6.71715796e+00       3.09641606e-12       1.26891130e-10
      9.84500000e-01       0.00000000e+00       0.00000000e+00      -1.09826129e+00      -6.69331412e+00       3.03361608e-12       1.24317587e-10
      9.85000000e-01       0.00000000e+00       0.00000000e+00      -1.09492058e+00      -6.66956696e+00       2.97208977e-12       1.21796239e-10
      9.85500000e-01       0.00000000e+00       0.00000000e+00      -1.09159171e+00      -6.64591604e+00       2.91181131e-12       1.19326028e-10
      9.86000000e-01       0.00000000e+00       0.00000000e+00      -1.08827464e+00      -6.62236091e+00       2.85275540e-12       1.16905916e-10
      9.86500000e-01       0.00000000e+00       0.00000000e+00      -1.08496933e+00      -6.59890116e+00       2.79489722e-12       1.14534888e-10
      9.87000000e-01       0.00000000e+00       0.00000000e+00      -1.08167573e+00      -6.57553633e+00       2.73821249e-12       1.12211948e-10
      9.87500000e-01       0.00000000e+00       0.00000000e+00      -1.07839378e+00      -6.55226600e+00       2.68267742e-12       1.09936121e-10
      9.88000000e-01       0.00000000e+00       0.00000000e+00      -1.07512344e+00      -6.52908975e+00       2.62826868e-12       1.07706450e-10
      9.88500000e-01       0.00000000e+00       0.00000000e+00      -1.07186467e+00      -6.50600713e+00       2.57496343e-12       1.05522001e-10
      9.89000000e-01       0.00000000e+00       0.00000000e+00      -1.06861742e+00      -6.48301773e+00       2.52273929e-12       1.03381856e-10
      9.89500000e-01       0.00000000e+00       0.00000000e+00      -1.06538164e+00      -6.46012112e+00       2.47157434e-12       1.01285116e-10
      9.90000000e-01       0.00000000e+00       0.00000000e+00      -1.06215729e+00      -6.43731688e+00       2.42144709e-12       9.92309017e-11
      9.90500000e-01       0.00000000e+00       0.00000000e+00      -1.05894431e+00      -6.41460460e+00       2.37233650e-12       9.72183496e-11
      9.91000000e-01       0.00000000e+00       0.00000000e+00      -1.05574267e+00      -6.39198385e+00       2.32422194e-12       9.52466150e-11
      9.91500000e-01       0.00000000e+00       0.00000000e+00      -1.05255231e+00      -6.36945422e+00       2.27708322e-12       9.33148702e-11
      9.92000000e-01       0.00000000e+00       0.00000000e+00      -1.04937320e+00      -6.34701530e+00       2.23090054e-12       9.14223040e-11
      9.92500000e-01       0.00000000e+00       0.00000000e+00      -1.04620528e+00      -6.32466668e+00       2.18565451e-12       8.95681220e-11
      9.93000000e-01       0.00000000e+00       0.00000000e+00      -1.04304851e+00      -6.30240794e+00       2.14132615e-12       8.77515456e-11
      9.93500000e-01       0.00000000e+00       0.00000000e+00      -1.03990286e+00      -6.28023869e+00       2.09789683e-12       8.59718120e-11
      9.94000000e-01       0.00000000e+00       0.00000000e+00      -1.03676826e+00      -6.25815852e+00       2.05534832e-12       8.42281742e-11
      9.94500000e-01       0.00000000e+00       0.00000000e+00      -1.03364468e+00      -6.23616702e+00       2.01366276e-12       8.25198999e-11
      9.95000000e-01       0.00000000e+00       0.00000000e+00      -1.03053208e+00      -6.21426380e+00       1.97282265e-12       8.08462720e-11
      9.95500000e-01       0.00000000e+00       0.00000000e+00      -1.02743041e+00      -6.19244845e+00       1.93281083e-12       7.92065879e-11
      9.96000000e-01       0.00000000e+00       0.00000000e+00      -1.02433962e+00      -6.17072058e+00       1.89361052e-12       7.76001589e-11
      9.96500000e-01       0.00000000e+00       0.00000000e+00      -1.02125967e+00      -6.14907980e+00       1.85520524e-12       7.60263108e-11
      9.97000000e-01       0.00000000e+00       0.00000000e+00      -1.01819052e+00      -6.12752571e+00       1.81757888e-12       7.44843827e-11
      9.97500000e-01       0.00000000e+00       0.00000000e+00      -1.01513213e+00      -6.10605792e+00       1.78071565e-12       7.29737272e-11
      9.98000000e-01       0.00000000e+00       0.00000000e+00      -1.01208445e+00      -6.08467605e+00       1.74460005e-12       7.14937101e-11
      9.98500000e-01       0.00000000e+00       0.00000000e+00      -1.00904744e+00      -6.06337971e+00       1.70921693e-12       7.00437100e-11
      9.99000000e-01       0.00000000e+00       0.00000000e+00      -1.00602106e+00      -6.04216851e+00       1.67455144e-12       6.86231180e-11
      9.99500000e-01       0.00000000e+00       0.00000000e+00      -1.00300526e+00      -6.02104206e+00       1.64058901e-12       6.72313378e-11
      1.00000000e+00       0.00000000e+00       0.00000000e+00      -1.00000000e+00      -6.00000000e+00       1.60731540e-12       6.58677850e-11
      1.00050000e+00       0.00000000e+00       0.00000000e+00      -9.97005243e-01      -5.97904194e+00       1.57471662e-12       6.45318871e-11
      1.00100000e+00       0.00000000e+00       0.00000000e+00      -9.94020944e-01      -5.95816750e+00       1.54277900e-12       6.32230832e-11
      1.00150000e+00       0.00000000e+00       0.00000000e+00      -9.91047062e-01      -5.93737631e+00       1.51148911e-12       6.19408239e-11
      1.00200000e+00       0.00000000e+00       0.00000000e+00      -9.88083554e-01      -5.91666799e+00       1.48083384e-12       6.06845706e-11
      1.00250000e+00       0.00000000e+00       0.00000000e+00      -9.85130380e-01      -5.89604217e+00       1.45080030e-12       5.94537961e-11
      1.00300000e+00       0.00000000e+00       0.00000000e+00      -9.82187498e-01      -5.87549849e+00       1.42137588e-12       5.82479836e-11
      1.00350000e+00       0.00000000e+00       0.00000000e+00      -9.79254868e-01      -5.85503658e+00       1.39254824e-12       5.70666267e-11
      1.00400000e+00       0.00000000e+00       0.00000000e+00      -9.76332448e-01      -5.83465606e+00       1.36430526e-12       5.59092296e-11
      1.00450000e+00       0.00000000e+00       0.00000000e+00      -9.73420198e-01      -5.81435658e+00       1.33663509e-12       5.47753062e-11
      1.00500000e+00       0.00000000e+00       0.00000000e+00      -9.70518078e-01      -5.79413778e+00       1.30952612e-12       5.36643805e-11
      1.00550000e+00       0.00000000e+00       0.00000000e+00      -9.67626047e-01      -5.77399929e+00       1.28296696e-12       5.25759860e-11
      1.00600000e+00       0.00000000e+00       0.00000000e+00      -9.64744065e-01      -5.75394075e+00       1.25694646e-12       5.15096658e-11
      1.00650000e+00       0.00000000e+00       0.00000000e+00      -9.61872093e-01      -5.73396181e+00       1.23145369e-12       5.04649722e-11
      1.00700000e+00       0.00000000e+00       0.00000000e+00      -9.59010090e-01      -5.71406211e+00       1.20647795e-12       4.94414665e-11
      1.00750000e+00       0.00000000e+00       0.00000000e+00      -9.56158018e-01      -5.69424130e+00       1.18200876e-12       4.84387191e-11
      1.00800000e+00       0.00000000e+00       0.00000000e+00      -9.53315836e-01      -5.67449902e+00       1.15803584e-12       4.74563089e-11
      1.00850000e+00       0.00000000e+00       0.00000000e+00      -9.50483506e-01      -5.65483494e+00       1.13454913e-12       4.64938235e-11
      1.00900000e+00       0.00000000e+00       0.00000000e+00      -9.47660988e-01      -5.63524869e+00       1.11153877e-12       4.55508587e-11
      1.00950000e+00       0.00000000e+00       0.00000000e+00      -9.44848244e-01      -5.61573994e+00       1.08899509e-12       4.46270187e-11
      1.01000000e+00       0.00000000e+00       0.00000000e+00      -9.42045235e-01      -5.59630833e+00       1.06690863e-12       4.37219155e-11
      1.01050000e+00       0.00000000e+00       0.00000000e+00      -9.39251923e-01      -5.57695353e+00       1.04527011e-12       4.28351692e-11
      1.01100000e+00       0.00000000e+00       0.00000000e+00      -9.36468269e-01      -5.55767519e+00       1.02407046e-12       4.19664074e-11
      1.01150000e+00       0.00000000e+00       0.00000000e+00      -9.33694235e-01      -5.53847297e+00       1.00330077e-12       4.11152655e-11
      1.01200000e+00       0.00000000e+00       0.00000000e+00      -9.30929783e-01      -5.51934654e+00       9.82952317e-13       4.02813860e-11
      1.01250000e+00       0.00000000e+00       0.00000000e+00      -9.28174876e-01      -5.50029556e+00       9.63016563e-13       3.94644188e-11
      1.01300000e+00       0.00000000e+00       0.00000000e+00      -9.25429475e-01      -5.48131970e+00       9.43485137e-13       3.86640209e-11
      1.01350000e+00       0.00000000e+00       0.00000000e+00      -9.22693544e-01      -5.46241861e+00       9.24349837e-13       3.78798563e-11
      1.01400000e+00       0.00000000e+00       0.00000000e+00      -9.19967044e-01      -5.44359198e+00       9.05602630e-13       3.71115958e-11
      1.01450000e+00       0.00000000e+00       0.00000000e+00      -9.17249940e-01      -5.42483946e+00       8.87235644e-13       3.63589167e-11
      1.01500000e+00       0.00000000e+00       0.00000000e+00      -9.14542193e-01      -5.40616074e+00       8.69241169e-13       3.56215031e-11
      1.01550000e+00       0.00000000e+00       0.00000000e+00      -9.11843767e-01      -5.38755549e+00       8.51611649e-13       3.48990454e-11
      1.01600000e+00       0.00000000e+00       0.00000000e+00      -9.09154625e-01      -5.36902338e+00       8.34339682e-13       3.41912402e-11
      1.01650000e+00       0.00000000e+00       0.00000000e+00      -9.06474731e-01      -5.35056408e+00       8.17418016e-13       3.34977903e-11
      1.01700000e+00       0.00000000e+00       0.00000000e+00      -9.03804049e-01      -5.33217728e+00       8.00839547e-13       3.28184046e-11
      1.01750000e+00       0.00000000e+00       0.00000000e+00      -9.01142542e-01      -5.31386265e+00       7.84597315e-13       3.21527980e-11
      1.01800000e+00       0.00000000e+00       0.00000000e+00      -8.98490174e-01      -5.29561989e+00       7.68684499e-13       3.15006908e-11
      1.01850000e+00       0.00000000e+00       0.00000000e+00      -8.95846910e-01      -5.27744866e+00       7.53094420e-13       3.08618093e-11
      1.01900000e+00       0.00000000e+00       0.00000000e+00      -8.93212714e-01      -5.25934866e+00       7.37820531e-13       3.02358853e-11
      1.01950000e+00       0.00000000e+00       0.00000000e+00      -8.90587549e-01      -5.24131956e+00       7.22856419e-13       2.96226560e-11
      1.02000000e+00       0.00000000e+00       0.00000000e+00      -8.87971382e-01      -5.22336107e+00       7.08195802e-13       2.90218640e-11
      1.02050000e+00       0.00000000e+00       0.00000000e+00      -8.85364177e-01      -5.20547287e+00       6.93832524e-13       2.84332568e-11
      1.02100000e+00       0.00000000e+00       0.00000000e+00      -8.82765898e-01      -5.18765464e+00       6.79760555e-13       2.78565876e-11
      1.02150000e+00       0.00000000e+00       0.00000000e+00      -8.80176510e-01      -5.16990608e+00       6.65973987e-13       2.72916140e-11
      1.02200000e+00       0.00000000e+00       0.00000000e+00      -8.77595980e-01      -5.15222689e+00       6.52467032e-13       2.67380990e-11
      1.02250000e+00       0.00000000e+00       0.00000000e+00      -8.75024272e-01      -5.13461675e+00       6.39234017e-13       2.61958100e-11
      1.02300000e+00       0.00000000e+00       0.00000000e+00      -8.72461352e-01      -5.11707538e+00       6.26269388e-13       2.56645195e-11
      1.02350000e+00       0.00000000e+00       0.00000000e+00      -8.69907185e-01      -5.09960245e+00       6.13567702e-13       2.51440044e-11
      1.02400000e+00       0.00000000e+00       0.00000000e+00      -8.67361738e-01      -5.08219768e+00       6.01123625e-13       2.46340461e-11
      1.02450000e+00       0.00000000e+00       0.00000000e+00      -8.64824976e-01      -5.06486077e+00       5.88931932e-13       2.41344306e-11
      1.02500000e+00       0.00000000e+00       0.00000000e+00      -8.62296866e-01      -5.04759141e+00       5.76987505e-13       2.36449480e-11
      1.02550000e+00       0.00000000e+00       0.00000000e+00      -8.59777374e-01      -5.03038931e+00       5.65285329e-13       2.31653928e-11
      1.02600000e+00       0.00000000e+00       0.00000000e+00      -8.57266465e-01      -5.01325418e+00       5.53820491e-13       2.26955637e-11
      1.02650000e+00       0.00000000e+00       0.00000000e+00      -8.54764108e-01      -4.99618573e+00       5.42588178e-13       2.22352635e-11
      1.02700000e+00       0.00000000e+00       0.00000000e+00      -8.52270269e-01      -4.97918365e+00       5.31583672e-13       2.17842989e-11
      1.02750000e+00       0.00000000e+00       0.00000000e+00      -8.49784914e-01      -4.96224767e+00       5.20802354e-13       2.13424805e-11
      1.02800000e+00       0.00000000e+00       0.00000000e+00      -8.47308010e-01      -4.94537749e+00       5.10239698e-13       2.09096228e-11
      1.02850000e+00       0.00000000e+00       0.00000000e+00      -8.44839525e-01      -4.92857283e+00       4.99891268e-13       2.04855442e-11
      1.02900000e+00       0.00000000e+00       0.00000000e+00      -8.42379426e-01      -4.91183339e+00       4.89752720e-13       2.00700665e-11
      1.02950000e+00       0.00000000e+00       0.00000000e+00      -8.39927681e-01      -4.89515890e+00       4.79819797e-13       1.96630153e-11
      1.03000000e+00       0.00000000e+00       0.00000000e+00      -8.37484257e-01      -4.87854907e+00       4.70088329e-13       1.92642197e-11
      1.03050000e+00       0.00000000e+00       0.00000000e+00      -8.35049121e-01      -4.86200362e+00       4.60554230e-13       1.88735123e-11
      1.03100000e+00       0.00000000e+00       0.00000000e+00      -8.32622242e-01      -4.84552226e+00       4.51213496e-13       1.84907291e-11
      1.03150000e+00       0.00000000e+00       0.00000000e+00      -8.30203588e-01      -4.82910473e+00       4.42062207e-13       1.81157092e-11
      1.03200000e+00       0.00000000e+00       0.00000000e+00      -8.27793127e-01      -4.81275074e+00       4.33096519e-13       1.77482954e-11
      1.03250000e+00       0.00000000e+00       0.00000000e+00      -8.25390827e-01      -4.79646001e+00       4.24312669e-13       1.73883332e-11
      1.03300000e+00       0.00000000e+00       0.00000000e+00      -8.22996657e-01      -4.78023227e+00       4.15706969e-13       1.70356716e-11
      1.03350000e+00       0.00000000e+00       0.00000000e+00      -8.20610584e-01      -4.76406725e+00       4.07275806e-13       1.66901625e-11
      1.03400000e+00       0.00000000e+00       0.00000000e+00      -8.18232579e-01      -4.74796467e+00       3.99015639e-13       1.63516609e-11
      1.03450000e+00       0.00000000e+00       0.00000000e+00      -8.15862609e-01      -4.73192427e+00       3.90923001e-13       1.60200246e-11
      1.03500000e+00       0.00000000e+00       0.00000000e+00      -8.13500644e-01      -4.71594576e+00       3.82994493e-13       1.56951143e-11
      1.03550000e+00       0.00000000e+00       0.00000000e+00      -8.11146653e-01      -4.70002889e+00       3.75226788e-13       1.53767938e-11
      1.03600000e+00       0.00000000e+00       0.00000000e+00      -8.08800605e-01      -4.68417339e+00       3.67616624e-13       1.50649292e-11
      1.03650000e+00       0.00000000e+00       0.00000000e+00      -8.06462470e-01      -4.66837898e+00       3.60160805e-13       1.47593898e-11
      1.03700000e+00       0.00000000e+00       0.00000000e+00      -8.04132216e-01      -4.65264542e+00       3.52856201e-13       1.44600471e-11
      1.03750000e+00       0.00000000e+00       0.00000000e+00      -8.01809814e-01      -4.63697242e+00       3.45699746e-13       1.41667756e-11
      1.03800000e+00       0.00000000e+00       0.00000000e+00      -7.99495234e-01      -4.62135973e+00       3.38688434e-13       1.38794520e-11
      1.03850000e+00       0.00000000e+00       0.00000000e+00      -7.97188444e-01      -4.60580709e+00       3.31819323e-13       1.35979558e-11
      1.03900000e+00       0.00000000e+00       0.00000000e+00      -7.94889417e-01      -4.59031424e+00       3.25089527e-13       1.33221688e-11
      1.03950000e+00       0.00000000e+00       0.00000000e+00      -7.92598120e-01      -4.57488092e+00       3.18496221e-13       1.30519752e-11
      1.04000000e+00       0.00000000e+00       0.00000000e+00      -7.90314526e-01      -4.55950688e+00       3.12036638e-13       1.27872614e-11
      1.04050000e+00       0.00000000e+00       0.00000000e+00      -7.88038604e-01      -4.54419185e+00       3.05708065e-13       1.25279165e-11
      1.04100000e+00       0.00000000e+00       0.00000000e+00      -7.85770324e-01      -4.52893559e+00       2.99507845e-13       1.22738315e-11
      1.04150000e+00       0.00000000e+00       0.00000000e+00      -7.83509658e-01      -4.51373783e+00       2.93433375e-13       1.20248997e-11
      1.04200000e+00       0.00000000e+00       0.00000000e+00      -7.81256577e-01      -4.49859833e+00       2.87482104e-13       1.17810166e-11
      1.04250000e+00       0.00000000e+00       0.00000000e+00      -7.79011050e-01      -4.48351684e+00       2.81651534e-13       1.15420799e-11
      1.04300000e+00       0.00000000e+00       0.00000000e+00      -7.76773050e-01      -4.46849310e+00       2.75939217e-13       1.13079891e-11
      1.04350000e+00       0.00000000e+00       0.00000000e+00      -7.74542547e-01      -4.45352687e+00       2.70342754e-13       1.10786460e-11
      1.04400000e+00       0.00000000e+00       0.00000000e+00      -7.72319514e-01      -4.43861789e+00       2.64859795e-13       1.08539544e-11
      1.04450000e+00       0.00000000e+00       0.00000000e+00      -7.70103920e-01      -4.42376594e+00       2.59488040e-13       1.06338199e-11
      1.04500000e+00       0.00000000e+00       0.00000000e+00      -7.67895738e-01      -4.40897075e+00       2.54225231e-13       1.04181500e-11
      1.04550000e+00       0.00000000e+00       0.00000000e+00      -7.65694940e-01      -4.39423208e+00       2.49069161e-13       1.02068542e-11
      1.04600000e+00       0.00000000e+00       0.00000000e+00      -7.63501497e-01      -4.37954969e+00       2.44017663e-13       9.99984382e-12
      1.04650000e+00       0.00000000e+00       0.00000000e+00      -7.61315381e-01      -4.36492335e+00       2.39068617e-13       9.79703193e-12
      1.04700000e+00       0.00000000e+00       0.00000000e+00      -7.59136564e-01      -4.35035280e+00       2.34219945e-13       9.59833336e-12
      1.04750000e+00       0.00000000e+00       0.00000000e+00      -7.56965019e-01      -4.33583782e+00       2.29469612e-13       9.40366470e-12
      1.04800000e+00       0.00000000e+00       0.00000000e+00      -7.54800717e-01      -4.32137815e+00       2.24815623e-13       9.21294422e-12
      1.04850000e+00       0.00000000e+00       0.00000000e+00      -7.52643631e-01      -4.30697357e+00       2.20256023e-13       9.02609183e-12
      1.04900000e+00       0.00000000e+00       0.00000000e+00      -7.50493734e-01      -4.29262384e+00       2.15788899e-13       8.84302909e-12
      1.04950000e+00       0.00000000e+00       0.00000000e+00      -7.48350999e-01      -4.27832872e+00       2.11412375e-13       8.66367914e-12
      1.05000000e+00       0.00000000e+00       0.00000000e+00      -7.46215397e-01      -4.26408798e+00       2.07124614e-13       8.48796668e-12
      1.05050000e+00       0.00000000e+00       0.00000000e+00      -7.44086902e-01      -4.24990139e+00       2.02923815e-13       8.31581793e-12
      1.05100000e+00       0.00000000e+00       0.00000000e+00      -7.41965486e-01      -4.23576871e+00       1.98808214e-13       8.14716061e-12
      1.05150000e+00       0.00000000e+00       0.00000000e+00      -7.39851124e-01      -4.22168972e+00       1.94776084e-13       7.98192392e-12
      1.05200000e+00       0.00000000e+00       0.00000000e+00      -7.37743788e-01      -4.20766419e+00       1.90825732e-13       7.82003848e-12
      1.05250000e+00       0.00000000e+00       0.00000000e+00      -7.35643451e-01      -4.19369188e+00       1.86955498e-13       7.66143632e-12
      1.05300000e+00       0.00000000e+00       0.00000000e+00      -7.33550087e-01      -4.17977258e+00       1.83163759e-13       7.50605085e-12
      1.05350000e+00       0.00000000e+00       0.00000000e+00      -7.31463669e-01      -4.16590604e+00       1.79448922e-13       7.35381683e-12
      1.05400000e+00       0.00000000e+00       0.00000000e+00      -7.29384172e-01      -4.15209206e+00       1.75809428e-13       7.20467035e-12
      1.05450000e+00       0.00000000e+00       0.00000000e+00      -7.27311569e-01      -4.13833040e+00       1.72243748e-13       7.05854878e-12
      1.05500000e+00       0.00000000e+00       0.00000000e+00      -7.25245833e-01      -4.12462085e+00       1.68750385e-13       6.91539078e-12
      1.05550000e+00       0.00000000e+00       0.00000000e+00      -7.23186939e-01      -4.11096318e+00       1.65327873e-13       6.77513624e-12
      1.05600000e+00       0.00000000e+00       0.00000000e+00      -7.21134861e-01      -4.09735717e+00       1.61974775e-13       6.63772627e-12
      1.05650000e+00       0.00000000e+00       0.00000000e+00      -7.19089573e-01      -4.08380259e+00       1.58689682e-13       6.50310318e-12
      1.05700000e+00       0.00000000e+00       0.00000000e+00      -7.17051050e-01      -4.07029924e+00       1.55471216e-13       6.37121045e-12
      1.05750000e+00       0.00000000e+00       0.00000000e+00      -7.15019266e-01      -4.05684690e+00       1.52318026e-13       6.24199271e-12
      1.05800000e+00       0.00000000e+00       0.00000000e+00      -7.12994195e-01      -4.04344534e+00       1.49228787e-13       6.11539569e-12
      1.05850000e+00       0.00000000e+00       0.00000000e+00      -7.10975812e-01      -4.03009435e+00       1.46202202e-13       5.99136625e-12
      1.05900000e+00       0.00000000e+00       0.00000000e+00      -7.08964092e-01      -4.01679372e+00       1.43237001e-13       5.86985232e-12
      1.05950000e+00       0.00000000e+00       0.00000000e+00      -7.06959010e-01      -4.00354324e+00       1.40331939e-13       5.75080287e-12
      1.06000000e+00       0.00000000e+00       0.00000000e+00      -7.04960540e-01      -3.99034268e+00       1.37485796e-13       5.63416793e-12
      1.06050000e+00       0.00000000e+00       0.00000000e+00      -7.02968659e-01      -3.97719185e+00       1.34697377e-13       5.51989852e-12
      1.06100000e+00       0.00000000e+00       0.00000000e+00      -7.00983340e-01      -3.96409052e+00       1.31965511e-13       5.40794666e-12
      1.06150000e+00       0.00000000e+00       0.00000000e+00      -6.99004560e-01      -3.95103849e+00       1.29289052e-13       5.29826535e-12
      1.06200000e+00       0.00000000e+00       0.00000000e+00      -6.97032294e-01      -3.93803556e+00       1.26666875e-13       5.19080855e-12
      1.06250000e+00       0.00000000e+00       0.00000000e+00      -6.95066516e-01      -3.92508150e+00       1.24097880e-13       5.08553113e-12
      1.06300000e+00       0.00000000e+00       0.00000000e+00      -6.93107204e-01      -3.91217613e+00       1.21580988e-13       4.98238890e-12
      1.06350000e+00       0.00000000e+00       0.00000000e+00      -6.91154332e-01      -3.89931922e+00       1.19115143e-13       4.88133855e-12
      1.06400000e+00       0.00000000e+00       0.00000000e+00      -6.89207877e-01      -3.88651058e+00       1.16699308e-13       4.78233765e-12
      1.06450000e+00       0.00000000e+00       0.00000000e+00      -6.87267814e-01      -3.87375001e+00       1.14332470e-13       4.68534464e-12
      1.06500000e+00       0.00000000e+00       0.00000000e+00      -6.85334119e-01      -3.86103729e+00       1.12013636e-13       4.59031879e-12
      1.06550000e+00       0.00000000e+00       0.00000000e+00      -6.83406768e-01      -3.84837223e+00       1.09741830e-13       4.49722021e-12
      1.06600000e+00       0.00000000e+00       0.00000000e+00      -6.81485739e-01      -3.83575463e+00       1.07516101e-13       4.40600981e-12
      1.06650000e+00       0.00000000e+00       0.00000000e+00      -6.79571006e-01      -3.82318428e+00       1.05335512e-13       4.31664930e-12
      1.06700000e+00       0.00000000e+00       0.00000000e+00      -6.77662547e-01      -3.81066099e+00       1.03199149e-13       4.22910115e-12
      1.06750000e+00       0.00000000e+00       0.00000000e+00      -6.75760337e-01      -3.79818456e+00       1.01106115e-13       4.14332860e-12
      1.06800000e+00       0.00000000e+00       0.00000000e+00      -6.73864354e-01      -3.78575480e+00       9.90555309e-14       4.05929566e-12
      1.06850000e+00       0.00000000e+00       0.00000000e+00      -6.71974575e-01      -3.77337150e+00       9.70465356e-14       3.97696703e-12
      1.06900000e+00       0.00000000e+00       0.00000000e+00      -6.70090975e-01      -3.76103447e+00       9.50782856e-14       3.89630815e-12
      1.06950000e+00       0.00000000e+00       0.00000000e+00      -6.68213532e-01      -3.74874352e+00       9.31499548e-14       3.81728515e-12
      1.07000000e+00       0.00000000e+00       0.00000000e+00      -6.66342224e-01      -3.73649845e+00       9.12607334e-14       3.73986485e-12
      1.07050000e+00       0.00000000e+00       0.00000000e+00      -6.64477026e-01      -3.72429907e+00       8.94098282e-14       3.66401476e-12
      1.07100000e+00       0.00000000e+00       0.00000000e+00      -6.62617917e-01      -3.71214519e+00       8.75964622e-14       3.58970302e-12
      1.07150000e+00       0.00000000e+00       0.00000000e+00      -6.60764874e-01      -3.70003662e+00       8.58198740e-14       3.51689844e-12
      1.07200000e+00       0.00000000e+00       0.00000000e+00      -6.58917873e-01      -3.68797317e+00       8.40793177e-14       3.44557044e-12
      1.07250000e+00       0.00000000e+00       0.00000000e+00      -6.57076893e-01      -3.67595465e+00       8.23740625e-14       3.37568908e-12
      1.07300000e+00       0.00000000e+00       0.00000000e+00      -6.55241911e-01      -3.66398086e+00       8.07033924e-14       3.30722502e-12
      1.07350000e+00       0.00000000e+00       0.00000000e+00      -6.53412905e-01      -3.65205163e+00       7.90666060e-14       3.24014951e-12
      1.07400000e+00       0.00000000e+00       0.00000000e+00      -6.51589852e-01      -3.64016677e+00       7.74630162e-14       3.17443440e-12
      1.07450000e+00       0.00000000e+00       0.00000000e+00      -6.49772731e-01      -3.62832609e+00       7.58919495e-14       3.11005209e-12
      1.07500000e+00       0.00000000e+00       0.00000000e+00      -6.47961518e-01      -3.61652941e+00       7.43527464e-14       3.04697555e-12
      1.07550000e+00       0.00000000e+00       0.00000000e+00      -6.46156194e-01      -3.60477653e+00       7.28447607e-14       2.98517829e-12
      1.07600000e+00       0.00000000e+00       0.00000000e+00      -6.44356735e-01      -3.59306729e+00       7.13673593e-14       2.92463438e-12
      1.07650000e+00       0.00000000e+00       0.00000000e+00      -6.42563119e-01      -3.58140150e+00       6.99199217e-14       2.86531839e-12
      1.07700000e+00       0.00000000e+00       0.00000000e+00      -6.40775326e-01      -3.56977897e+00       6.85018404e-14       2.80720542e-12
      1.07750000e+00       0.00000000e+00       0.00000000e+00      -6.38993333e-01      -3.55819953e+00       6.71125198e-14       2.75027106e-12
      1.07800000e+00       0.00000000e+00       0.00000000e+00      -6.37217119e-01      -3.54666300e+00       6.57513768e-14       2.69449142e-12
      1.07850000e+00       0.00000000e+00       0.00000000e+00      -6.35446663e-01      -3.53516920e+00       6.44178399e-14       2.63984308e-12
      1.07900000e+00       0.00000000e+00       0.00000000e+00      -6.33681943e-01      -3.52371794e+00       6.31113490e-14       2.58630308e-12
      1.07950000e+00       0.00000000e+00       0.00000000e+00      -6.31922938e-01      -3.51230906e+00       6.18313558e-14       2.53384896e-12
      1.08000000e+00       0.00000000e+00       0.00000000e+00      -6.30169627e-01      -3.50094237e+00       6.05773228e-14       2.48245869e-12
      1.08050000e+00       0.00000000e+00       0.00000000e+00      -6.28421989e-01      -3.48961771e+00       5.93487234e-14       2.43211069e-12
      1.08100000e+00       0.00000000e+00       0.00000000e+00      -6.26680002e-01      -3.47833489e+00       5.81450419e-14       2.38278382e-12
      1.08150000e+00       0.00000000e+00       0.00000000e+00      -6.24943647e-01      -3.46709374e+00       5.69657729e-14       2.33445737e-12
      1.08200000e+00       0.00000000e+00       0.00000000e+00      -6.23212902e-01      -3.45589409e+00       5.58104212e-14       2.28711106e-12
      1.08250000e+00       0.00000000e+00       0.00000000e+00      -6.21487746e-01      -3.44473577e+00       5.46785018e-14       2.24072500e-12
      1.08300000e+00       0.00000000e+00       0.00000000e+00      -6.19768159e-01      -3.43361861e+00       5.35695394e-14       2.19527972e-12
      1.08350000e+00       0.00000000e+00       0.00000000e+00      -6.18054120e-01      -3.42254243e+00       5.24830684e-14       2.15075614e-12
      1.08400000e+00       0.00000000e+00       0.00000000e+00      -6.16345610e-01      -3.41150706e+00       5.14186327e-14       2.10713557e-12
      1.08450000e+00       0.00000000e+00       0.00000000e+00      -6.14642607e-01      -3.40051235e+00       5.03757854e-14       2.06439969e-12
      1.08500000e+00       0.00000000e+00       0.00000000e+00      -6.12945091e-01      -3.38955810e+00       4.93540886e-14       2.02253055e-12
      1.08550000e+00       0.00000000e+00       0.00000000e+00      -6.11253042e-01      -3.37864417e+00       4.83531133e-14       1.98151058e-12
      1.08600000e+00       0.00000000e+00       0.00000000e+00      -6.09566440e-01      -3.36777039e+00       4.73724394e-14       1.94132256e-12
      1.08650000e+00       0.00000000e+00       0.00000000e+00      -6.07885265e-01      -3.35693657e+00       4.64116549e-14       1.90194962e-12
      1.08700000e+00       0.00000000e+00       0.00000000e+00      -6.06209497e-01      -3.34614258e+00       4.54703567e-14       1.86337522e-12
      1.08750000e+00       0.00000000e+00       0.00000000e+00      -6.04539115e-01      -3.33538822e+00       4.45481493e-14       1.82558316e-12
      1.08800000e+00       0.00000000e+00       0.00000000e+00      -6.02874102e-01      -3.32467336e+00       4.36446457e-14       1.78855758e-12
      1.08850000e+00       0.00000000e+00       0.00000000e+00      -6.01214436e-01      -3.31399781e+00       4.27594666e-14       1.75228294e-12
      1.08900000e+00       0.00000000e+00       0.00000000e+00      -5.99560097e-01      -3.30336142e+00       4.18922402e-14       1.71674400e-12
      1.08950000e+00       0.00000000e+00       0.00000000e+00      -5.97911068e-01      -3.29276403e+00       4.10426025e-14       1.68192585e-12
      1.09000000e+00       0.00000000e+00       0.00000000e+00      -5.96267327e-01      -3.28220547e+00       4.02101967e-14       1.64781386e-12
      1.09050000e+00       0.00000000e+00       0.00000000e+00      -5.94628856e-01      -3.27168559e+00       3.93946733e-14       1.61439371e-12
      1.09100000e+00       0.00000000e+00       0.00000000e+00      -5.92995635e-01      -3.26120422e+00       3.85956900e-14       1.58165138e-12
      1.09150000e+00       0.00000000e+00       0.00000000e+00      -5.91367645e-01      -3.25076122e+00       3.78129112e-14       1.54957310e-12
      1.09200000e+00       0.00000000e+00       0.00000000e+00      -5.89744867e-01      -3.24035641e+00       3.70460084e-14       1.51814543e-12
      1.09250000e+00       0.00000000e+00       0.00000000e+00      -5.88127282e-01      -3.22998965e+00       3.62946596e-14       1.48735515e-12
      1.09300000e+00       0.00000000e+00       0.00000000e+00      -5.86514871e-01      -3.21966078e+00       3.55585492e-14       1.45718935e-12
      1.09350000e+00       0.00000000e+00       0.00000000e+00      -5.84907615e-01      -3.20936963e+00       3.48373683e-14       1.42763535e-12
      1.09400000e+00       0.00000000e+00       0.00000000e+00      -5.83305495e-01      -3.19911606e+00       3.41308140e-14       1.39868076e-12
      1.09450000e+00       0.00000000e+00       0.00000000e+00      -5.81708493e-01      -3.18889992e+00       3.34385896e-14       1.37031340e-12
      1.09500000e+00       0.00000000e+00       0.00000000e+00      -5.80116589e-01      -3.17872104e+00       3.27604047e-14       1.34252138e-12
      1.09550000e+00       0.00000000e+00       0.00000000e+00      -5.78529766e-01      -3.16857927e+00       3.20959743e-14       1.31529303e-12
      1.09600000e+00       0.00000000e+00       0.00000000e+00      -5.76948004e-01      -3.15847447e+00       3.14450196e-14       1.28861690e-12
      1.09650000e+00       0.00000000e+00       0.00000000e+00      -5.75371285e-01      -3.14840649e+00       3.08072672e-14       1.26248181e-12
      1.09700000e+00       0.00000000e+00       0.00000000e+00      -5.73799591e-01      -3.13837516e+00       3.01824495e-14       1.23687678e-12
      1.09750000e+00       0.00000000e+00       0.00000000e+00      -5.72232904e-01      -3.12838034e+00       2.95703039e-14       1.21179105e-12
      1.09800000e+00       0.00000000e+00       0.00000000e+00      -5.70671205e-01      -3.11842188e+00       2.89705736e-14       1.18721411e-12
      1.09850000e+00       0.00000000e+00       0.00000000e+00      -5.69114476e-01      -3.10849964e+00       2.83830067e-14       1.16313562e-12
      1.09900000e+00       0.00000000e+00       0.00000000e+00      -5.67562699e-01      -3.09861346e+00       2.78073566e-14       1.13954547e-12
      1.09950000e+00       0.00000000e+00       0.00000000e+00      -5.66015857e-01      -3.08876320e+00       2.72433815e-14       1.11643377e-12
      1.10000000e+00       0.00000000e+00       0.00000000e+00      -5.64473930e-01      -3.07894871e+00       2.66908447e-14       1.09379082e-12
      1.10050000e+00       0.00000000e+00       0.00000000e+00      -5.62936902e-01      -3.06916984e+00       2.61495142e-14       1.07160709e-12
      1.10100000e+00       0.00000000e+00       0.00000000e+00      -5.61404754e-01      -3.05942645e+00       2.56191626e-14       1.04987328e-12
      1.10150000e+00       0.00000000e+00       0.00000000e+00      -5.59877470e-01      -3.04971840e+00       2.50995674e-14       1.02858027e-12
      1.10200000e+00       0.00000000e+00       0.00000000e+00      -5.58355030e-01      -3.04004554e+00       2.45905104e-14       1.00771912e-12
      1.10250000e+00       0.00000000e+00       0.00000000e+00      -5.56837418e-01      -3.03040772e+00       2.40917778e-14       9.87281054e-13
      1.10300000e+00       0.00000000e+00       0.00000000e+00      -5.55324616e-01      -3.02080480e+00       2.36031602e-14       9.67257507e-13
      1.10350000e+00       0.00000000e+00       0.00000000e+00      -5.53816608e-01      -3.01123665e+00       2.31244526e-14       9.47640067e-13
      1.10400000e+00       0.00000000e+00       0.00000000e+00      -5.52313374e-01      -3.00170312e+00       2.26554539e-14       9.28420499e-13
      1.10450000e+00       0.00000000e+00       0.00000000e+00      -5.50814899e-01      -2.99220407e+00       2.21959671e-14       9.09590733e-13
      1.10500000e+00       0.00000000e+00       0.00000000e+00      -5.49321164e-01      -2.98273935e+00       2.17457995e-14       8.91142863e-13
      1.10550000e+00       0.00000000e+00       0.00000000e+00      -5.47832154e-01      -2.97330884e+00       2.13047619e-14       8.73069143e-13
      1.10600000e+00       0.00000000e+00       0.00000000e+00      -5.46347850e-01      -2.96391239e+00       2.08726692e-14       8.55361986e-13
      1.10650000e+00       0.00000000e+00       0.00000000e+00      -5.44868236e-01      -2.95454985e+00       2.04493401e-14       8.38013956e-13
      1.10700000e+00       0.00000000e+00       0.00000000e+00      -5.43393294e-01      -2.94522111e+00       2.00345966e-14       8.21017771e-13
      1.10750000e+00       0.00000000e+00       0.00000000e+00      -5.41923009e-01      -2.93592601e+00       1.96282648e-14       8.04366293e-13
      1.10800000e+00       0.00000000e+00       0.00000000e+00      -5.40457363e-01      -2.92666442e+00       1.92301741e-14       7.88052533e-13
      1.10850000e+00       0.00000000e+00       0.00000000e+00      -5.38996339e-01      -2.91743621e+00       1.88401572e-14       7.72069641e-13
      1.10900000e+00       0.00000000e+00       0.00000000e+00      -5.37539921e-01      -2.90824123e+00       1.84580504e-14       7.56410905e-13
      1.10950000e+00       0.00000000e+00       0.00000000e+00      -5.36088092e-01      -2.89907936e+00       1.80836933e-14       7.41069753e-13
      1.11000000e+00       0.00000000e+00       0.00000000e+00      -5.34640836e-01      -2.88995047e+00       1.77169288e-14       7.26039742e-13
      1.11050000e+00       0.00000000e+00       0.00000000e+00      -5.33198136e-01      -2.88085441e+00       1.73576028e-14       7.11314562e-13
      1.11100000e+00       0.00000000e+00       0.00000000e+00      -5.31759976e-01      -2.87179105e+00       1.70055645e-14       6.96888031e-13
      1.11150000e+00       0.00000000e+00       0.00000000e+00      -5.30326340e-01      -2.86276027e+00       1.66606660e-14       6.82754092e-13
      1.11200000e+00       0.00000000e+00       0.00000000e+00      -5.28897211e-01      -2.85376193e+00       1.63227626e-14       6.68906811e-13
      1.11250000e+00       0.00000000e+00       0.00000000e+00      -5.27472572e-01      -2.84479590e+00       1.59917124e-14       6.55340373e-13
      1.11300000e+00       0.00000000e+00       0.00000000e+00      -5.26052409e-01      -2.83586204e+00       1.56673764e-14       6.42049083e-13
      1.11350000e+00       0.00000000e+00       0.00000000e+00      -5.24636705e-01      -2.82696024e+00       1.53496184e-14       6.29027361e-13
      1.11400000e+00       0.00000000e+00       0.00000000e+00      -5.23225444e-01      -2.81809036e+00       1.50383050e-14       6.16269738e-13
      1.11450000e+00       0.00000000e+00       0.00000000e+00      -5.21818609e-01      -2.80925227e+00       1.47333055e-14       6.03770860e-13
      1.11500000e+00       0.00000000e+00       0.00000000e+00      -5.20416186e-01      -2.80044584e+00       1.44344919e-14       5.91525477e-13
      1.11550000e+00       0.00000000e+00       0.00000000e+00      -5.19018158e-01      -2.79167095e+00       1.41417386e-14       5.79528449e-13
      1.11600000e+00       0.00000000e+00       0.00000000e+00      -5.17624510e-01      -2.78292747e+00       1.38549229e-14       5.67774739e-13
      1.11650000e+00       0.00000000e+00       0.00000000e+00      -5.16235226e-01      -2.77421527e+00       1.35739242e-14       5.56259412e-13
      1.11700000e+00       0.00000000e+00       0.00000000e+00      -5.14850290e-01      -2.76553423e+00       1.32986245e-14       5.44977633e-13
      1.11750000e+00       0.00000000e+00       0.00000000e+00      -5.13469686e-01      -2.75688422e+00       1.30289084e-14       5.33924666e-13
      1.11800000e+00       0.00000000e+00       0.00000000e+00      -5.12093400e-01      -2.74826512e+00       1.27646625e-14       5.23095870e-13
      1.11850000e+00       0.00000000e+00       0.00000000e+00      -5.10721416e-01      -2.73967680e+00       1.25057759e-14       5.12486697e-13
      1.11900000e+00       0.00000000e+00       0.00000000e+00      -5.09353718e-01      -2.73111913e+00       1.22521399e-14       5.02092695e-13
      1.11950000e+00       0.00000000e+00       0.00000000e+00      -5.07990292e-01      -2.72259201e+00       1.20036481e-14       4.91909499e-13
      1.12000000e+00       0.00000000e+00       0.00000000e+00      -5.06631121e-01      -2.71409529e+00       1.17601960e-14       4.81932833e-13
      1.12050000e+00       0.00000000e+00       0.00000000e+00      -5.05276191e-01      -2.70562887e+00       1.15216815e-14       4.72158509e-13
      1.12100000e+00       0.00000000e+00       0.00000000e+00      -5.03925487e-01      -2.69719262e+00       1.12880045e-14       4.62582424e-13
      1.12150000e+00       0.00000000e+00       0.00000000e+00      -5.02578994e-01      -2.68878641e+00       1.10590667e-14       4.53200555e-13
      1.12200000e+00       0.00000000e+00       0.00000000e+00      -5.01236696e-01      -2.68041014e+00       1.08347722e-14       4.44008965e-13
      1.12250000e+00       0.00000000e+00       0.00000000e+00      -4.99898579e-01      -2.67206367e+00       1.06150267e-14       4.35003795e-13
      1.12300000e+00       0.00000000e+00       0.00000000e+00      -4.98564627e-01      -2.66374690e+00       1.03997380e-14       4.26181262e-13
      1.12350000e+00       0.00000000e+00       0.00000000e+00      -4.97234827e-01      -2.65545969e+00       1.01888156e-14       4.17537664e-13
      1.12400000e+00       0.00000000e+00       0.00000000e+00      -4.95909163e-01      -2.64720194e+00       9.98217110e-15       4.09069372e-13
      1.12450000e+00       0.00000000e+00       0.00000000e+00      -4.94587620e-01      -2.63897352e+00       9.77971763e-15       4.00772828e-13
      1.12500000e+00       0.00000000e+00       0.00000000e+00      -4.93270184e-01      -2.63077432e+00       9.58137022e-15       3.92644552e-13
      1.12550000e+00       0.00000000e+00       0.00000000e+00      -4.91956841e-01      -2.62260422e+00       9.38704560e-15       3.84681129e-13
      1.12600000e+00       0.00000000e+00       0.00000000e+00      -4.90647575e-01      -2.61446310e+00       9.19666218e-15       3.76879216e-13
      1.12650000e+00       0.00000000e+00       0.00000000e+00      -4.89342373e-01      -2.60635085e+00       9.01014002e-15       3.69235538e-13
      1.12700000e+00       0.00000000e+00       0.00000000e+00      -4.88041220e-01      -2.59826736e+00       8.82740080e-15       3.61746885e-13
      1.12750000e+00       0.00000000e+00       0.00000000e+00      -4.86744101e-01      -2.59021251e+00       8.64836782e-15       3.54410113e-13
      1.12800000e+00       0.00000000e+00       0.00000000e+00      -4.85451002e-01      -2.58218618e+00       8.47296589e-15       3.47222142e-13
      1.12850000e+00       0.00000000e+00       0.00000000e+00      -4.84161910e-01      -2.57418827e+00       8.30112138e-15       3.40179954e-13
      1.12900000e+00       0.00000000e+00       0.00000000e+00      -4.82876809e-01      -2.56621865e+00       8.13276213e-15       3.33280592e-13
      1.12950000e+00       0.00000000e+00       0.00000000e+00      -4.81595687e-01      -2.55827722e+00       7.96781746e-15       3.26521160e-13
      1.13000000e+00       0.00000000e+00       0.00000000e+00      -4.80318527e-01      -2.55036386e+00       7.80621812e-15       3.19898819e-13
      1.13050000e+00       0.00000000e+00       0.00000000e+00      -4.79045318e-01      -2.54247847e+00       7.64789626e-15       3.13410789e-13
      1.13100000e+00       0.00000000e+00       0.00000000e+00      -4.77776044e-01      -2.53462092e+00       7.49278540e-15       3.07054346e-13
      1.13150000e+00       0.00000000e+00       0.00000000e+00      -4.76510692e-01      -2.52679112e+00       7.34082043e-15       3.00826821e-13
      1.13200000e+00       0.00000000e+00       0.00000000e+00      -4.75249249e-01      -2.51898895e+00       7.19193753e-15       2.94725600e-13
      1.13250000e+00       0.00000000e+00       0.00000000e+00      -4.73991699e-01      -2.51121430e+00       7.04607421e-15       2.88748121e-13
      1.13300000e+00       0.00000000e+00       0.00000000e+00      -4.72738030e-01      -2.50346706e+00       6.90316921e-15       2.82891874e-13
      1.13350000e+00       0.00000000e+00       0.00000000e+00      -4.71488227e-01      -2.49574712e+00       6.76316254e-15       2.77154401e-13
      1.13400000e+00       0.00000000e+00       0.00000000e+00      -4.70242278e-01      -2.48805438e+00       6.62599541e-15       2.71533292e-13
      1.13450000e+00       0.00000000e+00       0.00000000e+00      -4.69000168e-01      -2.48038873e+00       6.49161024e-15       2.66026188e-13
      1.13500000e+00       0.00000000e+00       0.00000000e+00      -4.67761885e-01      -2.47275005e+00       6.35995061e-15       2.60630776e-13
      1.13550000e+00       0.00000000e+00       0.00000000e+00      -4.66527414e-01      -2.46513825e+00       6.23096123e-15       2.55344791e-13
      1.13600000e+00       0.00000000e+00       0.00000000e+00      -4.65296742e-01      -2.45755322e+00       6.10458795e-15       2.50166014e-13
      1.13650000e+00       0.00000000e+00       0.00000000e+00      -4.64069856e-01      -2.44999484e+00       5.98077771e-15       2.45092271e-13
      1.13700000e+00       0.00000000e+00       0.00000000e+00      -4.62846743e-01      -2.44246302e+00       5.85947853e-15       2.40121430e-13
      1.13750000e+00       0.00000000e+00       0.00000000e+00      -4.61627389e-01      -2.43495766e+00       5.74063948e-15       2.35251406e-13
      1.13800000e+00       0.00000000e+00       0.00000000e+00      -4.60411781e-01      -2.42747863e+00       5.62421066e-15       2.30480153e-13
      1.13850000e+00       0.00000000e+00       0.00000000e+00      -4.59199906e-01      -2.42002585e+00       5.51014320e-15       2.25805668e-13
      1.13900000e+00       0.00000000e+00       0.00000000e+00      -4.57991751e-01      -2.41259921e+00       5.39838919e-15       2.21225989e-13
      1.13950000e+00       0.00000000e+00       0.00000000e+00      -4.56787302e-01      -2.40519861e+00       5.28890173e-15       2.16739193e-13
      1.14000000e+00       0.00000000e+00       0.00000000e+00      -4.55586548e-01      -2.39782394e+00       5.18163483e-15       2.12343395e-13
      1.14050000e+00       0.00000000e+00       0.00000000e+00      -4.54389474e-01      -2.39047509e+00       5.07654347e-15       2.08036752e-13
      1.14100000e+00       0.00000000e+00       0.00000000e+00      -4.53196068e-01      -2.38315198e+00       4.97358353e-15       2.03817453e-13
      1.14150000e+00       0.00000000e+00       0.00000000e+00      -4.52006318e-01      -2.37585450e+00       4.87271176e-15       1.99683728e-13
      1.14200000e+00       0.00000000e+00       0.00000000e+00      -4.50820210e-01      -2.36858254e+00       4.77388582e-15       1.95633841e-13
      1.14250000e+00       0.00000000e+00       0.00000000e+00      -4.49637731e-01      -2.36133601e+00       4.67706423e-15       1.91666092e-13
      1.14300000e+00       0.00000000e+00       0.00000000e+00      -4.48458869e-01      -2.35411480e+00       4.58220632e-15       1.87778815e-13
      1.14350000e+00       0.00000000e+00       0.00000000e+00      -4.47283612e-01      -2.34691882e+00       4.48927227e-15       1.83970378e-13
      1.14400000e+00       0.00000000e+00       0.00000000e+00      -4.46111946e-01      -2.33974797e+00       4.39822307e-15       1.80239181e-13
      1.14450000e+00       0.00000000e+00       0.00000000e+00      -4.44943860e-01      -2.33260215e+00       4.30902048e-15       1.76583659e-13
      1.14500000e+00       0.00000000e+00       0.00000000e+00      -4.43779340e-01      -2.32548126e+00       4.22162705e-15       1.73002277e-13
      1.14550000e+00       0.00000000e+00       0.00000000e+00      -4.42618374e-01      -2.31838520e+00       4.13600610e-15       1.69493530e-13
      1.14600000e+00       0.00000000e+00       0.00000000e+00      -4.41460951e-01      -2.31131388e+00       4.05212166e-15       1.66055946e-13
      1.14650000e+00       0.00000000e+00       0.00000000e+00      -4.40307056e-01      -2.30426719e+00       3.96993853e-15       1.62688081e-13
      1.14700000e+00       0.00000000e+00       0.00000000e+00      -4.39156679e-01      -2.29724505e+00       3.88942220e-15       1.59388522e-13
      1.14750000e+00       0.00000000e+00       0.00000000e+00      -4.38009807e-01      -2.29024736e+00       3.81053886e-15       1.56155882e-13
      1.14800000e+00       0.00000000e+00       0.00000000e+00      -4.36866428e-01      -2.28327401e+00       3.73325539e-15       1.52988806e-13
      1.14850000e+00       0.00000000e+00       0.00000000e+00      -4.35726529e-01      -2.27632492e+00       3.65753935e-15       1.49885962e-13
      1.14900000e+00       0.00000000e+00       0.00000000e+00      -4.34590099e-01      -2.26939999e+00       3.58335894e-15       1.46846049e-13
      1.14950000e+00       0.00000000e+00       0.00000000e+00      -4.33457125e-01      -2.26249913e+00       3.51068302e-15       1.43867790e-13
      1.15000000e+00       0.00000000e+00       0.00000000e+00      -4.32327596e-01      -2.25562224e+00       3.43948108e-15       1.40949935e-13
      1.15050000e+00       0.00000000e+00       0.00000000e+00      -4.31201499e-01      -2.24876923e+00       3.36972322e-15       1.38091258e-13
      1.15100000e+00       0.00000000e+00       0.00000000e+00      -4.30078823e-01      -2.24194000e+00       3.30138016e-15       1.35290559e-13
      1.15150000e+00       0.00000000e+00       0.00000000e+00      -4.28959555e-01      -2.23513446e+00       3.23442320e-15       1.32546663e-13
      1.15200000e+00       0.00000000e+00       0.00000000e+00      -4.27843684e-01      -2.22835252e+00       3.16882422e-15       1.29858417e-13
      1.15250000e+00       0.00000000e+00       0.00000000e+00      -4.26731199e-01      -2.22159409e+00       3.10455569e-15       1.27224692e-13
      1.15300000e+00       0.00000000e+00       0.00000000e+00      -4.25622086e-01      -2.21485908e+00       3.04159063e-15       1.24644384e-13
      1.15350000e+00       0.00000000e+00       0.00000000e+00      -4.24516336e-01      -2.20814739e+00       2.97990259e-15       1.22116408e-13
      1.15400000e+00       0.00000000e+00       0.00000000e+00      -4.23413935e-01      -2.20145893e+00       2.91946567e-15       1.19639703e-13
      1.15450000e+00       0.00000000e+00       0.00000000e+00      -4.22314873e-01      -2.19479362e+00       2.86025451e-15       1.17213230e-13
      1.15500000e+00       0.00000000e+00       0.00000000e+00      -4.21219138e-01      -2.18815136e+00       2.80224424e-15       1.14835969e-13
      1.15550000e+00       0.00000000e+00       0.00000000e+00      -4.20126718e-01      -2.18153207e+00       2.74541051e-15       1.12506923e-13
      1.15600000e+00       0.00000000e+00       0.00000000e+00      -4.19037602e-01      -2.17493565e+00       2.68972945e-15       1.10225113e-13
      1.15650000e+00       0.00000000e+00       0.00000000e+00      -4.17951778e-01      -2.16836201e+00       2.63517768e-15       1.07989581e-13
      1.15700000e+00       0.00000000e+00       0.00000000e+00      -4.16869236e-01      -2.16181108e+00       2.58173231e-15       1.05799390e-13
      1.15750000e+00       0.00000000e+00       0.00000000e+00      -4.15789963e-01      -2.15528275e+00       2.52937089e-15       1.03653619e-13
      1.15800000e+00       0.00000000e+00       0.00000000e+00      -4.14713949e-01      -2.14877694e+00       2.47807144e-15       1.01551368e-13
      1.15850000e+00       0.00000000e+00       0.00000000e+00      -4.13641183e-01      -2.14229357e+00       2.42781242e-15       9.94917528e-14
      1.15900000e+00       0.00000000e+00       0.00000000e+00      -4.12571652e-01      -2.13583254e+00       2.37857272e-15       9.74739102e-14
      1.15950000e+00       0.00000000e+00       0.00000000e+00      -4.11505346e-01      -2.12939377e+00       2.33033168e-15       9.54969924e-14
      1.16000000e+00       0.00000000e+00       0.00000000e+00      -4.10442255e-01      -2.12297718e+00       2.28306905e-15       9.35601696e-14
      1.16050000e+00       0.00000000e+00       0.00000000e+00      -4.09382366e-01      -2.11658267e+00       2.23676497e-15       9.16626284e-14
      1.16100000e+00       0.00000000e+00       0.00000000e+00      -4.08325668e-01      -2.11021017e+00       2.19140001e-15       8.98035722e-14
      1.16150000e+00       0.00000000e+00       0.00000000e+00      -4.07272152e-01      -2.10385959e+00       2.14695511e-15       8.79822205e-14
      1.16200000e+00       0.00000000e+00       0.00000000e+00      -4.06221805e-01      -2.09753084e+00       2.10341163e-15       8.61978085e-14
      1.16250000e+00       0.00000000e+00       0.00000000e+00      -4.05174617e-01      -2.09122383e+00       2.06075127e-15       8.44495871e-14
      1.16300000e+00       0.00000000e+00       0.00000000e+00      -4.04130578e-01      -2.08493849e+00       2.01895613e-15       8.27368223e-14
      1.16350000e+00       0.00000000e+00       0.00000000e+00      -4.03089675e-01      -2.07867473e+00       1.97800866e-15       8.10587949e-14
      1.16400000e+00       0.00000000e+00       0.00000000e+00      -4.02051899e-01      -2.07243247e+00       1.93789166e-15       7.94148004e-14
      1.16450000e+00       0.00000000e+00       0.00000000e+00      -4.01017239e-01      -2.06621162e+00       1.89858830e-15       7.78041486e-14
      1.16500000e+00       0.00000000e+00       0.00000000e+00      -3.99985684e-01      -2.06001211e+00       1.86008207e-15       7.62261633e-14
      1.16550000e+00       0.00000000e+00       0.00000000e+00      -3.98957224e-01      -2.05383384e+00       1.82235681e-15       7.46801819e-14
      1.16600000e+00       0.00000000e+00       0.00000000e+00      -3.97931847e-01      -2.04767674e+00       1.78539666e-15       7.31655553e-14
      1.16650000e+00       0.00000000e+00       0.00000000e+00      -3.96909543e-01      -2.04154073e+00       1.74918613e-15       7.16816476e-14
      1.16700000e+00       0.00000000e+00       0.00000000e+00      -3.95890303e-01      -2.03542572e+00       1.71371000e-15       7.02278358e-14
      1.16750000e+00       0.00000000e+00       0.00000000e+00      -3.94874114e-01      -2.02933164e+00       1.67895338e-15       6.88035095e-14
      1.16800000e+00       0.00000000e+00       0.00000000e+00      -3.93860967e-01      -2.02325839e+00       1.64490168e-15       6.74080707e-14
      1.16850000e+00       0.00000000e+00       0.00000000e+00      -3.92850852e-01      -2.01720592e+00       1.61154059e-15       6.60409335e-14
      1.16900000e+00       0.00000000e+00       0.00000000e+00      -3.91843758e-01      -2.01117412e+00       1.57885612e-15       6.47015239e-14
      1.16950000e+00       0.00000000e+00       0.00000000e+00      -3.90839675e-01      -2.00516293e+00       1.54683454e-15       6.33892795e-14
      1.17000000e+00       0.00000000e+00       0.00000000e+00      -3.89838592e-01      -1.99917227e+00       1.51546241e-15       6.21036494e-14
      1.17050000e+00       0.00000000e+00       0.00000000e+00      -3.88840499e-01      -1.99320205e+00       1.48472655e-15       6.08440939e-14
      1.17100000e+00       0.00000000e+00       0.00000000e+00      -3.87845386e-01      -1.98725219e+00       1.45461406e-15       5.96100840e-14
      1.17150000e+00       0.00000000e+00       0.00000000e+00      -3.86853243e-01      -1.98132263e+00       1.42511229e-15       5.84011017e-14
      1.17200000e+00       0.00000000e+00       0.00000000e+00      -3.85864060e-01      -1.97541328e+00       1.39620887e-15       5.72166394e-14
      1.17250000e+00       0.00000000e+00       0.00000000e+00      -3.84877827e-01      -1.96952406e+00       1.36789165e-15       5.60561997e-14
      1.17300000e+00       0.00000000e+00       0.00000000e+00      -3.83894533e-01      -1.96365490e+00       1.34014874e-15       5.49192956e-14
      1.17350000e+00       0.00000000e+00       0.00000000e+00      -3.82914169e-01      -1.95780572e+00       1.31296851e-15       5.38054495e-14
      1.17400000e+00       0.00000000e+00       0.00000000e+00      -3.81936724e-01      -1.95197644e+00       1.28633953e-15       5.27141940e-14
      1.17450000e+00       0.00000000e+00       0.00000000e+00      -3.80962189e-01      -1.94616699e+00       1.26025063e-15       5.16450707e-14
      1.17500000e+00       0.00000000e+00       0.00000000e+00      -3.79990554e-01      -1.94037729e+00       1.23469085e-15       5.05976309e-14
      1.17550000e+00       0.00000000e+00       0.00000000e+00      -3.79021808e-01      -1.93460727e+00       1.20964946e-15       4.95714347e-14
      1.17600000e+00       0.00000000e+00       0.00000000e+00      -3.78055943e-01      -1.92885685e+00       1.18511594e-15       4.85660513e-14
      1.17650000e+00       0.00000000e+00       0.00000000e+00      -3.77092948e-01      -1.92312596e+00       1.16108001e-15       4.75810586e-14
      1.17700000e+00       0.00000000e+00       0.00000000e+00      -3.76132814e-01      -1.91741451e+00       1.13753155e-15       4.66160431e-14
      1.17750000e+00       0.00000000e+00       0.00000000e+00      -3.75175530e-01      -1.91172245e+00       1.11446070e-15       4.56705995e-14
      1.17800000e+00       0.00000000e+00       0.00000000e+00      -3.74221088e-01      -1.90604969e+00       1.09185776e-15       4.47443310e-14
      1.17850000e+00       0.00000000e+00       0.00000000e+00      -3.73269478e-01      -1.90039615e+00       1.06971324e-15       4.38368485e-14
      1.17900000e+00       0.00000000e+00       0.00000000e+00      -3.72320689e-01      -1.89476178e+00       1.04801784e-15       4.29477712e-14
      1.17950000e+00       0.00000000e+00       0.00000000e+00      -3.71374713e-01      -1.88914648e+00       1.02676246e-15       4.20767257e-14
      1.18000000e+00       0.00000000e+00       0.00000000e+00      -3.70431539e-01      -1.88355020e+00       1.00593817e-15       4.12233463e-14
      1.18050000e+00       0.00000000e+00       0.00000000e+00      -3.69491159e-01      -1.87797285e+00       9.85536231e-16       4.03872748e-14
      1.18100000e+00       0.00000000e+00       0.00000000e+00      -3.68553563e-01      -1.87241438e+00       9.65548072e-16       3.95681600e-14
      1.18150000e+00       0.00000000e+00       0.00000000e+00      -3.67618742e-01      -1.86687469e+00       9.45965303e-16       3.87656581e-14
      1.18200000e+00       0.00000000e+00       0.00000000e+00      -3.66686685e-01      -1.86135373e+00       9.26779701e-16       3.79794322e-14
      1.18250000e+00       0.00000000e+00       0.00000000e+00      -3.65757385e-01      -1.85585142e+00       9.07983213e-16       3.72091521e-14
      1.18300000e+00       0.00000000e+00       0.00000000e+00      -3.64830831e-01      -1.85036770e+00       8.89567946e-16       3.64544944e-14
      1.18350000e+00       0.00000000e+00       0.00000000e+00      -3.63907014e-01      -1.84490248e+00       8.71526168e-16       3.57151423e-14
      1.18400000e+00       0.00000000e+00       0.00000000e+00      -3.62985925e-01      -1.83945570e+00       8.53850304e-16       3.49907855e-14
      1.18450000e+00       0.00000000e+00       0.00000000e+00      -3.62067555e-01      -1.83402730e+00       8.36532934e-16       3.42811196e-14
      1.18500000e+00       0.00000000e+00       0.00000000e+00      -3.61151895e-01      -1.82861719e+00       8.19566786e-16       3.35858469e-14
      1.18550000e+00       0.00000000e+00       0.00000000e+00      -3.60238935e-01      -1.82322531e+00       8.02944737e-16       3.29046753e-14
      1.18600000e+00       0.00000000e+00       0.00000000e+00      -3.59328667e-01      -1.81785160e+00       7.86659808e-16       3.22373189e-14
      1.18650000e+00       0.00000000e+00       0.00000000e+00      -3.58421080e-01      -1.81249598e+00       7.70705162e-16       3.15834975e-14
      1.18700000e+00       0.00000000e+00       0.00000000e+00      -3.57516168e-01      -1.80715839e+00       7.55074100e-16       3.09429366e-14
      1.18750000e+00       0.00000000e+00       0.00000000e+00      -3.56613919e-01      -1.80183875e+00       7.39760060e-16       3.03153673e-14
      1.18800000e+00       0.00000000e+00       0.00000000e+00      -3.55714326e-01      -1.79653700e+00       7.24756612e-16       2.97005259e-14
      1.18850000e+00       0.00000000e+00       0.00000000e+00      -3.54817379e-01      -1.79125307e+00       7.10057456e-16       2.90981545e-14
      1.18900000e+00       0.00000000e+00       0.00000000e+00      -3.53923070e-01      -1.78598690e+00       6.95656421e-16       2.85080001e-14
      1.18950000e+00       0.00000000e+00       0.00000000e+00      -3.53031389e-01      -1.78073841e+00       6.81547461e-16       2.79298149e-14
      1.19000000e+00       0.00000000e+00       0.00000000e+00      -3.52142329e-01      -1.77550754e+00       6.67724652e-16       2.73633562e-14
      1.19050000e+00       0.00000000e+00       0.00000000e+00      -3.51255879e-01      -1.77029422e+00       6.54182190e-16       2.68083861e-14
      1.19100000e+00       0.00000000e+00       0.00000000e+00      -3.50372031e-01      -1.76509839e+00       6.40914390e-16       2.62646717e-14
      1.19150000e+00       0.00000000e+00       0.00000000e+00      -3.49490778e-01      -1.75991999e+00       6.27915680e-16       2.57319846e-14
      1.19200000e+00       0.00000000e+00       0.00000000e+00      -3.48612108e-01      -1.75475894e+00       6.15180604e-16       2.52101012e-14
      1.19250000e+00       0.00000000e+00       0.00000000e+00      -3.47736016e-01      -1.74961517e+00       6.02703815e-16       2.46988023e-14
      1.19300000e+00       0.00000000e+00       0.00000000e+00      -3.46862490e-01      -1.74448864e+00       5.90480074e-16       2.41978734e-14
      1.19350000e+00       0.00000000e+00       0.00000000e+00      -3.45991524e-01      -1.73937926e+00       5.78504248e-16       2.37071041e-14
      1.19400000e+00       0.00000000e+00       0.00000000e+00      -3.45123108e-01      -1.73428698e+00       5.66771311e-16       2.32262883e-14
      1.19450000e+00       0.00000000e+00       0.00000000e+00      -3.44257234e-01      -1.72921173e+00       5.55276335e-16       2.27552242e-14
      1.19500000e+00       0.00000000e+00       0.00000000e+00      -3.43393894e-01      -1.72415344e+00       5.44014494e-16       2.22937140e-14
      1.19550000e+00       0.00000000e+00       0.00000000e+00      -3.42533078e-01      -1.71911206e+00       5.32981061e-16       2.18415639e-14
      1.19600000e+00       0.00000000e+00       0.00000000e+00      -3.41674779e-01      -1.71408752e+00       5.22171402e-16       2.13985841e-14
      1.19650000e+00       0.00000000e+00       0.00000000e+00      -3.40818988e-01      -1.70907975e+00       5.11580979e-16       2.09645885e-14
      1.19700000e+00       0.00000000e+00       0.00000000e+00      -3.39965696e-01      -1.70408870e+00       5.01205347e-16       2.05393951e-14
      1.19750000e+00       0.00000000e+00       0.00000000e+00      -3.39114896e-01      -1.69911430e+00       4.91040147e-16       2.01228252e-14
      1.19800000e+00       0.00000000e+00       0.00000000e+00      -3.38266579e-01      -1.69415649e+00       4.81081113e-16       1.97147040e-14
      1.19850000e+00       0.00000000e+00       0.00000000e+00      -3.37420737e-01      -1.68921520e+00       4.71324064e-16       1.93148601e-14
      1.19900000e+00       0.00000000e+00       0.00000000e+00      -3.36577361e-01      -1.68429038e+00       4.61764902e-16       1.89231257e-14
      1.19950000e+00       0.00000000e+00       0.00000000e+00      -3.35736444e-01      -1.67938196e+00       4.52399614e-16       1.85393362e-14
      1.20000000e+00       0.00000000e+00       0.00000000e+00      -3.34897977e-01      -1.67448988e+00       4.43224268e-16       1.81633305e-14
      1.20050000e+00       0.00000000e+00       0.00000000e+00      -3.34061951e-01      -1.66961408e+00       4.34235012e-16       1.77949508e-14
      1.20100000e+00       0.00000000e+00       0.00000000e+00      -3.33228360e-01      -1.66475450e+00       4.25428072e-16       1.74340424e-14
      1.20150000e+00       0.00000000e+00       0.00000000e+00      -3.32397194e-01      -1.65991108e+00       4.16799750e-16       1.70804538e-14
      1.20200000e+00       0.00000000e+00       0.00000000e+00      -3.31568446e-01      -1.65508376e+00       4.08346423e-16       1.67340364e-14
      1.20250000e+00       0.00000000e+00       0.00000000e+00      -3.30742108e-01      -1.65027247e+00       4.00064543e-16       1.63946450e-14
      1.20300000e+00       0.00000000e+00       0.00000000e+00      -3.29918171e-01      -1.64547716e+00       3.91950631e-16       1.60621369e-14
      1.20350000e+00       0.00000000e+00       0.00000000e+00      -3.29096628e-01      -1.64069777e+00       3.84001282e-16       1.57363725e-14
      1.20400000e+00       0.00000000e+00       0.00000000e+00      -3.28277471e-01      -1.63593424e+00       3.76213157e-16       1.54172152e-14
      1.20450000e+00       0.00000000e+00       0.00000000e+00      -3.27460691e-01      -1.63118651e+00       3.68582988e-16       1.51045308e-14
      1.20500000e+00       0.00000000e+00       0.00000000e+00      -3.26646281e-01      -1.62645451e+00       3.61107570e-16       1.47981882e-14
      1.20550000e+00       0.00000000e+00       0.00000000e+00      -3.25834234e-01      -1.62173820e+00       3.53783764e-16       1.44980587e-14
      1.20600000e+00       0.00000000e+00       0.00000000e+00      -3.25024541e-01      -1.61703752e+00       3.46608496e-16       1.42040162e-14
      1.20650000e+00       0.00000000e+00       0.00000000e+00      -3.24217194e-01      -1.61235239e+00       3.39578754e-16       1.39159373e-14
      1.20700000e+00       0.00000000e+00       0.00000000e+00      -3.23412186e-01      -1.60768278e+00       3.32691585e-16       1.36337012e-14
      1.20750000e+00       0.00000000e+00       0.00000000e+00      -3.22609508e-01      -1.60302861e+00       3.25944099e-16       1.33571892e-14
      1.20800000e+00       0.00000000e+00       0.00000000e+00      -3.21809154e-01      -1.59838984e+00       3.19333461e-16       1.30862852e-14
      1.20850000e+00       0.00000000e+00       0.00000000e+00      -3.21011116e-01      -1.59376640e+00       3.12856898e-16       1.28208757e-14
      1.20900000e+00       0.00000000e+00       0.00000000e+00      -3.20215386e-01      -1.58915824e+00       3.06511689e-16       1.25608490e-14
      1.20950000e+00       0.00000000e+00       0.00000000e+00      -3.19421955e-01      -1.58456530e+00       3.00295170e-16       1.23060961e-14
      1.21000000e+00       0.00000000e+00       0.00000000e+00      -3.18630818e-01      -1.57998753e+00       2.94204731e-16       1.20565099e-14
      1.21050000e+00       0.00000000e+00       0.00000000e+00      -3.17841965e-01      -1.57542486e+00       2.88237816e-16       1.18119857e-14
      1.21100000e+00       0.00000000e+00       0.00000000e+00      -3.17055390e-01      -1.57087724e+00       2.82391919e-16       1.15724208e-14
      1.21150000e+00       0.00000000e+00       0.00000000e+00      -3.16271085e-01      -1.56634462e+00       2.76664586e-16       1.13377147e-14
      1.21200000e+00       0.00000000e+00       0.00000000e+00      -3.15489043e-01      -1.56182695e+00       2.71053411e-16       1.11077688e-14
      1.21250000e+00       0.00000000e+00       0.00000000e+00      -3.14709256e-01      -1.55732415e+00       2.65556040e-16       1.08824865e-14
      1.21300000e+00       0.00000000e+00       0.00000000e+00      -3.13931717e-01      -1.55283619e+00       2.60170163e-16       1.06617733e-14
      1.21350000e+00       0.00000000e+00       0.00000000e+00      -3.13156417e-01      -1.54836300e+00       2.54893520e-16       1.04455365e-14
      1.21400000e+00       0.00000000e+00       0.00000000e+00      -3.12383351e-01      -1.54390454e+00       2.49723896e-16       1.02336852e-14
      1.21450000e+00       0.00000000e+00       0.00000000e+00      -3.11612510e-01      -1.53946073e+00       2.44659119e-16       1.00261307e-14
      1.21500000e+00       0.00000000e+00       0.00000000e+00      -3.10843888e-01      -1.53503155e+00       2.39697063e-16       9.82278566e-15
      1.21550000e+00       0.00000000e+00       0.00000000e+00      -3.10077476e-01      -1.53061691e+00       2.34835646e-16       9.62356477e-15
      1.21600000e+00       0.00000000e+00       0.00000000e+00      -3.09313269e-01      -1.52621679e+00       2.30072825e-16       9.42838438e-15
      1.21650000e+00       0.00000000e+00       0.00000000e+00      -3.08551257e-01      -1.52183111e+00       2.25406602e-16       9.23716254e-15
      1.21700000e+00       0.00000000e+00       0.00000000e+00      -3.07791435e-01      -1.51745983e+00       2.20835016e-16       9.04981897e-15
      1.21750000e+00       0.00000000e+00       0.00000000e+00      -3.07033795e-01      -1.51310289e+00       2.16356150e-16       8.86627501e-15
      1.21800000e+00       0.00000000e+00       0.00000000e+00      -3.06278330e-01      -1.50876025e+00       2.11968121e-16       8.68645360e-15
      1.21850000e+00       0.00000000e+00       0.00000000e+00      -3.05525032e-01      -1.50443184e+00       2.07669088e-16       8.51027923e-15
      1.21900000e+00       0.00000000e+00       0.00000000e+00      -3.04773896e-01      -1.50011762e+00       2.03457246e-16       8.33767795e-15
      1.21950000e+00       0.00000000e+00       0.00000000e+00      -3.04024912e-01      -1.49581753e+00       1.99330827e-16       8.16857728e-15
      1.22000000e+00       0.00000000e+00       0.00000000e+00      -3.03278076e-01      -1.49153152e+00       1.95288097e-16       8.00290623e-15
      1.22050000e+00       0.00000000e+00       0.00000000e+00      -3.02533379e-01      -1.48725954e+00       1.91327361e-16       7.84059523e-15
      1.22100000e+00       0.00000000e+00       0.00000000e+00      -3.01790814e-01      -1.48300154e+00       1.87446953e-16       7.68157615e-15
      1.22150000e+00       0.00000000e+00       0.00000000e+00      -3.01050375e-01      -1.47875747e+00       1.83645247e-16       7.52578222e-15
      1.22200000e+00       0.00000000e+00       0.00000000e+00      -3.00312054e-01      -1.47452727e+00       1.79920645e-16       7.37314802e-15
      1.22250000e+00       0.00000000e+00       0.00000000e+00      -2.99575845e-01      -1.47031090e+00       1.76271583e-16       7.22360947e-15
      1.22300000e+00       0.00000000e+00       0.00000000e+00      -2.98841741e-01      -1.46610830e+00       1.72696530e-16       7.07710379e-15
      1.22350000e+00       0.00000000e+00       0.00000000e+00      -2.98109735e-01      -1.46191942e+00       1.69193984e-16       6.93356946e-15
      1.22400000e+00       0.00000000e+00       0.00000000e+00      -2.97379819e-01      -1.45774421e+00       1.65762475e-16       6.79294623e-15
      1.22450000e+00       0.00000000e+00       0.00000000e+00      -2.96651988e-01      -1.45358263e+00       1.62400562e-16       6.65517505e-15
      1.22500000e+00       0.00000000e+00       0.00000000e+00      -2.95926234e-01      -1.44943462e+00       1.59106834e-16       6.52019807e-15
      1.22550000e+00       0.00000000e+00       0.00000000e+00      -2.95202551e-01      -1.44530013e+00       1.55879908e-16       6.38795863e-15
      1.22600000e+00       0.00000000e+00       0.00000000e+00      -2.94480932e-01      -1.44117911e+00       1.52718429e-16       6.25840121e-15
      1.22650000e+00       0.00000000e+00       0.00000000e+00      -2.93761370e-01      -1.43707152e+00       1.49621069e-16       6.13147140e-15
      1.22700000e+00       0.00000000e+00       0.00000000e+00      -2.93043858e-01      -1.43297730e+00       1.46586528e-16       6.00711593e-15
      1.22750000e+00       0.00000000e+00       0.00000000e+00      -2.92328390e-01      -1.42889641e+00       1.43613533e-16       5.88528257e-15
      1.22800000e+00       0.00000000e+00       0.00000000e+00      -2.91614960e-01      -1.42482879e+00       1.40700834e-16       5.76592017e-15
      1.22850000e+00       0.00000000e+00       0.00000000e+00      -2.90903559e-01      -1.42077440e+00       1.37847209e-16       5.64897862e-15
      1.22900000e+00       0.00000000e+00       0.00000000e+00      -2.90194183e-01      -1.41673320e+00       1.35051460e-16       5.53440883e-15
      1.22950000e+00       0.00000000e+00       0.00000000e+00      -2.89486824e-01      -1.41270512e+00       1.32312413e-16       5.42216268e-15
      1.23000000e+00       0.00000000e+00       0.00000000e+00      -2.88781476e-01      -1.40869013e+00       1.29628918e-16       5.31219305e-15
      1.23050000e+00       0.00000000e+00       0.00000000e+00      -2.88078132e-01      -1.40468817e+00       1.26999848e-16       5.20445378e-15
      1.23100000e+00       0.00000000e+00       0.00000000e+00      -2.87376785e-01      -1.40069920e+00       1.24424100e-16       5.09889961e-15
      1.23150000e+00       0.00000000e+00       0.00000000e+00      -2.86677430e-01      -1.39672317e+00       1.21900592e-16       4.99548625e-15
      1.23200000e+00       0.00000000e+00       0.00000000e+00      -2.85980060e-01      -1.39276003e+00       1.19428264e-16       4.89417026e-15
      1.23250000e+00       0.00000000e+00       0.00000000e+00      -2.85284668e-01      -1.38880974e+00       1.17006079e-16       4.79490912e-15
      1.23300000e+00       0.00000000e+00       0.00000000e+00      -2.84591248e-01      -1.38487225e+00       1.14633019e-16       4.69766114e-15
      1.23350000e+00       0.00000000e+00       0.00000000e+00      -2.83899794e-01      -1.38094752e+00       1.12308089e-16       4.60238549e-15
      1.23400000e+00       0.00000000e+00       0.00000000e+00      -2.83210299e-01      -1.37703549e+00       1.10030312e-16       4.50904218e-15
      1.23450000e+00       0.00000000e+00       0.00000000e+00      -2.82522756e-01      -1.37313612e+00       1.07798731e-16       4.41759201e-15
      1.23500000e+00       0.00000000e+00       0.00000000e+00      -2.81837160e-01      -1.36924936e+00       1.05612411e-16       4.32799659e-15
      1.23550000e+00       0.00000000e+00       0.00000000e+00      -2.81153505e-01      -1.36537517e+00       1.03470432e-16       4.24021830e-15
      1.23600000e+00       0.00000000e+00       0.00000000e+00      -2.80471783e-01      -1.36151351e+00       1.01371896e-16       4.15422029e-15
      1.23650000e+00       0.00000000e+00       0.00000000e+00      -2.79791989e-01      -1.35766432e+00       9.93159210e-17       4.06996644e-15
      1.23700000e+00       0.00000000e+00       0.00000000e+00      -2.79114117e-01      -1.35382757e+00       9.73016445e-17       3.98742139e-15
      1.23750000e+00       0.00000000e+00       0.00000000e+00      -2.78438159e-01      -1.35000320e+00       9.53282206e-17       3.90655048e-15
      1.23800000e+00       0.00000000e+00       0.00000000e+00      -2.77764111e-01      -1.34619117e+00       9.33948207e-17       3.82731975e-15
      1.23850000e+00       0.00000000e+00       0.00000000e+00      -2.77091966e-01      -1.34239144e+00       9.15006330e-17       3.74969594e-15
      1.23900000e+00       0.00000000e+00       0.00000000e+00      -2.76421718e-01      -1.33860396e+00       8.96448623e-17       3.67364646e-15
      1.23950000e+00       0.00000000e+00       0.00000000e+00      -2.75753360e-01      -1.33482869e+00       8.78267295e-17       3.59913937e-15
      1.24000000e+00       0.00000000e+00       0.00000000e+00      -2.75086887e-01      -1.33106558e+00       8.60454711e-17       3.52614341e-15
      1.24050000e+00       0.00000000e+00       0.00000000e+00      -2.74422293e-01      -1.32731460e+00       8.43003393e-17       3.45462791e-15
      1.24100000e+00       0.00000000e+00       0.00000000e+00      -2.73759571e-01      -1.32357568e+00       8.25906015e-17       3.38456285e-15
      1.24150000e+00       0.00000000e+00       0.00000000e+00      -2.73098715e-01      -1.31984880e+00       8.09155397e-17       3.31591882e-15
      1.24200000e+00       0.00000000e+00       0.00000000e+00      -2.72439720e-01      -1.31613391e+00       7.92744506e-17       3.24866699e-15
      1.24250000e+00       0.00000000e+00       0.00000000e+00      -2.71782579e-01      -1.31243097e+00       7.76666454e-17       3.18277913e-15
      1.24300000e+00       0.00000000e+00       0.00000000e+00      -2.71127287e-01      -1.30873992e+00       7.60914488e-17       3.11822757e-15
      1.24350000e+00       0.00000000e+00       0.00000000e+00      -2.70473837e-01      -1.30506073e+00       7.45481996e-17       3.05498522e-15
      1.24400000e+00       0.00000000e+00       0.00000000e+00      -2.69822224e-01      -1.30139336e+00       7.30362498e-17       2.99302552e-15
      1.24450000e+00       0.00000000e+00       0.00000000e+00      -2.69172442e-01      -1.29773777e+00       7.15549646e-17       2.93232245e-15
      1.24500000e+00       0.00000000e+00       0.00000000e+00      -2.68524484e-01      -1.29409390e+00       7.01037222e-17       2.87285053e-15
      1.24550000e+00       0.00000000e+00       0.00000000e+00      -2.67878346e-01      -1.29046172e+00       6.86819131e-17       2.81458480e-15
      1.24600000e+00       0.00000000e+00       0.00000000e+00      -2.67234021e-01      -1.28684119e+00       6.72889404e-17       2.75750078e-15
      1.24650000e+00       0.00000000e+00       0.00000000e+00      -2.66591503e-01      -1.28323226e+00       6.59242193e-17       2.70157451e-15
      1.24700000e+00       0.00000000e+00       0.00000000e+00      -2.65950787e-01      -1.27963490e+00       6.45871769e-17       2.64678251e-15
      1.24750000e+00       0.00000000e+00       0.00000000e+00      -2.65311866e-01      -1.27604906e+00       6.32772516e-17       2.59310177e-15
      1.24800000e+00       0.00000000e+00       0.00000000e+00      -2.64674736e-01      -1.27247469e+00       6.19938936e-17       2.54050976e-15
      1.24850000e+00       0.00000000e+00       0.00000000e+00      -2.64039389e-01      -1.26891176e+00       6.07365641e-17       2.48898440e-15
      1.24900000e+00       0.00000000e+00       0.00000000e+00      -2.63405822e-01      -1.26536023e+00       5.95047351e-17       2.43850404e-15
      1.24950000e+00       0.00000000e+00       0.00000000e+00      -2.62774027e-01      -1.26182006e+00       5.82978894e-17       2.38904751e-15
      1.25000000e+00       0.00000000e+00       0.00000000e+00      -2.62144000e-01      -1.25829120e+00       5.71155204e-17       2.34059403e-15
      1.25050000e+00       0.00000000e+00       0.00000000e+00      -2.61515734e-01      -1.25477362e+00       5.59571316e-17       2.29312325e-15
      1.25100000e+00       0.00000000e+00       0.00000000e+00      -2.60889225e-01      -1.25126726e+00       5.48222367e-17       2.24661526e-15
      1.25150000e+00       0.00000000e+00       0.00000000e+00      -2.60264465e-01      -1.24777211e+00       5.37103591e-17       2.20105052e-15
      1.25200000e+00       0.00000000e+00       0.00000000e+00      -2.59641451e-01      -1.24428810e+00       5.26210321e-17       2.15640990e-15
      1.25250000e+00       0.00000000e+00       0.00000000e+00      -2.59020175e-01      -1.24081521e+00       5.15537983e-17       2.11267466e-15
      1.25300000e+00       0.00000000e+00       0.00000000e+00      -2.58400633e-01      -1.23735339e+00       5.05082097e-17       2.06982643e-15
      1.25350000e+00       0.00000000e+00       0.00000000e+00      -2.57782820e-01      -1.23390261e+00       4.94838271e-17       2.02784723e-15
      1.25400000e+00       0.00000000e+00       0.00000000e+00      -2.57166729e-01      -1.23046282e+00       4.84802205e-17       1.98671944e-15
      1.25450000e+00       0.00000000e+00       0.00000000e+00      -2.56552355e-01      -1.22703398e+00       4.74969686e-17       1.94642577e-15
      1.25500000e+00       0.00000000e+00       0.00000000e+00      -2.55939693e-01      -1.22361606e+00       4.65336585e-17       1.90694933e-15
      1.25550000e+00       0.00000000e+00       0.00000000e+00      -2.55328737e-01      -1.22020902e+00       4.55898859e-17       1.86827352e-15
      1.25600000e+00       0.00000000e+00       0.00000000e+00      -2.54719482e-01      -1.21681281e+00       4.46652543e-17       1.83038212e-15
      1.25650000e+00       0.00000000e+00       0.00000000e+00      -2.54111923e-01      -1.21342741e+00       4.37593757e-17       1.79325921e-15
      1.25700000e+00       0.00000000e+00       0.00000000e+00      -2.53506053e-01      -1.21005276e+00       4.28718696e-17       1.75688922e-15
      1.25750000e+00       0.00000000e+00       0.00000000e+00      -2.52901868e-01      -1.20668883e+00       4.20023635e-17       1.72125686e-15
      1.25800000e+00       0.00000000e+00       0.00000000e+00      -2.52299363e-01      -1.20333559e+00       4.11504923e-17       1.68634717e-15
      1.25850000e+00       0.00000000e+00       0.00000000e+00      -2.51698531e-01      -1.19999300e+00       4.03158983e-17       1.65214551e-15
      1.25900000e+00       0.00000000e+00       0.00000000e+00      -2.51099368e-01      -1.19666101e+00       3.94982312e-17       1.61863751e-15
      1.25950000e+00       0.00000000e+00       0.00000000e+00      -2.50501868e-01      -1.19333959e+00       3.86971475e-17       1.58580911e-15
      1.26000000e+00       0.00000000e+00       0.00000000e+00      -2.49906027e-01      -1.19002870e+00       3.79123111e-17       1.55364651e-15
      1.26050000e+00       0.00000000e+00       0.00000000e+00      -2.49311838e-01      -1.18672830e+00       3.71433923e-17       1.52213622e-15
      1.26100000e+00       0.00000000e+00       0.00000000e+00      -2.48719296e-01      -1.18343837e+00       3.63900684e-17       1.49126500e-15
      1.26150000e+00       0.00000000e+00       0.00000000e+00      -2.48128398e-01      -1.18015885e+00       3.56520230e-17       1.46101990e-15
      1.26200000e+00       0.00000000e+00       0.00000000e+00      -2.47539136e-01      -1.17688971e+00       3.49289462e-17       1.43138822e-15
      1.26250000e+00       0.00000000e+00       0.00000000e+00      -2.46951506e-01      -1.17363092e+00       3.42205346e-17       1.40235751e-15
      1.26300000e+00       0.00000000e+00       0.00000000e+00      -2.46365503e-01      -1.17038244e+00       3.35264906e-17       1.37391558e-15
      1.26350000e+00       0.00000000e+00       0.00000000e+00      -2.45781122e-01      -1.16714423e+00       3.28465229e-17       1.34605051e-15
      1.26400000e+00       0.00000000e+00       0.00000000e+00      -2.45198357e-01      -1.16391625e+00       3.21803459e-17       1.31875058e-15
      1.26450000e+00       0.00000000e+00       0.00000000e+00      -2.44617204e-01      -1.16069848e+00       3.15276800e-17       1.29200433e-15
      1.26500000e+00       0.00000000e+00       0.00000000e+00      -2.44037657e-01      -1.15749086e+00       3.08882512e-17       1.26580053e-15
      1.26550000e+00       0.00000000e+00       0.00000000e+00      -2.43459711e-01      -1.15429338e+00       3.02617909e-17       1.24012819e-15
      1.26600000e+00       0.00000000e+00       0.00000000e+00      -2.42883362e-01      -1.15110598e+00       2.96480362e-17       1.21497652e-15
      1.26650000e+00       0.00000000e+00       0.00000000e+00      -2.42308604e-01      -1.14792864e+00       2.90467294e-17       1.19033497e-15
      1.26700000e+00       0.00000000e+00       0.00000000e+00      -2.41735432e-01      -1.14476132e+00       2.84576179e-17       1.16619318e-15
      1.26750000e+00       0.00000000e+00       0.00000000e+00      -2.41163841e-01      -1.14160398e+00       2.78804546e-17       1.14254103e-15
      1.26800000e+00       0.00000000e+00       0.00000000e+00      -2.40593826e-01      -1.13845659e+00       2.73149970e-17       1.11936858e-15
      1.26850000e+00       0.00000000e+00       0.00000000e+00      -2.40025383e-01      -1.13531911e+00       2.67610077e-17       1.09666609e-15
      1.26900000e+00       0.00000000e+00       0.00000000e+00      -2.39458505e-01      -1.13219151e+00       2.62182541e-17       1.07442405e-15
      1.26950000e+00       0.00000000e+00       0.00000000e+00      -2.38893189e-01      -1.12907376e+00       2.56865084e-17       1.05263312e-15
      1.27000000e+00       0.00000000e+00       0.00000000e+00      -2.38329430e-01      -1.12596581e+00       2.51655474e-17       1.03128413e-15
      1.27050000e+00       0.00000000e+00       0.00000000e+00      -2.37767222e-01      -1.12286764e+00       2.46551521e-17       1.01036813e-15
      1.27100000e+00       0.00000000e+00       0.00000000e+00      -2.37206561e-01      -1.11977920e+00       2.41551085e-17       9.89876347e-16
      1.27150000e+00       0.00000000e+00       0.00000000e+00      -2.36647441e-01      -1.11670047e+00       2.36652065e-17       9.69800164e-16
      1.27200000e+00       0.00000000e+00       0.00000000e+00      -2.36089859e-01      -1.11363141e+00       2.31852405e-17       9.50131155e-16
      1.27250000e+00       0.00000000e+00       0.00000000e+00      -2.35533808e-01      -1.11057198e+00       2.27150089e-17       9.30861064e-16
      1.27300000e+00       0.00000000e+00       0.00000000e+00      -2.34979285e-01      -1.10752216e+00       2.22543143e-17       9.11981800e-16
      1.27350000e+00       0.00000000e+00       0.00000000e+00      -2.34426284e-01      -1.10448191e+00       2.18029633e-17       8.93485435e-16
      1.27400000e+00       0.00000000e+00       0.00000000e+00      -2.33874802e-01      -1.10145118e+00       2.13607663e-17       8.75364204e-16
      1.27450000e+00       0.00000000e+00       0.00000000e+00      -2.33324832e-01      -1.09842996e+00       2.09275378e-17       8.57610500e-16
      1.27500000e+00       0.00000000e+00       0.00000000e+00      -2.32776370e-01      -1.09541821e+00       2.05030958e-17       8.40216867e-16
      1.27550000e+00       0.00000000e+00       0.00000000e+00      -2.32229412e-01      -1.09241589e+00       2.00872622e-17       8.23176003e-16
      1.27600000e+00       0.00000000e+00       0.00000000e+00      -2.31683953e-01      -1.08942297e+00       1.96798622e-17       8.06480754e-16
      1.27650000e+00       0.00000000e+00       0.00000000e+00      -2.31139987e-01      -1.08643942e+00       1.92807250e-17       7.90124109e-16
      1.27700000e+00       0.00000000e+00       0.00000000e+00      -2.30597512e-01      -1.08346521e+00       1.88896828e-17       7.74099202e-16
      1.27750000e+00       0.00000000e+00       0.00000000e+00      -2.30056521e-01      -1.08050029e+00       1.85065716e-17       7.58399304e-16
      1.27800000e+00       0.00000000e+00       0.00000000e+00      -2.29517010e-01      -1.07754465e+00       1.81312304e-17       7.43017824e-16
      1.27850000e+00       0.00000000e+00       0.00000000e+00      -2.28978974e-01      -1.07459824e+00       1.77635018e-17       7.27948303e-16
      1.27900000e+00       0.00000000e+00       0.00000000e+00      -2.28442410e-01      -1.07166103e+00       1.74032312e-17       7.13184415e-16
      1.27950000e+00       0.00000000e+00       0.00000000e+00      -2.27907312e-01      -1.06873300e+00       1.70502675e-17       6.98719961e-16
      1.28000000e+00       0.00000000e+00       0.00000000e+00      -2.27373675e-01      -1.06581410e+00       1.67044624e-17       6.84548867e-16
      1.28050000e+00       0.00000000e+00       0.00000000e+00      -2.26841496e-01      -1.06290432e+00       1.63656707e-17       6.70665185e-16
      1.28100000e+00       0.00000000e+00       0.00000000e+00      -2.26310770e-01      -1.06000360e+00       1.60337502e-17       6.57063085e-16
      1.28150000e+00       0.00000000e+00       0.00000000e+00      -2.25781491e-01      -1.05711194e+00       1.57085616e-17       6.43736856e-16
      1.28200000e+00       0.00000000e+00       0.00000000e+00      -2.25253656e-01      -1.05422928e+00       1.53899683e-17       6.30680902e-16
      1.28250000e+00       0.00000000e+00       0.00000000e+00      -2.24727260e-01      -1.05135560e+00       1.50778366e-17       6.17889744e-16
      1.28300000e+00       0.00000000e+00       0.00000000e+00      -2.24202299e-01      -1.04849088e+00       1.47720354e-17       6.05358009e-16
      1.28350000e+00       0.00000000e+00       0.00000000e+00      -2.23678768e-01      -1.04563507e+00       1.44724362e-17       5.93080437e-16
      1.28400000e+00       0.00000000e+00       0.00000000e+00      -2.23156663e-01      -1.04278814e+00       1.41789134e-17       5.81051872e-16
      1.28450000e+00       0.00000000e+00       0.00000000e+00      -2.22635978e-01      -1.03995007e+00       1.38913437e-17       5.69267265e-16
      1.28500000e+00       0.00000000e+00       0.00000000e+00      -2.22116711e-01      -1.03712083e+00       1.36096063e-17       5.57721667e-16
      1.28550000e+00       0.00000000e+00       0.00000000e+00      -2.21598856e-01      -1.03430038e+00       1.33335830e-17       5.46410231e-16
      1.28600000e+00       0.00000000e+00       0.00000000e+00      -2.21082409e-01      -1.03148869e+00       1.30631579e-17       5.35328209e-16
      1.28650000e+00       0.00000000e+00       0.00000000e+00      -2.20567366e-01      -1.02868573e+00       1.27982173e-17       5.24470946e-16
      1.28700000e+00       0.00000000e+00       0.00000000e+00      -2.20053722e-01      -1.02589148e+00       1.25386502e-17       5.13833886e-16
      1.28750000e+00       0.00000000e+00       0.00000000e+00      -2.19541473e-01      -1.02310589e+00       1.22843475e-17       5.03412560e-16
      1.28800000e+00       0.00000000e+00       0.00000000e+00      -2.19030615e-01      -1.02032895e+00       1.20352024e-17       4.93202595e-16
      1.28850000e+00       0.00000000e+00       0.00000000e+00      -2.18521143e-01      -1.01756062e+00       1.17911104e-17       4.83199704e-16
      1.28900000e+00       0.00000000e+00       0.00000000e+00      -2.18013053e-01      -1.01480087e+00       1.15519689e-17       4.73399686e-16
      1.28950000e+00       0.00000000e+00       0.00000000e+00      -2.17506340e-01      -1.01204966e+00       1.13176776e-17       4.63798427e-16
      1.29000000e+00       0.00000000e+00       0.00000000e+00      -2.17001002e-01      -1.00930698e+00       1.10881380e-17       4.54391896e-16
      1.29050000e+00       0.00000000e+00       0.00000000e+00      -2.16497032e-01      -1.00657279e+00       1.08632539e-17       4.45176144e-16
      1.29100000e+00       0.00000000e+00       0.00000000e+00      -2.15994427e-01      -1.00384707e+00       1.06429307e-17       4.36147301e-16
      1.29150000e+00       0.00000000e+00       0.00000000e+00      -2.15493183e-01      -1.00112977e+00       1.04270761e-17       4.27301577e-16
      1.29200000e+00       0.00000000e+00       0.00000000e+00      -2.14993296e-01      -9.98420880e-01       1.02155993e-17       4.18635257e-16
      1.29250000e+00       0.00000000e+00       0.00000000e+00      -2.14494761e-01      -9.95720361e-01       1.00084115e-17       4.10144704e-16
      1.29300000e+00       0.00000000e+00       0.00000000e+00      -2.13997574e-01      -9.93028187e-01       9.80542585e-18       4.01826351e-16
      1.29350000e+00       0.00000000e+00       0.00000000e+00      -2.13501732e-01      -9.90344329e-01       9.60655704e-18       3.93676708e-16
      1.29400000e+00       0.00000000e+00       0.00000000e+00      -2.13007229e-01      -9.87668757e-01       9.41172159e-18       3.85692351e-16
      1.29450000e+00       0.00000000e+00       0.00000000e+00      -2.12514061e-01      -9.85001444e-01       9.22083770e-18       3.77869929e-16
      1.29500000e+00       0.00000000e+00       0.00000000e+00      -2.12022226e-01      -9.82342359e-01       9.03382522e-18       3.70206158e-16
      1.29550000e+00       0.00000000e+00       0.00000000e+00      -2.11531718e-01      -9.79691475e-01       8.85060564e-18       3.62697819e-16
      1.29600000e+00       0.00000000e+00       0.00000000e+00      -2.11042533e-01      -9.77048764e-01       8.67110202e-18       3.55341761e-16
      1.29650000e+00       0.00000000e+00       0.00000000e+00      -2.10554668e-01      -9.74414196e-01       8.49523901e-18       3.48134895e-16
      1.29700000e+00       0.00000000e+00       0.00000000e+00      -2.10068117e-01      -9.71787745e-01       8.32294277e-18       3.41074195e-16
      1.29750000e+00       0.00000000e+00       0.00000000e+00      -2.09582879e-01      -9.69169380e-01       8.15414095e-18       3.34156696e-16
      1.29800000e+00       0.00000000e+00       0.00000000e+00      -2.09098947e-01      -9.66559076e-01       7.98876269e-18       3.27379495e-16
      1.29850000e+00       0.00000000e+00       0.00000000e+00      -2.08616318e-01      -9.63956803e-01       7.82673855e-18       3.20739746e-16
      1.29900000e+00       0.00000000e+00       0.00000000e+00      -2.08134989e-01      -9.61362534e-01       7.66800050e-18       3.14234661e-16
      1.29950000e+00       0.00000000e+00       0.00000000e+00      -2.07654954e-01      -9.58776241e-01       7.51248190e-18       3.07861508e-16
      1.30000000e+00       0.00000000e+00       0.00000000e+00      -2.07176211e-01      -9.56197897e-01       7.36011745e-18       3.01617613e-16
      1.30050000e+00       0.00000000e+00       0.00000000e+00      -2.06698755e-01      -9.53627474e-01       7.21084318e-18       2.95500354e-16
      1.30100000e+00       0.00000000e+00       0.00000000e+00      -2.06222582e-01      -9.51064945e-01       7.06459642e-18       2.89507161e-16
      1.30150000e+00       0.00000000e+00       0.00000000e+00      -2.05747689e-01      -9.48510282e-01       6.92131576e-18       2.83635520e-16
      1.30200000e+00       0.00000000e+00       0.00000000e+00      -2.05274071e-01      -9.45963459e-01       6.78094105e-18       2.77882964e-16
      1.30250000e+00       0.00000000e+00       0.00000000e+00      -2.04801724e-01      -9.43424448e-01       6.64341335e-18       2.72247079e-16
      1.30300000e+00       0.00000000e+00       0.00000000e+00      -2.04330645e-01      -9.40893223e-01       6.50867492e-18       2.66725498e-16
      1.30350000e+00       0.00000000e+00       0.00000000e+00      -2.03860829e-01      -9.38369756e-01       6.37666919e-18       2.61315903e-16
      1.30400000e+00       0.00000000e+00       0.00000000e+00      -2.03392274e-01      -9.35854021e-01       6.24734073e-18       2.56016023e-16
      1.30450000e+00       0.00000000e+00       0.00000000e+00      -2.02924974e-01      -9.33345991e-01       6.12063525e-18       2.50823633e-16
      1.30500000e+00       0.00000000e+00       0.00000000e+00      -2.02458927e-01      -9.30845640e-01       5.99649955e-18       2.45736552e-16
      1.30550000e+00       0.00000000e+00       0.00000000e+00      -2.01994127e-01      -9.28352940e-01       5.87488151e-18       2.40752644e-16
      1.30600000e+00       0.00000000e+00       0.00000000e+00      -2.01530572e-01      -9.25867867e-01       5.75573006e-18       2.35869818e-16
      1.30650000e+00       0.00000000e+00       0.00000000e+00      -2.01068258e-01      -9.23390393e-01       5.63899518e-18       2.31086023e-16
      1.30700000e+00       0.00000000e+00       0.00000000e+00      -2.00607181e-01      -9.20920493e-01       5.52462787e-18       2.26399250e-16
      1.30750000e+00       0.00000000e+00       0.00000000e+00      -2.00147336e-01      -9.18458140e-01       5.41258009e-18       2.21807532e-16
      1.30800000e+00       0.00000000e+00       0.00000000e+00      -1.99688721e-01      -9.16003309e-01       5.30280481e-18       2.17308941e-16
      1.30850000e+00       0.00000000e+00       0.00000000e+00      -1.99231332e-01      -9.13555973e-01       5.19525594e-18       2.12901589e-16
      1.30900000e+00       0.00000000e+00       0.00000000e+00      -1.98775164e-01      -9.11116107e-01       5.08988833e-18       2.08583624e-16
      1.30950000e+00       0.00000000e+00       0.00000000e+00      -1.98320214e-01      -9.08683686e-01       4.98665772e-18       2.04353234e-16
      1.31000000e+00       0.00000000e+00       0.00000000e+00      -1.97866479e-01      -9.06258683e-01       4.88552079e-18       2.00208642e-16
      1.31050000e+00       0.00000000e+00       0.00000000e+00      -1.97413955e-01      -9.03841074e-01       4.78643507e-18       1.96148109e-16
      1.31100000e+00       0.00000000e+00       0.00000000e+00      -1.96962637e-01      -9.01430832e-01       4.68935896e-18       1.92169930e-16
      1.31150000e+00       0.00000000e+00       0.00000000e+00      -1.96512523e-01      -8.99027934e-01       4.59425169e-18       1.88272434e-16
      1.31200000e+00       0.00000000e+00       0.00000000e+00      -1.96063608e-01      -8.96632352e-01       4.50107335e-18       1.84453986e-16
      1.31250000e+00       0.00000000e+00       0.00000000e+00      -1.95615889e-01      -8.94244064e-01       4.40978480e-18       1.80712981e-16
      1.31300000e+00       0.00000000e+00       0.00000000e+00      -1.95169362e-01      -8.91863042e-01       4.32034772e-18       1.77047850e-16
      1.31350000e+00       0.00000000e+00       0.00000000e+00      -1.94724025e-01      -8.89489264e-01       4.23272456e-18       1.73457053e-16
      1.31400000e+00       0.00000000e+00       0.00000000e+00      -1.94279872e-01      -8.87122703e-01       4.14687853e-18       1.69939082e-16
      1.31450000e+00       0.00000000e+00       0.00000000e+00      -1.93836901e-01      -8.84763336e-01       4.06277359e-18       1.66492462e-16
      1.31500000e+00       0.00000000e+00       0.00000000e+00      -1.93395107e-01      -8.82411137e-01       3.98037442e-18       1.63115744e-16
      1.31550000e+00       0.00000000e+00       0.00000000e+00      -1.92954488e-01      -8.80066082e-01       3.89964643e-18       1.59807511e-16
      1.31600000e+00       0.00000000e+00       0.00000000e+00      -1.92515040e-01      -8.77728147e-01       3.82055573e-18       1.56566374e-16
      1.31650000e+00       0.00000000e+00       0.00000000e+00      -1.92076759e-01      -8.75397307e-01       3.74306910e-18       1.53390972e-16
      1.31700000e+00       0.00000000e+00       0.00000000e+00      -1.91639642e-01      -8.73073539e-01       3.66715402e-18       1.50279972e-16
      1.31750000e+00       0.00000000e+00       0.00000000e+00      -1.91203684e-01      -8.70756817e-01       3.59277861e-18       1.47232068e-16
      1.31800000e+00       0.00000000e+00       0.00000000e+00      -1.90768884e-01      -8.68447119e-01       3.51991165e-18       1.44245980e-16
      1.31850000e+00       0.00000000e+00       0.00000000e+00      -1.90335236e-01      -8.66144419e-01       3.44852254e-18       1.41320454e-16
      1.31900000e+00       0.00000000e+00       0.00000000e+00      -1.89902738e-01      -8.63848695e-01       3.37858131e-18       1.38454262e-16
      1.31950000e+00       0.00000000e+00       0.00000000e+00      -1.89471386e-01      -8.61559922e-01       3.31005859e-18       1.35646201e-16
      1.32000000e+00       0.00000000e+00       0.00000000e+00      -1.89041177e-01      -8.59278078e-01       3.24292562e-18       1.32895092e-16
      1.32050000e+00       0.00000000e+00       0.00000000e+00      -1.88612107e-01      -8.57003137e-01       3.17715420e-18       1.30199779e-16
      1.32100000e+00       0.00000000e+00       0.00000000e+00      -1.88184173e-01      -8.54735077e-01       3.11271673e-18       1.27559131e-16
      1.32150000e+00       0.00000000e+00       0.00000000e+00      -1.87757371e-01      -8.52473874e-01       3.04958614e-18       1.24972040e-16
      1.32200000e+00       0.00000000e+00       0.00000000e+00      -1.87331698e-01      -8.50219506e-01       2.98773594e-18       1.22437419e-16
      1.32250000e+00       0.00000000e+00       0.00000000e+00      -1.86907150e-01      -8.47971948e-01       2.92714016e-18       1.19954204e-16
      1.32300000e+00       0.00000000e+00       0.00000000e+00      -1.86483725e-01      -8.45731178e-01       2.86777334e-18       1.17521352e-16
      1.32350000e+00       0.00000000e+00       0.00000000e+00      -1.86061418e-01      -8.43497172e-01       2.80961058e-18       1.15137842e-16
      1.32400000e+00       0.00000000e+00       0.00000000e+00      -1.85640226e-01      -8.41269908e-01       2.75262745e-18       1.12802673e-16
      1.32450000e+00       0.00000000e+00       0.00000000e+00      -1.85220147e-01      -8.39049363e-01       2.69680001e-18       1.10514865e-16
      1.32500000e+00       0.00000000e+00       0.00000000e+00      -1.84801176e-01      -8.36835514e-01       2.64210485e-18       1.08273457e-16
      1.32550000e+00       0.00000000e+00       0.00000000e+00      -1.84383310e-01      -8.34628338e-01       2.58851898e-18       1.06077508e-16
      1.32600000e+00       0.00000000e+00       0.00000000e+00      -1.83966546e-01      -8.32427812e-01       2.53601992e-18       1.03926096e-16
      1.32650000e+00       0.00000000e+00       0.00000000e+00      -1.83550881e-01      -8.30233915e-01       2.48458561e-18       1.01818318e-16
      1.32700000e+00       0.00000000e+00       0.00000000e+00      -1.83136311e-01      -8.28046623e-01       2.43419447e-18       9.97532896e-17
      1.32750000e+00       0.00000000e+00       0.00000000e+00      -1.82722834e-01      -8.25865915e-01       2.38482534e-18       9.77301426e-17
      1.32800000e+00       0.00000000e+00       0.00000000e+00      -1.82310444e-01      -8.23691767e-01       2.33645749e-18       9.57480281e-17
      1.32850000e+00       0.00000000e+00       0.00000000e+00      -1.81899141e-01      -8.21524158e-01       2.28907062e-18       9.38061138e-17
      1.32900000e+00       0.00000000e+00       0.00000000e+00      -1.81488919e-01      -8.19363066e-01       2.24264482e-18       9.19035845e-17
      1.32950000e+00       0.00000000e+00       0.00000000e+00      -1.81079777e-01      -8.17208469e-01       2.19716060e-18       9.00396414e-17
      1.33000000e+00       0.00000000e+00       0.00000000e+00      -1.80671710e-01      -8.15060344e-01       2.15259887e-18       8.82135018e-17
      1.33050000e+00       0.00000000e+00       0.00000000e+00      -1.80264715e-01      -8.12918670e-01       2.10894093e-18       8.64243991e-17
      1.33100000e+00       0.00000000e+00       0.00000000e+00      -1.79858790e-01      -8.10783426e-01       2.06616843e-18       8.46715821e-17
      1.33150000e+00       0.00000000e+00       0.00000000e+00      -1.79453931e-01      -8.08654588e-01       2.02426342e-18       8.29543149e-17
      1.33200000e+00       0.00000000e+00       0.00000000e+00      -1.79050134e-01      -8.06532136e-01       1.98320831e-18       8.12718764e-17
      1.33250000e+00       0.00000000e+00       0.00000000e+00      -1.78647397e-01      -8.04416049e-01       1.94298586e-18       7.96235603e-17
      1.33300000e+00       0.00000000e+00       0.00000000e+00      -1.78245717e-01      -8.02306304e-01       1.90357918e-18       7.80086746e-17
      1.33350000e+00       0.00000000e+00       0.00000000e+00      -1.77845090e-01      -8.00202880e-01       1.86497172e-18       7.64265412e-17
      1.33400000e+00       0.00000000e+00       0.00000000e+00      -1.77445513e-01      -7.98105757e-01       1.82714729e-18       7.48764958e-17
      1.33450000e+00       0.00000000e+00       0.00000000e+00      -1.77046983e-01      -7.96014912e-01       1.79008999e-18       7.33578877e-17
      1.33500000e+00       0.00000000e+00       0.00000000e+00      -1.76649497e-01      -7.93930325e-01       1.75378427e-18       7.18700792e-17
      1.33550000e+00       0.00000000e+00       0.00000000e+00      -1.76253052e-01      -7.91851974e-01       1.71821488e-18       7.04124457e-17
      1.33600000e+00       0.00000000e+00       0.00000000e+00      -1.75857644e-01      -7.89779839e-01       1.68336689e-18       6.89843752e-17
      1.33650000e+00       0.00000000e+00       0.00000000e+00      -1.75463271e-01      -7.87713899e-01       1.64922568e-18       6.75852682e-17
      1.33700000e+00       0.00000000e+00       0.00000000e+00      -1.75069929e-01      -7.85654133e-01       1.61577689e-18       6.62145372e-17
      1.33750000e+00       0.00000000e+00       0.00000000e+00      -1.74677616e-01      -7.83600520e-01       1.58300651e-18       6.48716066e-17
      1.33800000e+00       0.00000000e+00       0.00000000e+00      -1.74286328e-01      -7.81553039e-01       1.55090075e-18       6.35559127e-17
      1.33850000e+00       0.00000000e+00       0.00000000e+00      -1.73896062e-01      -7.79511671e-01       1.51944615e-18       6.22669030e-17
      1.33900000e+00       0.00000000e+00       0.00000000e+00      -1.73506815e-01      -7.77476393e-01       1.48862949e-18       6.10040364e-17
      1.33950000e+00       0.00000000e+00       0.00000000e+00      -1.73118584e-01      -7.75447187e-01       1.45843784e-18       5.97667827e-17
      1.34000000e+00       0.00000000e+00       0.00000000e+00      -1.72731367e-01      -7.73424031e-01       1.42885852e-18       5.85546223e-17
      1.34050000e+00       0.00000000e+00       0.00000000e+00      -1.72345159e-01      -7.71406905e-01       1.39987912e-18       5.73670464e-17
      1.34100000e+00       0.00000000e+00       0.00000000e+00      -1.71959959e-01      -7.69395790e-01       1.37148746e-18       5.62035562e-17
      1.34150000e+00       0.00000000e+00       0.00000000e+00      -1.71575763e-01      -7.67390664e-01       1.34367163e-18       5.50636635e-17
      1.34200000e+00       0.00000000e+00       0.00000000e+00      -1.71192567e-01      -7.65391508e-01       1.31641995e-18       5.39468894e-17
      1.34250000e+00       0.00000000e+00       0.00000000e+00      -1.70810370e-01      -7.63398302e-01       1.28972097e-18       5.28527652e-17
      1.34300000e+00       0.00000000e+00       0.00000000e+00      -1.70429168e-01      -7.61411026e-01       1.26356348e-18       5.17808315e-17
      1.34350000e+00       0.00000000e+00       0.00000000e+00      -1.70048958e-01      -7.59429660e-01       1.23793651e-18       5.07306383e-17
      1.34400000e+00       0.00000000e+00       0.00000000e+00      -1.69669737e-01      -7.57454185e-01       1.21282930e-18       4.97017445e-17
      1.34450000e+00       0.00000000e+00       0.00000000e+00      -1.69291503e-01      -7.55484580e-01       1.18823129e-18       4.86937183e-17
      1.34500000e+00       0.00000000e+00       0.00000000e+00      -1.68914252e-01      -7.53520826e-01       1.16413217e-18       4.77061363e-17
      1.34550000e+00       0.00000000e+00       0.00000000e+00      -1.68537981e-01      -7.51562904e-01       1.14052182e-18       4.67385840e-17
      1.34600000e+00       0.00000000e+00       0.00000000e+00      -1.68162688e-01      -7.49610793e-01       1.11739031e-18       4.57906551e-17
      1.34650000e+00       0.00000000e+00       0.00000000e+00      -1.67788369e-01      -7.47664476e-01       1.09472796e-18       4.48619516e-17
      1.34700000e+00       0.00000000e+00       0.00000000e+00      -1.67415023e-01      -7.45723931e-01       1.07252522e-18       4.39520837e-17
      1.34750000e+00       0.00000000e+00       0.00000000e+00      -1.67042645e-01      -7.43789141e-01       1.05077280e-18       4.30606692e-17
      1.34800000e+00       0.00000000e+00       0.00000000e+00      -1.66671232e-01      -7.41860085e-01       1.02946154e-18       4.21873340e-17
      1.34850000e+00       0.00000000e+00       0.00000000e+00      -1.66300783e-01      -7.39936745e-01       1.00858251e-18       4.13317113e-17
      1.34900000e+00       0.00000000e+00       0.00000000e+00      -1.65931295e-01      -7.38019102e-01       9.88126938e-19       4.04934419e-17
      1.34950000e+00       0.00000000e+00       0.00000000e+00      -1.65562763e-01      -7.36107136e-01       9.68086235e-19       3.96721739e-17
      1.35000000e+00       0.00000000e+00       0.00000000e+00      -1.65195187e-01      -7.34200830e-01       9.48451988e-19       3.88675625e-17
      1.35050000e+00       0.00000000e+00       0.00000000e+00      -1.64828562e-01      -7.32300163e-01       9.29215953e-19       3.80792698e-17
      1.35100000e+00       0.00000000e+00       0.00000000e+00      -1.64462886e-01      -7.30405117e-01       9.10370054e-19       3.73069648e-17
      1.35150000e+00       0.00000000e+00       0.00000000e+00      -1.64098156e-01      -7.28515674e-01       8.91906378e-19       3.65503234e-17
      1.35200000e+00       0.00000000e+00       0.00000000e+00      -1.63734369e-01      -7.26631815e-01       8.73817173e-19       3.58090277e-17
      1.35250000e+00       0.00000000e+00       0.00000000e+00      -1.63371523e-01      -7.24753521e-01       8.56094844e-19       3.50827667e-17
      1.35300000e+00       0.00000000e+00       0.00000000e+00      -1.63009615e-01      -7.22880774e-01       8.38731951e-19       3.43712354e-17
      1.35350000e+00       0.00000000e+00       0.00000000e+00      -1.62648641e-01      -7.21013555e-01       8.21721204e-19       3.36741349e-17
      1.35400000e+00       0.00000000e+00       0.00000000e+00      -1.62288600e-01      -7.19151847e-01       8.05055460e-19       3.29911728e-17
      1.35450000e+00       0.00000000e+00       0.00000000e+00      -1.61929488e-01      -7.17295630e-01       7.88727723e-19       3.23220621e-17
      1.35500000e+00       0.00000000e+00       0.00000000e+00      -1.61571304e-01      -7.15444886e-01       7.72731136e-19       3.16665220e-17
      1.35550000e+00       0.00000000e+00       0.00000000e+00      -1.61214043e-01      -7.13599598e-01       7.57058985e-19       3.10242772e-17
      1.35600000e+00       0.00000000e+00       0.00000000e+00      -1.60857703e-01      -7.11759748e-01       7.41704688e-19       3.03950581e-17
      1.35650000e+00       0.00000000e+00       0.00000000e+00      -1.60502282e-01      -7.09925316e-01       7.26661800e-19       2.97786006e-17
      1.35700000e+00       0.00000000e+00       0.00000000e+00      -1.60147777e-01      -7.08096286e-01       7.11924004e-19       2.91746457e-17
      1.35750000e+00       0.00000000e+00       0.00000000e+00      -1.59794185e-01      -7.06272640e-01       6.97485113e-19       2.85829399e-17
      1.35800000e+00       0.00000000e+00       0.00000000e+00      -1.59441503e-01      -7.04454359e-01       6.83339064e-19       2.80032348e-17
      1.35850000e+00       0.00000000e+00       0.00000000e+00      -1.59089730e-01      -7.02641426e-01       6.69479918e-19       2.74352870e-17
      1.35900000e+00       0.00000000e+00       0.00000000e+00      -1.58738861e-01      -7.00833823e-01       6.55901857e-19       2.68788581e-17
      1.35950000e+00       0.00000000e+00       0.00000000e+00      -1.58388895e-01      -6.99031533e-01       6.42599179e-19       2.63337144e-17
      1.36000000e+00       0.00000000e+00       0.00000000e+00      -1.58039829e-01      -6.97234538e-01       6.29566300e-19       2.57996270e-17
[truncated: 482,308 more chars]
