# Supplementary material for: Water Potential from Adaptive Force Matching for Ice and Liquid with Revised Dispersion Predicts Supercooled Liquid Anomalies in Good Agreement with Two Independent Experimental Fits
Source: J Phys Chem B. 2024 Mar 27;128(14):3398–407. doi: 10.1021/acs.jpcb.3c06495 (PMC11017247; doi:10.1021/acs.jpcb.3c06495)
Supplement: Supplementary file 2 — jp3c06495_si_002.zip [file jp3c06495_si_002.zip › FL-rWAIL/rWAIL_b0.xvg]

      0.00000000e+00       1.73844894e+04       6.20329720e+05 
      1.00000000e-04       1.73225394e+04       6.18671504e+05 
      2.00000000e-04       1.72607550e+04       6.17016261e+05 
      3.00000000e-04       1.71991360e+04       6.15363989e+05 
      4.00000000e-04       1.71376821e+04       6.13714685e+05 
      5.00000000e-04       1.70763930e+04       6.12068347e+05 
      6.00000000e-04       1.70152684e+04       6.10424971e+05 
      7.00000000e-04       1.69543079e+04       6.08784555e+05 
      8.00000000e-04       1.68935113e+04       6.07147097e+05 
      9.00000000e-04       1.68328784e+04       6.05512593e+05 
      1.00000000e-03       1.67724087e+04       6.03881040e+05 
      1.10000000e-03       1.67121021e+04       6.02252438e+05 
      1.20000000e-03       1.66519581e+04       6.00626781e+05 
      1.30000000e-03       1.65919766e+04       5.99004068e+05 
      1.40000000e-03       1.65321572e+04       5.97384297e+05 
      1.50000000e-03       1.64724997e+04       5.95767463e+05 
      1.60000000e-03       1.64130036e+04       5.94153566e+05 
      1.70000000e-03       1.63536689e+04       5.92542601e+05 
      1.80000000e-03       1.62944950e+04       5.90934566e+05 
      1.90000000e-03       1.62354818e+04       5.89329459e+05 
      2.00000000e-03       1.61766290e+04       5.87727277e+05 
      2.10000000e-03       1.61179363e+04       5.86128017e+05 
      2.20000000e-03       1.60594033e+04       5.84531676e+05 
      2.30000000e-03       1.60010299e+04       5.82938252e+05 
      2.40000000e-03       1.59428156e+04       5.81347742e+05 
      2.50000000e-03       1.58847602e+04       5.79760143e+05 
      2.60000000e-03       1.58268635e+04       5.78175453e+05 
      2.70000000e-03       1.57691250e+04       5.76593669e+05 
      2.80000000e-03       1.57115446e+04       5.75014787e+05 
      2.90000000e-03       1.56541220e+04       5.73438807e+05 
      3.00000000e-03       1.55968568e+04       5.71865724e+05 
      3.10000000e-03       1.55397487e+04       5.70295536e+05 
      3.20000000e-03       1.54827976e+04       5.68728240e+05 
      3.30000000e-03       1.54260030e+04       5.67163834e+05 
      3.40000000e-03       1.53693647e+04       5.65602315e+05 
      3.50000000e-03       1.53128824e+04       5.64043681e+05 
      3.60000000e-03       1.52565559e+04       5.62487927e+05 
      3.70000000e-03       1.52003848e+04       5.60935053e+05 
      3.80000000e-03       1.51443688e+04       5.59385055e+05 
      3.90000000e-03       1.50885076e+04       5.57837930e+05 
      4.00000000e-03       1.50328011e+04       5.56293676e+05 
      4.10000000e-03       1.49772488e+04       5.54752289e+05 
      4.20000000e-03       1.49218505e+04       5.53213769e+05 
      4.30000000e-03       1.48666060e+04       5.51678110e+05 
      4.40000000e-03       1.48115148e+04       5.50145312e+05 
      4.50000000e-03       1.47565768e+04       5.48615371e+05 
      4.60000000e-03       1.47017916e+04       5.47088284e+05 
      4.70000000e-03       1.46471591e+04       5.45564049e+05 
      4.80000000e-03       1.45926787e+04       5.44042663e+05 
      4.90000000e-03       1.45383504e+04       5.42524123e+05 
      5.00000000e-03       1.44841738e+04       5.41008427e+05 
      5.10000000e-03       1.44301486e+04       5.39495572e+05 
      5.20000000e-03       1.43762746e+04       5.37985555e+05 
      5.30000000e-03       1.43225514e+04       5.36478374e+05 
      5.40000000e-03       1.42689788e+04       5.34974026e+05 
      5.50000000e-03       1.42155565e+04       5.33472507e+05 
      5.60000000e-03       1.41622842e+04       5.31973816e+05 
      5.70000000e-03       1.41091617e+04       5.30477950e+05 
      5.80000000e-03       1.40561886e+04       5.28984906e+05 
      5.90000000e-03       1.40033646e+04       5.27494681e+05 
      6.00000000e-03       1.39506895e+04       5.26007273e+05 
      6.10000000e-03       1.38981631e+04       5.24522678e+05 
      6.20000000e-03       1.38457849e+04       5.23040895e+05 
      6.30000000e-03       1.37935548e+04       5.21561920e+05 
      6.40000000e-03       1.37414724e+04       5.20085751e+05 
      6.50000000e-03       1.36895375e+04       5.18612386e+05 
      6.60000000e-03       1.36377499e+04       5.17141820e+05 
      6.70000000e-03       1.35861091e+04       5.15674052e+05 
      6.80000000e-03       1.35346150e+04       5.14209079e+05 
      6.90000000e-03       1.34832672e+04       5.12746898e+05 
      7.00000000e-03       1.34320655e+04       5.11287507e+05 
      7.10000000e-03       1.33810096e+04       5.09830903e+05 
      7.20000000e-03       1.33300992e+04       5.08377083e+05 
      7.30000000e-03       1.32793341e+04       5.06926044e+05 
      7.40000000e-03       1.32287139e+04       5.05477784e+05 
      7.50000000e-03       1.31782384e+04       5.04032300e+05 
      7.60000000e-03       1.31279074e+04       5.02589589e+05 
      7.70000000e-03       1.30777204e+04       5.01149649e+05 
      7.80000000e-03       1.30276773e+04       4.99712477e+05 
      7.90000000e-03       1.29777778e+04       4.98278070e+05 
      8.00000000e-03       1.29280216e+04       4.96846425e+05 
      8.10000000e-03       1.28784085e+04       4.95417540e+05 
      8.20000000e-03       1.28289380e+04       4.93991413e+05 
      8.30000000e-03       1.27796101e+04       4.92568039e+05 
      8.40000000e-03       1.27304243e+04       4.91147418e+05 
      8.50000000e-03       1.26813805e+04       4.89729545e+05 
      8.60000000e-03       1.26324783e+04       4.88314418e+05 
      8.70000000e-03       1.25837175e+04       4.86902035e+05 
      8.80000000e-03       1.25350978e+04       4.85492393e+05 
      8.90000000e-03       1.24866190e+04       4.84085489e+05 
      9.00000000e-03       1.24382806e+04       4.82681321e+05 
      9.10000000e-03       1.23900826e+04       4.81279885e+05 
      9.20000000e-03       1.23420246e+04       4.79881179e+05 
      9.30000000e-03       1.22941063e+04       4.78485201e+05 
      9.40000000e-03       1.22463274e+04       4.77091947e+05 
      9.50000000e-03       1.21986878e+04       4.75701415e+05 
      9.60000000e-03       1.21511871e+04       4.74313602e+05 
      9.70000000e-03       1.21038250e+04       4.72928506e+05 
      9.80000000e-03       1.20566013e+04       4.71546124e+05 
      9.90000000e-03       1.20095157e+04       4.70166452e+05 
      1.00000000e-02       1.19625679e+04       4.68789489e+05 
      1.01000000e-02       1.19157577e+04       4.67415232e+05 
      1.02000000e-02       1.18690848e+04       4.66043678e+05 
      1.03000000e-02       1.18225489e+04       4.64674824e+05 
      1.04000000e-02       1.17761497e+04       4.63308667e+05 
      1.05000000e-02       1.17298870e+04       4.61945205e+05 
      1.06000000e-02       1.16837606e+04       4.60584436e+05 
      1.07000000e-02       1.16377701e+04       4.59226356e+05 
      1.08000000e-02       1.15919152e+04       4.57870962e+05 
      1.09000000e-02       1.15461958e+04       4.56518253e+05 
      1.10000000e-02       1.15006115e+04       4.55168225e+05 
      1.11000000e-02       1.14551620e+04       4.53820876e+05 
      1.12000000e-02       1.14098472e+04       4.52476202e+05 
      1.13000000e-02       1.13646667e+04       4.51134202e+05 
      1.14000000e-02       1.13196203e+04       4.49794872e+05 
      1.15000000e-02       1.12747076e+04       4.48458210e+05 
      1.16000000e-02       1.12299285e+04       4.47124213e+05 
      1.17000000e-02       1.11852827e+04       4.45792879e+05 
      1.18000000e-02       1.11407699e+04       4.44464204e+05 
      1.19000000e-02       1.10963898e+04       4.43138186e+05 
      1.20000000e-02       1.10521422e+04       4.41814822e+05 
      1.21000000e-02       1.10080267e+04       4.40494110e+05 
      1.22000000e-02       1.09640432e+04       4.39176047e+05 
      1.23000000e-02       1.09201914e+04       4.37860630e+05 
      1.24000000e-02       1.08764710e+04       4.36547857e+05 
      1.25000000e-02       1.08328818e+04       4.35237724e+05 
      1.26000000e-02       1.07894234e+04       4.33930229e+05 
      1.27000000e-02       1.07460956e+04       4.32625370e+05 
      1.28000000e-02       1.07028982e+04       4.31323143e+05 
      1.29000000e-02       1.06598309e+04       4.30023546e+05 
      1.30000000e-02       1.06168934e+04       4.28726576e+05 
      1.31000000e-02       1.05740855e+04       4.27432231e+05 
      1.32000000e-02       1.05314069e+04       4.26140508e+05 
      1.33000000e-02       1.04888573e+04       4.24851403e+05 
      1.34000000e-02       1.04464365e+04       4.23564915e+05 
      1.35000000e-02       1.04041443e+04       4.22281041e+05 
      1.36000000e-02       1.03619802e+04       4.20999778e+05 
      1.37000000e-02       1.03199442e+04       4.19721123e+05 
      1.38000000e-02       1.02780359e+04       4.18445074e+05 
      1.39000000e-02       1.02362551e+04       4.17171627e+05 
      1.40000000e-02       1.01946015e+04       4.15900781e+05 
      1.41000000e-02       1.01530749e+04       4.14632532e+05 
      1.42000000e-02       1.01116749e+04       4.13366878e+05 
      1.43000000e-02       1.00704014e+04       4.12103816e+05 
      1.44000000e-02       1.00292541e+04       4.10843343e+05 
      1.45000000e-02       9.98823266e+03       4.09585457e+05 
      1.46000000e-02       9.94733690e+03       4.08330155e+05 
      1.47000000e-02       9.90656654e+03       4.07077434e+05 
      1.48000000e-02       9.86592133e+03       4.05827291e+05 
      1.49000000e-02       9.82540100e+03       4.04579725e+05 
      1.50000000e-02       9.78500530e+03       4.03334731e+05 
      1.51000000e-02       9.74473397e+03       4.02092308e+05 
      1.52000000e-02       9.70458675e+03       4.00852453e+05 
      1.53000000e-02       9.66456339e+03       3.99615162e+05 
      1.54000000e-02       9.62466363e+03       3.98380434e+05 
      1.55000000e-02       9.58488722e+03       3.97148266e+05 
      1.56000000e-02       9.54523389e+03       3.95918654e+05 
      1.57000000e-02       9.50570340e+03       3.94691596e+05 
      1.58000000e-02       9.46629549e+03       3.93467090e+05 
      1.59000000e-02       9.42700990e+03       3.92245133e+05 
      1.60000000e-02       9.38784638e+03       3.91025722e+05 
      1.61000000e-02       9.34880467e+03       3.89808854e+05 
      1.62000000e-02       9.30988452e+03       3.88594527e+05 
      1.63000000e-02       9.27108568e+03       3.87382737e+05 
      1.64000000e-02       9.23240789e+03       3.86173483e+05 
      1.65000000e-02       9.19385090e+03       3.84966762e+05 
      1.66000000e-02       9.15541445e+03       3.83762570e+05 
      1.67000000e-02       9.11709830e+03       3.82560905e+05 
      1.68000000e-02       9.07890219e+03       3.81361765e+05 
      1.69000000e-02       9.04082586e+03       3.80165147e+05 
      1.70000000e-02       9.00286907e+03       3.78971047e+05 
      1.71000000e-02       8.96503157e+03       3.77779464e+05 
      1.72000000e-02       8.92731310e+03       3.76590394e+05 
      1.73000000e-02       8.88971341e+03       3.75403836e+05 
      1.74000000e-02       8.85223225e+03       3.74219785e+05 
      1.75000000e-02       8.81486937e+03       3.73038240e+05 
      1.76000000e-02       8.77762452e+03       3.71859198e+05 
      1.77000000e-02       8.74049744e+03       3.70682655e+05 
      1.78000000e-02       8.70348790e+03       3.69508610e+05 
      1.79000000e-02       8.66659564e+03       3.68337060e+05 
      1.80000000e-02       8.62982041e+03       3.67168002e+05 
      1.81000000e-02       8.59316196e+03       3.66001433e+05 
      1.82000000e-02       8.55662004e+03       3.64837350e+05 
      1.83000000e-02       8.52019440e+03       3.63675752e+05 
      1.84000000e-02       8.48388480e+03       3.62516634e+05 
      1.85000000e-02       8.44769099e+03       3.61359995e+05 
      1.86000000e-02       8.41161272e+03       3.60205831e+05 
      1.87000000e-02       8.37564974e+03       3.59054141e+05 
      1.88000000e-02       8.33980181e+03       3.57904921e+05 
      1.89000000e-02       8.30406868e+03       3.56758168e+05 
      1.90000000e-02       8.26845010e+03       3.55613881e+05 
      1.91000000e-02       8.23294582e+03       3.54472055e+05 
      1.92000000e-02       8.19755560e+03       3.53332689e+05 
      1.93000000e-02       8.16227920e+03       3.52195780e+05 
      1.94000000e-02       8.12711637e+03       3.51061325e+05 
      1.95000000e-02       8.09206685e+03       3.49929321e+05 
      1.96000000e-02       8.05713042e+03       3.48799766e+05 
      1.97000000e-02       8.02230682e+03       3.47672657e+05 
      1.98000000e-02       7.98759581e+03       3.46547991e+05 
      1.99000000e-02       7.95299714e+03       3.45425765e+05 
      2.00000000e-02       7.91851057e+03       3.44305978e+05 
      2.01000000e-02       7.88413586e+03       3.43188625e+05 
      2.02000000e-02       7.84987277e+03       3.42073705e+05 
      2.03000000e-02       7.81572104e+03       3.40961215e+05 
      2.04000000e-02       7.78168044e+03       3.39851152e+05 
      2.05000000e-02       7.74775073e+03       3.38743513e+05 
      2.06000000e-02       7.71393166e+03       3.37638296e+05 
      2.07000000e-02       7.68022299e+03       3.36535497e+05 
      2.08000000e-02       7.64662448e+03       3.35435115e+05 
      2.09000000e-02       7.61313589e+03       3.34337146e+05 
      2.10000000e-02       7.57975697e+03       3.33241588e+05 
      2.11000000e-02       7.54648749e+03       3.32148438e+05 
      2.12000000e-02       7.51332720e+03       3.31057694e+05 
      2.13000000e-02       7.48027587e+03       3.29969352e+05 
      2.14000000e-02       7.44733325e+03       3.28883410e+05 
      2.15000000e-02       7.41449911e+03       3.27799865e+05 
      2.16000000e-02       7.38177320e+03       3.26718715e+05 
      2.17000000e-02       7.34915528e+03       3.25639957e+05 
      2.18000000e-02       7.31664513e+03       3.24563588e+05 
      2.19000000e-02       7.28424249e+03       3.23489605e+05 
      2.20000000e-02       7.25194713e+03       3.22418006e+05 
      2.21000000e-02       7.21975881e+03       3.21348789e+05 
      2.22000000e-02       7.18767729e+03       3.20281949e+05 
      2.23000000e-02       7.15570234e+03       3.19217485e+05 
      2.24000000e-02       7.12383371e+03       3.18155394e+05 
      2.25000000e-02       7.09207118e+03       3.17095673e+05 
      2.26000000e-02       7.06041450e+03       3.16038320e+05 
      2.27000000e-02       7.02886344e+03       3.14983331e+05 
      2.28000000e-02       6.99741776e+03       3.13930705e+05 
      2.29000000e-02       6.96607722e+03       3.12880437e+05 
      2.30000000e-02       6.93484159e+03       3.11832527e+05 
      2.31000000e-02       6.90371063e+03       3.10786971e+05 
      2.32000000e-02       6.87268412e+03       3.09743765e+05 
      2.33000000e-02       6.84176180e+03       3.08702909e+05 
      2.34000000e-02       6.81094346e+03       3.07664398e+05 
      2.35000000e-02       6.78022884e+03       3.06628230e+05 
      2.36000000e-02       6.74961773e+03       3.05594403e+05 
      2.37000000e-02       6.71910989e+03       3.04562914e+05 
      2.38000000e-02       6.68870507e+03       3.03533759e+05 
      2.39000000e-02       6.65840306e+03       3.02506937e+05 
      2.40000000e-02       6.62820361e+03       3.01482445e+05 
      2.41000000e-02       6.59810649e+03       3.00460279e+05 
      2.42000000e-02       6.56811147e+03       2.99440438e+05 
      2.43000000e-02       6.53821833e+03       2.98422918e+05 
      2.44000000e-02       6.50842681e+03       2.97407717e+05 
      2.45000000e-02       6.47873670e+03       2.96394832e+05 
      2.46000000e-02       6.44914777e+03       2.95384260e+05 
      2.47000000e-02       6.41965978e+03       2.94375999e+05 
      2.48000000e-02       6.39027249e+03       2.93370046e+05 
      2.49000000e-02       6.36098569e+03       2.92366399e+05 
      2.50000000e-02       6.33179914e+03       2.91365054e+05 
      2.51000000e-02       6.30271260e+03       2.90366008e+05 
      2.52000000e-02       6.27372586e+03       2.89369260e+05 
      2.53000000e-02       6.24483867e+03       2.88374807e+05 
      2.54000000e-02       6.21605082e+03       2.87382645e+05 
      2.55000000e-02       6.18736207e+03       2.86392772e+05 
      2.56000000e-02       6.15877219e+03       2.85405186e+05 
      2.57000000e-02       6.13028096e+03       2.84419883e+05 
      2.58000000e-02       6.10188814e+03       2.83436861e+05 
      2.59000000e-02       6.07359351e+03       2.82456117e+05 
      2.60000000e-02       6.04539684e+03       2.81477649e+05 
      2.61000000e-02       6.01729790e+03       2.80501454e+05 
      2.62000000e-02       5.98929647e+03       2.79527528e+05 
      2.63000000e-02       5.96139232e+03       2.78555870e+05 
      2.64000000e-02       5.93358522e+03       2.77586477e+05 
      2.65000000e-02       5.90587495e+03       2.76619346e+05 
      2.66000000e-02       5.87826128e+03       2.75654474e+05 
      2.67000000e-02       5.85074398e+03       2.74691859e+05 
      2.68000000e-02       5.82332283e+03       2.73731497e+05 
      2.69000000e-02       5.79599760e+03       2.72773387e+05 
      2.70000000e-02       5.76876808e+03       2.71817525e+05 
      2.71000000e-02       5.74163403e+03       2.70863909e+05 
      2.72000000e-02       5.71459522e+03       2.69912536e+05 
      2.73000000e-02       5.68765144e+03       2.68963403e+05 
      2.74000000e-02       5.66080247e+03       2.68016508e+05 
      2.75000000e-02       5.63404807e+03       2.67071848e+05 
      2.76000000e-02       5.60738802e+03       2.66129420e+05 
      2.77000000e-02       5.58082211e+03       2.65189222e+05 
      2.78000000e-02       5.55435010e+03       2.64251250e+05 
      2.79000000e-02       5.52797178e+03       2.63315502e+05 
      2.80000000e-02       5.50168693e+03       2.62381976e+05 
      2.81000000e-02       5.47549532e+03       2.61450669e+05 
      2.82000000e-02       5.44939672e+03       2.60521578e+05 
      2.83000000e-02       5.42339093e+03       2.59594700e+05 
      2.84000000e-02       5.39747771e+03       2.58670032e+05 
      2.85000000e-02       5.37165685e+03       2.57747572e+05 
      2.86000000e-02       5.34592812e+03       2.56827318e+05 
      2.87000000e-02       5.32029131e+03       2.55909266e+05 
      2.88000000e-02       5.29474619e+03       2.54993414e+05 
      2.89000000e-02       5.26929255e+03       2.54079759e+05 
      2.90000000e-02       5.24393017e+03       2.53168298e+05 
      2.91000000e-02       5.21865882e+03       2.52259029e+05 
      2.92000000e-02       5.19347829e+03       2.51351948e+05 
      2.93000000e-02       5.16838836e+03       2.50447054e+05 
      2.94000000e-02       5.14338881e+03       2.49544344e+05 
      2.95000000e-02       5.11847942e+03       2.48643814e+05 
      2.96000000e-02       5.09365997e+03       2.47745463e+05 
      2.97000000e-02       5.06893025e+03       2.46849287e+05 
      2.98000000e-02       5.04429004e+03       2.45955283e+05 
      2.99000000e-02       5.01973912e+03       2.45063450e+05 
      3.00000000e-02       4.99527728e+03       2.44173784e+05 
      3.01000000e-02       4.97090429e+03       2.43286282e+05 
      3.02000000e-02       4.94661995e+03       2.42400943e+05 
      3.03000000e-02       4.92242403e+03       2.41517762e+05 
      3.04000000e-02       4.89831633e+03       2.40636738e+05 
      3.05000000e-02       4.87429661e+03       2.39757868e+05 
      3.06000000e-02       4.85036468e+03       2.38881149e+05 
      3.07000000e-02       4.82652031e+03       2.38006578e+05 
      3.08000000e-02       4.80276329e+03       2.37134153e+05 
      3.09000000e-02       4.77909341e+03       2.36263871e+05 
      3.10000000e-02       4.75551045e+03       2.35395729e+05 
      3.11000000e-02       4.73201419e+03       2.34529724e+05 
      3.12000000e-02       4.70860443e+03       2.33665855e+05 
      3.13000000e-02       4.68528095e+03       2.32804117e+05 
      3.14000000e-02       4.66204354e+03       2.31944509e+05 
      3.15000000e-02       4.63889198e+03       2.31087028e+05 
      3.16000000e-02       4.61582606e+03       2.30231671e+05 
      3.17000000e-02       4.59284557e+03       2.29378435e+05 
      3.18000000e-02       4.56995030e+03       2.28527318e+05 
      3.19000000e-02       4.54714004e+03       2.27678316e+05 
      3.20000000e-02       4.52441457e+03       2.26831428e+05 
      3.21000000e-02       4.50177368e+03       2.25986650e+05 
      3.22000000e-02       4.47921717e+03       2.25143980e+05 
      3.23000000e-02       4.45674482e+03       2.24303415e+05 
      3.24000000e-02       4.43435642e+03       2.23464952e+05 
      3.25000000e-02       4.41205176e+03       2.22628589e+05 
      3.26000000e-02       4.38983063e+03       2.21794323e+05 
      3.27000000e-02       4.36769282e+03       2.20962152e+05 
      3.28000000e-02       4.34563813e+03       2.20132072e+05 
      3.29000000e-02       4.32366634e+03       2.19304080e+05 
      3.30000000e-02       4.30177724e+03       2.18478175e+05 
      3.31000000e-02       4.27997063e+03       2.17654353e+05 
      3.32000000e-02       4.25824630e+03       2.16832612e+05 
      3.33000000e-02       4.23660404e+03       2.16012949e+05 
      3.34000000e-02       4.21504364e+03       2.15195361e+05 
      3.35000000e-02       4.19356490e+03       2.14379846e+05 
      3.36000000e-02       4.17216761e+03       2.13566401e+05 
      3.37000000e-02       4.15085155e+03       2.12755023e+05 
      3.38000000e-02       4.12961653e+03       2.11945710e+05 
      3.39000000e-02       4.10846234e+03       2.11138458e+05 
      3.40000000e-02       4.08738877e+03       2.10333265e+05 
      3.41000000e-02       4.06639562e+03       2.09530129e+05 
      3.42000000e-02       4.04548268e+03       2.08729046e+05 
      3.43000000e-02       4.02464974e+03       2.07930015e+05 
      3.44000000e-02       4.00389661e+03       2.07133031e+05 
      3.45000000e-02       3.98322307e+03       2.06338093e+05 
      3.46000000e-02       3.96262892e+03       2.05545198e+05 
      3.47000000e-02       3.94211396e+03       2.04754344e+05 
      3.48000000e-02       3.92167798e+03       2.03965526e+05 
      3.49000000e-02       3.90132079e+03       2.03178744e+05 
      3.50000000e-02       3.88104217e+03       2.02393993e+05 
      3.51000000e-02       3.86084192e+03       2.01611272e+05 
      3.52000000e-02       3.84071985e+03       2.00830577e+05 
      3.53000000e-02       3.82067574e+03       2.00051906e+05 
      3.54000000e-02       3.80070940e+03       1.99275257e+05 
      3.55000000e-02       3.78082062e+03       1.98500625e+05 
      3.56000000e-02       3.76100920e+03       1.97728010e+05 
      3.57000000e-02       3.74127495e+03       1.96957408e+05 
      3.58000000e-02       3.72161766e+03       1.96188816e+05 
      3.59000000e-02       3.70203712e+03       1.95422232e+05 
      3.60000000e-02       3.68253314e+03       1.94657653e+05 
      3.61000000e-02       3.66310552e+03       1.93895076e+05 
      3.62000000e-02       3.64375406e+03       1.93134499e+05 
      3.63000000e-02       3.62447856e+03       1.92375918e+05 
      3.64000000e-02       3.60527881e+03       1.91619332e+05 
      3.65000000e-02       3.58615462e+03       1.90864737e+05 
      3.66000000e-02       3.56710580e+03       1.90112131e+05 
      3.67000000e-02       3.54813213e+03       1.89361511e+05 
      3.68000000e-02       3.52923343e+03       1.88612874e+05 
      3.69000000e-02       3.51040949e+03       1.87866218e+05 
      3.70000000e-02       3.49166012e+03       1.87121539e+05 
      3.71000000e-02       3.47298512e+03       1.86378836e+05 
      3.72000000e-02       3.45438429e+03       1.85638106e+05 
      3.73000000e-02       3.43585743e+03       1.84899345e+05 
      3.74000000e-02       3.41740435e+03       1.84162552e+05 
      3.75000000e-02       3.39902485e+03       1.83427722e+05 
      3.76000000e-02       3.38071874e+03       1.82694855e+05 
      3.77000000e-02       3.36248582e+03       1.81963946e+05 
      3.78000000e-02       3.34432589e+03       1.81234994e+05 
      3.79000000e-02       3.32623875e+03       1.80507995e+05 
      3.80000000e-02       3.30822422e+03       1.79782947e+05 
      3.81000000e-02       3.29028210e+03       1.79059848e+05 
      3.82000000e-02       3.27241219e+03       1.78338694e+05 
      3.83000000e-02       3.25461430e+03       1.77619482e+05 
      3.84000000e-02       3.23688823e+03       1.76902211e+05 
      3.85000000e-02       3.21923379e+03       1.76186877e+05 
      3.86000000e-02       3.20165079e+03       1.75473477e+05 
      3.87000000e-02       3.18413903e+03       1.74762010e+05 
      3.88000000e-02       3.16669832e+03       1.74052471e+05 
      3.89000000e-02       3.14932847e+03       1.73344859e+05 
      3.90000000e-02       3.13202929e+03       1.72639171e+05 
      3.91000000e-02       3.11480057e+03       1.71935405e+05 
      3.92000000e-02       3.09764214e+03       1.71233556e+05 
      3.93000000e-02       3.08055380e+03       1.70533623e+05 
      3.94000000e-02       3.06353535e+03       1.69835603e+05 
      3.95000000e-02       3.04658661e+03       1.69139494e+05 
      3.96000000e-02       3.02970739e+03       1.68445292e+05 
      3.97000000e-02       3.01289749e+03       1.67752995e+05 
      3.98000000e-02       2.99615673e+03       1.67062600e+05 
      3.99000000e-02       2.97948491e+03       1.66374105e+05 
      4.00000000e-02       2.96288184e+03       1.65687506e+05 
      4.01000000e-02       2.94634734e+03       1.65002801e+05 
      4.02000000e-02       2.92988122e+03       1.64319988e+05 
      4.03000000e-02       2.91348328e+03       1.63639063e+05 
      4.04000000e-02       2.89715334e+03       1.62960025e+05 
      4.05000000e-02       2.88089122e+03       1.62282869e+05 
      4.06000000e-02       2.86469671e+03       1.61607594e+05 
      4.07000000e-02       2.84856963e+03       1.60934197e+05 
      4.08000000e-02       2.83250981e+03       1.60262675e+05 
      4.09000000e-02       2.81651704e+03       1.59593025e+05 
      4.10000000e-02       2.80059114e+03       1.58925246e+05 
      4.11000000e-02       2.78473193e+03       1.58259333e+05 
      4.12000000e-02       2.76893921e+03       1.57595284e+05 
      4.13000000e-02       2.75321281e+03       1.56933097e+05 
      4.14000000e-02       2.73755253e+03       1.56272769e+05 
      4.15000000e-02       2.72195819e+03       1.55614297e+05 
      4.16000000e-02       2.70642961e+03       1.54957678e+05 
      4.17000000e-02       2.69096659e+03       1.54302911e+05 
      4.18000000e-02       2.67556896e+03       1.53649991e+05 
      4.19000000e-02       2.66023653e+03       1.52998917e+05 
      4.20000000e-02       2.64496912e+03       1.52349685e+05 
      4.21000000e-02       2.62976654e+03       1.51702293e+05 
      4.22000000e-02       2.61462860e+03       1.51056739e+05 
      4.23000000e-02       2.59955513e+03       1.50413019e+05 
      4.24000000e-02       2.58454593e+03       1.49771131e+05 
      4.25000000e-02       2.56960084e+03       1.49131072e+05 
      4.26000000e-02       2.55471966e+03       1.48492839e+05 
      4.27000000e-02       2.53990221e+03       1.47856430e+05 
      4.28000000e-02       2.52514831e+03       1.47221842e+05 
      4.29000000e-02       2.51045778e+03       1.46589073e+05 
      4.30000000e-02       2.49583044e+03       1.45958119e+05 
      4.31000000e-02       2.48126610e+03       1.45328978e+05 
      4.32000000e-02       2.46676458e+03       1.44701647e+05 
      4.33000000e-02       2.45232571e+03       1.44076123e+05 
      4.34000000e-02       2.43794930e+03       1.43452405e+05 
      4.35000000e-02       2.42363517e+03       1.42830488e+05 
      4.36000000e-02       2.40938314e+03       1.42210371e+05 
      4.37000000e-02       2.39519303e+03       1.41592050e+05 
      4.38000000e-02       2.38106467e+03       1.40975524e+05 
      4.39000000e-02       2.36699787e+03       1.40360788e+05 
      4.40000000e-02       2.35299245e+03       1.39747841e+05 
      4.41000000e-02       2.33904824e+03       1.39136680e+05 
      4.42000000e-02       2.32516506e+03       1.38527303e+05 
      4.43000000e-02       2.31134272e+03       1.37919705e+05 
      4.44000000e-02       2.29758106e+03       1.37313885e+05 
      4.45000000e-02       2.28387988e+03       1.36709841e+05 
      4.46000000e-02       2.27023903e+03       1.36107568e+05 
      4.47000000e-02       2.25665831e+03       1.35507065e+05 
      4.48000000e-02       2.24313756e+03       1.34908330e+05 
      4.49000000e-02       2.22967659e+03       1.34311358e+05 
      4.50000000e-02       2.21627523e+03       1.33716148e+05 
      4.51000000e-02       2.20293330e+03       1.33122696e+05 
      4.52000000e-02       2.18965063e+03       1.32531001e+05 
      4.53000000e-02       2.17642704e+03       1.31941059e+05 
      4.54000000e-02       2.16326236e+03       1.31352868e+05 
      4.55000000e-02       2.15015641e+03       1.30766424e+05 
      4.56000000e-02       2.13710902e+03       1.30181726e+05 
      4.57000000e-02       2.12412001e+03       1.29598770e+05 
      4.58000000e-02       2.11118920e+03       1.29017555e+05 
      4.59000000e-02       2.09831644e+03       1.28438076e+05 
      4.60000000e-02       2.08550153e+03       1.27860332e+05 
      4.61000000e-02       2.07274431e+03       1.27284320e+05 
      4.62000000e-02       2.06004461e+03       1.26710036e+05 
      4.63000000e-02       2.04740225e+03       1.26137479e+05 
      4.64000000e-02       2.03481706e+03       1.25566646e+05 
      4.65000000e-02       2.02228886e+03       1.24997533e+05 
      4.66000000e-02       2.00981749e+03       1.24430139e+05 
      4.67000000e-02       1.99740278e+03       1.23864460e+05 
      4.68000000e-02       1.98504454e+03       1.23300494e+05 
      4.69000000e-02       1.97274262e+03       1.22738238e+05 
      4.70000000e-02       1.96049684e+03       1.22177689e+05 
      4.71000000e-02       1.94830703e+03       1.21618845e+05 
      4.72000000e-02       1.93617301e+03       1.21061703e+05 
      4.73000000e-02       1.92409463e+03       1.20506261e+05 
      4.74000000e-02       1.91207170e+03       1.19952514e+05 
      4.75000000e-02       1.90010407e+03       1.19400462e+05 
      4.76000000e-02       1.88819155e+03       1.18850101e+05 
      4.77000000e-02       1.87633399e+03       1.18301428e+05 
      4.78000000e-02       1.86453121e+03       1.17754441e+05 
      4.79000000e-02       1.85278305e+03       1.17209137e+05 
      4.80000000e-02       1.84108933e+03       1.16665514e+05 
      4.81000000e-02       1.82944989e+03       1.16123568e+05 
      4.82000000e-02       1.81786456e+03       1.15583297e+05 
      4.83000000e-02       1.80633317e+03       1.15044698e+05 
      4.84000000e-02       1.79485557e+03       1.14507768e+05 
      4.85000000e-02       1.78343157e+03       1.13972506e+05 
      4.86000000e-02       1.77206101e+03       1.13438907e+05 
      4.87000000e-02       1.76074373e+03       1.12906970e+05 
      4.88000000e-02       1.74947956e+03       1.12376692e+05 
      4.89000000e-02       1.73826834e+03       1.11848069e+05 
      4.90000000e-02       1.72710989e+03       1.11321100e+05 
      4.91000000e-02       1.71600406e+03       1.10795781e+05 
      4.92000000e-02       1.70495068e+03       1.10272111e+05 
      4.93000000e-02       1.69394958e+03       1.09750085e+05 
      4.94000000e-02       1.68300061e+03       1.09229702e+05 
      4.95000000e-02       1.67210359e+03       1.08710958e+05 
      4.96000000e-02       1.66125836e+03       1.08193852e+05 
      4.97000000e-02       1.65046476e+03       1.07678380e+05 
      4.98000000e-02       1.63972263e+03       1.07164540e+05 
      4.99000000e-02       1.62903180e+03       1.06652328e+05 
      5.00000000e-02       1.61839211e+03       1.06141743e+05 
      5.01000000e-02       1.60780340e+03       1.05632781e+05 
      5.02000000e-02       1.59726550e+03       1.05125440e+05 
      5.03000000e-02       1.58677826e+03       1.04619717e+05 
      5.04000000e-02       1.57634150e+03       1.04115610e+05 
      5.05000000e-02       1.56595508e+03       1.03613115e+05 
      5.06000000e-02       1.55561883e+03       1.03112230e+05 
      5.07000000e-02       1.54533258e+03       1.02612953e+05 
      5.08000000e-02       1.53509618e+03       1.02115280e+05 
      5.09000000e-02       1.52490947e+03       1.01619209e+05 
      5.10000000e-02       1.51477229e+03       1.01124737e+05 
      5.11000000e-02       1.50468447e+03       1.00631862e+05 
      5.12000000e-02       1.49464586e+03       1.00140580e+05 
      5.13000000e-02       1.48465630e+03       9.96508892e+04 
      5.14000000e-02       1.47471563e+03       9.91627869e+04 
      5.15000000e-02       1.46482369e+03       9.86762703e+04 
      5.16000000e-02       1.45498032e+03       9.81913366e+04 
      5.17000000e-02       1.44518537e+03       9.77079830e+04 
      5.18000000e-02       1.43543868e+03       9.72262071e+04 
      5.19000000e-02       1.42574008e+03       9.67460059e+04 
      5.20000000e-02       1.41608942e+03       9.62673768e+04 
      5.21000000e-02       1.40648655e+03       9.57903172e+04 
      5.22000000e-02       1.39693131e+03       9.53148242e+04 
      5.23000000e-02       1.38742353e+03       9.48408952e+04 
      5.24000000e-02       1.37796307e+03       9.43685275e+04 
      5.25000000e-02       1.36854978e+03       9.38977184e+04 
      5.26000000e-02       1.35918348e+03       9.34284652e+04 
      5.27000000e-02       1.34986403e+03       9.29607651e+04 
      5.28000000e-02       1.34059127e+03       9.24946156e+04 
      5.29000000e-02       1.33136506e+03       9.20300137e+04 
      5.30000000e-02       1.32218522e+03       9.15669569e+04 
      5.31000000e-02       1.31305161e+03       9.11054425e+04 
      5.32000000e-02       1.30396408e+03       9.06454677e+04 
      5.33000000e-02       1.29492247e+03       9.01870299e+04 
      5.34000000e-02       1.28592662e+03       8.97301263e+04 
      5.35000000e-02       1.27697639e+03       8.92747542e+04 
      5.36000000e-02       1.26807162e+03       8.88209109e+04 
      5.37000000e-02       1.25921216e+03       8.83685938e+04 
      5.38000000e-02       1.25039785e+03       8.79178001e+04 
      5.39000000e-02       1.24162855e+03       8.74685270e+04 
      5.40000000e-02       1.23290410e+03       8.70207720e+04 
      5.41000000e-02       1.22422434e+03       8.65745323e+04 
      5.42000000e-02       1.21558914e+03       8.61298051e+04 
      5.43000000e-02       1.20699833e+03       8.56865879e+04 
      5.44000000e-02       1.19845177e+03       8.52448778e+04 
      5.45000000e-02       1.18994931e+03       8.48046722e+04 
      5.46000000e-02       1.18149079e+03       8.43659684e+04 
      5.47000000e-02       1.17307606e+03       8.39287636e+04 
      5.48000000e-02       1.16470498e+03       8.34930552e+04 
      5.49000000e-02       1.15637740e+03       8.30588404e+04 
      5.50000000e-02       1.14809317e+03       8.26261166e+04 
      5.51000000e-02       1.13985213e+03       8.21948810e+04 
      5.52000000e-02       1.13165414e+03       8.17651310e+04 
      5.53000000e-02       1.12349905e+03       8.13368638e+04 
      5.54000000e-02       1.11538672e+03       8.09100767e+04 
      5.55000000e-02       1.10731699e+03       8.04847670e+04 
      5.56000000e-02       1.09928972e+03       8.00609321e+04 
      5.57000000e-02       1.09130475e+03       7.96385692e+04 
      5.58000000e-02       1.08336195e+03       7.92176755e+04 
      5.59000000e-02       1.07546117e+03       7.87982485e+04 
      5.60000000e-02       1.06760225e+03       7.83802853e+04 
      5.61000000e-02       1.05978506e+03       7.79637834e+04 
      5.62000000e-02       1.05200945e+03       7.75487399e+04 
      5.63000000e-02       1.04427527e+03       7.71351522e+04 
      5.64000000e-02       1.03658237e+03       7.67230176e+04 
      5.65000000e-02       1.02893062e+03       7.63123333e+04 
      5.66000000e-02       1.02131986e+03       7.59030967e+04 
      5.67000000e-02       1.01374995e+03       7.54953050e+04 
      5.68000000e-02       1.00622075e+03       7.50889556e+04 
      5.69000000e-02       9.98732109e+02       7.46840458e+04 
      5.70000000e-02       9.91283890e+02       7.42805728e+04 
      5.71000000e-02       9.83875946e+02       7.38785339e+04 
      5.72000000e-02       9.76508135e+02       7.34779264e+04 
      5.73000000e-02       9.69180313e+02       7.30787477e+04 
      5.74000000e-02       9.61892338e+02       7.26809950e+04 
      5.75000000e-02       9.54644067e+02       7.22846656e+04 
      5.76000000e-02       9.47435358e+02       7.18897568e+04 
      5.77000000e-02       9.40266068e+02       7.14962659e+04 
      5.78000000e-02       9.33136057e+02       7.11041902e+04 
      5.79000000e-02       9.26045183e+02       7.07135270e+04 
      5.80000000e-02       9.18993305e+02       7.03242736e+04 
      5.81000000e-02       9.11980281e+02       6.99364272e+04 
      5.82000000e-02       9.05005973e+02       6.95499852e+04 
      5.83000000e-02       8.98070238e+02       6.91649449e+04 
      5.84000000e-02       8.91172937e+02       6.87813036e+04 
      5.85000000e-02       8.84313930e+02       6.83990585e+04 
      5.86000000e-02       8.77493079e+02       6.80182070e+04 
      5.87000000e-02       8.70710243e+02       6.76387463e+04 
      5.88000000e-02       8.63965283e+02       6.72606737e+04 
      5.89000000e-02       8.57258062e+02       6.68839866e+04 
      5.90000000e-02       8.50588440e+02       6.65086823e+04 
      5.91000000e-02       8.43956279e+02       6.61347579e+04 
      5.92000000e-02       8.37361442e+02       6.57622109e+04 
      5.93000000e-02       8.30803791e+02       6.53910385e+04 
      5.94000000e-02       8.24283189e+02       6.50212379e+04 
      5.95000000e-02       8.17799498e+02       6.46528066e+04 
      5.96000000e-02       8.11352582e+02       6.42857418e+04 
      5.97000000e-02       8.04942304e+02       6.39200408e+04 
      5.98000000e-02       7.98568528e+02       6.35557009e+04 
      5.99000000e-02       7.92231119e+02       6.31927193e+04 
      6.00000000e-02       7.85929939e+02       6.28310935e+04 
      6.01000000e-02       7.79664855e+02       6.24708206e+04 
      6.02000000e-02       7.73435730e+02       6.21118979e+04 
      6.03000000e-02       7.67242430e+02       6.17543229e+04 
      6.04000000e-02       7.61084821e+02       6.13980927e+04 
      6.05000000e-02       7.54962767e+02       6.10432046e+04 
      6.06000000e-02       7.48876135e+02       6.06896560e+04 
      6.07000000e-02       7.42824791e+02       6.03374441e+04 
      6.08000000e-02       7.36808602e+02       5.99865662e+04 
      6.09000000e-02       7.30827434e+02       5.96370197e+04 
      6.10000000e-02       7.24881154e+02       5.92888018e+04 
      6.11000000e-02       7.18969629e+02       5.89419098e+04 
      6.12000000e-02       7.13092728e+02       5.85963411e+04 
      6.13000000e-02       7.07250317e+02       5.82520928e+04 
      6.14000000e-02       7.01442265e+02       5.79091623e+04 
      6.15000000e-02       6.95668441e+02       5.75675470e+04 
      6.16000000e-02       6.89928712e+02       5.72272440e+04 
      6.17000000e-02       6.84222948e+02       5.68882507e+04 
      6.18000000e-02       6.78551018e+02       5.65505644e+04 
      6.19000000e-02       6.72912792e+02       5.62141824e+04 
      6.20000000e-02       6.67308139e+02       5.58791019e+04 
      6.21000000e-02       6.61736928e+02       5.55453203e+04 
      6.22000000e-02       6.56199031e+02       5.52128348e+04 
      6.23000000e-02       6.50694318e+02       5.48816428e+04 
      6.24000000e-02       6.45222660e+02       5.45517416e+04 
      6.25000000e-02       6.39783927e+02       5.42231284e+04 
      6.26000000e-02       6.34377991e+02       5.38958005e+04 
      6.27000000e-02       6.29004724e+02       5.35697553e+04 
      6.28000000e-02       6.23663997e+02       5.32449899e+04 
      6.29000000e-02       6.18355683e+02       5.29215019e+04 
      6.30000000e-02       6.13079655e+02       5.25992883e+04 
      6.31000000e-02       6.07835783e+02       5.22783465e+04 
      6.32000000e-02       6.02623943e+02       5.19586738e+04 
      6.33000000e-02       5.97444006e+02       5.16402676e+04 
      6.34000000e-02       5.92295847e+02       5.13231250e+04 
      6.35000000e-02       5.87179339e+02       5.10072434e+04 
      6.36000000e-02       5.82094357e+02       5.06926201e+04 
      6.37000000e-02       5.77040774e+02       5.03792524e+04 
      6.38000000e-02       5.72018465e+02       5.00671375e+04 
      6.39000000e-02       5.67027304e+02       4.97562728e+04 
      6.40000000e-02       5.62067168e+02       4.94466556e+04 
      6.41000000e-02       5.57137932e+02       4.91382831e+04 
      6.42000000e-02       5.52239470e+02       4.88311527e+04 
      6.43000000e-02       5.47371660e+02       4.85252616e+04 
      6.44000000e-02       5.42534377e+02       4.82206071e+04 
      6.45000000e-02       5.37727497e+02       4.79171866e+04 
      6.46000000e-02       5.32950898e+02       4.76149973e+04 
      6.47000000e-02       5.28204457e+02       4.73140366e+04 
      6.48000000e-02       5.23488050e+02       4.70143016e+04 
      6.49000000e-02       5.18801556e+02       4.67157898e+04 
      6.50000000e-02       5.14144852e+02       4.64184984e+04 
      6.51000000e-02       5.09517816e+02       4.61224247e+04 
      6.52000000e-02       5.04920326e+02       4.58275659e+04 
      6.53000000e-02       5.00352262e+02       4.55339195e+04 
      6.54000000e-02       4.95813502e+02       4.52414826e+04 
      6.55000000e-02       4.91303925e+02       4.49502527e+04 
      6.56000000e-02       4.86823411e+02       4.46602269e+04 
      6.57000000e-02       4.82371840e+02       4.43714026e+04 
      6.58000000e-02       4.77949091e+02       4.40837770e+04 
      6.59000000e-02       4.73555045e+02       4.37973475e+04 
      6.60000000e-02       4.69189582e+02       4.35121113e+04 
      6.61000000e-02       4.64852583e+02       4.32280658e+04 
      6.62000000e-02       4.60543929e+02       4.29452082e+04 
      6.63000000e-02       4.56263501e+02       4.26635359e+04 
      6.64000000e-02       4.52011182e+02       4.23830461e+04 
      6.65000000e-02       4.47786853e+02       4.21037361e+04 
      6.66000000e-02       4.43590396e+02       4.18256033e+04 
      6.67000000e-02       4.39421693e+02       4.15486448e+04 
      6.68000000e-02       4.35280628e+02       4.12728581e+04 
      6.69000000e-02       4.31167082e+02       4.09982404e+04 
      6.70000000e-02       4.27080941e+02       4.07247890e+04 
      6.71000000e-02       4.23022086e+02       4.04525011e+04 
      6.72000000e-02       4.18990402e+02       4.01813742e+04 
      6.73000000e-02       4.14985772e+02       3.99114054e+04 
      6.74000000e-02       4.11008082e+02       3.96425921e+04 
      6.75000000e-02       4.07057216e+02       3.93749316e+04 
      6.76000000e-02       4.03133058e+02       3.91084212e+04 
      6.77000000e-02       3.99235493e+02       3.88430581e+04 
      6.78000000e-02       3.95364408e+02       3.85788396e+04 
      6.79000000e-02       3.91519687e+02       3.83157632e+04 
      6.80000000e-02       3.87701217e+02       3.80538259e+04 
      6.81000000e-02       3.83908884e+02       3.77930252e+04 
      6.82000000e-02       3.80142574e+02       3.75333584e+04 
      6.83000000e-02       3.76402175e+02       3.72748226e+04 
      6.84000000e-02       3.72687572e+02       3.70174153e+04 
      6.85000000e-02       3.68998654e+02       3.67611337e+04 
      6.86000000e-02       3.65335308e+02       3.65059751e+04 
      6.87000000e-02       3.61697422e+02       3.62519368e+04 
      6.88000000e-02       3.58084883e+02       3.59990162e+04 
      6.89000000e-02       3.54497581e+02       3.57472104e+04 
      6.90000000e-02       3.50935404e+02       3.54965168e+04 
      6.91000000e-02       3.47398241e+02       3.52469327e+04 
      6.92000000e-02       3.43885981e+02       3.49984554e+04 
      6.93000000e-02       3.40398513e+02       3.47510821e+04 
      6.94000000e-02       3.36935728e+02       3.45048102e+04 
      6.95000000e-02       3.33497514e+02       3.42596370e+04 
      6.96000000e-02       3.30083764e+02       3.40155597e+04 
      6.97000000e-02       3.26694366e+02       3.37725757e+04 
      6.98000000e-02       3.23329212e+02       3.35306823e+04 
      6.99000000e-02       3.19988193e+02       3.32898767e+04 
      7.00000000e-02       3.16671201e+02       3.30501562e+04 
      7.01000000e-02       3.13378126e+02       3.28115181e+04 
      7.02000000e-02       3.10108861e+02       3.25739598e+04 
      7.03000000e-02       3.06863298e+02       3.23374785e+04 
      7.04000000e-02       3.03641330e+02       3.21020715e+04 
      7.05000000e-02       3.00442848e+02       3.18677361e+04 
      7.06000000e-02       2.97267747e+02       3.16344696e+04 
      7.07000000e-02       2.94115919e+02       3.14022694e+04 
      7.08000000e-02       2.90987257e+02       3.11711326e+04 
      7.09000000e-02       2.87881657e+02       3.09410566e+04 
      7.10000000e-02       2.84799011e+02       3.07120387e+04 
      7.11000000e-02       2.81739214e+02       3.04840761e+04 
      7.12000000e-02       2.78702161e+02       3.02571663e+04 
      7.13000000e-02       2.75687746e+02       3.00313064e+04 
      7.14000000e-02       2.72695864e+02       2.98064937e+04 
      7.15000000e-02       2.69726412e+02       2.95827256e+04 
      7.16000000e-02       2.66779285e+02       2.93599994e+04 
      7.17000000e-02       2.63854378e+02       2.91383123e+04 
      7.18000000e-02       2.60951588e+02       2.89176617e+04 
      7.19000000e-02       2.58070811e+02       2.86980447e+04 
      7.20000000e-02       2.55211944e+02       2.84794589e+04 
      7.21000000e-02       2.52374885e+02       2.82619013e+04 
      7.22000000e-02       2.49559530e+02       2.80453693e+04 
      7.23000000e-02       2.46765777e+02       2.78298603e+04 
      7.24000000e-02       2.43993524e+02       2.76153715e+04 
      7.25000000e-02       2.41242669e+02       2.74019002e+04 
      7.26000000e-02       2.38513110e+02       2.71894436e+04 
      7.27000000e-02       2.35804746e+02       2.69779992e+04 
      7.28000000e-02       2.33117476e+02       2.67675641e+04 
      7.29000000e-02       2.30451200e+02       2.65581358e+04 
      7.30000000e-02       2.27805816e+02       2.63497114e+04 
      7.31000000e-02       2.25181224e+02       2.61422882e+04 
      7.32000000e-02       2.22577325e+02       2.59358637e+04 
      7.33000000e-02       2.19994018e+02       2.57304349e+04 
      7.34000000e-02       2.17431205e+02       2.55259994e+04 
      7.35000000e-02       2.14888785e+02       2.53225543e+04 
      7.36000000e-02       2.12366661e+02       2.51200969e+04 
      7.37000000e-02       2.09864733e+02       2.49186246e+04 
      7.38000000e-02       2.07382903e+02       2.47181346e+04 
      7.39000000e-02       2.04921073e+02       2.45186242e+04 
      7.40000000e-02       2.02479146e+02       2.43200908e+04 
      7.41000000e-02       2.00057023e+02       2.41225315e+04 
      7.42000000e-02       1.97654607e+02       2.39259438e+04 
      7.43000000e-02       1.95271802e+02       2.37303249e+04 
      7.44000000e-02       1.92908510e+02       2.35356720e+04 
      7.45000000e-02       1.90564635e+02       2.33419826e+04 
      7.46000000e-02       1.88240081e+02       2.31492539e+04 
      7.47000000e-02       1.85934753e+02       2.29574831e+04 
      7.48000000e-02       1.83648553e+02       2.27666676e+04 
      7.49000000e-02       1.81381387e+02       2.25768047e+04 
      7.50000000e-02       1.79133160e+02       2.23878917e+04 
      7.51000000e-02       1.76903777e+02       2.21999258e+04 
      7.52000000e-02       1.74693144e+02       2.20129043e+04 
      7.53000000e-02       1.72501165e+02       2.18268247e+04 
      7.54000000e-02       1.70327748e+02       2.16416840e+04 
      7.55000000e-02       1.68172797e+02       2.14574797e+04 
      7.56000000e-02       1.66036220e+02       2.12742091e+04 
      7.57000000e-02       1.63917924e+02       2.10918693e+04 
      7.58000000e-02       1.61817816e+02       2.09104578e+04 
      7.59000000e-02       1.59735802e+02       2.07299718e+04 
      7.60000000e-02       1.57671790e+02       2.05504087e+04 
      7.61000000e-02       1.55625689e+02       2.03717656e+04 
      7.62000000e-02       1.53597407e+02       2.01940399e+04 
      7.63000000e-02       1.51586851e+02       2.00172290e+04 
      7.64000000e-02       1.49593931e+02       1.98413300e+04 
      7.65000000e-02       1.47618555e+02       1.96663403e+04 
      7.66000000e-02       1.45660632e+02       1.94922572e+04 
      7.67000000e-02       1.43720073e+02       1.93190779e+04 
      7.68000000e-02       1.41796787e+02       1.91467998e+04 
      7.69000000e-02       1.39890683e+02       1.89754202e+04 
      7.70000000e-02       1.38001673e+02       1.88049364e+04 
      7.71000000e-02       1.36129666e+02       1.86353456e+04 
      7.72000000e-02       1.34274574e+02       1.84666451e+04 
      7.73000000e-02       1.32436308e+02       1.82988323e+04 
      7.74000000e-02       1.30614778e+02       1.81319044e+04 
      7.75000000e-02       1.28809897e+02       1.79658588e+04 
      7.76000000e-02       1.27021577e+02       1.78006927e+04 
      7.77000000e-02       1.25249729e+02       1.76364034e+04 
      7.78000000e-02       1.23494267e+02       1.74729882e+04 
      7.79000000e-02       1.21755103e+02       1.73104444e+04 
      7.80000000e-02       1.20032149e+02       1.71487694e+04 
      7.81000000e-02       1.18325320e+02       1.69879603e+04 
      7.82000000e-02       1.16634528e+02       1.68280145e+04 
      7.83000000e-02       1.14959688e+02       1.66689294e+04 
      7.84000000e-02       1.13300714e+02       1.65107021e+04 
      7.85000000e-02       1.11657520e+02       1.63533299e+04 
      7.86000000e-02       1.10030020e+02       1.61968103e+04 
      7.87000000e-02       1.08418129e+02       1.60411404e+04 
      7.88000000e-02       1.06821763e+02       1.58863176e+04 
      7.89000000e-02       1.05240837e+02       1.57323391e+04 
      7.90000000e-02       1.03675267e+02       1.55792023e+04 
      7.91000000e-02       1.02124969e+02       1.54269044e+04 
      7.92000000e-02       1.00589859e+02       1.52754428e+04 
      7.93000000e-02       9.90698527e+01       1.51248147e+04 
      7.94000000e-02       9.75648680e+01       1.49750174e+04 
      7.95000000e-02       9.60748216e+01       1.48260483e+04 
      7.96000000e-02       9.45996309e+01       1.46779045e+04 
      7.97000000e-02       9.31392133e+01       1.45305835e+04 
      7.98000000e-02       9.16934868e+01       1.43840825e+04 
      7.99000000e-02       9.02623696e+01       1.42383988e+04 
      8.00000000e-02       8.88457799e+01       1.40935297e+04 
      8.01000000e-02       8.74436366e+01       1.39494725e+04 
      8.02000000e-02       8.60558584e+01       1.38062244e+04 
      8.03000000e-02       8.46823648e+01       1.36637829e+04 
      8.04000000e-02       8.33230751e+01       1.35221451e+04 
      8.05000000e-02       8.19779091e+01       1.33813084e+04 
      8.06000000e-02       8.06467868e+01       1.32412700e+04 
      8.07000000e-02       7.93296285e+01       1.31020273e+04 
      8.08000000e-02       7.80263549e+01       1.29635776e+04 
      8.09000000e-02       7.67368867e+01       1.28259181e+04 
      8.10000000e-02       7.54611450e+01       1.26890462e+04 
      8.11000000e-02       7.41990513e+01       1.25529591e+04 
      8.12000000e-02       7.29505271e+01       1.24176541e+04 
      8.13000000e-02       7.17154945e+01       1.22831285e+04 
      8.14000000e-02       7.04938755e+01       1.21493797e+04 
      8.15000000e-02       6.92855927e+01       1.20164049e+04 
      8.16000000e-02       6.80905688e+01       1.18842014e+04 
      8.17000000e-02       6.69087268e+01       1.17527665e+04 
      8.18000000e-02       6.57399900e+01       1.16220975e+04 
      8.19000000e-02       6.45842819e+01       1.14921917e+04 
      8.20000000e-02       6.34415263e+01       1.13630464e+04 
      8.21000000e-02       6.23116474e+01       1.12346588e+04 
      8.22000000e-02       6.11945694e+01       1.11070264e+04 
      8.23000000e-02       6.00902170e+01       1.09801463e+04 
      8.24000000e-02       5.89985151e+01       1.08540159e+04 
      8.25000000e-02       5.79193889e+01       1.07286324e+04 
      8.26000000e-02       5.68527638e+01       1.06039932e+04 
      8.27000000e-02       5.57985656e+01       1.04800956e+04 
      8.28000000e-02       5.47567201e+01       1.03569368e+04 
      8.29000000e-02       5.37271537e+01       1.02345141e+04 
      8.30000000e-02       5.27097928e+01       1.01128249e+04 
      8.31000000e-02       5.17045644e+01       9.99186635e+03 
      8.32000000e-02       5.07113953e+01       9.87163587e+03 
      8.33000000e-02       4.97302130e+01       9.75213070e+03 
      8.34000000e-02       4.87609451e+01       9.63334815e+03 
      8.35000000e-02       4.78035194e+01       9.51528551e+03 
      8.36000000e-02       4.68578641e+01       9.39794007e+03 
      8.37000000e-02       4.59239075e+01       9.28130913e+03 
      8.38000000e-02       4.50015785e+01       9.16538998e+03 
      8.39000000e-02       4.40908059e+01       9.05017991e+03 
      8.40000000e-02       4.31915190e+01       8.93567622e+03 
      8.41000000e-02       4.23036472e+01       8.82187621e+03 
      8.42000000e-02       4.14271204e+01       8.70877717e+03 
      8.43000000e-02       4.05618685e+01       8.59637639e+03 
      8.44000000e-02       3.97078219e+01       8.48467117e+03 
      8.45000000e-02       3.88649112e+01       8.37365880e+03 
      8.46000000e-02       3.80330671e+01       8.26333658e+03 
      8.47000000e-02       3.72122209e+01       8.15370181e+03 
      8.48000000e-02       3.64023040e+01       8.04475177e+03 
      8.49000000e-02       3.56032479e+01       7.93648376e+03 
      8.50000000e-02       3.48149846e+01       7.82889508e+03 
      8.51000000e-02       3.40374463e+01       7.72198302e+03 
      8.52000000e-02       3.32705655e+01       7.61574488e+03 
      8.53000000e-02       3.25142749e+01       7.51017794e+03 
      8.54000000e-02       3.17685076e+01       7.40527951e+03 
      8.55000000e-02       3.10331968e+01       7.30104688e+03 
      8.56000000e-02       3.03082761e+01       7.19747735e+03 
      8.57000000e-02       2.95936794e+01       7.09456820e+03 
      8.58000000e-02       2.88893406e+01       6.99231673e+03 
      8.59000000e-02       2.81951942e+01       6.89072024e+03 
      8.60000000e-02       2.75111748e+01       6.78977603e+03 
      8.61000000e-02       2.68372173e+01       6.68948138e+03 
      8.62000000e-02       2.61732570e+01       6.58983359e+03 
      8.63000000e-02       2.55192291e+01       6.49082996e+03 
      8.64000000e-02       2.48750696e+01       6.39246778e+03 
      8.65000000e-02       2.42407143e+01       6.29474435e+03 
      8.66000000e-02       2.36160995e+01       6.19765695e+03 
      8.67000000e-02       2.30011618e+01       6.10120289e+03 
      8.68000000e-02       2.23958379e+01       6.00537946e+03 
      8.69000000e-02       2.18000650e+01       5.91018395e+03 
      8.70000000e-02       2.12137803e+01       5.81561366e+03 
      8.71000000e-02       2.06369215e+01       5.72166589e+03 
      8.72000000e-02       2.00694264e+01       5.62833792e+03 
      8.73000000e-02       1.95112333e+01       5.53562705e+03 
      8.74000000e-02       1.89622805e+01       5.44353058e+03 
      8.75000000e-02       1.84225068e+01       5.35204580e+03 
      8.76000000e-02       1.78918511e+01       5.26117001e+03 
      8.77000000e-02       1.73702526e+01       5.17090050e+03 
      8.78000000e-02       1.68576509e+01       5.08123456e+03 
      8.79000000e-02       1.63539857e+01       4.99216949e+03 
      8.80000000e-02       1.58591970e+01       4.90370258e+03 
      8.81000000e-02       1.53732253e+01       4.81583114e+03 
      8.82000000e-02       1.48960110e+01       4.72855245e+03 
      8.83000000e-02       1.44274951e+01       4.64186380e+03 
      8.84000000e-02       1.39676187e+01       4.55576250e+03 
      8.85000000e-02       1.35163231e+01       4.47024584e+03 
      8.86000000e-02       1.30735501e+01       4.38531111e+03 
      8.87000000e-02       1.26392416e+01       4.30095560e+03 
      8.88000000e-02       1.22133398e+01       4.21717662e+03 
      8.89000000e-02       1.17957872e+01       4.13397145e+03 
      8.90000000e-02       1.13865265e+01       4.05133739e+03 
      8.91000000e-02       1.09855007e+01       3.96927174e+03 
      8.92000000e-02       1.05926533e+01       3.88777178e+03 
      8.93000000e-02       1.02079276e+01       3.80683482e+03 
      8.94000000e-02       9.83126763e+00       3.72645815e+03 
      8.95000000e-02       9.46261741e+00       3.64663906e+03 
      8.96000000e-02       9.10192132e+00       3.56737485e+03 
      8.97000000e-02       8.74912403e+00       3.48866281e+03 
      8.98000000e-02       8.40417045e+00       3.41050024e+03 
      8.99000000e-02       8.06700576e+00       3.33288443e+03 
      9.00000000e-02       7.73757543e+00       3.25581268e+03 
      9.01000000e-02       7.41582518e+00       3.17928227e+03 
      9.02000000e-02       7.10170102e+00       3.10329052e+03 
      9.03000000e-02       6.79514921e+00       3.02783470e+03 
      9.04000000e-02       6.49611630e+00       2.95291212e+03 
      9.05000000e-02       6.20454910e+00       2.87852006e+03 
      9.06000000e-02       5.92039469e+00       2.80465583e+03 
      9.07000000e-02       5.64360043e+00       2.73131672e+03 
      9.08000000e-02       5.37411394e+00       2.65850002e+03 
      9.09000000e-02       5.11188310e+00       2.58620303e+03 
      9.10000000e-02       4.85685610e+00       2.51442304e+03 
      9.11000000e-02       4.60898135e+00       2.44315735e+03 
      9.12000000e-02       4.36820757e+00       2.37240325e+03 
      9.13000000e-02       4.13448374e+00       2.30215804e+03 
      9.14000000e-02       3.90775909e+00       2.23241900e+03 
      9.15000000e-02       3.68798315e+00       2.16318345e+03 
      9.16000000e-02       3.47510571e+00       2.09444866e+03 
      9.17000000e-02       3.26907682e+00       2.02621193e+03 
      9.18000000e-02       3.06984681e+00       1.95847057e+03 
      9.19000000e-02       2.87736629e+00       1.89122186e+03 
      9.20000000e-02       2.69158611e+00       1.82446309e+03 
      9.21000000e-02       2.51245743e+00       1.75819157e+03 
      9.22000000e-02       2.33993164e+00       1.69240459e+03 
      9.23000000e-02       2.17396045e+00       1.62709944e+03 
      9.24000000e-02       2.01449579e+00       1.56227341e+03 
      9.25000000e-02       1.86148988e+00       1.49792381e+03 
      9.26000000e-02       1.71489523e+00       1.43404792e+03 
      9.27000000e-02       1.57466460e+00       1.37064304e+03 
      9.28000000e-02       1.44075101e+00       1.30770647e+03 
      9.29000000e-02       1.31310779e+00       1.24523550e+03 
      9.30000000e-02       1.19168849e+00       1.18322742e+03 
      9.31000000e-02       1.07644696e+00       1.12167953e+03 
      9.32000000e-02       9.67337330e-01       1.06058912e+03 
      9.33000000e-02       8.64313978e-01       9.99953494e+02 
      9.34000000e-02       7.67331562e-01       9.39769938e+02 
      9.35000000e-02       6.76345011e-01       8.80035749e+02 
      9.36000000e-02       5.91309524e-01       8.20748222e+02 
      9.37000000e-02       5.12180568e-01       7.61904651e+02 
      9.38000000e-02       4.38913885e-01       7.03502332e+02 
      9.39000000e-02       3.71465484e-01       6.45538557e+02 
      9.40000000e-02       3.09791646e-01       5.88010623e+02 
      9.41000000e-02       2.53848922e-01       5.30915824e+02 
      9.42000000e-02       2.03594133e-01       4.74251454e+02 
      9.43000000e-02       1.58984373e-01       4.18014808e+02 
      9.44000000e-02       1.19977004e-01       3.62203181e+02 
      9.45000000e-02       8.65296600e-02       3.06813866e+02 
      9.46000000e-02       5.86002442e-02       2.51844160e+02 
      9.47000000e-02       3.61469313e-02       1.97291356e+02 
      9.48000000e-02       1.91281665e-02       1.43152748e+02 
      9.49000000e-02       7.50266525e-03       8.94256327e+01 
      9.50000000e-02       1.22941374e-03       3.61073032e+01 
      9.51000000e-02       2.67668593e-04      -1.68049456e+01 
      9.52000000e-02       4.57695701e-03      -6.93138191e+01 
      9.53000000e-02       1.41170767e-02      -1.21422023e+02 
      9.54000000e-02       2.88480960e-02      -1.73132262e+02 
      9.55000000e-02       4.87303537e-02      -2.24447241e+02 
      9.56000000e-02       7.37244592e-02      -2.75369667e+02 
      9.57000000e-02       1.03791292e-01      -3.25902245e+02 
      9.58000000e-02       1.38892003e-01      -3.76047680e+02 
      9.59000000e-02       1.78988014e-01      -4.25808677e+02 
      9.60000000e-02       2.24041014e-01      -4.75187942e+02 
      9.61000000e-02       2.74012968e-01      -5.24188181e+02 
      9.62000000e-02       3.28866107e-01      -5.72812098e+02 
      9.63000000e-02       3.88562934e-01      -6.21062399e+02 
      9.64000000e-02       4.53066223e-01      -6.68941790e+02 
      9.65000000e-02       5.22339018e-01      -7.16452975e+02 
      9.66000000e-02       5.96344634e-01      -7.63598661e+02 
      9.67000000e-02       6.75046657e-01      -8.10381552e+02 
      9.68000000e-02       7.58408942e-01      -8.56804355e+02 
      9.69000000e-02       8.46395615e-01      -9.02869774e+02 
      9.70000000e-02       9.38971074e-01      -9.48580515e+02 
      9.71000000e-02       1.03609999e+00      -9.93939283e+02 
      9.72000000e-02       1.13774729e+00      -1.03894878e+03 
      9.73000000e-02       1.24387819e+00      -1.08361172e+03 
      9.74000000e-02       1.35445817e+00      -1.12793080e+03 
      9.75000000e-02       1.46945298e+00      -1.17190874e+03 
      9.76000000e-02       1.58882864e+00      -1.21554822e+03 
      9.77000000e-02       1.71255143e+00      -1.25885197e+03 
      9.78000000e-02       1.84058793e+00      -1.30182268e+03 
      9.79000000e-02       1.97290496e+00      -1.34446306e+03 
      9.80000000e-02       2.10946962e+00      -1.38677582e+03 
      9.81000000e-02       2.25024929e+00      -1.42876365e+03 
      9.82000000e-02       2.39521161e+00      -1.47042928e+03 
      9.83000000e-02       2.54432449e+00      -1.51177539e+03 
      9.84000000e-02       2.69755613e+00      -1.55280471e+03 
      9.85000000e-02       2.85487497e+00      -1.59351993e+03 
      9.86000000e-02       3.01624973e+00      -1.63392375e+03 
      9.87000000e-02       3.18164943e+00      -1.67401889e+03 
      9.88000000e-02       3.35104331e+00      -1.71380805e+03 
      9.89000000e-02       3.52440093e+00      -1.75329393e+03 
      9.90000000e-02       3.70169208e+00      -1.79247924e+03 
      9.91000000e-02       3.88288685e+00      -1.83136669e+03 
      9.92000000e-02       4.06795558e+00      -1.86995898e+03 
      9.93000000e-02       4.25686890e+00      -1.90825882e+03 
      9.94000000e-02       4.44959769e+00      -1.94626890e+03 
      9.95000000e-02       4.64611311e+00      -1.98399195e+03 
      9.96000000e-02       4.84638660e+00      -2.02143065e+03 
      9.97000000e-02       5.05038985e+00      -2.05858773e+03 
      9.98000000e-02       5.25809484e+00      -2.09546587e+03 
      9.99000000e-02       5.46947382e+00      -2.13206780e+03 
      1.00000000e-01       5.68449929e+00      -2.16839621e+03 
      1.00100000e-01       5.90314403e+00      -2.20445380e+03 
      1.00200000e-01       6.12538111e+00      -2.24024330e+03 
      1.00300000e-01       6.35118385e+00      -2.27576739e+03 
      1.00400000e-01       6.58052583e+00      -2.31102879e+03 
      1.00500000e-01       6.81338094e+00      -2.34603020e+03 
      1.00600000e-01       7.04972330e+00      -2.38077432e+03 
      1.00700000e-01       7.28952732e+00      -2.41526387e+03 
      1.00800000e-01       7.53276767e+00      -2.44950155e+03 
      1.00900000e-01       7.77941932e+00      -2.48349005e+03 
      1.01000000e-01       8.02945747e+00      -2.51723210e+03 
      1.01100000e-01       8.28285761e+00      -2.55073039e+03 
      1.01200000e-01       8.53959551e+00      -2.58398762e+03 
      1.01300000e-01       8.79964719e+00      -2.61700652e+03 
      1.01400000e-01       9.06298896e+00      -2.64978977e+03 
      1.01500000e-01       9.32959738e+00      -2.68234008e+03 
      1.01600000e-01       9.59944930e+00      -2.71466017e+03 
      1.01700000e-01       9.87252183e+00      -2.74675273e+03 
      1.01800000e-01       1.01487924e+01      -2.77862047e+03 
      1.01900000e-01       1.04282385e+01      -2.81026610e+03 
      1.02000000e-01       1.07108383e+01      -2.84169232e+03 
      1.02100000e-01       1.09965698e+01      -2.87290184e+03 
      1.02200000e-01       1.12854115e+01      -2.90389737e+03 
      1.02300000e-01       1.15773422e+01      -2.93468160e+03 
      1.02400000e-01       1.18723409e+01      -2.96525724e+03 
      1.02500000e-01       1.21703868e+01      -2.99562700e+03 
      1.02600000e-01       1.24714595e+01      -3.02579359e+03 
      1.02700000e-01       1.27755388e+01      -3.05575970e+03 
      1.02800000e-01       1.30826048e+01      -3.08552806e+03 
      1.02900000e-01       1.33926379e+01      -3.11510135e+03 
      1.03000000e-01       1.37056187e+01      -3.14448229e+03 
      1.03100000e-01       1.40215281e+01      -3.17367358e+03 
      1.03200000e-01       1.43403472e+01      -3.20267792e+03 
      1.03300000e-01       1.46620575e+01      -3.23149803e+03 
      1.03400000e-01       1.49866407e+01      -3.26013661e+03 
      1.03500000e-01       1.53140789e+01      -3.28859636e+03 
      1.03600000e-01       1.56443541e+01      -3.31687998e+03 
      1.03700000e-01       1.59774491e+01      -3.34499019e+03 
      1.03800000e-01       1.63133465e+01      -3.37292969e+03 
      1.03900000e-01       1.66520294e+01      -3.40070119e+03 
      1.04000000e-01       1.69934812e+01      -3.42830738e+03 
      1.04100000e-01       1.73376855e+01      -3.45575098e+03 
      1.04200000e-01       1.76846261e+01      -3.48303469e+03 
      1.04300000e-01       1.80342872e+01      -3.51016122e+03 
      1.04400000e-01       1.83866532e+01      -3.53713327e+03 
      1.04500000e-01       1.87417088e+01      -3.56395355e+03 
      1.04600000e-01       1.90994389e+01      -3.59062475e+03 
      1.04700000e-01       1.94598288e+01      -3.61714960e+03 
      1.04800000e-01       1.98228640e+01      -3.64353079e+03 
      1.04900000e-01       2.01885303e+01      -3.66977103e+03 
      1.05000000e-01       2.05568136e+01      -3.69587302e+03 
      1.05100000e-01       2.09277004e+01      -3.72183947e+03 
      1.05200000e-01       2.13011771e+01      -3.74767309e+03 
      1.05300000e-01       2.16772307e+01      -3.77337657e+03 
      1.05400000e-01       2.20558482e+01      -3.79895263e+03 
      1.05500000e-01       2.24370170e+01      -3.82440398e+03 
      1.05600000e-01       2.28207249e+01      -3.84973330e+03 
      1.05700000e-01       2.32069597e+01      -3.87494333e+03 
      1.05800000e-01       2.35957097e+01      -3.90003674e+03 
      1.05900000e-01       2.39869633e+01      -3.92501626e+03 
      1.06000000e-01       2.43807092e+01      -3.94988459e+03 
      1.06100000e-01       2.47769366e+01      -3.97464443e+03 
      1.06200000e-01       2.51756346e+01      -3.99929849e+03 
      1.06300000e-01       2.55767928e+01      -4.02384948e+03 
      1.06400000e-01       2.59804011e+01      -4.04830009e+03 
      1.06500000e-01       2.63864496e+01      -4.07265304e+03 
      1.06600000e-01       2.67949286e+01      -4.09691103e+03 
      1.06700000e-01       2.72058287e+01      -4.12107677e+03 
      1.06800000e-01       2.76191410e+01      -4.14515296e+03 
      1.06900000e-01       2.80348564e+01      -4.16914230e+03 
      1.07000000e-01       2.84529666e+01      -4.19304751e+03 
      1.07100000e-01       2.88734632e+01      -4.21687128e+03 
      1.07200000e-01       2.92963382e+01      -4.24061633e+03 
      1.07300000e-01       2.97215839e+01      -4.26428535e+03 
      1.07400000e-01       3.01491929e+01      -4.28788106e+03 
      1.07500000e-01       3.05791578e+01      -4.31140615e+03 
      1.07600000e-01       3.10114718e+01      -4.33486334e+03 
      1.07700000e-01       3.14461283e+01      -4.35825534e+03 
      1.07800000e-01       3.18831208e+01      -4.38158483e+03 
      1.07900000e-01       3.23224433e+01      -4.40485454e+03 
      1.08000000e-01       3.27640898e+01      -4.42806716e+03 
      1.08100000e-01       3.32080549e+01      -4.45122541e+03 
      1.08200000e-01       3.36543332e+01      -4.47433198e+03 
      1.08300000e-01       3.41029197e+01      -4.49738958e+03 
      1.08400000e-01       3.45538096e+01      -4.52040092e+03 
      1.08500000e-01       3.50069984e+01      -4.54336871e+03 
      1.08600000e-01       3.54624819e+01      -4.56629564e+03 
      1.08700000e-01       3.59202562e+01      -4.58918442e+03 
      1.08800000e-01       3.63803176e+01      -4.61203777e+03 
      1.08900000e-01       3.68426627e+01      -4.63485838e+03 
      1.09000000e-01       3.73072883e+01      -4.65764896e+03 
      1.09100000e-01       3.77741916e+01      -4.68041222e+03 
      1.09200000e-01       3.82433699e+01      -4.70315085e+03 
      1.09300000e-01       3.87148210e+01      -4.72586758e+03 
      1.09400000e-01       3.91885428e+01      -4.74856509e+03 
      1.09500000e-01       3.96645335e+01      -4.77124610e+03 
      1.09600000e-01       4.01427916e+01      -4.79391332e+03 
      1.09700000e-01       4.06233158e+01      -4.81656944e+03 
      1.09800000e-01       4.11061052e+01      -4.83921717e+03 
      1.09900000e-01       4.15911590e+01      -4.86185923e+03 
      1.10000000e-01       4.20784769e+01      -4.88449830e+03 
      1.10100000e-01       4.25680587e+01      -4.90713711e+03 
      1.10200000e-01       4.30599044e+01      -4.92977835e+03 
      1.10300000e-01       4.35540145e+01      -4.95242473e+03 
      1.10400000e-01       4.40503896e+01      -4.97507896e+03 
      1.10500000e-01       4.45490307e+01      -4.99774374e+03 
      1.10600000e-01       4.50499388e+01      -5.02042178e+03 
      1.10700000e-01       4.55531156e+01      -5.04311577e+03 
      1.10800000e-01       4.60585626e+01      -5.06582844e+03 
      1.10900000e-01       4.65662820e+01      -5.08856248e+03 
      1.11000000e-01       4.70762759e+01      -5.11132059e+03 
      1.11100000e-01       4.75885470e+01      -5.13410549e+03 
      1.11200000e-01       4.81030980e+01      -5.15691988e+03 
      1.11300000e-01       4.86199320e+01      -5.17976646e+03 
      1.11400000e-01       4.91390524e+01      -5.20264794e+03 
      1.11500000e-01       4.96604629e+01      -5.22556703e+03 
      1.11600000e-01       5.01841672e+01      -5.24852643e+03 
      1.11700000e-01       5.07101696e+01      -5.27152884e+03 
      1.11800000e-01       5.12384745e+01      -5.29457697e+03 
      1.11900000e-01       5.17690866e+01      -5.31767353e+03 
      1.12000000e-01       5.23020109e+01      -5.34082123e+03 
      1.12100000e-01       5.28372526e+01      -5.36402276e+03 
      1.12200000e-01       5.33748173e+01      -5.38728083e+03 
      1.12300000e-01       5.39147108e+01      -5.41059815e+03 
      1.12400000e-01       5.44569390e+01      -5.43397743e+03 
      1.12500000e-01       5.50015084e+01      -5.45742136e+03 
      1.12600000e-01       5.55484255e+01      -5.48093266e+03 
      1.12700000e-01       5.60976973e+01      -5.50451403e+03 
      1.12800000e-01       5.66493308e+01      -5.52816817e+03 
      1.12900000e-01       5.72033334e+01      -5.55189780e+03 
      1.13000000e-01       5.77597129e+01      -5.57570561e+03 
      1.13100000e-01       5.83184772e+01      -5.59959431e+03 
      1.13200000e-01       5.88796346e+01      -5.62356661e+03 
      1.13300000e-01       5.94431934e+01      -5.64762521e+03 
      1.13400000e-01       6.00091626e+01      -5.67177282e+03 
      1.13500000e-01       6.05775511e+01      -5.69601215e+03 
      1.13600000e-01       6.11483682e+01      -5.72034589e+03 
      1.13700000e-01       6.17216235e+01      -5.74477675e+03 
      1.13800000e-01       6.22973269e+01      -5.76930745e+03 
      1.13900000e-01       6.28754884e+01      -5.79394067e+03 
      1.14000000e-01       6.34561185e+01      -5.81867914e+03 
      1.14100000e-01       6.40392278e+01      -5.84352556e+03 
      1.14200000e-01       6.46248273e+01      -5.86848262e+03 
      1.14300000e-01       6.52129281e+01      -5.89355305e+03 
      1.14400000e-01       6.58035418e+01      -5.91873953e+03 
      1.14500000e-01       6.63966800e+01      -5.94404478e+03 
      1.14600000e-01       6.69923548e+01      -5.96947150e+03 
      1.14700000e-01       6.75905784e+01      -5.99502240e+03 
      1.14800000e-01       6.81913635e+01      -6.02070019e+03 
      1.14900000e-01       6.87947228e+01      -6.04650756e+03 
      1.15000000e-01       6.94006694e+01      -6.07244723e+03 
      1.15100000e-01       7.00092167e+01      -6.09852189e+03 
      1.15200000e-01       7.06203784e+01      -6.12473427e+03 
      1.15300000e-01       7.12341683e+01      -6.15108705e+03 
      1.15400000e-01       7.18506006e+01      -6.17758295e+03 
      1.15500000e-01       7.24696897e+01      -6.20422466e+03 
      1.15600000e-01       7.30914504e+01      -6.23101491e+03 
      1.15700000e-01       7.37158977e+01      -6.25795639e+03 
      1.15800000e-01       7.43430469e+01      -6.28505180e+03 
      1.15900000e-01       7.49729133e+01      -6.31230386e+03 
      1.16000000e-01       7.56055129e+01      -6.33971526e+03 
      1.16100000e-01       7.62408618e+01      -6.36728872e+03 
      1.16200000e-01       7.68789762e+01      -6.39502694e+03 
      1.16300000e-01       7.75198727e+01      -6.42293262e+03 
      1.16400000e-01       7.81635684e+01      -6.45100848e+03 
      1.16500000e-01       7.88100802e+01      -6.47925720e+03 
      1.16600000e-01       7.94594257e+01      -6.50768151e+03 
      1.16700000e-01       8.01116224e+01      -6.53628410e+03 
      1.16800000e-01       8.07666885e+01      -6.56506769e+03 
      1.16900000e-01       8.14246421e+01      -6.59403497e+03 
      1.17000000e-01       8.20855017e+01      -6.62318865e+03 
      1.17100000e-01       8.27492861e+01      -6.65253145e+03 
      1.17200000e-01       8.34160144e+01      -6.68206605e+03 
      1.17300000e-01       8.40857058e+01      -6.71179517e+03 
      1.17400000e-01       8.47583800e+01      -6.74172152e+03 
      1.17500000e-01       8.54340568e+01      -6.77184780e+03 
      1.17600000e-01       8.61127563e+01      -6.80217671e+03 
      1.17700000e-01       8.67944990e+01      -6.83271096e+03 
      1.17800000e-01       8.74793055e+01      -6.86345325e+03 
      1.17900000e-01       8.81671967e+01      -6.89440630e+03 
      1.18000000e-01       8.88581938e+01      -6.92557280e+03 
      1.18100000e-01       8.95523184e+01      -6.95695546e+03 
      1.18200000e-01       9.02495922e+01      -6.98855700e+03 
      1.18300000e-01       9.09500372e+01      -7.02038010e+03 
      1.18400000e-01       9.16536757e+01      -7.05242748e+03 
      1.18500000e-01       9.23605303e+01      -7.08470184e+03 
      1.18600000e-01       9.30706237e+01      -7.11720590e+03 
      1.18700000e-01       9.37839792e+01      -7.14994234e+03 
      1.18800000e-01       9.45006200e+01      -7.18291389e+03 
      1.18900000e-01       9.52205699e+01      -7.21612324e+03 
      1.19000000e-01       9.59438527e+01      -7.24957310e+03 
      1.19100000e-01       9.66704926e+01      -7.28326618e+03 
      1.19200000e-01       9.74005141e+01      -7.31720518e+03 
      1.19300000e-01       9.81339420e+01      -7.35139280e+03 
      1.19400000e-01       9.88708011e+01      -7.38583176e+03 
      1.19500000e-01       9.96111168e+01      -7.42052475e+03 
      1.19600000e-01       1.00354915e+02      -7.45547448e+03 
      1.19700000e-01       1.01102220e+02      -7.49068367e+03 
      1.19800000e-01       1.01853060e+02      -7.52615501e+03 
      1.19900000e-01       1.02607460e+02      -7.56189120e+03 
      1.20000000e-01       1.03365447e+02      -7.59789496e+03 
      1.20100000e-01       1.04127048e+02      -7.63416899e+03 
      1.20200000e-01       1.04892290e+02      -7.67071600e+03 
      1.20300000e-01       1.05661201e+02      -7.70753868e+03 
      1.20400000e-01       1.06433807e+02      -7.74463975e+03 
      1.20500000e-01       1.07210138e+02      -7.78202191e+03 
      1.20600000e-01       1.07990221e+02      -7.81968787e+03 
      1.20700000e-01       1.08774085e+02      -7.85764033e+03 
      1.20800000e-01       1.09561759e+02      -7.89588200e+03 
      1.20900000e-01       1.10353271e+02      -7.93441558e+03 
      1.21000000e-01       1.11148652e+02      -7.97324378e+03 
      1.21100000e-01       1.11947930e+02      -8.01236930e+03 
      1.21200000e-01       1.12751135e+02      -8.05179485e+03 
      1.21300000e-01       1.13558299e+02      -8.09152314e+03 
      1.21400000e-01       1.14369450e+02      -8.13155687e+03 
      1.21500000e-01       1.15184620e+02      -8.17189874e+03 
      1.21600000e-01       1.16003840e+02      -8.21255146e+03 
      1.21700000e-01       1.16827141e+02      -8.25351774e+03 
      1.21800000e-01       1.17654554e+02      -8.29480027e+03 
      1.21900000e-01       1.18486112e+02      -8.33640178e+03 
      1.22000000e-01       1.19321846e+02      -8.37832496e+03 
      1.22100000e-01       1.20161788e+02      -8.42057251e+03 
      1.22200000e-01       1.21005971e+02      -8.46314715e+03 
      1.22300000e-01       1.21854428e+02      -8.50605158e+03 
      1.22400000e-01       1.22707192e+02      -8.54928850e+03 
      1.22500000e-01       1.23564297e+02      -8.59286062e+03 
      1.22600000e-01       1.24425776e+02      -8.63677065e+03 
      1.22700000e-01       1.25291663e+02      -8.68102128e+03 
      1.22800000e-01       1.26161991e+02      -8.72561523e+03 
      1.22900000e-01       1.27036797e+02      -8.77055520e+03 
      1.23000000e-01       1.27916114e+02      -8.81584390e+03 
      1.23100000e-01       1.28799978e+02      -8.86148403e+03 
      1.23200000e-01       1.29688423e+02      -8.90747829e+03 
      1.23300000e-01       1.30581485e+02      -8.95382940e+03 
      1.23400000e-01       1.31479201e+02      -9.00054006e+03 
      1.23500000e-01       1.32381605e+02      -9.04761297e+03 
      1.23600000e-01       1.33288735e+02      -9.09505084e+03 
      1.23700000e-01       1.34200628e+02      -9.14285637e+03 
      1.23800000e-01       1.35117319e+02      -9.19103227e+03 
      1.23900000e-01       1.36038847e+02      -9.23958125e+03 
      1.24000000e-01       1.36965248e+02      -9.28850600e+03 
      1.24100000e-01       1.37896560e+02      -9.33780925e+03 
      1.24200000e-01       1.38832822e+02      -9.38749368e+03 
      1.24300000e-01       1.39774072e+02      -9.43756201e+03 
      1.24400000e-01       1.40720348e+02      -9.48801694e+03 
      1.24500000e-01       1.41671688e+02      -9.53886118e+03 
      1.24600000e-01       1.42628133e+02      -9.59009743e+03 
      1.24700000e-01       1.43589721e+02      -9.64172840e+03 
      1.24800000e-01       1.44556492e+02      -9.69375679e+03 
      1.24900000e-01       1.45528486e+02      -9.74618531e+03 
      1.25000000e-01       1.46505742e+02      -9.79901667e+03 
      1.25100000e-01       1.47488302e+02      -9.85225357e+03 
      1.25200000e-01       1.48476207e+02      -9.90589871e+03 
      1.25300000e-01       1.49469496e+02      -9.95995480e+03 
      1.25400000e-01       1.50468211e+02      -1.00144245e+04 
      1.25500000e-01       1.51472395e+02      -1.00693107e+04 
      1.25600000e-01       1.52482087e+02      -1.01246158e+04 
      1.25700000e-01       1.53497332e+02      -1.01803428e+04 
      1.25800000e-01       1.54518170e+02      -1.02364942e+04 
      1.25900000e-01       1.55544645e+02      -1.02930728e+04 
      1.26000000e-01       1.56576799e+02      -1.03500813e+04 
      1.26100000e-01       1.57614676e+02      -1.04075224e+04 
      1.26200000e-01       1.58658318e+02      -1.04653988e+04 
      1.26300000e-01       1.59707770e+02      -1.05237132e+04 
      1.26400000e-01       1.60763075e+02      -1.05824683e+04 
      1.26500000e-01       1.61824278e+02      -1.06416668e+04 
      1.26600000e-01       1.62891424e+02      -1.07013114e+04 
      1.26700000e-01       1.63964556e+02      -1.07614049e+04 
      1.26800000e-01       1.65043720e+02      -1.08219499e+04 
      1.26900000e-01       1.66128961e+02      -1.08829491e+04 
      1.27000000e-01       1.67220325e+02      -1.09444053e+04 
      1.27100000e-01       1.68317857e+02      -1.10063211e+04 
      1.27200000e-01       1.69421604e+02      -1.10686993e+04 
      1.27300000e-01       1.70531613e+02      -1.11315425e+04 
      1.27400000e-01       1.71647928e+02      -1.11948535e+04 
      1.27500000e-01       1.72770599e+02      -1.12586350e+04 
      1.27600000e-01       1.73899671e+02      -1.13228896e+04 
      1.27700000e-01       1.75035193e+02      -1.13876202e+04 
      1.27800000e-01       1.76177211e+02      -1.14528293e+04 
      1.27900000e-01       1.77325775e+02      -1.15185197e+04 
      1.28000000e-01       1.78480931e+02      -1.15846941e+04 
      1.28100000e-01       1.79642730e+02      -1.16513552e+04 
      1.28200000e-01       1.80811219e+02      -1.17185057e+04 
      1.28300000e-01       1.81986447e+02      -1.17861483e+04 
      1.28400000e-01       1.83168465e+02      -1.18542857e+04 
      1.28500000e-01       1.84357321e+02      -1.19229207e+04 
      1.28600000e-01       1.85553066e+02      -1.19920559e+04 
      1.28700000e-01       1.86755749e+02      -1.20616940e+04 
      1.28800000e-01       1.87965421e+02      -1.21318378e+04 
      1.28900000e-01       1.89182133e+02      -1.22024899e+04 
      1.29000000e-01       1.90405936e+02      -1.22736530e+04 
      1.29100000e-01       1.91636881e+02      -1.23453299e+04 
      1.29200000e-01       1.92875019e+02      -1.24175233e+04 
      1.29300000e-01       1.94120403e+02      -1.24902358e+04 
      1.29400000e-01       1.95373084e+02      -1.25634702e+04 
      1.29500000e-01       1.96633115e+02      -1.26372292e+04 
      1.29600000e-01       1.97900547e+02      -1.27115155e+04 
      1.29700000e-01       1.99175435e+02      -1.27863318e+04 
      1.29800000e-01       2.00457832e+02      -1.28616807e+04 
      1.29900000e-01       2.01747789e+02      -1.29375651e+04 
      1.30000000e-01       2.03045363e+02      -1.30139875e+04 
      1.30100000e-01       2.04350605e+02      -1.30909508e+04 
      1.30200000e-01       2.05663571e+02      -1.31684576e+04 
      1.30300000e-01       2.06984315e+02      -1.32465106e+04 
      1.30400000e-01       2.08312891e+02      -1.33251125e+04 
      1.30500000e-01       2.09649356e+02      -1.34042661e+04 
      1.30600000e-01       2.10993763e+02      -1.34839740e+04 
      1.30700000e-01       2.12346169e+02      -1.35642389e+04 
      1.30800000e-01       2.13706629e+02      -1.36450636e+04 
      1.30900000e-01       2.15075200e+02      -1.37264507e+04 
      1.31000000e-01       2.16451938e+02      -1.38084030e+04 
      1.31100000e-01       2.17836900e+02      -1.38909232e+04 
      1.31200000e-01       2.19230142e+02      -1.39740139e+04 
      1.31300000e-01       2.20631722e+02      -1.40576779e+04 
      1.31400000e-01       2.22041697e+02      -1.41419179e+04 
      1.31500000e-01       2.23460125e+02      -1.42267366e+04 
      1.31600000e-01       2.24887063e+02      -1.43121366e+04 
      1.31700000e-01       2.26322571e+02      -1.43981208e+04 
      1.31800000e-01       2.27766707e+02      -1.44846917e+04 
      1.31900000e-01       2.29219529e+02      -1.45718522e+04 
      1.32000000e-01       2.30681097e+02      -1.46596049e+04 
      1.32100000e-01       2.32151470e+02      -1.47479525e+04 
      1.32200000e-01       2.33630708e+02      -1.48368977e+04 
      1.32300000e-01       2.35118870e+02      -1.49264432e+04 
      1.32400000e-01       2.36616016e+02      -1.50165918e+04 
      1.32500000e-01       2.38122208e+02      -1.51073461e+04 
      1.32600000e-01       2.39637506e+02      -1.51987089e+04 
      1.32700000e-01       2.41161970e+02      -1.52906828e+04 
      1.32800000e-01       2.42695663e+02      -1.53832706e+04 
      1.32900000e-01       2.44238645e+02      -1.54764749e+04 
      1.33000000e-01       2.45790979e+02      -1.55702985e+04 
      1.33100000e-01       2.47352726e+02      -1.56647441e+04 
      1.33200000e-01       2.48923948e+02      -1.57598143e+04 
      1.33300000e-01       2.50504709e+02      -1.58555119e+04 
      1.33400000e-01       2.52095072e+02      -1.59518397e+04 
      1.33500000e-01       2.53695098e+02      -1.60488002e+04 
      1.33600000e-01       2.55304853e+02      -1.61463962e+04 
      1.33700000e-01       2.56924399e+02      -1.62446304e+04 
      1.33800000e-01       2.58553800e+02      -1.63435055e+04 
      1.33900000e-01       2.60193121e+02      -1.64430242e+04 
      1.34000000e-01       2.61842427e+02      -1.65431893e+04 
      1.34100000e-01       2.63501781e+02      -1.66440034e+04 
      1.34200000e-01       2.65171249e+02      -1.67454692e+04 
      1.34300000e-01       2.66850897e+02      -1.68475895e+04 
      1.34400000e-01       2.68540789e+02      -1.69503668e+04 
      1.34500000e-01       2.70240992e+02      -1.70538041e+04 
      1.34600000e-01       2.71951572e+02      -1.71579039e+04 
      1.34700000e-01       2.73672595e+02      -1.72626689e+04 
      1.34800000e-01       2.75404128e+02      -1.73681019e+04 
      1.34900000e-01       2.77146238e+02      -1.74742056e+04 
      1.35000000e-01       2.78898991e+02      -1.75809827e+04 
      1.35100000e-01       2.80662457e+02      -1.76884358e+04 
      1.35200000e-01       2.82436701e+02      -1.77965678e+04 
      1.35300000e-01       2.84221793e+02      -1.79053812e+04 
      1.35400000e-01       2.86017800e+02      -1.80148788e+04 
      1.35500000e-01       2.87824792e+02      -1.81250633e+04 
      1.35600000e-01       2.89642836e+02      -1.82359374e+04 
      1.35700000e-01       2.91472002e+02      -1.83475038e+04 
      1.35800000e-01       2.93312360e+02      -1.84597653e+04 
      1.35900000e-01       2.95163978e+02      -1.85727245e+04 
      1.36000000e-01       2.97026928e+02      -1.86863841e+04 
      1.36100000e-01       2.98901279e+02      -1.88007468e+04 
      1.36200000e-01       3.00787101e+02      -1.89158154e+04 
      1.36300000e-01       3.02684465e+02      -1.90315925e+04 
      1.36400000e-01       3.04593443e+02      -1.91480808e+04 
      1.36500000e-01       3.06514105e+02      -1.92652832e+04 
      1.36600000e-01       3.08446524e+02      -1.93832022e+04 
      1.36700000e-01       3.10390770e+02      -1.95018405e+04 
      1.36800000e-01       3.12346916e+02      -1.96212009e+04 
      1.36900000e-01       3.14315034e+02      -1.97412861e+04 
      1.37000000e-01       3.16295197e+02      -1.98620988e+04 
      1.37100000e-01       3.18287478e+02      -1.99836417e+04 
      1.37200000e-01       3.20291950e+02      -2.01059174e+04 
      1.37300000e-01       3.22308686e+02      -2.02289288e+04 
      1.37400000e-01       3.24337760e+02      -2.03526785e+04 
      1.37500000e-01       3.26379247e+02      -2.04771691e+04 
      1.37600000e-01       3.28433219e+02      -2.06024035e+04 
      1.37700000e-01       3.30499752e+02      -2.07283843e+04 
      1.37800000e-01       3.32578921e+02      -2.08551143e+04 
      1.37900000e-01       3.34670800e+02      -2.09825960e+04 
      1.38000000e-01       3.36775465e+02      -2.11108323e+04 
      1.38100000e-01       3.38892992e+02      -2.12398259e+04 
      1.38200000e-01       3.41023456e+02      -2.13695794e+04 
      1.38300000e-01       3.43166933e+02      -2.15000955e+04 
      1.38400000e-01       3.45323500e+02      -2.16313770e+04 
      1.38500000e-01       3.47493234e+02      -2.17634266e+04 
      1.38600000e-01       3.49676211e+02      -2.18962469e+04 
      1.38700000e-01       3.51872509e+02      -2.20298407e+04 
      1.38800000e-01       3.54082205e+02      -2.21642107e+04 
      1.38900000e-01       3.56305377e+02      -2.22993596e+04 
      1.39000000e-01       3.58542103e+02      -2.24352900e+04 
      1.39100000e-01       3.60792462e+02      -2.25720048e+04 
      1.39200000e-01       3.63056531e+02      -2.27095066e+04 
      1.39300000e-01       3.65334389e+02      -2.28477980e+04 
      1.39400000e-01       3.67626117e+02      -2.29868819e+04 
      1.39500000e-01       3.69931792e+02      -2.31267609e+04 
      1.39600000e-01       3.72251495e+02      -2.32674377e+04 
      1.39700000e-01       3.74585306e+02      -2.34089151e+04 
      1.39800000e-01       3.76933305e+02      -2.35511957e+04 
      1.39900000e-01       3.79295572e+02      -2.36942822e+04 
      1.40000000e-01       3.81672189e+02      -2.38381773e+04 
      1.40100000e-01       3.84063235e+02      -2.39828839e+04 
      1.40200000e-01       3.86468792e+02      -2.41284044e+04 
      1.40300000e-01       3.88888943e+02      -2.42747418e+04 
      1.40400000e-01       3.91323768e+02      -2.44218986e+04 
      1.40500000e-01       3.93773350e+02      -2.45698775e+04 
      1.40600000e-01       3.96237771e+02      -2.47186814e+04 
      1.40700000e-01       3.98717114e+02      -2.48683128e+04 
      1.40800000e-01       4.01211461e+02      -2.50187745e+04 
      1.40900000e-01       4.03720897e+02      -2.51700692e+04 
      1.41000000e-01       4.06245503e+02      -2.53221996e+04 
      1.41100000e-01       4.08785364e+02      -2.54751684e+04 
      1.41200000e-01       4.11340565e+02      -2.56289784e+04 
      1.41300000e-01       4.13911188e+02      -2.57836321e+04 
      1.41400000e-01       4.16497319e+02      -2.59391323e+04 
      1.41500000e-01       4.19099043e+02      -2.60954818e+04 
      1.41600000e-01       4.21716444e+02      -2.62526832e+04 
      1.41700000e-01       4.24349608e+02      -2.64107393e+04 
      1.41800000e-01       4.26998621e+02      -2.65696527e+04 
      1.41900000e-01       4.29663567e+02      -2.67294261e+04 
      1.42000000e-01       4.32344535e+02      -2.68900623e+04 
      1.42100000e-01       4.35041609e+02      -2.70515639e+04 
      1.42200000e-01       4.37754876e+02      -2.72139337e+04 
      1.42300000e-01       4.40484424e+02      -2.73771744e+04 
      1.42400000e-01       4.43230340e+02      -2.75412887e+04 
      1.42500000e-01       4.45992711e+02      -2.77062792e+04 
      1.42600000e-01       4.48771625e+02      -2.78721487e+04 
      1.42700000e-01       4.51567171e+02      -2.80388999e+04 
      1.42800000e-01       4.54379435e+02      -2.82065355e+04 
      1.42900000e-01       4.57208507e+02      -2.83750582e+04 
      1.43000000e-01       4.60054476e+02      -2.85444707e+04 
      1.43100000e-01       4.62917431e+02      -2.87147758e+04 
      1.43200000e-01       4.65797461e+02      -2.88859760e+04 
      1.43300000e-01       4.68694656e+02      -2.90580742e+04 
      1.43400000e-01       4.71609106e+02      -2.92310730e+04 
      1.43500000e-01       4.74540901e+02      -2.94049751e+04 
      1.43600000e-01       4.77490131e+02      -2.95797832e+04 
      1.43700000e-01       4.80456888e+02      -2.97555002e+04 
      1.43800000e-01       4.83441262e+02      -2.99321285e+04 
      1.43900000e-01       4.86443344e+02      -3.01096710e+04 
      1.44000000e-01       4.89463226e+02      -3.02881304e+04 
      1.44100000e-01       4.92501001e+02      -3.04675093e+04 
      1.44200000e-01       4.95556759e+02      -3.06478105e+04 
      1.44300000e-01       4.98630594e+02      -3.08290367e+04 
      1.44400000e-01       5.01722597e+02      -3.10111906e+04 
      1.44500000e-01       5.04832863e+02      -3.11942749e+04 
      1.44600000e-01       5.07961483e+02      -3.13782922e+04 
      1.44700000e-01       5.11108553e+02      -3.15632454e+04 
      1.44800000e-01       5.14274164e+02      -3.17491370e+04 
      1.44900000e-01       5.17458411e+02      -3.19359699e+04 
      1.45000000e-01       5.20661389e+02      -3.21237466e+04 
      1.45100000e-01       5.23883192e+02      -3.23124700e+04 
      1.45200000e-01       5.27123915e+02      -3.25021428e+04 
      1.45300000e-01       5.30383652e+02      -3.26927675e+04 
      1.45400000e-01       5.33662500e+02      -3.28843470e+04 
      1.45500000e-01       5.36960554e+02      -3.30768839e+04 
      1.45600000e-01       5.40277909e+02      -3.32703810e+04 
      1.45700000e-01       5.43614662e+02      -3.34648409e+04 
      1.45800000e-01       5.46970909e+02      -3.36602664e+04 
      1.45900000e-01       5.50346748e+02      -3.38566602e+04 
      1.46000000e-01       5.53742274e+02      -3.40540249e+04 
      1.46100000e-01       5.57157585e+02      -3.42523633e+04 
      1.46200000e-01       5.60592779e+02      -3.44516780e+04 
      1.46300000e-01       5.64047953e+02      -3.46519719e+04 
      1.46400000e-01       5.67523206e+02      -3.48532475e+04 
      1.46500000e-01       5.71018636e+02      -3.50555077e+04 
      1.46600000e-01       5.74534341e+02      -3.52587550e+04 
      1.46700000e-01       5.78070420e+02      -3.54629923e+04 
      1.46800000e-01       5.81626972e+02      -3.56682221e+04 
      1.46900000e-01       5.85204097e+02      -3.58744473e+04 
      1.47000000e-01       5.88801895e+02      -3.60816705e+04 
      1.47100000e-01       5.92420465e+02      -3.62898944e+04 
      1.47200000e-01       5.96059907e+02      -3.64991218e+04 
      1.47300000e-01       5.99720323e+02      -3.67093553e+04 
      1.47400000e-01       6.03401812e+02      -3.69205976e+04 
      1.47500000e-01       6.07104476e+02      -3.71328515e+04 
      1.47600000e-01       6.10828416e+02      -3.73461197e+04 
      1.47700000e-01       6.14573734e+02      -3.75604048e+04 
      1.47800000e-01       6.18340531e+02      -3.77757095e+04 
      1.47900000e-01       6.22128910e+02      -3.79920367e+04 
      1.48000000e-01       6.25938972e+02      -3.82093889e+04 
      1.48100000e-01       6.29770822e+02      -3.84277689e+04 
      1.48200000e-01       6.33624560e+02      -3.86471794e+04 
      1.48300000e-01       6.37500292e+02      -3.88676231e+04 
      1.48400000e-01       6.41398120e+02      -3.90891027e+04 
      1.48500000e-01       6.45318147e+02      -3.93116209e+04 
      1.48600000e-01       6.49260479e+02      -3.95351804e+04 
      1.48700000e-01       6.53225218e+02      -3.97597839e+04 
      1.48800000e-01       6.57212470e+02      -3.99854341e+04 
      1.48900000e-01       6.61222340e+02      -4.02121337e+04 
      1.49000000e-01       6.65254932e+02      -4.04398855e+04 
      1.49100000e-01       6.69310352e+02      -4.06686922e+04 
      1.49200000e-01       6.73388706e+02      -4.08985563e+04 
      1.49300000e-01       6.77490099e+02      -4.11294807e+04 
      1.49400000e-01       6.81614637e+02      -4.13614681e+04 
      1.49500000e-01       6.85762428e+02      -4.15945211e+04 
      1.49600000e-01       6.89933577e+02      -4.18286425e+04 
      1.49700000e-01       6.94128192e+02      -4.20638349e+04 
      1.49800000e-01       6.98346380e+02      -4.23001012e+04 
      1.49900000e-01       7.02588248e+02      -4.25374439e+04 
      1.50000000e-01       7.06853905e+02      -4.27758657e+04 
      1.50100000e-01       7.11143457e+02      -4.30153695e+04 
      1.50200000e-01       7.15457015e+02      -4.32559579e+04 
      1.50300000e-01       7.19794685e+02      -4.34976336e+04 
      1.50400000e-01       7.24156578e+02      -4.37403993e+04 
      1.50500000e-01       7.28542801e+02      -4.39842576e+04 
      1.50600000e-01       7.32953466e+02      -4.42292115e+04 
      1.50700000e-01       7.37388680e+02      -4.44752634e+04 
      1.50800000e-01       7.41848555e+02      -4.47224161e+04 
      1.50900000e-01       7.46333200e+02      -4.49706724e+04 
      1.51000000e-01       7.50842726e+02      -4.52200350e+04 
      1.51100000e-01       7.55377244e+02      -4.54705064e+04 
      1.51200000e-01       7.59936865e+02      -4.57220896e+04 
      1.51300000e-01       7.64521699e+02      -4.59747870e+04 
      1.51400000e-01       7.69131859e+02      -4.62286016e+04 
      1.51500000e-01       7.73767457e+02      -4.64835359e+04 
      1.51600000e-01       7.78428604e+02      -4.67395927e+04 
      1.51700000e-01       7.83115413e+02      -4.69967746e+04 
      1.51800000e-01       7.87827997e+02      -4.72550844e+04 
      1.51900000e-01       7.92566468e+02      -4.75145249e+04 
      1.52000000e-01       7.97330939e+02      -4.77750986e+04 
      1.52100000e-01       8.02121525e+02      -4.80368083e+04 
      1.52200000e-01       8.06938339e+02      -4.82996567e+04 
      1.52300000e-01       8.11781495e+02      -4.85636465e+04 
      1.52400000e-01       8.16651106e+02      -4.88287805e+04 
      1.52500000e-01       8.21547289e+02      -4.90950612e+04 
      1.52600000e-01       8.26470157e+02      -4.93624915e+04 
      1.52700000e-01       8.31419826e+02      -4.96310740e+04 
      1.52800000e-01       8.36396410e+02      -4.99008115e+04 
      1.52900000e-01       8.41400027e+02      -5.01717066e+04 
      1.53000000e-01       8.46430790e+02      -5.04437620e+04 
      1.53100000e-01       8.51488818e+02      -5.07169805e+04 
      1.53200000e-01       8.56574225e+02      -5.09913647e+04 
      1.53300000e-01       8.61687130e+02      -5.12669174e+04 
      1.53400000e-01       8.66827648e+02      -5.15436413e+04 
      1.53500000e-01       8.71995897e+02      -5.18215391e+04 
      1.53600000e-01       8.77191995e+02      -5.21006134e+04 
      1.53700000e-01       8.82416059e+02      -5.23808670e+04 
      1.53800000e-01       8.87668208e+02      -5.26623026e+04 
      1.53900000e-01       8.92948559e+02      -5.29449229e+04 
      1.54000000e-01       8.98257232e+02      -5.32287306e+04 
      1.54100000e-01       9.03594345e+02      -5.35137284e+04 
      1.54200000e-01       9.08960017e+02      -5.37999190e+04 
      1.54300000e-01       9.14354368e+02      -5.40873052e+04 
      1.54400000e-01       9.19777518e+02      -5.43758895e+04 
      1.54500000e-01       9.25229586e+02      -5.46656748e+04 
      1.54600000e-01       9.30710693e+02      -5.49566637e+04 
      1.54700000e-01       9.36220959e+02      -5.52488590e+04 
      1.54800000e-01       9.41760505e+02      -5.55422633e+04 
      1.54900000e-01       9.47329452e+02      -5.58368793e+04 
      1.55000000e-01       9.52927922e+02      -5.61327098e+04 
      1.55100000e-01       9.58556035e+02      -5.64297575e+04 
      1.55200000e-01       9.64213914e+02      -5.67280250e+04 
      1.55300000e-01       9.69901681e+02      -5.70275151e+04 
      1.55400000e-01       9.75619458e+02      -5.73282305e+04 
      1.55500000e-01       9.81367368e+02      -5.76301739e+04 
      1.55600000e-01       9.87145534e+02      -5.79333479e+04 
      1.55700000e-01       9.92954078e+02      -5.82377554e+04 
      1.55800000e-01       9.98793126e+02      -5.85433989e+04 
      1.55900000e-01       1.00466280e+03      -5.88502812e+04 
      1.56000000e-01       1.01056322e+03      -5.91584051e+04 
      1.56100000e-01       1.01649452e+03      -5.94677731e+04 
      1.56200000e-01       1.02245682e+03      -5.97783881e+04 
      1.56300000e-01       1.02845024e+03      -6.00902527e+04 
      1.56400000e-01       1.03447491e+03      -6.04033697e+04 
      1.56500000e-01       1.04053096e+03      -6.07177416e+04 
      1.56600000e-01       1.04661850e+03      -6.10333714e+04 
      1.56700000e-01       1.05273767e+03      -6.13502615e+04 
      1.56800000e-01       1.05888860e+03      -6.16684148e+04 
      1.56900000e-01       1.06507140e+03      -6.19878340e+04 
      1.57000000e-01       1.07128621e+03      -6.23085217e+04 
      1.57100000e-01       1.07753315e+03      -6.26304807e+04 
      1.57200000e-01       1.08381234e+03      -6.29537137e+04 
      1.57300000e-01       1.09012393e+03      -6.32782233e+04 
      1.57400000e-01       1.09646803e+03      -6.36040124e+04 
      1.57500000e-01       1.10284478e+03      -6.39310835e+04 
      1.57600000e-01       1.10925429e+03      -6.42594394e+04 
      1.57700000e-01       1.11569671e+03      -6.45890828e+04 
      1.57800000e-01       1.12217215e+03      -6.49200165e+04 
      1.57900000e-01       1.12868075e+03      -6.52522430e+04 
      1.58000000e-01       1.13522264e+03      -6.55857652e+04 
      1.58100000e-01       1.14179795e+03      -6.59205856e+04 
      1.58200000e-01       1.14840680e+03      -6.62567072e+04 
      1.58300000e-01       1.15504933e+03      -6.65941324e+04 
      1.58400000e-01       1.16172567e+03      -6.69328641e+04 
      1.58500000e-01       1.16843595e+03      -6.72729049e+04 
      1.58600000e-01       1.17518030e+03      -6.76142576e+04 
      1.58700000e-01       1.18195885e+03      -6.79569248e+04 
      1.58800000e-01       1.18877173e+03      -6.83009093e+04 
      1.58900000e-01       1.19561907e+03      -6.86462137e+04 
      1.59000000e-01       1.20250101e+03      -6.89928408e+04 
      1.59100000e-01       1.20941768e+03      -6.93407933e+04 
      1.59200000e-01       1.21636922e+03      -6.96900739e+04 
      1.59300000e-01       1.22335574e+03      -7.00406853e+04 
      1.59400000e-01       1.23037740e+03      -7.03926301e+04 
      1.59500000e-01       1.23743431e+03      -7.07459112e+04 
      1.59600000e-01       1.24452662e+03      -7.11005311e+04 
      1.59700000e-01       1.25165446e+03      -7.14564927e+04 
      1.59800000e-01       1.25881797e+03      -7.18137986e+04 
      1.59900000e-01       1.26601727e+03      -7.21724515e+04 
      1.60000000e-01       1.27325250e+03      -7.25324541e+04 
      1.60100000e-01       1.28052381e+03      -7.28938092e+04 
      1.60200000e-01       1.28783131e+03      -7.32565193e+04 
      1.60300000e-01       1.29517515e+03      -7.36205874e+04 
      1.60400000e-01       1.30255547e+03      -7.39860159e+04 
      1.60500000e-01       1.30997240e+03      -7.43528078e+04 
      1.60600000e-01       1.31742608e+03      -7.47209656e+04 
      1.60700000e-01       1.32491664e+03      -7.50904920e+04 
      1.60800000e-01       1.33244422e+03      -7.54613898e+04 
      1.60900000e-01       1.34000897e+03      -7.58336617e+04 
      1.61000000e-01       1.34761100e+03      -7.62073104e+04 
      1.61100000e-01       1.35525047e+03      -7.65823385e+04 
      1.61200000e-01       1.36292752e+03      -7.69587489e+04 
      1.61300000e-01       1.37064227e+03      -7.73365441e+04 
      1.61400000e-01       1.37839487e+03      -7.77157270e+04 
      1.61500000e-01       1.38618546e+03      -7.80963001e+04 
      1.61600000e-01       1.39401418e+03      -7.84782662e+04 
      1.61700000e-01       1.40188116e+03      -7.88616281e+04 
      1.61800000e-01       1.40978655e+03      -7.92463884e+04 
      1.61900000e-01       1.41773049e+03      -7.96325498e+04 
      1.62000000e-01       1.42571311e+03      -8.00201151e+04 
      1.62100000e-01       1.43373456e+03      -8.04090869e+04 
      1.62200000e-01       1.44179497e+03      -8.07994679e+04 
      1.62300000e-01       1.44989450e+03      -8.11912609e+04 
      1.62400000e-01       1.45803327e+03      -8.15844685e+04 
      1.62500000e-01       1.46621144e+03      -8.19790935e+04 
      1.62600000e-01       1.47442914e+03      -8.23751386e+04 
      1.62700000e-01       1.48268651e+03      -8.27726064e+04 
      1.62800000e-01       1.49098371e+03      -8.31714997e+04 
      1.62900000e-01       1.49932086e+03      -8.35718212e+04 
      1.63000000e-01       1.50769812e+03      -8.39735736e+04 
      1.63100000e-01       1.51611562e+03      -8.43767596e+04 
      1.63200000e-01       1.52457352e+03      -8.47813818e+04 
      1.63300000e-01       1.53307195e+03      -8.51874431e+04 
      1.63400000e-01       1.54161105e+03      -8.55949461e+04 
      1.63500000e-01       1.55019098e+03      -8.60038935e+04 
      1.63600000e-01       1.55881188e+03      -8.64142880e+04 
      1.63700000e-01       1.56747389e+03      -8.68261323e+04 
      1.63800000e-01       1.57617716e+03      -8.72394292e+04 
      1.63900000e-01       1.58492182e+03      -8.76541813e+04 
      1.64000000e-01       1.59370804e+03      -8.80703913e+04 
      1.64100000e-01       1.60253595e+03      -8.84880620e+04 
      1.64200000e-01       1.61140570e+03      -8.89071961e+04 
      1.64300000e-01       1.62031744e+03      -8.93277961e+04 
      1.64400000e-01       1.62927131e+03      -8.97498650e+04 
      1.64500000e-01       1.63826746e+03      -9.01734053e+04 
      1.64600000e-01       1.64730604e+03      -9.05984198e+04 
      1.64700000e-01       1.65638719e+03      -9.10249112e+04 
      1.64800000e-01       1.66551107e+03      -9.14528822e+04 
      1.64900000e-01       1.67467782e+03      -9.18823354e+04 
      1.65000000e-01       1.68388759e+03      -9.23132737e+04 
      1.65100000e-01       1.69314052e+03      -9.27456996e+04 
      1.65200000e-01       1.70243678e+03      -9.31796160e+04 
      1.65300000e-01       1.71177650e+03      -9.36150254e+04 
      1.65400000e-01       1.72115983e+03      -9.40519307e+04 
      1.65500000e-01       1.73058693e+03      -9.44903345e+04 
      1.65600000e-01       1.74005795e+03      -9.49302395e+04 
      1.65700000e-01       1.74957303e+03      -9.53716485e+04 
      1.65800000e-01       1.75913233e+03      -9.58145641e+04 
      1.65900000e-01       1.76873599e+03      -9.62589890e+04 
      1.66000000e-01       1.77838418e+03      -9.67049260e+04 
      1.66100000e-01       1.78807703e+03      -9.71523778e+04 
      1.66200000e-01       1.79781470e+03      -9.76013470e+04 
      1.66300000e-01       1.80759735e+03      -9.80518364e+04 
      1.66400000e-01       1.81742512e+03      -9.85038486e+04 
      1.66500000e-01       1.82729817e+03      -9.89573864e+04 
      1.66600000e-01       1.83721665e+03      -9.94124525e+04 
      1.66700000e-01       1.84718071e+03      -9.98690496e+04 
      1.66800000e-01       1.85719051e+03      -1.00327180e+05 
      1.66900000e-01       1.86724620e+03      -1.00786848e+05 
      1.67000000e-01       1.87734793e+03      -1.01248054e+05 
      1.67100000e-01       1.88749586e+03      -1.01710802e+05 
      1.67200000e-01       1.89769014e+03      -1.02175095e+05 
      1.67300000e-01       1.90793093e+03      -1.02640934e+05 
      1.67400000e-01       1.91821838e+03      -1.03108324e+05 
      1.67500000e-01       1.92855265e+03      -1.03577266e+05 
      1.67600000e-01       1.93893389e+03      -1.04047764e+05 
      1.67700000e-01       1.94936225e+03      -1.04519820e+05 
      1.67800000e-01       1.95983790e+03      -1.04993436e+05 
      1.67900000e-01       1.97036099e+03      -1.05468616e+05 
      1.68000000e-01       1.98093168e+03      -1.05945362e+05 
      1.68100000e-01       1.99155012e+03      -1.06423677e+05 
      1.68200000e-01       2.00221647e+03      -1.06903564e+05 
      1.68300000e-01       2.01293088e+03      -1.07385025e+05 
      1.68400000e-01       2.02369352e+03      -1.07868063e+05 
      1.68500000e-01       2.03450455e+03      -1.08352680e+05 
      1.68600000e-01       2.04536411e+03      -1.08838880e+05 
      1.68700000e-01       2.05627238e+03      -1.09326665e+05 
      1.68800000e-01       2.06722950e+03      -1.09816038e+05 
      1.68900000e-01       2.07823564e+03      -1.10307001e+05 
      1.69000000e-01       2.08929095e+03      -1.10799557e+05 
      1.69100000e-01       2.10039560e+03      -1.11293710e+05 
      1.69200000e-01       2.11154975e+03      -1.11789461e+05 
      1.69300000e-01       2.12275355e+03      -1.12286813e+05 
      1.69400000e-01       2.13400716e+03      -1.12785769e+05 
      1.69500000e-01       2.14531076e+03      -1.13286332e+05 
      1.69600000e-01       2.15666448e+03      -1.13788505e+05 
      1.69700000e-01       2.16806851e+03      -1.14292290e+05 
      1.69800000e-01       2.17952300e+03      -1.14797689e+05 
      1.69900000e-01       2.19102810e+03      -1.15304706e+05 
      1.70000000e-01       2.20258399e+03      -1.15813344e+05 
      1.70100000e-01       2.21419082e+03      -1.16323604e+05 
      1.70200000e-01       2.22584877e+03      -1.16835490e+05 
      1.70300000e-01       2.23755798e+03      -1.17349004e+05 
      1.70400000e-01       2.24931862e+03      -1.17864150e+05 
      1.70500000e-01       2.26113086e+03      -1.18380929e+05 
      1.70600000e-01       2.27299486e+03      -1.18899345e+05 
      1.70700000e-01       2.28491079e+03      -1.19419400e+05 
      1.70800000e-01       2.29687880e+03      -1.19941097e+05 
      1.70900000e-01       2.30889906e+03      -1.20464438e+05 
      1.71000000e-01       2.32097174e+03      -1.20989427e+05 
      1.71100000e-01       2.33309700e+03      -1.21516066e+05 
      1.71200000e-01       2.34527501e+03      -1.22044358e+05 
      1.71300000e-01       2.35750593e+03      -1.22574305e+05 
      1.71400000e-01       2.36978992e+03      -1.23105910e+05 
      1.71500000e-01       2.38212716e+03      -1.23639176e+05 
      1.71600000e-01       2.39451781e+03      -1.24174105e+05 
      1.71700000e-01       2.40696204e+03      -1.24710701e+05 
      1.71800000e-01       2.41946001e+03      -1.25248966e+05 
      1.71900000e-01       2.43201189e+03      -1.25788902e+05 
      1.72000000e-01       2.44461785e+03      -1.26330513e+05 
      1.72100000e-01       2.45727805e+03      -1.26873801e+05 
      1.72200000e-01       2.46999266e+03      -1.27418769e+05 
      1.72300000e-01       2.48276186e+03      -1.27965419e+05 
      1.72400000e-01       2.49558580e+03      -1.28513754e+05 
      1.72500000e-01       2.50846466e+03      -1.29063777e+05 
      1.72600000e-01       2.52139861e+03      -1.29615491e+05 
      1.72700000e-01       2.53438782e+03      -1.30168898e+05 
      1.72800000e-01       2.54743245e+03      -1.30724002e+05 
      1.72900000e-01       2.56053268e+03      -1.31280804e+05 
      1.73000000e-01       2.57368867e+03      -1.31839307e+05 
      1.73100000e-01       2.58690059e+03      -1.32399514e+05 
      1.73200000e-01       2.60016863e+03      -1.32961429e+05 
      1.73300000e-01       2.61349294e+03      -1.33525052e+05 
      1.73400000e-01       2.62687370e+03      -1.34090389e+05 
      1.73500000e-01       2.64031107e+03      -1.34657440e+05 
      1.73600000e-01       2.65380524e+03      -1.35226208e+05 
      1.73700000e-01       2.66735637e+03      -1.35796697e+05 
      1.73800000e-01       2.68096464e+03      -1.36368910e+05 
      1.73900000e-01       2.69463021e+03      -1.36942847e+05 
      1.74000000e-01       2.70835326e+03      -1.37518514e+05 
      1.74100000e-01       2.72213397e+03      -1.38095911e+05 
      1.74200000e-01       2.73597250e+03      -1.38675043e+05 
      1.74300000e-01       2.74986904e+03      -1.39255911e+05 
      1.74400000e-01       2.76382374e+03      -1.39838518e+05 
      1.74500000e-01       2.77783680e+03      -1.40422868e+05 
      1.74600000e-01       2.79190838e+03      -1.41008962e+05 
      1.74700000e-01       2.80603865e+03      -1.41596803e+05 
      1.74800000e-01       2.82022780e+03      -1.42186395e+05 
      1.74900000e-01       2.83447599e+03      -1.42777739e+05 
      1.75000000e-01       2.84878340e+03      -1.43370839e+05 
      1.75100000e-01       2.86315021e+03      -1.43965698e+05 
      1.75200000e-01       2.87757660e+03      -1.44562317e+05 
      1.75300000e-01       2.89206274e+03      -1.45160700e+05 
      1.75400000e-01       2.90660880e+03      -1.45760849e+05 
      1.75500000e-01       2.92121496e+03      -1.46362767e+05 
      1.75600000e-01       2.93588141e+03      -1.46966457e+05 
      1.75700000e-01       2.95060832e+03      -1.47571922e+05 
      1.75800000e-01       2.96539585e+03      -1.48179163e+05 
      1.75900000e-01       2.98024421e+03      -1.48788185e+05 
      1.76000000e-01       2.99515355e+03      -1.49398989e+05 
      1.76100000e-01       3.01012406e+03      -1.50011579e+05 
      1.76200000e-01       3.02515593e+03      -1.50625956e+05 
      1.76300000e-01       3.04024932e+03      -1.51242124e+05 
      1.76400000e-01       3.05540441e+03      -1.51860086e+05 
      1.76500000e-01       3.07062139e+03      -1.52479843e+05 
      1.76600000e-01       3.08590044e+03      -1.53101400e+05 
      1.76700000e-01       3.10124173e+03      -1.53724758e+05 
      1.76800000e-01       3.11664545e+03      -1.54349920e+05 
      1.76900000e-01       3.13211178e+03      -1.54976889e+05 
      1.77000000e-01       3.14764089e+03      -1.55605668e+05 
      1.77100000e-01       3.16323297e+03      -1.56236259e+05 
      1.77200000e-01       3.17888820e+03      -1.56868666e+05 
      1.77300000e-01       3.19460676e+03      -1.57502890e+05 
      1.77400000e-01       3.21038884e+03      -1.58138934e+05 
      1.77500000e-01       3.22623461e+03      -1.58776802e+05 
      1.77600000e-01       3.24214426e+03      -1.59416495e+05 
      1.77700000e-01       3.25811797e+03      -1.60058017e+05 
      1.77800000e-01       3.27415593e+03      -1.60701371e+05 
      1.77900000e-01       3.29025831e+03      -1.61346558e+05 
      1.78000000e-01       3.30642530e+03      -1.61993582e+05 
      1.78100000e-01       3.32265709e+03      -1.62642446e+05 
      1.78200000e-01       3.33895385e+03      -1.63293151e+05 
      1.78300000e-01       3.35531578e+03      -1.63945701e+05 
      1.78400000e-01       3.37174305e+03      -1.64600099e+05 
      1.78500000e-01       3.38823586e+03      -1.65256348e+05 
      1.78600000e-01       3.40479438e+03      -1.65914449e+05 
      1.78700000e-01       3.42141881e+03      -1.66574405e+05 
      1.78800000e-01       3.43810933e+03      -1.67236220e+05 
      1.78900000e-01       3.45486612e+03      -1.67899896e+05 
      1.79000000e-01       3.47168937e+03      -1.68565436e+05 
      1.79100000e-01       3.48857927e+03      -1.69232843e+05 
      1.79200000e-01       3.50553600e+03      -1.69902118e+05 
      1.79300000e-01       3.52255975e+03      -1.70573265e+05 
      1.79400000e-01       3.53965071e+03      -1.71246287e+05 
      1.79500000e-01       3.55680907e+03      -1.71921186e+05 
      1.79600000e-01       3.57403501e+03      -1.72597965e+05 
      1.79700000e-01       3.59132873e+03      -1.73276627e+05 
      1.79800000e-01       3.60869040e+03      -1.73957175e+05 
      1.79900000e-01       3.62612023e+03      -1.74639610e+05 
      1.80000000e-01       3.64361839e+03      -1.75323936e+05 
      1.80100000e-01       3.66118508e+03      -1.76010156e+05 
      1.80200000e-01       3.67882048e+03      -1.76698272e+05 
      1.80300000e-01       3.69652479e+03      -1.77388286e+05 
      1.80400000e-01       3.71429820e+03      -1.78080203e+05 
      1.80500000e-01       3.73214090e+03      -1.78774023e+05 
      1.80600000e-01       3.75005307e+03      -1.79469751e+05 
      1.80700000e-01       3.76803491e+03      -1.80167389e+05 
      1.80800000e-01       3.78608661e+03      -1.80866939e+05 
      1.80900000e-01       3.80420836e+03      -1.81568404e+05 
      1.81000000e-01       3.82240036e+03      -1.82271787e+05 
      1.81100000e-01       3.84066278e+03      -1.82977090e+05 
      1.81200000e-01       3.85899584e+03      -1.83684317e+05 
      1.81300000e-01       3.87739971e+03      -1.84393470e+05 
      1.81400000e-01       3.89587460e+03      -1.85104551e+05 
      1.81500000e-01       3.91442069e+03      -1.85817564e+05 
      1.81600000e-01       3.93303817e+03      -1.86532511e+05 
      1.81700000e-01       3.95172725e+03      -1.87249395e+05 
      1.81800000e-01       3.97048812e+03      -1.87968218e+05 
      1.81900000e-01       3.98932096e+03      -1.88688984e+05 
      1.82000000e-01       4.00822598e+03      -1.89411694e+05 
      1.82100000e-01       4.02720337e+03      -1.90136352e+05 
      1.82200000e-01       4.04625331e+03      -1.90862960e+05 
      1.82300000e-01       4.06537602e+03      -1.91591522e+05 
      1.82400000e-01       4.08457168e+03      -1.92322039e+05 
      1.82500000e-01       4.10384050e+03      -1.93054514e+05 
      1.82600000e-01       4.12318265e+03      -1.93788951e+05 
      1.82700000e-01       4.14259835e+03      -1.94525352e+05 
      1.82800000e-01       4.16208779e+03      -1.95263719e+05 
      1.82900000e-01       4.18165116e+03      -1.96004055e+05 
      1.83000000e-01       4.20128867e+03      -1.96746363e+05 
      1.83100000e-01       4.22100050e+03      -1.97490646e+05 
      1.83200000e-01       4.24078686e+03      -1.98236907e+05 
      1.83300000e-01       4.26064795e+03      -1.98985147e+05 
      1.83400000e-01       4.28058396e+03      -1.99735370e+05 
      1.83500000e-01       4.30059509e+03      -2.00487579e+05 
      1.83600000e-01       4.32068154e+03      -2.01241776e+05 
      1.83700000e-01       4.34084351e+03      -2.01997964e+05 
      1.83800000e-01       4.36108120e+03      -2.02756145e+05 
      1.83900000e-01       4.38139480e+03      -2.03516323e+05 
      1.84000000e-01       4.40178453e+03      -2.04278500e+05 
      1.84100000e-01       4.42225057e+03      -2.05042678e+05 
      1.84200000e-01       4.44279313e+03      -2.05808861e+05 
      1.84300000e-01       4.46341241e+03      -2.06577051e+05 
      1.84400000e-01       4.48410861e+03      -2.07347251e+05 
      1.84500000e-01       4.50488193e+03      -2.08119463e+05 
      1.84600000e-01       4.52573257e+03      -2.08893691e+05 
      1.84700000e-01       4.54666073e+03      -2.09669937e+05 
      1.84800000e-01       4.56766662e+03      -2.10448203e+05 
      1.84900000e-01       4.58875044e+03      -2.11228493e+05 
      1.85000000e-01       4.60991239e+03      -2.12010809e+05 
      1.85100000e-01       4.63115267e+03      -2.12795153e+05 
      1.85200000e-01       4.65247149e+03      -2.13581529e+05 
      1.85300000e-01       4.67386904e+03      -2.14369939e+05 
      1.85400000e-01       4.69534554e+03      -2.15160386e+05 
      1.85500000e-01       4.71690119e+03      -2.15952873e+05 
      1.85600000e-01       4.73853619e+03      -2.16747402e+05 
      1.85700000e-01       4.76025074e+03      -2.17543976e+05 
      1.85800000e-01       4.78204505e+03      -2.18342598e+05 
      1.85900000e-01       4.80391933e+03      -2.19143270e+05 
      1.86000000e-01       4.82587377e+03      -2.19945996e+05 
      1.86100000e-01       4.84790859e+03      -2.20750777e+05 
      1.86200000e-01       4.87002400e+03      -2.21557616e+05 
      1.86300000e-01       4.89222018e+03      -2.22366517e+05 
      1.86400000e-01       4.91449737e+03      -2.23177482e+05 
      1.86500000e-01       4.93685575e+03      -2.23990514e+05 
      1.86600000e-01       4.95929554e+03      -2.24805615e+05 
      1.86700000e-01       4.98181694e+03      -2.25622788e+05 
      1.86800000e-01       5.00442017e+03      -2.26442035e+05 
      1.86900000e-01       5.02710542e+03      -2.27263361e+05 
      1.87000000e-01       5.04987291e+03      -2.28086766e+05 
      1.87100000e-01       5.07272284e+03      -2.28912254e+05 
      1.87200000e-01       5.09565543e+03      -2.29739828e+05 
      1.87300000e-01       5.11867088e+03      -2.30569490e+05 
      1.87400000e-01       5.14176940e+03      -2.31401244e+05 
      1.87500000e-01       5.16495119e+03      -2.32235091e+05 
      1.87600000e-01       5.18821648e+03      -2.33071034e+05 
      1.87700000e-01       5.21156547e+03      -2.33909076e+05 
      1.87800000e-01       5.23499837e+03      -2.34749221e+05 
      1.87900000e-01       5.25851539e+03      -2.35591469e+05 
      1.88000000e-01       5.28211673e+03      -2.36435825e+05 
      1.88100000e-01       5.30580262e+03      -2.37282291e+05 
      1.88200000e-01       5.32957326e+03      -2.38130870e+05 
      1.88300000e-01       5.35342887e+03      -2.38981564e+05 
      1.88400000e-01       5.37736965e+03      -2.39834376e+05 
      1.88500000e-01       5.40139581e+03      -2.40689309e+05 
      1.88600000e-01       5.42550758e+03      -2.41546365e+05 
      1.88700000e-01       5.44970516e+03      -2.42405548e+05 
      1.88800000e-01       5.47398876e+03      -2.43266859e+05 
      1.88900000e-01       5.49835860e+03      -2.44130302e+05 
      1.89000000e-01       5.52281489e+03      -2.44995879e+05 
      1.89100000e-01       5.54735785e+03      -2.45863593e+05 
      1.89200000e-01       5.57198768e+03      -2.46733447e+05 
      1.89300000e-01       5.59670461e+03      -2.47605443e+05 
      1.89400000e-01       5.62150884e+03      -2.48479585e+05 
      1.89500000e-01       5.64640059e+03      -2.49355874e+05 
      1.89600000e-01       5.67138009e+03      -2.50234314e+05 
      1.89700000e-01       5.69644753e+03      -2.51114907e+05 
      1.89800000e-01       5.72160314e+03      -2.51997656e+05 
      1.89900000e-01       5.74684713e+03      -2.52882563e+05 
      1.90000000e-01       5.77217972e+03      -2.53769632e+05 
      1.90100000e-01       5.79760113e+03      -2.54658865e+05 
      1.90200000e-01       5.82311157e+03      -2.55550265e+05 
      1.90300000e-01       5.84871126e+03      -2.56443834e+05 
      1.90400000e-01       5.87440041e+03      -2.57339575e+05 
      1.90500000e-01       5.90017924e+03      -2.58237492e+05 
      1.90600000e-01       5.92604798e+03      -2.59137585e+05 
      1.90700000e-01       5.95200683e+03      -2.60039860e+05 
      1.90800000e-01       5.97805602e+03      -2.60944317e+05 
      1.90900000e-01       6.00419577e+03      -2.61850959e+05 
      1.91000000e-01       6.03042629e+03      -2.62759791e+05 
      1.91100000e-01       6.05674780e+03      -2.63670813e+05 
      1.91200000e-01       6.08316052e+03      -2.64584029e+05 
      1.91300000e-01       6.10966468e+03      -2.65499441e+05 
      1.91400000e-01       6.13626049e+03      -2.66417053e+05 
      1.91500000e-01       6.16294816e+03      -2.67336867e+05 
      1.91600000e-01       6.18972793e+03      -2.68258885e+05 
      1.91700000e-01       6.21660001e+03      -2.69183111e+05 
      1.91800000e-01       6.24356463e+03      -2.70109547e+05 
      1.91900000e-01       6.27062200e+03      -2.71038195e+05 
      1.92000000e-01       6.29777234e+03      -2.71969059e+05 
      1.92100000e-01       6.32501588e+03      -2.72902141e+05 
      1.92200000e-01       6.35235284e+03      -2.73837444e+05 
      1.92300000e-01       6.37978345e+03      -2.74774971e+05 
      1.92400000e-01       6.40730791e+03      -2.75714724e+05 
      1.92500000e-01       6.43492647e+03      -2.76656706e+05 
      1.92600000e-01       6.46263933e+03      -2.77600919e+05 
      1.92700000e-01       6.49044672e+03      -2.78547367e+05 
      1.92800000e-01       6.51834888e+03      -2.79496052e+05 
      1.92900000e-01       6.54634601e+03      -2.80446977e+05 
      1.93000000e-01       6.57443835e+03      -2.81400144e+05 
      1.93100000e-01       6.60262611e+03      -2.82355556e+05 
      1.93200000e-01       6.63090953e+03      -2.83313217e+05 
      1.93300000e-01       6.65928883e+03      -2.84273128e+05 
      1.93400000e-01       6.68776423e+03      -2.85235292e+05 
      1.93500000e-01       6.71633596e+03      -2.86199713e+05 
      1.93600000e-01       6.74500425e+03      -2.87166392e+05 
      1.93700000e-01       6.77376932e+03      -2.88135332e+05 
      1.93800000e-01       6.80263139e+03      -2.89106537e+05 
      1.93900000e-01       6.83159070e+03      -2.90080009e+05 
      1.94000000e-01       6.86064747e+03      -2.91055750e+05 
      1.94100000e-01       6.88980193e+03      -2.92033763e+05 
      1.94200000e-01       6.91905430e+03      -2.93014052e+05 
      1.94300000e-01       6.94840481e+03      -2.93996618e+05 
      1.94400000e-01       6.97785370e+03      -2.94981464e+05 
      1.94500000e-01       7.00740118e+03      -2.95968594e+05 
      1.94600000e-01       7.03704749e+03      -2.96958009e+05 
      1.94700000e-01       7.06679286e+03      -2.97949713e+05 
      1.94800000e-01       7.09663751e+03      -2.98943708e+05 
      1.94900000e-01       7.12658168e+03      -2.99939997e+05 
      1.95000000e-01       7.15662559e+03      -3.00938582e+05 
      1.95100000e-01       7.18676947e+03      -3.01939467e+05 
      1.95200000e-01       7.21701356e+03      -3.02942654e+05 
      1.95300000e-01       7.24735808e+03      -3.03948146e+05 
      1.95400000e-01       7.27780326e+03      -3.04955945e+05 
      1.95500000e-01       7.30834934e+03      -3.05966054e+05 
      1.95600000e-01       7.33899655e+03      -3.06978476e+05 
      1.95700000e-01       7.36974512e+03      -3.07993214e+05 
      1.95800000e-01       7.40059527e+03      -3.09010270e+05 
      1.95900000e-01       7.43154725e+03      -3.10029646e+05 
      1.96000000e-01       7.46260128e+03      -3.11051347e+05 
      1.96100000e-01       7.49375760e+03      -3.12075374e+05 
      1.96200000e-01       7.52501643e+03      -3.13101730e+05 
      1.96300000e-01       7.55637802e+03      -3.14130417e+05 
      1.96400000e-01       7.58784259e+03      -3.15161440e+05 
      1.96500000e-01       7.61941039e+03      -3.16194799e+05 
      1.96600000e-01       7.65108163e+03      -3.17230498e+05 
      1.96700000e-01       7.68285656e+03      -3.18268540e+05 
      1.96800000e-01       7.71473542e+03      -3.19308928e+05 
      1.96900000e-01       7.74671843e+03      -3.20351663e+05 
      1.97000000e-01       7.77880583e+03      -3.21396749e+05 
      1.97100000e-01       7.81099785e+03      -3.22444188e+05 
      1.97200000e-01       7.84329474e+03      -3.23493984e+05 
      1.97300000e-01       7.87569673e+03      -3.24546138e+05 
      1.97400000e-01       7.90820405e+03      -3.25600654e+05 
      1.97500000e-01       7.94081694e+03      -3.26657534e+05 
      1.97600000e-01       7.97353564e+03      -3.27716782e+05 
      1.97700000e-01       8.00636038e+03      -3.28778398e+05 
      1.97800000e-01       8.03929139e+03      -3.29842388e+05 
      1.97900000e-01       8.07232893e+03      -3.30908752e+05 
      1.98000000e-01       8.10547322e+03      -3.31977494e+05 
      1.98100000e-01       8.13872451e+03      -3.33048616e+05 
      1.98200000e-01       8.17208303e+03      -3.34122122e+05 
      1.98300000e-01       8.20554901e+03      -3.35198014e+05 
      1.98400000e-01       8.23912271e+03      -3.36276294e+05 
      1.98500000e-01       8.27280435e+03      -3.37356965e+05 
      1.98600000e-01       8.30659418e+03      -3.38440031e+05 
      1.98700000e-01       8.34049244e+03      -3.39525493e+05 
      1.98800000e-01       8.37449936e+03      -3.40613355e+05 
      1.98900000e-01       8.40861519e+03      -3.41703618e+05 
      1.99000000e-01       8.44284016e+03      -3.42796287e+05 
      1.99100000e-01       8.47717453e+03      -3.43891363e+05 
      1.99200000e-01       8.51161852e+03      -3.44988849e+05 
      1.99300000e-01       8.54617238e+03      -3.46088749e+05 
      1.99400000e-01       8.58083635e+03      -3.47191064e+05 
      1.99500000e-01       8.61561067e+03      -3.48295797e+05 
      1.99600000e-01       8.65049559e+03      -3.49402951e+05 
      1.99700000e-01       8.68549134e+03      -3.50512530e+05 
      1.99800000e-01       8.72059817e+03      -3.51624534e+05 
      1.99900000e-01       8.75581633e+03      -3.52738968e+05 
      2.00000000e-01       8.79114605e+03      -3.53855834e+05 
      2.00100000e-01       8.82658758e+03      -3.54975134e+05 
      2.00200000e-01       8.86214116e+03      -3.56096872e+05 
      2.00300000e-01       8.89780703e+03      -3.57221049e+05 
      2.00400000e-01       8.93358545e+03      -3.58347670e+05 
      2.00500000e-01       8.96947665e+03      -3.59476735e+05 
      2.00600000e-01       9.00548088e+03      -3.60608249e+05 
      2.00700000e-01       9.04159838e+03      -3.61742214e+05 
      2.00800000e-01       9.07782940e+03      -3.62878632e+05 
      2.00900000e-01       9.11417419e+03      -3.64017506e+05 
      2.01000000e-01       9.15063299e+03      -3.65158840e+05 
      2.01100000e-01       9.18720604e+03      -3.66302635e+05 
      2.01200000e-01       9.22389359e+03      -3.67448894e+05 
      2.01300000e-01       9.26069590e+03      -3.68597620e+05 
      2.01400000e-01       9.29761320e+03      -3.69748817e+05 
      2.01500000e-01       9.33464575e+03      -3.70902485e+05 
      2.01600000e-01       9.37179378e+03      -3.72058629e+05 
      2.01700000e-01       9.40905755e+03      -3.73217251e+05 
      2.01800000e-01       9.44643731e+03      -3.74378353e+05 
      2.01900000e-01       9.48393331e+03      -3.75541939e+05 
      2.02000000e-01       9.52154578e+03      -3.76708010e+05 
      2.02100000e-01       9.55927499e+03      -3.77876570e+05 
      2.02200000e-01       9.59712118e+03      -3.79047622e+05 
      2.02300000e-01       9.63508460e+03      -3.80221168e+05 
      2.02400000e-01       9.67316550e+03      -3.81397210e+05 
      2.02500000e-01       9.71136412e+03      -3.82575752e+05 
      2.02600000e-01       9.74968073e+03      -3.83756797e+05 
      2.02700000e-01       9.78811557e+03      -3.84940346e+05 
      2.02800000e-01       9.82666888e+03      -3.86126403e+05 
      2.02900000e-01       9.86534093e+03      -3.87314970e+05 
      2.03000000e-01       9.90413196e+03      -3.88506050e+05 
      2.03100000e-01       9.94304223e+03      -3.89699646e+05 
      2.03200000e-01       9.98207198e+03      -3.90895761e+05 
      2.03300000e-01       1.00212215e+04      -3.92094396e+05 
      2.03400000e-01       1.00604909e+04      -3.93295556e+05 
      2.03500000e-01       1.00998807e+04      -3.94499242e+05 
      2.03600000e-01       1.01393909e+04      -3.95705457e+05 
      2.03700000e-01       1.01790218e+04      -3.96914205e+05 
      2.03800000e-01       1.02187738e+04      -3.98125487e+05 
      2.03900000e-01       1.02586470e+04      -3.99339306e+05 
      2.04000000e-01       1.02986417e+04      -4.00555666e+05 
      2.04100000e-01       1.03387582e+04      -4.01774568e+05 
      2.04200000e-01       1.03789967e+04      -4.02996016e+05 
      2.04300000e-01       1.04193575e+04      -4.04220012e+05 
      2.04400000e-01       1.04598408e+04      -4.05446559e+05 
      2.04500000e-01       1.05004469e+04      -4.06675660e+05 
      2.04600000e-01       1.05411760e+04      -4.07907317e+05 
      2.04700000e-01       1.05820285e+04      -4.09141533e+05 
      2.04800000e-01       1.06230044e+04      -4.10378310e+05 
      2.04900000e-01       1.06641042e+04      -4.11617653e+05 
      2.05000000e-01       1.07053281e+04      -4.12859562e+05 
      2.05100000e-01       1.07466762e+04      -4.14104041e+05 
      2.05200000e-01       1.07881489e+04      -4.15351093e+05 
      2.05300000e-01       1.08297465e+04      -4.16600720e+05 
      2.05400000e-01       1.08714692e+04      -4.17852925e+05 
      2.05500000e-01       1.09133172e+04      -4.19107711e+05 
      2.05600000e-01       1.09552908e+04      -4.20365080e+05 
      2.05700000e-01       1.09973903e+04      -4.21625035e+05 
      2.05800000e-01       1.10396159e+04      -4.22887579e+05 
      2.05900000e-01       1.10819679e+04      -4.24152715e+05 
      2.06000000e-01       1.11244465e+04      -4.25420444e+05 
      2.06100000e-01       1.11670521e+04      -4.26690771e+05 
      2.06200000e-01       1.12097848e+04      -4.27963697e+05 
      2.06300000e-01       1.12526449e+04      -4.29239226e+05 
      2.06400000e-01       1.12956327e+04      -4.30517359e+05 
      2.06500000e-01       1.13387485e+04      -4.31798101e+05 
      2.06600000e-01       1.13819924e+04      -4.33081452e+05 
      2.06700000e-01       1.14253648e+04      -4.34367417e+05 
      2.06800000e-01       1.14688660e+04      -4.35655998e+05 
      2.06900000e-01       1.15124961e+04      -4.36947197e+05 
      2.07000000e-01       1.15562555e+04      -4.38241018e+05 
      2.07100000e-01       1.16001444e+04      -4.39537463e+05 
      2.07200000e-01       1.16441631e+04      -4.40836534e+05 
      2.07300000e-01       1.16883118e+04      -4.42138234e+05 
      2.07400000e-01       1.17325908e+04      -4.43442567e+05 
      2.07500000e-01       1.17770004e+04      -4.44749535e+05 
      2.07600000e-01       1.18215408e+04      -4.46059140e+05 
      2.07700000e-01       1.18662123e+04      -4.47371385e+05 
      2.07800000e-01       1.19110152e+04      -4.48686273e+05 
      2.07900000e-01       1.19559497e+04      -4.50003807e+05 
      2.08000000e-01       1.20010160e+04      -4.51323989e+05 
      2.08100000e-01       1.20462145e+04      -4.52646822e+05 
      2.08200000e-01       1.20915455e+04      -4.53972308e+05 
      2.08300000e-01       1.21370091e+04      -4.55300452e+05 
      2.08400000e-01       1.21826057e+04      -4.56631254e+05 
      2.08500000e-01       1.22283354e+04      -4.57964718e+05 
      2.08600000e-01       1.22741987e+04      -4.59300847e+05 
      2.08700000e-01       1.23201957e+04      -4.60639643e+05 
      2.08800000e-01       1.23663267e+04      -4.61981109e+05 
      2.08900000e-01       1.24125920e+04      -4.63325247e+05 
      2.09000000e-01       1.24589919e+04      -4.64672061e+05 
      2.09100000e-01       1.25055265e+04      -4.66021554e+05 
      2.09200000e-01       1.25521963e+04      -4.67373726e+05 
      2.09300000e-01       1.25990013e+04      -4.68728583e+05 
      2.09400000e-01       1.26459421e+04      -4.70086125e+05 
      2.09500000e-01       1.26930187e+04      -4.71446357e+05 
      2.09600000e-01       1.27402314e+04      -4.72809280e+05 
      2.09700000e-01       1.27875806e+04      -4.74174897e+05 
      2.09800000e-01       1.28350665e+04      -4.75543211e+05 
      2.09900000e-01       1.28826893e+04      -4.76914226e+05 
      2.10000000e-01       1.29304494e+04      -4.78287942e+05 
      2.10100000e-01       1.29783470e+04      -4.79664364e+05 
      2.10200000e-01       1.30263824e+04      -4.81043493e+05 
      2.10300000e-01       1.30745558e+04      -4.82425333e+05 
      2.10400000e-01       1.31228675e+04      -4.83809886e+05 
      2.10500000e-01       1.31713179e+04      -4.85197156e+05 
      2.10600000e-01       1.32199071e+04      -4.86587144e+05 
      2.10700000e-01       1.32686354e+04      -4.87979853e+05 
      2.10800000e-01       1.33175031e+04      -4.89375286e+05 
      2.10900000e-01       1.33665105e+04      -4.90773446e+05 
      2.11000000e-01       1.34156579e+04      -4.92174336e+05 
      2.11100000e-01       1.34649455e+04      -4.93577957e+05 
      2.11200000e-01       1.35143736e+04      -4.94984314e+05 
      2.11300000e-01       1.35639425e+04      -4.96393408e+05 
      2.11400000e-01       1.36136524e+04      -4.97805243e+05 
      2.11500000e-01       1.36635036e+04      -4.99219820e+05 
      2.11600000e-01       1.37134964e+04      -5.00637144e+05 
      2.11700000e-01       1.37636311e+04      -5.02057215e+05 
      2.11800000e-01       1.38139080e+04      -5.03480038e+05 
      2.11900000e-01       1.38643272e+04      -5.04905615e+05 
      2.12000000e-01       1.39148892e+04      -5.06333948e+05 
      2.12100000e-01       1.39655941e+04      -5.07765040e+05 
      2.12200000e-01       1.40164423e+04      -5.09198895e+05 
      2.12300000e-01       1.40674340e+04      -5.10635513e+05 
      2.12400000e-01       1.41185695e+04      -5.12074900e+05 
      2.12500000e-01       1.41698490e+04      -5.13517056e+05 
      2.12600000e-01       1.42212730e+04      -5.14961985e+05 
      2.12700000e-01       1.42728415e+04      -5.16409690e+05 
      2.12800000e-01       1.43245550e+04      -5.17860173e+05 
      2.12900000e-01       1.43764137e+04      -5.19313437e+05 
      2.13000000e-01       1.44284178e+04      -5.20769484e+05 
      2.13100000e-01       1.44805676e+04      -5.22228317e+05 
      2.13200000e-01       1.45328635e+04      -5.23689940e+05 
      2.13300000e-01       1.45853057e+04      -5.25154354e+05 
      2.13400000e-01       1.46378945e+04      -5.26621563e+05 
      2.13500000e-01       1.46906301e+04      -5.28091569e+05 
      2.13600000e-01       1.47435129e+04      -5.29564374e+05 
      2.13700000e-01       1.47965431e+04      -5.31039982e+05 
      2.13800000e-01       1.48497210e+04      -5.32518396e+05 
      2.13900000e-01       1.49030469e+04      -5.33999617e+05 
      2.14000000e-01       1.49565210e+04      -5.35483649e+05 
      2.14100000e-01       1.50101437e+04      -5.36970494e+05 
      2.14200000e-01       1.50639152e+04      -5.38460156e+05 
      2.14300000e-01       1.51178358e+04      -5.39952636e+05 
      2.14400000e-01       1.51719058e+04      -5.41447937e+05 
      2.14500000e-01       1.52261255e+04      -5.42946063e+05 
      2.14600000e-01       1.52804951e+04      -5.44447016e+05 
      2.14700000e-01       1.53350150e+04      -5.45950798e+05 
      2.14800000e-01       1.53896854e+04      -5.47457412e+05 
      2.14900000e-01       1.54445066e+04      -5.48966862e+05 
      2.15000000e-01       1.54994789e+04      -5.50479149e+05 
      2.15100000e-01       1.55546025e+04      -5.51994277e+05 
      2.15200000e-01       1.56098778e+04      -5.53512247e+05 
      2.15300000e-01       1.56653050e+04      -5.55033064e+05 
      2.15400000e-01       1.57208845e+04      -5.56556729e+05 
      2.15500000e-01       1.57766165e+04      -5.58083245e+05 
      2.15600000e-01       1.58325013e+04      -5.59612615e+05 
      2.15700000e-01       1.58885391e+04      -5.61144842e+05 
      2.15800000e-01       1.59447303e+04      -5.62679928e+05 
      2.15900000e-01       1.60010752e+04      -5.64217876e+05 
      2.16000000e-01       1.60575740e+04      -5.65758689e+05 
      2.16100000e-01       1.61142270e+04      -5.67302369e+05 
      2.16200000e-01       1.61710346e+04      -5.68848920e+05 
      2.16300000e-01       1.62279969e+04      -5.70398343e+05 
      2.16400000e-01       1.62851143e+04      -5.71950642e+05 
      2.16500000e-01       1.63423871e+04      -5.73505820e+05 
      2.16600000e-01       1.63998156e+04      -5.75063878e+05 
      2.16700000e-01       1.64574000e+04      -5.76624820e+05 
      2.16800000e-01       1.65151406e+04      -5.78188648e+05 
      2.16900000e-01       1.65730378e+04      -5.79755365e+05 
      2.17000000e-01       1.66310918e+04      -5.81324975e+05 
      2.17100000e-01       1.66893029e+04      -5.82897478e+05 
      2.17200000e-01       1.67476714e+04      -5.84472879e+05 
      2.17300000e-01       1.68061976e+04      -5.86051180e+05 
      2.17400000e-01       1.68648817e+04      -5.87632384e+05 
      2.17500000e-01       1.69237242e+04      -5.89216492e+05 
      2.17600000e-01       1.69827251e+04      -5.90803509e+05 
      2.17700000e-01       1.70418850e+04      -5.92393437e+05 
      2.17800000e-01       1.71012039e+04      -5.93986278e+05 
      2.17900000e-01       1.71606823e+04      -5.95582035e+05 
      2.18000000e-01       1.72203204e+04      -5.97180711e+05 
      2.18100000e-01       1.72801185e+04      -5.98782309e+05 
      2.18200000e-01       1.73400770e+04      -6.00386831e+05 
      2.18300000e-01       1.74001960e+04      -6.01994279e+05 
      2.18400000e-01       1.74604759e+04      -6.03604658e+05 
      2.18500000e-01       1.75209170e+04      -6.05217969e+05 
      2.18600000e-01       1.75815196e+04      -6.06834215e+05 
      2.18700000e-01       1.76422840e+04      -6.08453399e+05 
      2.18800000e-01       1.77032104e+04      -6.10075523e+05 
      2.18900000e-01       1.77642992e+04      -6.11700590e+05 
      2.19000000e-01       1.78255506e+04      -6.13328604e+05 
      2.19100000e-01       1.78869650e+04      -6.14959566e+05 
      2.19200000e-01       1.79485426e+04      -6.16593479e+05 
      2.19300000e-01       1.80102838e+04      -6.18230347e+05 
      2.19400000e-01       1.80721888e+04      -6.19870171e+05 
      2.19500000e-01       1.81342579e+04      -6.21512954e+05 
      2.19600000e-01       1.81964915e+04      -6.23158700e+05 
      2.19700000e-01       1.82588898e+04      -6.24807410e+05 
      2.19800000e-01       1.83214531e+04      -6.26459089e+05 
      2.19900000e-01       1.83841817e+04      -6.28113737e+05 
      2.20000000e-01       1.84470759e+04      -6.29771358e+05 
      2.20100000e-01       1.85101361e+04      -6.31431955e+05 
      2.20200000e-01       1.85733624e+04      -6.33095531e+05 
      2.20300000e-01       1.86367553e+04      -6.34762087e+05 
      2.20400000e-01       1.87003149e+04      -6.36431627e+05 
      2.20500000e-01       1.87640417e+04      -6.38104154e+05 
      2.20600000e-01       1.88279359e+04      -6.39779670e+05 
      2.20700000e-01       1.88919977e+04      -6.41458178e+05 
      2.20800000e-01       1.89562276e+04      -6.43139680e+05 
      2.20900000e-01       1.90206258e+04      -6.44824180e+05 
      2.21000000e-01       1.90851925e+04      -6.46511680e+05 
      2.21100000e-01       1.91499282e+04      -6.48202182e+05 
      2.21200000e-01       1.92148331e+04      -6.49895690e+05 
      2.21300000e-01       1.92799074e+04      -6.51592206e+05 
      2.21400000e-01       1.93451516e+04      -6.53291733e+05 
      2.21500000e-01       1.94105659e+04      -6.54994274e+05 
      2.21600000e-01       1.94761506e+04      -6.56699830e+05 
      2.21700000e-01       1.95419059e+04      -6.58408406e+05 
      2.21800000e-01       1.96078323e+04      -6.60120003e+05 
      2.21900000e-01       1.96739300e+04      -6.61834625e+05 
      2.22000000e-01       1.97401994e+04      -6.63552274e+05 
      2.22100000e-01       1.98066406e+04      -6.65272952e+05 
      2.22200000e-01       1.98732541e+04      -6.66996663e+05 
      2.22300000e-01       1.99400400e+04      -6.68723410e+05 
      2.22400000e-01       2.00069988e+04      -6.70453194e+05 
      2.22500000e-01       2.00741308e+04      -6.72186018e+05 
      2.22600000e-01       2.01414361e+04      -6.73921886e+05 
      2.22700000e-01       2.02089153e+04      -6.75660800e+05 
      2.22800000e-01       2.02765684e+04      -6.77402763e+05 
      2.22900000e-01       2.03443959e+04      -6.79147777e+05 
      2.23000000e-01       2.04123981e+04      -6.80895846e+05 
      2.23100000e-01       2.04805752e+04      -6.82646971e+05 
      2.23200000e-01       2.05489276e+04      -6.84401156e+05 
      2.23300000e-01       2.06174555e+04      -6.86158402e+05 
      2.23400000e-01       2.06861593e+04      -6.87918714e+05 
      2.23500000e-01       2.07550394e+04      -6.89682094e+05 
      2.23600000e-01       2.08240959e+04      -6.91448544e+05 
      2.23700000e-01       2.08933292e+04      -6.93218067e+05 
      2.23800000e-01       2.09627396e+04      -6.94990665e+05 
      2.23900000e-01       2.10323274e+04      -6.96766343e+05 
      2.24000000e-01       2.11020930e+04      -6.98545101e+05 
      2.24100000e-01       2.11720365e+04      -7.00326943e+05 
      2.24200000e-01       2.12421584e+04      -7.02111872e+05 
      2.24300000e-01       2.13124590e+04      -7.03899890e+05 
      2.24400000e-01       2.13829385e+04      -7.05691000e+05 
      2.24500000e-01       2.14535973e+04      -7.07485205e+05 
      2.24600000e-01       2.15244357e+04      -7.09282507e+05 
      2.24700000e-01       2.15954539e+04      -7.11082910e+05 
      2.24800000e-01       2.16666524e+04      -7.12886415e+05 
      2.24900000e-01       2.17380313e+04      -7.14693026e+05 
      2.25000000e-01       2.18095911e+04      -7.16502745e+05 
      2.25100000e-01       2.18813320e+04      -7.18315575e+05 
      2.25200000e-01       2.19532543e+04      -7.20131518e+05 
      2.25300000e-01       2.20253584e+04      -7.21950578e+05 
      2.25400000e-01       2.20976445e+04      -7.23772757e+05 
      2.25500000e-01       2.21701130e+04      -7.25598058e+05 
      2.25600000e-01       2.22427642e+04      -7.27426483e+05 
      2.25700000e-01       2.23155984e+04      -7.29258036e+05 
      2.25800000e-01       2.23886159e+04      -7.31092718e+05 
      2.25900000e-01       2.24618171e+04      -7.32930533e+05 
      2.26000000e-01       2.25352021e+04      -7.34771483e+05 
      2.26100000e-01       2.26087715e+04      -7.36615571e+05 
      2.26200000e-01       2.26825254e+04      -7.38462800e+05 
      2.26300000e-01       2.27564641e+04      -7.40313172e+05 
      2.26400000e-01       2.28305881e+04      -7.42166690e+05 
      2.26500000e-01       2.29048976e+04      -7.44023358e+05 
      2.26600000e-01       2.29793929e+04      -7.45883176e+05 
      2.26700000e-01       2.30540743e+04      -7.47746149e+05 
      2.26800000e-01       2.31289422e+04      -7.49612279e+05 
      2.26900000e-01       2.32039969e+04      -7.51481568e+05 
      2.27000000e-01       2.32792386e+04      -7.53354020e+05 
      2.27100000e-01       2.33546678e+04      -7.55229637e+05 
      2.27200000e-01       2.34302847e+04      -7.57108422e+05 
      2.27300000e-01       2.35060896e+04      -7.58990377e+05 
      2.27400000e-01       2.35820828e+04      -7.60875505e+05 
      2.27500000e-01       2.36582648e+04      -7.62763809e+05 
      2.27600000e-01       2.37346357e+04      -7.64655292e+05 
      2.27700000e-01       2.38111959e+04      -7.66549956e+05 
      2.27800000e-01       2.38879458e+04      -7.68447804e+05 
      2.27900000e-01       2.39648856e+04      -7.70348839e+05 
      2.28000000e-01       2.40420157e+04      -7.72253063e+05 
      2.28100000e-01       2.41193363e+04      -7.74160479e+05 
      2.28200000e-01       2.41968479e+04      -7.76071090e+05 
      2.28300000e-01       2.42745507e+04      -7.77984898e+05 
      2.28400000e-01       2.43524450e+04      -7.79901907e+05 
      2.28500000e-01       2.44305311e+04      -7.81822119e+05 
      2.28600000e-01       2.45088095e+04      -7.83745536e+05 
      2.28700000e-01       2.45872804e+04      -7.85672162e+05 
      2.28800000e-01       2.46659440e+04      -7.87601998e+05 
      2.28900000e-01       2.47448009e+04      -7.89535049e+05 
      2.29000000e-01       2.48238512e+04      -7.91471315e+05 
      2.29100000e-01       2.49030952e+04      -7.93410801e+05 
      2.29200000e-01       2.49825334e+04      -7.95353509e+05 
      2.29300000e-01       2.50621660e+04      -7.97299442e+05 
      2.29400000e-01       2.51419934e+04      -7.99248601e+05 
      2.29500000e-01       2.52220159e+04      -8.01200991e+05 
      2.29600000e-01       2.53022337e+04      -8.03156613e+05 
      2.29700000e-01       2.53826473e+04      -8.05115471e+05 
      2.29800000e-01       2.54632569e+04      -8.07077567e+05 
      2.29900000e-01       2.55440629e+04      -8.09042904e+05 
      2.30000000e-01       2.56250656e+04      -8.11011484e+05 
      2.30100000e-01       2.57062653e+04      -8.12983310e+05 
      2.30200000e-01       2.57876624e+04      -8.14958386e+05 
      2.30300000e-01       2.58692571e+04      -8.16936712e+05 
      2.30400000e-01       2.59510498e+04      -8.18918294e+05 
      2.30500000e-01       2.60330409e+04      -8.20903132e+05 
      2.30600000e-01       2.61152306e+04      -8.22891230e+05 
      2.30700000e-01       2.61976192e+04      -8.24882590e+05 
      2.30800000e-01       2.62802072e+04      -8.26877216e+05 
      2.30900000e-01       2.63629948e+04      -8.28875109e+05 
      2.31000000e-01       2.64459823e+04      -8.30876273e+05 
      2.31100000e-01       2.65291702e+04      -8.32880711e+05 
      2.31200000e-01       2.66125586e+04      -8.34888424e+05 
      2.31300000e-01       2.66961479e+04      -8.36899416e+05 
      2.31400000e-01       2.67799386e+04      -8.38913689e+05 
      2.31500000e-01       2.68639308e+04      -8.40931247e+05 
      2.31600000e-01       2.69481249e+04      -8.42952091e+05 
      2.31700000e-01       2.70325213e+04      -8.44976224e+05 
      2.31800000e-01       2.71171203e+04      -8.47003650e+05 
      2.31900000e-01       2.72019222e+04      -8.49034371e+05 
      2.32000000e-01       2.72869273e+04      -8.51068389e+05 
      2.32100000e-01       2.73721360e+04      -8.53105708e+05 
      2.32200000e-01       2.74575485e+04      -8.55146330e+05 
      2.32300000e-01       2.75431653e+04      -8.57190257e+05 
      2.32400000e-01       2.76289867e+04      -8.59237493e+05 
      2.32500000e-01       2.77150129e+04      -8.61288040e+05 
      2.32600000e-01       2.78012444e+04      -8.63341901e+05 
      2.32700000e-01       2.78876814e+04      -8.65399079e+05 
      2.32800000e-01       2.79743243e+04      -8.67459575e+05 
      2.32900000e-01       2.80611735e+04      -8.69523394e+05 
      2.33000000e-01       2.81482291e+04      -8.71590537e+05 
      2.33100000e-01       2.82354917e+04      -8.73661008e+05 
      2.33200000e-01       2.83229614e+04      -8.75734809e+05 
      2.33300000e-01       2.84106387e+04      -8.77811942e+05 
      2.33400000e-01       2.84985239e+04      -8.79892411e+05 
      2.33500000e-01       2.85866173e+04      -8.81976219e+05 
      2.33600000e-01       2.86749193e+04      -8.84063367e+05 
      2.33700000e-01       2.87634301e+04      -8.86153859e+05 
      2.33800000e-01       2.88521502e+04      -8.88247697e+05 
      2.33900000e-01       2.89410798e+04      -8.90344884e+05 
      2.34000000e-01       2.90302193e+04      -8.92445423e+05 
      2.34100000e-01       2.91195690e+04      -8.94549316e+05 
      2.34200000e-01       2.92091292e+04      -8.96656566e+05 
      2.34300000e-01       2.92989004e+04      -8.98767176e+05 
      2.34400000e-01       2.93888828e+04      -9.00881149e+05 
      2.34500000e-01       2.94790767e+04      -9.02998487e+05 
      2.34600000e-01       2.95694826e+04      -9.05119193e+05 
      2.34700000e-01       2.96601007e+04      -9.07243270e+05 
      2.34800000e-01       2.97509314e+04      -9.09370720e+05 
      2.34900000e-01       2.98419749e+04      -9.11501546e+05 
      2.35000000e-01       2.99332318e+04      -9.13635751e+05 
      2.35100000e-01       3.00247022e+04      -9.15773337e+05 
      2.35200000e-01       3.01163866e+04      -9.17914307e+05 
      2.35300000e-01       3.02082852e+04      -9.20058665e+05 
      2.35400000e-01       3.03003984e+04      -9.22206412e+05 
      2.35500000e-01       3.03927266e+04      -9.24357551e+05 
      2.35600000e-01       3.04852700e+04      -9.26512085e+05 
      2.35700000e-01       3.05780291e+04      -9.28670017e+05 
      2.35800000e-01       3.06710041e+04      -9.30831350e+05 
      2.35900000e-01       3.07641955e+04      -9.32996085e+05 
      2.36000000e-01       3.08576035e+04      -9.35164227e+05 
      2.36100000e-01       3.09512285e+04      -9.37335777e+05 
      2.36200000e-01       3.10450707e+04      -9.39510738e+05 
      2.36300000e-01       3.11391307e+04      -9.41689113e+05 
      2.36400000e-01       3.12334087e+04      -9.43870905e+05 
      2.36500000e-01       3.13279050e+04      -9.46056116e+05 
      2.36600000e-01       3.14226200e+04      -9.48244749e+05 
      2.36700000e-01       3.15175541e+04      -9.50436807e+05 
      2.36800000e-01       3.16127075e+04      -9.52632292e+05 
      2.36900000e-01       3.17080806e+04      -9.54831208e+05 
      2.37000000e-01       3.18036739e+04      -9.57033556e+05 
      2.37100000e-01       3.18994875e+04      -9.59239340e+05 
      2.37200000e-01       3.19955218e+04      -9.61448563e+05 
      2.37300000e-01       3.20917773e+04      -9.63661226e+05 
      2.37400000e-01       3.21882542e+04      -9.65877333e+05 
      2.37500000e-01       3.22849529e+04      -9.68096887e+05 
      2.37600000e-01       3.23818737e+04      -9.70319889e+05 
      2.37700000e-01       3.24790170e+04      -9.72546344e+05 
      2.37800000e-01       3.25763831e+04      -9.74776253e+05 
      2.37900000e-01       3.26739723e+04      -9.77009619e+05 
      2.38000000e-01       3.27717851e+04      -9.79246445e+05 
      2.38100000e-01       3.28698217e+04      -9.81486734e+05 
      2.38200000e-01       3.29680826e+04      -9.83730488e+05 
      2.38300000e-01       3.30665680e+04      -9.85977710e+05 
      2.38400000e-01       3.31652782e+04      -9.88228403e+05 
      2.38500000e-01       3.32642138e+04      -9.90482569e+05 
      2.38600000e-01       3.33633749e+04      -9.92740212e+05 
      2.38700000e-01       3.34627619e+04      -9.95001333e+05 
      2.38800000e-01       3.35623752e+04      -9.97265936e+05 
      2.38900000e-01       3.36622152e+04      -9.99534023e+05 
      2.39000000e-01       3.37622822e+04      -1.00180560e+06 
      2.39100000e-01       3.38625764e+04      -1.00408066e+06 
      2.39200000e-01       3.39630984e+04      -1.00635922e+06 
      2.39300000e-01       3.40638484e+04      -1.00864127e+06 
      2.39400000e-01       3.41648268e+04      -1.01092682e+06 
      2.39500000e-01       3.42660339e+04      -1.01321587e+06 
      2.39600000e-01       3.43674701e+04      -1.01550842e+06 
      2.39700000e-01       3.44691357e+04      -1.01780448e+06 
      2.39800000e-01       3.45710311e+04      -1.02010405e+06 
      2.39900000e-01       3.46731566e+04      -1.02240713e+06 
      2.40000000e-01       3.47755126e+04      -1.02471372e+06 
      2.40100000e-01       3.48780995e+04      -1.02702383e+06 
      2.40200000e-01       3.49809175e+04      -1.02933746e+06 
      2.40300000e-01       3.50839671e+04      -1.03165461e+06 
      2.40400000e-01       3.51872486e+04      -1.03397529e+06 
      2.40500000e-01       3.52907623e+04      -1.03629949e+06 
      2.40600000e-01       3.53945086e+04      -1.03862722e+06 
      2.40700000e-01       3.54984878e+04      -1.04095849e+06 
      2.40800000e-01       3.56027004e+04      -1.04329329e+06 
      2.40900000e-01       3.57071466e+04      -1.04563164e+06 
      2.41000000e-01       3.58118268e+04      -1.04797352e+06 
      2.41100000e-01       3.59167414e+04      -1.05031894e+06 
      2.41200000e-01       3.60218907e+04      -1.05266792e+06 
      2.41300000e-01       3.61272751e+04      -1.05502044e+06 
      2.41400000e-01       3.62328949e+04      -1.05737651e+06 
      2.41500000e-01       3.63387505e+04      -1.05973614e+06 
      2.41600000e-01       3.64448423e+04      -1.06209933e+06 
      2.41700000e-01       3.65511705e+04      -1.06446607e+06 
      2.41800000e-01       3.66577356e+04      -1.06683638e+06 
      2.41900000e-01       3.67645379e+04      -1.06921025e+06 
      2.42000000e-01       3.68715778e+04      -1.07158770e+06 
      2.42100000e-01       3.69788556e+04      -1.07396871e+06 
      2.42200000e-01       3.70863717e+04      -1.07635330e+06 
      2.42300000e-01       3.71941264e+04      -1.07874146e+06 
      2.42400000e-01       3.73021201e+04      -1.08113320e+06 
      2.42500000e-01       3.74103531e+04      -1.08352852e+06 
      2.42600000e-01       3.75188259e+04      -1.08592743e+06 
      2.42700000e-01       3.76275387e+04      -1.08832993e+06 
      2.42800000e-01       3.77364920e+04      -1.09073601e+06 
      2.42900000e-01       3.78456860e+04      -1.09314569e+06 
      2.43000000e-01       3.79551213e+04      -1.09555896e+06 
      2.43100000e-01       3.80647980e+04      -1.09797583e+06 
      2.43200000e-01       3.81747165e+04      -1.10039630e+06 
      2.43300000e-01       3.82848773e+04      -1.10282038e+06 
      2.43400000e-01       3.83952807e+04      -1.10524806e+06 
      2.43500000e-01       3.85059271e+04      -1.10767934e+06 
      2.43600000e-01       3.86168167e+04      -1.11011425e+06 
      2.43700000e-01       3.87279500e+04      -1.11255276e+06 
      2.43800000e-01       3.88393274e+04      -1.11499489e+06 
      2.43900000e-01       3.89509491e+04      -1.11744064e+06 
      2.44000000e-01       3.90628156e+04      -1.11989002e+06 
      2.44100000e-01       3.91749273e+04      -1.12234301e+06 
      2.44200000e-01       3.92872844e+04      -1.12479964e+06 
      2.44300000e-01       3.93998873e+04      -1.12725990e+06 
      2.44400000e-01       3.95127365e+04      -1.12972379e+06 
      2.44500000e-01       3.96258322e+04      -1.13219131e+06 
      2.44600000e-01       3.97391749e+04      -1.13466247e+06 
      2.44700000e-01       3.98527648e+04      -1.13713728e+06 
      2.44800000e-01       3.99666024e+04      -1.13961573e+06 
      2.44900000e-01       4.00806881e+04      -1.14209782e+06 
      2.45000000e-01       4.01950221e+04      -1.14458357e+06 
      2.45100000e-01       4.03096049e+04      -1.14707296e+06 
      2.45200000e-01       4.04244368e+04      -1.14956602e+06 
      2.45300000e-01       4.05395182e+04      -1.15206272e+06 
      2.45400000e-01       4.06548495e+04      -1.15456309e+06 
      2.45500000e-01       4.07704310e+04      -1.15706713e+06 
      2.45600000e-01       4.08862630e+04      -1.15957482e+06 
      2.45700000e-01       4.10023461e+04      -1.16208619e+06 
      2.45800000e-01       4.11186804e+04      -1.16460123e+06 
      2.45900000e-01       4.12352664e+04      -1.16711994e+06 
      2.46000000e-01       4.13521045e+04      -1.16964232e+06 
      2.46100000e-01       4.14691950e+04      -1.17216839e+06 
      2.46200000e-01       4.15865383e+04      -1.17469814e+06 
      2.46300000e-01       4.17041348e+04      -1.17723157e+06 
      2.46400000e-01       4.18219847e+04      -1.17976869e+06 
      2.46500000e-01       4.19400886e+04      -1.18230950e+06 
      2.46600000e-01       4.20584468e+04      -1.18485400e+06 
      2.46700000e-01       4.21770596e+04      -1.18740219e+06 
      2.46800000e-01       4.22959273e+04      -1.18995409e+06 
      2.46900000e-01       4.24150505e+04      -1.19250968e+06 
      2.47000000e-01       4.25344294e+04      -1.19506898e+06 
      2.47100000e-01       4.26540644e+04      -1.19763199e+06 
      2.47200000e-01       4.27739559e+04      -1.20019870e+06 
      2.47300000e-01       4.28941043e+04      -1.20276913e+06 
      2.47400000e-01       4.30145099e+04      -1.20534327e+06 
      2.47500000e-01       4.31351731e+04      -1.20792113e+06 
      2.47600000e-01       4.32560942e+04      -1.21050270e+06 
      2.47700000e-01       4.33772737e+04      -1.21308800e+06 
      2.47800000e-01       4.34987119e+04      -1.21567702e+06 
      2.47900000e-01       4.36204092e+04      -1.21826978e+06 
      2.48000000e-01       4.37423660e+04      -1.22086626e+06 
      2.48100000e-01       4.38645826e+04      -1.22346647e+06 
      2.48200000e-01       4.39870594e+04      -1.22607043e+06 
      2.48300000e-01       4.41097968e+04      -1.22867812e+06 
      2.48400000e-01       4.42327952e+04      -1.23128955e+06 
      2.48500000e-01       4.43560549e+04      -1.23390472e+06 
      2.48600000e-01       4.44795763e+04      -1.23652364e+06 
      2.48700000e-01       4.46033597e+04      -1.23914631e+06 
      2.48800000e-01       4.47274056e+04      -1.24177274e+06 
      2.48900000e-01       4.48517144e+04      -1.24440292e+06 
      2.49000000e-01       4.49762864e+04      -1.24703685e+06 
      2.49100000e-01       4.51011219e+04      -1.24967455e+06 
      2.49200000e-01       4.52262214e+04      -1.25231601e+06 
      2.49300000e-01       4.53515852e+04      -1.25496123e+06 
      2.49400000e-01       4.54772138e+04      -1.25761022e+06 
      2.49500000e-01       4.56031074e+04      -1.26026299e+06 
      2.49600000e-01       4.57292665e+04      -1.26291953e+06 
      2.49700000e-01       4.58556914e+04      -1.26557984e+06 
      2.49800000e-01       4.59823826e+04      -1.26824393e+06 
      2.49900000e-01       4.61093403e+04      -1.27091181e+06 
      2.50000000e-01       4.62365651e+04      -1.27358347e+06 
      2.50100000e-01       4.63640572e+04      -1.27625892e+06 
      2.50200000e-01       4.64918170e+04      -1.27893815e+06 
      2.50300000e-01       4.66198449e+04      -1.28162118e+06 
      2.50400000e-01       4.67481413e+04      -1.28430801e+06 
      2.50500000e-01       4.68767066e+04      -1.28699863e+06 
      2.50600000e-01       4.70055412e+04      -1.28969306e+06 
      2.50700000e-01       4.71346454e+04      -1.29239128e+06 
      2.50800000e-01       4.72640196e+04      -1.29509332e+06 
      2.50900000e-01       4.73936642e+04      -1.29779916e+06 
      2.51000000e-01       4.75235795e+04      -1.30050881e+06 
      2.51100000e-01       4.76537661e+04      -1.30322228e+06 
      2.51200000e-01       4.77842241e+04      -1.30593957e+06 
      2.51300000e-01       4.79149541e+04      -1.30866067e+06 
      2.51400000e-01       4.80459564e+04      -1.31138560e+06 
      2.51500000e-01       4.81772313e+04      -1.31411436e+06 
      2.51600000e-01       4.83087794e+04      -1.31684694e+06 
      2.51700000e-01       4.84406009e+04      -1.31958335e+06 
      2.51800000e-01       4.85726962e+04      -1.32232359e+06 
      2.51900000e-01       4.87050657e+04      -1.32506768e+06 
      2.52000000e-01       4.88377098e+04      -1.32781559e+06 
      2.52100000e-01       4.89706290e+04      -1.33056736e+06 
      2.52200000e-01       4.91038234e+04      -1.33332296e+06 
      2.52300000e-01       4.92372937e+04      -1.33608241e+06 
      2.52400000e-01       4.93710400e+04      -1.33884571e+06 
      2.52500000e-01       4.95050629e+04      -1.34161287e+06 
      2.52600000e-01       4.96393627e+04      -1.34438388e+06 
      2.52700000e-01       4.97739398e+04      -1.34715874e+06 
      2.52800000e-01       4.99087946e+04      -1.34993747e+06 
      2.52900000e-01       5.00439275e+04      -1.35272006e+06 
      2.53000000e-01       5.01793388e+04      -1.35550652e+06 
      2.53100000e-01       5.03150289e+04      -1.35829684e+06 
      2.53200000e-01       5.04509983e+04      -1.36109103e+06 
      2.53300000e-01       5.05872472e+04      -1.36388910e+06 
      2.53400000e-01       5.07237762e+04      -1.36669105e+06 
      2.53500000e-01       5.08605856e+04      -1.36949687e+06 
      2.53600000e-01       5.09976757e+04      -1.37230658e+06 
      2.53700000e-01       5.11350470e+04      -1.37512017e+06 
      2.53800000e-01       5.12726999e+04      -1.37793765e+06 
      2.53900000e-01       5.14106347e+04      -1.38075902e+06 
      2.54000000e-01       5.15488518e+04      -1.38358428e+06 
      2.54100000e-01       5.16873517e+04      -1.38641344e+06 
      2.54200000e-01       5.18261346e+04      -1.38924649e+06 
      2.54300000e-01       5.19652011e+04      -1.39208345e+06 
      2.54400000e-01       5.21045515e+04      -1.39492431e+06 
      2.54500000e-01       5.22441861e+04      -1.39776908e+06 
      2.54600000e-01       5.23841054e+04      -1.40061775e+06 
      2.54700000e-01       5.25243098e+04      -1.40347034e+06 
      2.54800000e-01       5.26647996e+04      -1.40632684e+06 
      2.54900000e-01       5.28055753e+04      -1.40918726e+06 
      2.55000000e-01       5.29466372e+04      -1.41205160e+06 
      2.55100000e-01       5.30879857e+04      -1.41491986e+06 
      2.55200000e-01       5.32296213e+04      -1.41779205e+06 
      2.55300000e-01       5.33715443e+04      -1.42066816e+06 
      2.55400000e-01       5.35137550e+04      -1.42354820e+06 
      2.55500000e-01       5.36562540e+04      -1.42643218e+06 
      2.55600000e-01       5.37990416e+04      -1.42932010e+06 
      2.55700000e-01       5.39421182e+04      -1.43221195e+06 
      2.55800000e-01       5.40854841e+04      -1.43510775e+06 
      2.55900000e-01       5.42291399e+04      -1.43800748e+06 
      2.56000000e-01       5.43730858e+04      -1.44091117e+06 
      2.56100000e-01       5.45173222e+04      -1.44381881e+06 
      2.56200000e-01       5.46618497e+04      -1.44673039e+06 
      2.56300000e-01       5.48066684e+04      -1.44964594e+06 
      2.56400000e-01       5.49517790e+04      -1.45256544e+06 
      2.56500000e-01       5.50971817e+04      -1.45548890e+06 
      2.56600000e-01       5.52428769e+04      -1.45841632e+06 
      2.56700000e-01       5.53888651e+04      -1.46134771e+06 
      2.56800000e-01       5.55351466e+04      -1.46428307e+06 
      2.56900000e-01       5.56817218e+04      -1.46722240e+06 
      2.57000000e-01       5.58285912e+04      -1.47016570e+06 
      2.57100000e-01       5.59757551e+04      -1.47311298e+06 
      2.57200000e-01       5.61232139e+04      -1.47606424e+06 
      2.57300000e-01       5.62709681e+04      -1.47901949e+06 
      2.57400000e-01       5.64190179e+04      -1.48197871e+06 
      2.57500000e-01       5.65673639e+04      -1.48494193e+06 
      2.57600000e-01       5.67160065e+04      -1.48790913e+06 
      2.57700000e-01       5.68649459e+04      -1.49088033e+06 
      2.57800000e-01       5.70141827e+04      -1.49385552e+06 
      2.57900000e-01       5.71637171e+04      -1.49683471e+06 
      2.58000000e-01       5.73135497e+04      -1.49981791e+06 
      2.58100000e-01       5.74636808e+04      -1.50280510e+06 
      2.58200000e-01       5.76141109e+04      -1.50579630e+06 
      2.58300000e-01       5.77648402e+04      -1.50879152e+06 
      2.58400000e-01       5.79158693e+04      -1.51179074e+06 
      2.58500000e-01       5.80671985e+04      -1.51479398e+06 
      2.58600000e-01       5.82188282e+04      -1.51780123e+06 
      2.58700000e-01       5.83707589e+04      -1.52081251e+06 
      2.58800000e-01       5.85229909e+04      -1.52382780e+06 
      2.58900000e-01       5.86755246e+04      -1.52684713e+06 
      2.59000000e-01       5.88283604e+04      -1.52987048e+06 
      2.59100000e-01       5.89814988e+04      -1.53289786e+06 
      2.59200000e-01       5.91349401e+04      -1.53592928e+06 
      2.59300000e-01       5.92886848e+04      -1.53896473e+06 
      2.59400000e-01       5.94427332e+04      -1.54200422e+06 
      2.59500000e-01       5.95970858e+04      -1.54504775e+06 
      2.59600000e-01       5.97517429e+04      -1.54809533e+06 
      2.59700000e-01       5.99067050e+04      -1.55114695e+06 
      2.59800000e-01       6.00619724e+04      -1.55420262e+06 
      2.59900000e-01       6.02175457e+04      -1.55726235e+06 
      2.60000000e-01       6.03734250e+04      -1.56032613e+06 
      2.60100000e-01       6.05296110e+04      -1.56339397e+06 
      2.60200000e-01       6.06861040e+04      -1.56646587e+06 
      2.60300000e-01       6.08429043e+04      -1.56954183e+06 
      2.60400000e-01       6.10000125e+04      -1.57262186e+06 
      2.60500000e-01       6.11574288e+04      -1.57570596e+06 
      2.60600000e-01       6.13151538e+04      -1.57879412e+06 
      2.60700000e-01       6.14731878e+04      -1.58188637e+06 
      2.60800000e-01       6.16315312e+04      -1.58498269e+06 
      2.60900000e-01       6.17901845e+04      -1.58808308e+06 
      2.61000000e-01       6.19491480e+04      -1.59118756e+06 
      2.61100000e-01       6.21084221e+04      -1.59429613e+06 
      2.61200000e-01       6.22680073e+04      -1.59740878e+06 
      2.61300000e-01       6.24279040e+04      -1.60052553e+06 
      2.61400000e-01       6.25881126e+04      -1.60364636e+06 
      2.61500000e-01       6.27486334e+04      -1.60677130e+06 
      2.61600000e-01       6.29094670e+04      -1.60990033e+06 
      2.61700000e-01       6.30706136e+04      -1.61303346e+06 
      2.61800000e-01       6.32320738e+04      -1.61617069e+06 
      2.61900000e-01       6.33938479e+04      -1.61931204e+06 
      2.62000000e-01       6.35559363e+04      -1.62245749e+06 
      2.62100000e-01       6.37183395e+04      -1.62560705e+06 
      2.62200000e-01       6.38810579e+04      -1.62876073e+06 
      2.62300000e-01       6.40440918e+04      -1.63191852e+06 
      2.62400000e-01       6.42074417e+04      -1.63508044e+06 
      2.62500000e-01       6.43711080e+04      -1.63824648e+06 
      2.62600000e-01       6.45350912e+04      -1.64141664e+06 
      2.62700000e-01       6.46993915e+04      -1.64459093e+06 
      2.62800000e-01       6.48640095e+04      -1.64776936e+06 
      2.62900000e-01       6.50289455e+04      -1.65095191e+06 
      2.63000000e-01       6.51942000e+04      -1.65413860e+06 
      2.63100000e-01       6.53597734e+04      -1.65732944e+06 
      2.63200000e-01       6.55256660e+04      -1.66052441e+06 
      2.63300000e-01       6.56918784e+04      -1.66372353e+06 
      2.63400000e-01       6.58584109e+04      -1.66692679e+06 
      2.63500000e-01       6.60252639e+04      -1.67013421e+06 
      2.63600000e-01       6.61924379e+04      -1.67334577e+06 
      2.63700000e-01       6.63599332e+04      -1.67656150e+06 
      2.63800000e-01       6.65277503e+04      -1.67978138e+06 
      2.63900000e-01       6.66958896e+04      -1.68300542e+06 
      2.64000000e-01       6.68643515e+04      -1.68623362e+06 
      2.64100000e-01       6.70331365e+04      -1.68946599e+06 
      2.64200000e-01       6.72022448e+04      -1.69270253e+06 
      2.64300000e-01       6.73716771e+04      -1.69594324e+06 
      2.64400000e-01       6.75414336e+04      -1.69918812e+06 
      2.64500000e-01       6.77115149e+04      -1.70243719e+06 
      2.64600000e-01       6.78819212e+04      -1.70569043e+06 
      2.64700000e-01       6.80526531e+04      -1.70894785e+06 
      2.64800000e-01       6.82237109e+04      -1.71220946e+06 
      2.64900000e-01       6.83950951e+04      -1.71547526e+06 
      2.65000000e-01       6.85668061e+04      -1.71874524e+06 
      2.65100000e-01       6.87388443e+04      -1.72201942e+06 
      2.65200000e-01       6.89112101e+04      -1.72529780e+06 
      2.65300000e-01       6.90839040e+04      -1.72858037e+06 
      2.65400000e-01       6.92569264e+04      -1.73186715e+06 
      2.65500000e-01       6.94302776e+04      -1.73515812e+06 
      2.65600000e-01       6.96039581e+04      -1.73845331e+06 
      2.65700000e-01       6.97779684e+04      -1.74175270e+06 
      2.65800000e-01       6.99523088e+04      -1.74505631e+06 
      2.65900000e-01       7.01269798e+04      -1.74836413e+06 
      2.66000000e-01       7.03019818e+04      -1.75167617e+06 
      2.66100000e-01       7.04773152e+04      -1.75499243e+06 
      2.66200000e-01       7.06529804e+04      -1.75831291e+06 
      2.66300000e-01       7.08289779e+04      -1.76163762e+06 
      2.66400000e-01       7.10053081e+04      -1.76496656e+06 
      2.66500000e-01       7.11819713e+04      -1.76829972e+06 
      2.66600000e-01       7.13589681e+04      -1.77163713e+06 
      2.66700000e-01       7.15362989e+04      -1.77497876e+06 
      2.66800000e-01       7.17139640e+04      -1.77832464e+06 
      2.66900000e-01       7.18919640e+04      -1.78167476e+06 
      2.67000000e-01       7.20702991e+04      -1.78502912e+06 
      2.67100000e-01       7.22489699e+04      -1.78838773e+06 
      2.67200000e-01       7.24279768e+04      -1.79175059e+06 
      2.67300000e-01       7.26073202e+04      -1.79511770e+06 
      2.67400000e-01       7.27870005e+04      -1.79848907e+06 
      2.67500000e-01       7.29670182e+04      -1.80186469e+06 
      2.67600000e-01       7.31473736e+04      -1.80524458e+06 
      2.67700000e-01       7.33280672e+04      -1.80862873e+06 
      2.67800000e-01       7.35090995e+04      -1.81201715e+06 
      2.67900000e-01       7.36904708e+04      -1.81540983e+06 
      2.68000000e-01       7.38721816e+04      -1.81880679e+06 
      2.68100000e-01       7.40542323e+04      -1.82220802e+06 
      2.68200000e-01       7.42366233e+04      -1.82561353e+06 
      2.68300000e-01       7.44193551e+04      -1.82902331e+06 
      2.68400000e-01       7.46024281e+04      -1.83243738e+06 
      2.68500000e-01       7.47858427e+04      -1.83585574e+06 
      2.68600000e-01       7.49695994e+04      -1.83927838e+06 
      2.68700000e-01       7.51536986e+04      -1.84270531e+06 
      2.68800000e-01       7.53381406e+04      -1.84613654e+06 
      2.68900000e-01       7.55229260e+04      -1.84957206e+06 
      2.69000000e-01       7.57080552e+04      -1.85301188e+06 
      2.69100000e-01       7.58935285e+04      -1.85645600e+06 
      2.69200000e-01       7.60793465e+04      -1.85990443e+06 
      2.69300000e-01       7.62655096e+04      -1.86335716e+06 
      2.69400000e-01       7.64520181e+04      -1.86681420e+06 
      2.69500000e-01       7.66388726e+04      -1.87027556e+06 
      2.69600000e-01       7.68260734e+04      -1.87374123e+06 
      2.69700000e-01       7.70136209e+04      -1.87721121e+06 
      2.69800000e-01       7.72015157e+04      -1.88068552e+06 
      2.69900000e-01       7.73897582e+04      -1.88416415e+06 
      2.70000000e-01       7.75783487e+04      -1.88764711e+06 
      2.70100000e-01       7.77672878e+04      -1.89113439e+06 
      2.70200000e-01       7.79565757e+04      -1.89462601e+06 
      2.70300000e-01       7.81462131e+04      -1.89812195e+06 
      2.70400000e-01       7.83362003e+04      -1.90162224e+06 
      2.70500000e-01       7.85265377e+04      -1.90512686e+06 
      2.70600000e-01       7.87172258e+04      -1.90863583e+06 
      2.70700000e-01       7.89082650e+04      -1.91214914e+06 
      2.70800000e-01       7.90996558e+04      -1.91566680e+06 
      2.70900000e-01       7.92913985e+04      -1.91918881e+06 
      2.71000000e-01       7.94834937e+04      -1.92271517e+06 
      2.71100000e-01       7.96759417e+04      -1.92624589e+06 
      2.71200000e-01       7.98687430e+04      -1.92978096e+06 
      2.71300000e-01       8.00618980e+04      -1.93332040e+06 
      2.71400000e-01       8.02554072e+04      -1.93686420e+06 
      2.71500000e-01       8.04492710e+04      -1.94041236e+06 
      2.71600000e-01       8.06434898e+04      -1.94396489e+06 
      2.71700000e-01       8.08380641e+04      -1.94752180e+06 
      2.71800000e-01       8.10329943e+04      -1.95108308e+06 
      2.71900000e-01       8.12282809e+04      -1.95464874e+06 
      2.72000000e-01       8.14239242e+04      -1.95821878e+06 
      2.72100000e-01       8.16199248e+04      -1.96179319e+06 
      2.72200000e-01       8.18162830e+04      -1.96537200e+06 
      2.72300000e-01       8.20129993e+04      -1.96895519e+06 
      2.72400000e-01       8.22100742e+04      -1.97254278e+06 
      2.72500000e-01       8.24075080e+04      -1.97613475e+06 
      2.72600000e-01       8.26053013e+04      -1.97973112e+06 
      2.72700000e-01       8.28034544e+04      -1.98333190e+06 
      2.72800000e-01       8.30019678e+04      -1.98693707e+06 
      2.72900000e-01       8.32008420e+04      -1.99054664e+06 
      2.73000000e-01       8.34000773e+04      -1.99416063e+06 
      2.73100000e-01       8.35996743e+04      -1.99777902e+06 
      2.73200000e-01       8.37996333e+04      -2.00140183e+06 
      2.73300000e-01       8.39999548e+04      -2.00502905e+06 
      2.73400000e-01       8.42006392e+04      -2.00866069e+06 
      2.73500000e-01       8.44016870e+04      -2.01229674e+06 
      2.73600000e-01       8.46030987e+04      -2.01593723e+06 
      2.73700000e-01       8.48048746e+04      -2.01958213e+06 
      2.73800000e-01       8.50070153e+04      -2.02323147e+06 
      2.73900000e-01       8.52095211e+04      -2.02688523e+06 
      2.74000000e-01       8.54123925e+04      -2.03054344e+06 
      2.74100000e-01       8.56156299e+04      -2.03420607e+06 
      2.74200000e-01       8.58192338e+04      -2.03787315e+06 
      2.74300000e-01       8.60232047e+04      -2.04154467e+06 
      2.74400000e-01       8.62275429e+04      -2.04522063e+06 
      2.74500000e-01       8.64322490e+04      -2.04890104e+06 
      2.74600000e-01       8.66373233e+04      -2.05258590e+06 
      2.74700000e-01       8.68427663e+04      -2.05627522e+06 
      2.74800000e-01       8.70485785e+04      -2.05996899e+06 
      2.74900000e-01       8.72547602e+04      -2.06366721e+06 
      2.75000000e-01       8.74613121e+04      -2.06736990e+06 
      2.75100000e-01       8.76682344e+04      -2.07107705e+06 
      2.75200000e-01       8.78755276e+04      -2.07478867e+06 
      2.75300000e-01       8.80831923e+04      -2.07850476e+06 
      2.75400000e-01       8.82912287e+04      -2.08222532e+06 
      2.75500000e-01       8.84996375e+04      -2.08595035e+06 
      2.75600000e-01       8.87084189e+04      -2.08967986e+06 
      2.75700000e-01       8.89175736e+04      -2.09341385e+06 
      2.75800000e-01       8.91271019e+04      -2.09715233e+06 
      2.75900000e-01       8.93370042e+04      -2.10089528e+06 
      2.76000000e-01       8.95472811e+04      -2.10464273e+06 
      2.76100000e-01       8.97579329e+04      -2.10839467e+06 
      2.76200000e-01       8.99689602e+04      -2.11215110e+06 
      2.76300000e-01       9.01803633e+04      -2.11591202e+06 
      2.76400000e-01       9.03921427e+04      -2.11967745e+06 
      2.76500000e-01       9.06042989e+04      -2.12344738e+06 
      2.76600000e-01       9.08168323e+04      -2.12722181e+06 
      2.76700000e-01       9.10297434e+04      -2.13100075e+06 
      2.76800000e-01       9.12430326e+04      -2.13478419e+06 
      2.76900000e-01       9.14567004e+04      -2.13857215e+06 
      2.77000000e-01       9.16707472e+04      -2.14236463e+06 
      2.77100000e-01       9.18851735e+04      -2.14616162e+06 
      2.77200000e-01       9.20999797e+04      -2.14996314e+06 
      2.77300000e-01       9.23151663e+04      -2.15376917e+06 
      2.77400000e-01       9.25307337e+04      -2.15757974e+06 
      2.77500000e-01       9.27466824e+04      -2.16139483e+06 
      2.77600000e-01       9.29630128e+04      -2.16521445e+06 
      2.77700000e-01       9.31797254e+04      -2.16903860e+06 
      2.77800000e-01       9.33968207e+04      -2.17286730e+06 
      2.77900000e-01       9.36142990e+04      -2.17670053e+06 
      2.78000000e-01       9.38321609e+04      -2.18053830e+06 
      2.78100000e-01       9.40504068e+04      -2.18438062e+06 
      2.78200000e-01       9.42690372e+04      -2.18822749e+06 
      2.78300000e-01       9.44880525e+04      -2.19207891e+06 
      2.78400000e-01       9.47074531e+04      -2.19593488e+06 
      2.78500000e-01       9.49272396e+04      -2.19979540e+06 
      2.78600000e-01       9.51474124e+04      -2.20366049e+06 
      2.78700000e-01       9.53679719e+04      -2.20753013e+06 
      2.78800000e-01       9.55889185e+04      -2.21140434e+06 
      2.78900000e-01       9.58102529e+04      -2.21528311e+06 
      2.79000000e-01       9.60319753e+04      -2.21916646e+06 
      2.79100000e-01       9.62540863e+04      -2.22305437e+06 
      2.79200000e-01       9.64765863e+04      -2.22694687e+06 
      2.79300000e-01       9.66994758e+04      -2.23084393e+06 
      2.79400000e-01       9.69227553e+04      -2.23474558e+06 
      2.79500000e-01       9.71464251e+04      -2.23865181e+06 
      2.79600000e-01       9.73704858e+04      -2.24256263e+06 
      2.79700000e-01       9.75949378e+04      -2.24647803e+06 
      2.79800000e-01       9.78197816e+04      -2.25039803e+06 
      2.79900000e-01       9.80450175e+04      -2.25432261e+06 
      2.80000000e-01       9.82706462e+04      -2.25825180e+06 
      2.80100000e-01       9.84966681e+04      -2.26218558e+06 
      2.80200000e-01       9.87230835e+04      -2.26612397e+06 
      2.80300000e-01       9.89498930e+04      -2.27006696e+06 
      2.80400000e-01       9.91770970e+04      -2.27401455e+06 
      2.80500000e-01       9.94046961e+04      -2.27796676e+06 
      2.80600000e-01       9.96326906e+04      -2.28192358e+06 
      2.80700000e-01       9.98610809e+04      -2.28588501e+06 
      2.80800000e-01       1.00089868e+05      -2.28985106e+06 
      2.80900000e-01       1.00319051e+05      -2.29382174e+06 
      2.81000000e-01       1.00548632e+05      -2.29779703e+06 
      2.81100000e-01       1.00778611e+05      -2.30177695e+06 
      2.81200000e-01       1.01008988e+05      -2.30576150e+06 
      2.81300000e-01       1.01239763e+05      -2.30975068e+06 
      2.81400000e-01       1.01470938e+05      -2.31374450e+06 
      2.81500000e-01       1.01702512e+05      -2.31774295e+06 
      2.81600000e-01       1.01934487e+05      -2.32174604e+06 
      2.81700000e-01       1.02166862e+05      -2.32575378e+06 
      2.81800000e-01       1.02399638e+05      -2.32976616e+06 
      2.81900000e-01       1.02632815e+05      -2.33378318e+06 
      2.82000000e-01       1.02866394e+05      -2.33780486e+06 
      2.82100000e-01       1.03100376e+05      -2.34183119e+06 
      2.82200000e-01       1.03334761e+05      -2.34586217e+06 
      2.82300000e-01       1.03569549e+05      -2.34989782e+06 
      2.82400000e-01       1.03804741e+05      -2.35393812e+06 
      2.82500000e-01       1.04040337e+05      -2.35798309e+06 
      2.82600000e-01       1.04276337e+05      -2.36203273e+06 
      2.82700000e-01       1.04512743e+05      -2.36608703e+06 
      2.82800000e-01       1.04749555e+05      -2.37014601e+06 
      2.82900000e-01       1.04986773e+05      -2.37420966e+06 
      2.83000000e-01       1.05224397e+05      -2.37827799e+06 
      2.83100000e-01       1.05462428e+05      -2.38235100e+06 
      2.83200000e-01       1.05700867e+05      -2.38642869e+06 
      2.83300000e-01       1.05939714e+05      -2.39051107e+06 
      2.83400000e-01       1.06178970e+05      -2.39459813e+06 
      2.83500000e-01       1.06418634e+05      -2.39868989e+06 
      2.83600000e-01       1.06658708e+05      -2.40278634e+06 
      2.83700000e-01       1.06899192e+05      -2.40688748e+06 
      2.83800000e-01       1.07140086e+05      -2.41099333e+06 
      2.83900000e-01       1.07381390e+05      -2.41510388e+06 
      2.84000000e-01       1.07623106e+05      -2.41921913e+06 
      2.84100000e-01       1.07865234e+05      -2.42333908e+06 
      2.84200000e-01       1.08107774e+05      -2.42746375e+06 
      2.84300000e-01       1.08350727e+05      -2.43159313e+06 
      2.84400000e-01       1.08594093e+05      -2.43572723e+06 
      2.84500000e-01       1.08837873e+05      -2.43986604e+06 
      2.84600000e-01       1.09082067e+05      -2.44400958e+06 
      2.84700000e-01       1.09326675e+05      -2.44815784e+06 
      2.84800000e-01       1.09571698e+05      -2.45231082e+06 
      2.84900000e-01       1.09817137e+05      -2.45646853e+06 
      2.85000000e-01       1.10062992e+05      -2.46063098e+06 
      2.85100000e-01       1.10309264e+05      -2.46479816e+06 
      2.85200000e-01       1.10555952e+05      -2.46897007e+06 
      2.85300000e-01       1.10803058e+05      -2.47314673e+06 
      2.85400000e-01       1.11050581e+05      -2.47732812e+06 
      2.85500000e-01       1.11298524e+05      -2.48151426e+06 
      2.85600000e-01       1.11546884e+05      -2.48570515e+06 
      2.85700000e-01       1.11795665e+05      -2.48990080e+06 
      2.85800000e-01       1.12044865e+05      -2.49410119e+06 
      2.85900000e-01       1.12294485e+05      -2.49830634e+06 
      2.86000000e-01       1.12544526e+05      -2.50251625e+06 
      2.86100000e-01       1.12794989e+05      -2.50673091e+06 
      2.86200000e-01       1.13045873e+05      -2.51095035e+06 
      2.86300000e-01       1.13297179e+05      -2.51517455e+06 
      2.86400000e-01       1.13548908e+05      -2.51940352e+06 
      2.86500000e-01       1.13801060e+05      -2.52363726e+06 
      2.86600000e-01       1.14053635e+05      -2.52787577e+06 
      2.86700000e-01       1.14306635e+05      -2.53211907e+06 
      2.86800000e-01       1.14560059e+05      -2.53636714e+06 
      2.86900000e-01       1.14813909e+05      -2.54062000e+06 
      2.87000000e-01       1.15068183e+05      -2.54487764e+06 
      2.87100000e-01       1.15322884e+05      -2.54914007e+06 
      2.87200000e-01       1.15578012e+05      -2.55340729e+06 
      2.87300000e-01       1.15833566e+05      -2.55767930e+06 
      2.87400000e-01       1.16089548e+05      -2.56195611e+06 
      2.87500000e-01       1.16345957e+05      -2.56623773e+06 
      2.87600000e-01       1.16602795e+05      -2.57052414e+06 
      2.87700000e-01       1.16860062e+05      -2.57481535e+06 
      2.87800000e-01       1.17117759e+05      -2.57911138e+06 
      2.87900000e-01       1.17375885e+05      -2.58341221e+06 
      2.88000000e-01       1.17634441e+05      -2.58771786e+06 
      2.88100000e-01       1.17893428e+05      -2.59202832e+06 
      2.88200000e-01       1.18152847e+05      -2.59634360e+06 
      2.88300000e-01       1.18412697e+05      -2.60066370e+06 
      2.88400000e-01       1.18672980e+05      -2.60498863e+06 
      2.88500000e-01       1.18933695e+05      -2.60931838e+06 
      2.88600000e-01       1.19194844e+05      -2.61365295e+06 
      2.88700000e-01       1.19456426e+05      -2.61799237e+06 
      2.88800000e-01       1.19718442e+05      -2.62233661e+06 
      2.88900000e-01       1.19980893e+05      -2.62668569e+06 
      2.89000000e-01       1.20243780e+05      -2.63103961e+06 
      2.89100000e-01       1.20507101e+05      -2.63539838e+06 
      2.89200000e-01       1.20770859e+05      -2.63976199e+06 
      2.89300000e-01       1.21035054e+05      -2.64413044e+06 
      2.89400000e-01       1.21299686e+05      -2.64850375e+06 
      2.89500000e-01       1.21564755e+05      -2.65288191e+06 
      2.89600000e-01       1.21830262e+05      -2.65726493e+06 
      2.89700000e-01       1.22096208e+05      -2.66165280e+06 
      2.89800000e-01       1.22362593e+05      -2.66604554e+06 
      2.89900000e-01       1.22629417e+05      -2.67044314e+06 
      2.90000000e-01       1.22896682e+05      -2.67484561e+06 
      2.90100000e-01       1.23164387e+05      -2.67925295e+06 
      2.90200000e-01       1.23432533e+05      -2.68366516e+06 
      2.90300000e-01       1.23701120e+05      -2.68808224e+06 
      2.90400000e-01       1.23970149e+05      -2.69250420e+06 
      2.90500000e-01       1.24239621e+05      -2.69693104e+06 
      2.90600000e-01       1.24509535e+05      -2.70136277e+06 
      2.90700000e-01       1.24779894e+05      -2.70579938e+06 
      2.90800000e-01       1.25050696e+05      -2.71024088e+06 
      2.90900000e-01       1.25321942e+05      -2.71468727e+06 
      2.91000000e-01       1.25593633e+05      -2.71913855e+06 
      2.91100000e-01       1.25865770e+05      -2.72359473e+06 
      2.91200000e-01       1.26138352e+05      -2.72805581e+06 
      2.91300000e-01       1.26411381e+05      -2.73252179e+06 
      2.91400000e-01       1.26684857e+05      -2.73699268e+06 
      2.91500000e-01       1.26958780e+05      -2.74146847e+06 
      2.91600000e-01       1.27233151e+05      -2.74594917e+06 
      2.91700000e-01       1.27507970e+05      -2.75043479e+06 
      2.91800000e-01       1.27783238e+05      -2.75492532e+06 
      2.91900000e-01       1.28058955e+05      -2.75942077e+06 
      2.92000000e-01       1.28335122e+05      -2.76392114e+06 
      2.92100000e-01       1.28611739e+05      -2.76842643e+06 
      2.92200000e-01       1.28888808e+05      -2.77293665e+06 
      2.92300000e-01       1.29166327e+05      -2.77745180e+06 
      2.92400000e-01       1.29444298e+05      -2.78197189e+06 
      2.92500000e-01       1.29722721e+05      -2.78649690e+06 
      2.92600000e-01       1.30001598e+05      -2.79102685e+06 
      2.92700000e-01       1.30280927e+05      -2.79556175e+06 
      2.92800000e-01       1.30560710e+05      -2.80010158e+06 
      2.92900000e-01       1.30840947e+05      -2.80464636e+06 
      2.93000000e-01       1.31121640e+05      -2.80919609e+06 
      2.93100000e-01       1.31402787e+05      -2.81375077e+06 
      2.93200000e-01       1.31684390e+05      -2.81831040e+06 
      2.93300000e-01       1.31966449e+05      -2.82287499e+06 
      2.93400000e-01       1.32248965e+05      -2.82744453e+06 
      2.93500000e-01       1.32531938e+05      -2.83201904e+06 
      2.93600000e-01       1.32815369e+05      -2.83659851e+06 
      2.93700000e-01       1.33099258e+05      -2.84118295e+06 
      2.93800000e-01       1.33383606e+05      -2.84577236e+06 
      2.93900000e-01       1.33668413e+05      -2.85036674e+06 
      2.94000000e-01       1.33953679e+05      -2.85496610e+06 
      2.94100000e-01       1.34239406e+05      -2.85957043e+06 
      2.94200000e-01       1.34525594e+05      -2.86417974e+06 
      2.94300000e-01       1.34812242e+05      -2.86879404e+06 
      2.94400000e-01       1.35099352e+05      -2.87341332e+06 
      2.94500000e-01       1.35386925e+05      -2.87803759e+06 
      2.94600000e-01       1.35674960e+05      -2.88266686e+06 
      2.94700000e-01       1.35963459e+05      -2.88730111e+06 
      2.94800000e-01       1.36252421e+05      -2.89194036e+06 
      2.94900000e-01       1.36541847e+05      -2.89658462e+06 
      2.95000000e-01       1.36831738e+05      -2.90123387e+06 
      2.95100000e-01       1.37122094e+05      -2.90588813e+06 
      2.95200000e-01       1.37412915e+05      -2.91054740e+06 
      2.95300000e-01       1.37704203e+05      -2.91521167e+06 
      2.95400000e-01       1.37995958e+05      -2.91988096e+06 
      2.95500000e-01       1.38288180e+05      -2.92455527e+06 
      2.95600000e-01       1.38580869e+05      -2.92923459e+06 
      2.95700000e-01       1.38874027e+05      -2.93391893e+06 
      2.95800000e-01       1.39167653e+05      -2.93860830e+06 
      2.95900000e-01       1.39461749e+05      -2.94330270e+06 
      2.96000000e-01       1.39756314e+05      -2.94800212e+06 
      2.96100000e-01       1.40051349e+05      -2.95270657e+06 
      2.96200000e-01       1.40346855e+05      -2.95741606e+06 
      2.96300000e-01       1.40642833e+05      -2.96213059e+06 
      2.96400000e-01       1.40939282e+05      -2.96685016e+06 
      2.96500000e-01       1.41236203e+05      -2.97157476e+06 
      2.96600000e-01       1.41533597e+05      -2.97630442e+06 
      2.96700000e-01       1.41831464e+05      -2.98103912e+06 
      2.96800000e-01       1.42129805e+05      -2.98577887e+06 
      2.96900000e-01       1.42428620e+05      -2.99052368e+06 
      2.97000000e-01       1.42727910e+05      -2.99527354e+06 
      2.97100000e-01       1.43027675e+05      -3.00002846e+06 
      2.97200000e-01       1.43327915e+05      -3.00478845e+06 
      2.97300000e-01       1.43628633e+05      -3.00955350e+06 
      2.97400000e-01       1.43929826e+05      -3.01432361e+06 
      2.97500000e-01       1.44231497e+05      -3.01909879e+06 
      2.97600000e-01       1.44533646e+05      -3.02387905e+06 
      2.97700000e-01       1.44836273e+05      -3.02866438e+06 
      2.97800000e-01       1.45139379e+05      -3.03345479e+06 
      2.97900000e-01       1.45442965e+05      -3.03825028e+06 
      2.98000000e-01       1.45747030e+05      -3.04305085e+06 
      2.98100000e-01       1.46051575e+05      -3.04785651e+06 
      2.98200000e-01       1.46356601e+05      -3.05266726e+06 
      2.98300000e-01       1.46662108e+05      -3.05748310e+06 
      2.98400000e-01       1.46968098e+05      -3.06230403e+06 
      2.98500000e-01       1.47274569e+05      -3.06713006e+06 
      2.98600000e-01       1.47581524e+05      -3.07196119e+06 
      2.98700000e-01       1.47888962e+05      -3.07679742e+06 
      2.98800000e-01       1.48196884e+05      -3.08163875e+06 
      2.98900000e-01       1.48505290e+05      -3.08648519e+06 
      2.99000000e-01       1.48814181e+05      -3.09133675e+06 
      2.99100000e-01       1.49123557e+05      -3.09619341e+06 
      2.99200000e-01       1.49433420e+05      -3.10105520e+06 
      2.99300000e-01       1.49743769e+05      -3.10592210e+06 
      2.99400000e-01       1.50054604e+05      -3.11079412e+06 
      2.99500000e-01       1.50365928e+05      -3.11567126e+06 
      2.99600000e-01       1.50677739e+05      -3.12055353e+06 
      2.99700000e-01       1.50990038e+05      -3.12544093e+06 
      2.99800000e-01       1.51302827e+05      -3.13033347e+06 
      2.99900000e-01       1.51616105e+05      -3.13523113e+06 
