# Supplementary material for: Water Potential from Adaptive Force Matching for Ice and Liquid with Revised Dispersion Predicts Supercooled Liquid Anomalies in Good Agreement with Two Independent Experimental Fits
Source: J Phys Chem B. 2024 Mar 27;128(14):3398–407. doi: 10.1021/acs.jpcb.3c06495 (PMC11017247; doi:10.1021/acs.jpcb.3c06495)
Supplement: Supplementary file 2 — jp3c06495_si_002.zip [file jp3c06495_si_002.zip › FL-rWAIL/rWAIL_E_H.xvg]

      0.00000000e+00       0.00000000e+00       0.00000000e+00       0.00000000e+00       0.00000000e+00       0.00000000e+00       0.00000000e+00
      5.00000000e-04       0.00000000e+00       0.00000000e+00       0.00000000e+00       0.00000000e+00       0.00000000e+00       0.00000000e+00
      1.00000000e-03       0.00000000e+00       0.00000000e+00       0.00000000e+00       0.00000000e+00       0.00000000e+00       0.00000000e+00
      1.50000000e-03       0.00000000e+00       0.00000000e+00       0.00000000e+00       0.00000000e+00       0.00000000e+00       0.00000000e+00
      2.00000000e-03       0.00000000e+00       0.00000000e+00       0.00000000e+00       0.00000000e+00       0.00000000e+00       0.00000000e+00
      2.50000000e-03       0.00000000e+00       0.00000000e+00       0.00000000e+00       0.00000000e+00       0.00000000e+00       0.00000000e+00
      3.00000000e-03       0.00000000e+00       0.00000000e+00       0.00000000e+00       0.00000000e+00       0.00000000e+00       0.00000000e+00
      3.50000000e-03       0.00000000e+00       0.00000000e+00       0.00000000e+00       0.00000000e+00       0.00000000e+00       0.00000000e+00
      4.00000000e-03       0.00000000e+00       0.00000000e+00       0.00000000e+00       0.00000000e+00       0.00000000e+00       0.00000000e+00
      4.50000000e-03       0.00000000e+00       0.00000000e+00       0.00000000e+00       0.00000000e+00       0.00000000e+00       0.00000000e+00
      5.00000000e-03       0.00000000e+00       0.00000000e+00       0.00000000e+00       0.00000000e+00       0.00000000e+00       0.00000000e+00
      5.50000000e-03       1.81818182e+02       3.30578512e+04       0.00000000e+00       0.00000000e+00       3.60114491e+07       2.61901756e+10
      6.00000000e-03       1.66666667e+02       2.77777778e+04       0.00000000e+00       0.00000000e+00       2.54264742e+07       1.69510110e+10
      6.50000000e-03       1.53846154e+02       2.36686391e+04       0.00000000e+00       0.00000000e+00       1.84602443e+07       1.13601763e+10
      7.00000000e-03       1.42857143e+02       2.04081633e+04       0.00000000e+00       0.00000000e+00       1.37245580e+07       7.84262867e+09
      7.50000000e-03       1.33333333e+02       1.77777778e+04       0.00000000e+00       0.00000000e+00       1.04146589e+07       5.55450718e+09
      8.00000000e-03       1.25000000e+02       1.56250000e+04       0.00000000e+00       0.00000000e+00       8.04506656e+06       4.02255425e+09
      8.50000000e-03       1.17647059e+02       1.38408304e+04       0.00000000e+00       0.00000000e+00       6.31267260e+06       2.97068916e+09
      9.00000000e-03       1.11111111e+02       1.23456790e+04       0.00000000e+00       0.00000000e+00       5.02247972e+06       2.23223178e+09
      9.50000000e-03       1.05263158e+02       1.10803324e+04       0.00000000e+00       0.00000000e+00       4.04569312e+06       1.70346729e+09
      1.00000000e-02       1.00000000e+02       1.00000000e+04       0.00000000e+00       0.00000000e+00       3.29523461e+06       1.31811048e+09
      1.05000000e-02       9.52380952e+01       9.07029478e+03       0.00000000e+00       0.00000000e+00       2.71099030e+06       1.03277402e+09
      1.10000000e-02       9.09090909e+01       8.26446281e+03       0.00000000e+00       0.00000000e+00       2.25067642e+06       8.18442853e+08
      1.15000000e-02       8.69565217e+01       7.56143667e+03       0.00000000e+00       0.00000000e+00       1.88404333e+06       6.55333797e+08
      1.20000000e-02       8.33333333e+01       6.94444444e+03       0.00000000e+00       0.00000000e+00       1.58911562e+06       5.29718958e+08
      1.25000000e-02       8.00000000e+01       6.40000000e+03       0.00000000e+00       0.00000000e+00       1.34970368e+06       4.31918350e+08
      1.30000000e-02       7.69230769e+01       5.91715976e+03       0.00000000e+00       0.00000000e+00       1.15372639e+06       3.55005375e+08
      1.35000000e-02       7.40740741e+01       5.48696845e+03       0.00000000e+00       0.00000000e+00       9.92061613e+05       2.93956327e+08
      1.40000000e-02       7.14285714e+01       5.10204082e+03       0.00000000e+00       0.00000000e+00       8.57746135e+05       2.45082011e+08
      1.45000000e-02       6.89655172e+01       4.75624257e+03       0.00000000e+00       0.00000000e+00       7.45410980e+05       2.05641875e+08
      1.50000000e-02       6.66666667e+01       4.44444444e+03       0.00000000e+00       0.00000000e+00       6.50877575e+05       1.73578214e+08
      1.55000000e-02       6.45161290e+01       4.16233091e+03       0.00000000e+00       0.00000000e+00       5.70865435e+05       1.47330600e+08
      1.60000000e-02       6.25000000e+01       3.90625000e+03       0.00000000e+00       0.00000000e+00       5.02778187e+05       1.25704685e+08
      1.65000000e-02       6.06060606e+01       3.67309458e+03       0.00000000e+00       0.00000000e+00       4.44545275e+05       1.07778361e+08
      1.70000000e-02       5.88235294e+01       3.46020761e+03       0.00000000e+00       0.00000000e+00       3.94503700e+05       9.28339010e+07
      1.75000000e-02       5.71428571e+01       3.26530612e+03       0.00000000e+00       0.00000000e+00       3.51308868e+05       8.03083793e+07
      1.80000000e-02       5.55555556e+01       3.08641975e+03       0.00000000e+00       0.00000000e+00       3.13866780e+05       6.97571077e+07
      1.85000000e-02       5.40540541e+01       2.92184076e+03       0.00000000e+00       0.00000000e+00       2.81282053e+05       6.08264151e+07
      1.90000000e-02       5.26315789e+01       2.77008310e+03       0.00000000e+00       0.00000000e+00       2.52817753e+05       5.32332175e+07
      1.95000000e-02       5.12820513e+01       2.62984878e+03       0.00000000e+00       0.00000000e+00       2.27864151e+05       4.67495577e+07
      2.00000000e-02       5.00000000e+01       2.50000000e+03       0.00000000e+00       0.00000000e+00       2.05914232e+05       4.11908173e+07
      2.05000000e-02       4.87804878e+01       2.37953599e+03       0.00000000e+00       0.00000000e+00       1.86544387e+05       3.64066643e+07
      2.10000000e-02       4.76190476e+01       2.26757370e+03       0.00000000e+00       0.00000000e+00       1.69399098e+05       3.22740530e+07
      2.15000000e-02       4.65116279e+01       2.16333153e+03       0.00000000e+00       0.00000000e+00       1.54178708e+05       2.86917770e+07
      2.20000000e-02       4.54545455e+01       2.06611570e+03       0.00000000e+00       0.00000000e+00       1.40629615e+05       2.55762039e+07
      2.25000000e-02       4.44444444e+01       1.97530864e+03       0.00000000e+00       0.00000000e+00       1.28536354e+05       2.28579152e+07
      2.30000000e-02       4.34782609e+01       1.89035917e+03       0.00000000e+00       0.00000000e+00       1.17715182e+05       2.04790459e+07
      2.35000000e-02       4.25531915e+01       1.81077411e+03       0.00000000e+00       0.00000000e+00       1.08008853e+05       1.83911654e+07
      2.40000000e-02       4.16666667e+01       1.73611111e+03       0.00000000e+00       0.00000000e+00       9.92823359e+04       1.65535821e+07
      2.45000000e-02       4.08163265e+01       1.66597251e+03       0.00000000e+00       0.00000000e+00       9.14193031e+04       1.49319792e+07
      2.50000000e-02       4.00000000e+01       1.60000000e+03       0.00000000e+00       0.00000000e+00       8.43192248e+04       1.34973131e+07
      2.55000000e-02       3.92156863e+01       1.53787005e+03       0.00000000e+00       0.00000000e+00       7.78949648e+04       1.22249192e+07
      2.60000000e-02       3.84615385e+01       1.47928994e+03       0.00000000e+00       0.00000000e+00       7.20707796e+04       1.10937827e+07
      2.65000000e-02       3.77358491e+01       1.42399430e+03       0.00000000e+00       0.00000000e+00       6.67806470e+04       1.00859423e+07
      2.70000000e-02       3.70370370e+01       1.37174211e+03       0.00000000e+00       0.00000000e+00       6.19668663e+04       9.18599991e+06
      2.75000000e-02       3.63636364e+01       1.32231405e+03       0.00000000e+00       0.00000000e+00       5.75788807e+04       8.38071659e+06
      2.80000000e-02       3.57142857e+01       1.27551020e+03       0.00000000e+00       0.00000000e+00       5.35722842e+04       7.65867754e+06
      2.85000000e-02       3.50877193e+01       1.23114805e+03       0.00000000e+00       0.00000000e+00       4.99079811e+04       7.01001437e+06
      2.90000000e-02       3.44827586e+01       1.18906064e+03       0.00000000e+00       0.00000000e+00       4.65514724e+04       6.42617329e+06
      2.95000000e-02       3.38983051e+01       1.14909509e+03       0.00000000e+00       0.00000000e+00       4.34722483e+04       5.89972135e+06
      3.00000000e-02       3.33333333e+01       1.11111111e+03       0.00000000e+00       0.00000000e+00       4.06432698e+04       5.42418390e+06
      3.05000000e-02       3.27868852e+01       1.07497984e+03       0.00000000e+00       0.00000000e+00       3.80405247e+04       4.99390778e+06
      3.10000000e-02       3.22580645e+01       1.04058273e+03       0.00000000e+00       0.00000000e+00       3.56426464e+04       4.60394596e+06
      3.15000000e-02       3.17460317e+01       1.00781053e+03       0.00000000e+00       0.00000000e+00       3.34305858e+04       4.24995978e+06
      3.20000000e-02       3.12500000e+01       9.76562500e+02       0.00000000e+00       0.00000000e+00       3.13873287e+04       3.92813612e+06
      3.25000000e-02       3.07692308e+01       9.46745562e+02       0.00000000e+00       0.00000000e+00       2.94976511e+04       3.63511681e+06
      3.30000000e-02       3.03030303e+01       9.18273646e+02       0.00000000e+00       0.00000000e+00       2.77479070e+04       3.36793850e+06
      3.35000000e-02       2.98507463e+01       8.91067053e+02       0.00000000e+00       0.00000000e+00       2.61258441e+04       3.12398119e+06
      3.40000000e-02       2.94117647e+01       8.65051903e+02       0.00000000e+00       0.00000000e+00       2.46204438e+04       2.90092411e+06
      3.45000000e-02       2.89855072e+01       8.40159630e+02       0.00000000e+00       0.00000000e+00       2.32217811e+04       2.69670782e+06
      3.50000000e-02       2.85714286e+01       8.16326531e+02       0.00000000e+00       0.00000000e+00       2.19209021e+04       2.50950156e+06
      3.55000000e-02       2.81690141e+01       7.93493354e+02       0.00000000e+00       0.00000000e+00       2.07097172e+04       2.33767510e+06
      3.60000000e-02       2.77777778e+01       7.71604938e+02       0.00000000e+00       0.00000000e+00       1.95809069e+04       2.17977432e+06
      3.65000000e-02       2.73972603e+01       7.50609871e+02       0.00000000e+00       0.00000000e+00       1.85278392e+04       2.03450015e+06
      3.70000000e-02       2.70270270e+01       7.30460190e+02       0.00000000e+00       0.00000000e+00       1.75444968e+04       1.90069018e+06
      3.75000000e-02       2.66666667e+01       7.11111111e+02       0.00000000e+00       0.00000000e+00       1.66254126e+04       1.77730268e+06
      3.80000000e-02       2.63157895e+01       6.92520776e+02       0.00000000e+00       0.00000000e+00       1.57656133e+04       1.66340275e+06
      3.85000000e-02       2.59740260e+01       6.74650025e+02       0.00000000e+00       0.00000000e+00       1.49605691e+04       1.55815009e+06
      3.90000000e-02       2.56410256e+01       6.57462196e+02       0.00000000e+00       0.00000000e+00       1.42061485e+04       1.46078838e+06
      3.95000000e-02       2.53164557e+01       6.40922929e+02       0.00000000e+00       0.00000000e+00       1.34985795e+04       1.37063599e+06
      4.00000000e-02       2.50000000e+01       6.25000000e+02       0.00000000e+00       0.00000000e+00       1.28344138e+04       1.28707775e+06
      4.05000000e-02       2.46913580e+01       6.09663161e+02       0.00000000e+00       0.00000000e+00       1.22104957e+04       1.20955773e+06
      4.10000000e-02       2.43902439e+01       5.94883998e+02       0.00000000e+00       0.00000000e+00       1.16239338e+04       1.13757296e+06
      4.15000000e-02       2.40963855e+01       5.80635796e+02       0.00000000e+00       0.00000000e+00       1.10720764e+04       1.07066777e+06
      4.20000000e-02       2.38095238e+01       5.66893424e+02       0.00000000e+00       0.00000000e+00       1.05524885e+04       1.00842886e+06
      4.25000000e-02       2.35294118e+01       5.53633218e+02       0.00000000e+00       0.00000000e+00       1.00629325e+04       9.50480917e+05
      4.30000000e-02       2.32558140e+01       5.40832883e+02       0.00000000e+00       0.00000000e+00       9.60134949e+03       8.96482737e+05
      4.35000000e-02       2.29885057e+01       5.28471396e+02       0.00000000e+00       0.00000000e+00       9.16584340e+03       8.46123775e+05
      4.40000000e-02       2.27272727e+01       5.16528926e+02       0.00000000e+00       0.00000000e+00       8.75466648e+03       7.99121076e+05
      4.45000000e-02       2.24719101e+01       5.04986744e+02       0.00000000e+00       0.00000000e+00       8.36620609e+03       7.55216554e+05
      4.50000000e-02       2.22222222e+01       4.93827160e+02       0.00000000e+00       0.00000000e+00       7.99897295e+03       7.14174554e+05
      4.55000000e-02       2.19780220e+01       4.83033450e+02       0.00000000e+00       0.00000000e+00       7.65159044e+03       6.75779688e+05
      4.60000000e-02       2.17391304e+01       4.72589792e+02       0.00000000e+00       0.00000000e+00       7.32278501e+03       6.39834889e+05
      4.65000000e-02       2.15053763e+01       4.62481212e+02       0.00000000e+00       0.00000000e+00       7.01137737e+03       6.06159682e+05
      4.70000000e-02       2.12765957e+01       4.52693526e+02       0.00000000e+00       0.00000000e+00       6.71627471e+03       5.74588626e+05
      4.75000000e-02       2.10526316e+01       4.43213296e+02       0.00000000e+00       0.00000000e+00       6.43646343e+03       5.44969918e+05
      4.80000000e-02       2.08333333e+01       4.34027778e+02       0.00000000e+00       0.00000000e+00       6.17100270e+03       5.17164147e+05
      4.85000000e-02       2.06185567e+01       4.25124880e+02       0.00000000e+00       0.00000000e+00       5.91901854e+03       4.91043160e+05
      4.90000000e-02       2.04081633e+01       4.16493128e+02       0.00000000e+00       0.00000000e+00       5.67969844e+03       4.66489056e+05
      4.95000000e-02       2.02020202e+01       4.08121620e+02       0.00000000e+00       0.00000000e+00       5.45228648e+03       4.43393267e+05
      5.00000000e-02       2.00000000e+01       4.00000000e+02       0.00000000e+00       0.00000000e+00       5.23607884e+03       4.21655741e+05
      5.05000000e-02       1.98019802e+01       3.92118420e+02       0.00000000e+00       0.00000000e+00       5.03041978e+03       4.01184191e+05
      5.10000000e-02       1.96078431e+01       3.84467512e+02       0.00000000e+00       0.00000000e+00       4.83469789e+03       3.81893430e+05
      5.15000000e-02       1.94174757e+01       3.77038364e+02       0.00000000e+00       0.00000000e+00       4.64834270e+03       3.63704758e+05
      5.20000000e-02       1.92307692e+01       3.69822485e+02       0.00000000e+00       0.00000000e+00       4.47082160e+03       3.46545414e+05
      5.25000000e-02       1.90476190e+01       3.62811791e+02       0.00000000e+00       0.00000000e+00       4.30163698e+03       3.30348074e+05
      5.30000000e-02       1.88679245e+01       3.55998576e+02       0.00000000e+00       0.00000000e+00       4.14032361e+03       3.15050401e+05
      5.35000000e-02       1.86915888e+01       3.49375491e+02       0.00000000e+00       0.00000000e+00       3.98644629e+03       3.00594632e+05
      5.40000000e-02       1.85185185e+01       3.42935528e+02       0.00000000e+00       0.00000000e+00       3.83959761e+03       2.86927203e+05
      5.45000000e-02       1.83486239e+01       3.36671997e+02       0.00000000e+00       0.00000000e+00       3.69939600e+03       2.73998410e+05
      5.50000000e-02       1.81818182e+01       3.30578512e+02       0.00000000e+00       0.00000000e+00       3.56548380e+03       2.61762099e+05
      5.55000000e-02       1.80180180e+01       3.24648973e+02       0.00000000e+00       0.00000000e+00       3.43752565e+03       2.50175381e+05
      5.60000000e-02       1.78571429e+01       3.18877551e+02       0.00000000e+00       0.00000000e+00       3.31520682e+03       2.39198379e+05
      5.65000000e-02       1.76991150e+01       3.13258673e+02       0.00000000e+00       0.00000000e+00       3.19823185e+03       2.28793985e+05
      5.70000000e-02       1.75438596e+01       3.07787011e+02       0.00000000e+00       0.00000000e+00       3.08632317e+03       2.18927655e+05
      5.75000000e-02       1.73913043e+01       3.02457467e+02       0.00000000e+00       0.00000000e+00       2.97921989e+03       2.09567201e+05
      5.80000000e-02       1.72413793e+01       2.97265161e+02       0.00000000e+00       0.00000000e+00       2.87667667e+03       2.00682621e+05
      5.85000000e-02       1.70940171e+01       2.92205420e+02       0.00000000e+00       0.00000000e+00       2.77846264e+03       1.92245927e+05
      5.90000000e-02       1.69491525e+01       2.87273772e+02       0.00000000e+00       0.00000000e+00       2.68436046e+03       1.84230998e+05
      5.95000000e-02       1.68067227e+01       2.82465928e+02       0.00000000e+00       0.00000000e+00       2.59416542e+03       1.76613438e+05
      6.00000000e-02       1.66666667e+01       2.77777778e+02       0.00000000e+00       0.00000000e+00       2.50768460e+03       1.69370452e+05
      6.05000000e-02       1.65289256e+01       2.73205382e+02       0.00000000e+00       0.00000000e+00       2.42473610e+03       1.62480727e+05
      6.10000000e-02       1.63934426e+01       2.68744961e+02       0.00000000e+00       0.00000000e+00       2.34514832e+03       1.55924324e+05
      6.15000000e-02       1.62601626e+01       2.64392888e+02       0.00000000e+00       0.00000000e+00       2.26875934e+03       1.49682580e+05
      6.20000000e-02       1.61290323e+01       2.60145682e+02       0.00000000e+00       0.00000000e+00       2.19541622e+03       1.43738017e+05
      6.25000000e-02       1.60000000e+01       2.56000000e+02       0.00000000e+00       0.00000000e+00       2.12497452e+03       1.38074258e+05
      6.30000000e-02       1.58730159e+01       2.51952633e+02       0.00000000e+00       0.00000000e+00       2.05729773e+03       1.32675949e+05
      6.35000000e-02       1.57480315e+01       2.48000496e+02       0.00000000e+00       0.00000000e+00       1.99225674e+03       1.27528688e+05
      6.40000000e-02       1.56250000e+01       2.44140625e+02       0.00000000e+00       0.00000000e+00       1.92972945e+03       1.22618959e+05
      6.45000000e-02       1.55038760e+01       2.40370170e+02       0.00000000e+00       0.00000000e+00       1.86960031e+03       1.17934072e+05
      6.50000000e-02       1.53846154e+01       2.36686391e+02       0.00000000e+00       0.00000000e+00       1.81175990e+03       1.13462106e+05
      6.55000000e-02       1.52671756e+01       2.33086650e+02       0.00000000e+00       0.00000000e+00       1.75610459e+03       1.09191855e+05
      6.60000000e-02       1.51515152e+01       2.29568411e+02       0.00000000e+00       0.00000000e+00       1.70253618e+03       1.05112784e+05
      6.65000000e-02       1.50375940e+01       2.26129233e+02       0.00000000e+00       0.00000000e+00       1.65096160e+03       1.01214981e+05
      6.70000000e-02       1.49253731e+01       2.22766763e+02       0.00000000e+00       0.00000000e+00       1.60129255e+03       9.74891178e+04
      6.75000000e-02       1.48148148e+01       2.19478738e+02       0.00000000e+00       0.00000000e+00       1.55344529e+03       9.39264104e+04
      6.80000000e-02       1.47058824e+01       2.16262976e+02       0.00000000e+00       0.00000000e+00       1.50734033e+03       9.05185840e+04
      6.85000000e-02       1.45985401e+01       2.13117374e+02       0.00000000e+00       0.00000000e+00       1.46290220e+03       8.72578398e+04
      6.90000000e-02       1.44927536e+01       2.10039908e+02       0.00000000e+00       0.00000000e+00       1.42005920e+03       8.41368249e+04
      6.95000000e-02       1.43884892e+01       2.07028622e+02       0.00000000e+00       0.00000000e+00       1.37874324e+03       8.11486031e+04
      7.00000000e-02       1.42857143e+01       2.04081633e+02       0.00000000e+00       0.00000000e+00       1.33888956e+03       7.82866293e+04
      7.05000000e-02       1.41843972e+01       2.01197123e+02       0.00000000e+00       0.00000000e+00       1.30043660e+03       7.55447243e+04
      7.10000000e-02       1.40845070e+01       1.98373339e+02       0.00000000e+00       0.00000000e+00       1.26332580e+03       7.29170523e+04
      7.15000000e-02       1.39860140e+01       1.95608587e+02       0.00000000e+00       0.00000000e+00       1.22750143e+03       7.03980992e+04
      7.20000000e-02       1.38888889e+01       1.92901235e+02       0.00000000e+00       0.00000000e+00       1.19291045e+03       6.79826531e+04
      7.25000000e-02       1.37931034e+01       1.90249703e+02       0.00000000e+00       0.00000000e+00       1.15950235e+03       6.56657858e+04
      7.30000000e-02       1.36986301e+01       1.87652468e+02       0.00000000e+00       0.00000000e+00       1.12722901e+03       6.34428353e+04
      7.35000000e-02       1.36054422e+01       1.85108057e+02       0.00000000e+00       0.00000000e+00       1.09604460e+03       6.13093901e+04
      7.40000000e-02       1.35135135e+01       1.82615047e+02       0.00000000e+00       0.00000000e+00       1.06590540e+03       5.92612736e+04
      7.45000000e-02       1.34228188e+01       1.80172064e+02       0.00000000e+00       0.00000000e+00       1.03676976e+03       5.72945307e+04
      7.50000000e-02       1.33333333e+01       1.77777778e+02       0.00000000e+00       0.00000000e+00       1.00859794e+03       5.54054144e+04
      7.55000000e-02       1.32450331e+01       1.75430902e+02       0.00000000e+00       0.00000000e+00       9.81352004e+02       5.35903736e+04
      7.60000000e-02       1.31578947e+01       1.73130194e+02       0.00000000e+00       0.00000000e+00       9.54995778e+02       5.18460416e+04
      7.65000000e-02       1.30718954e+01       1.70874450e+02       0.00000000e+00       0.00000000e+00       9.29494711e+02       5.01692254e+04
      7.70000000e-02       1.29870130e+01       1.68662506e+02       0.00000000e+00       0.00000000e+00       9.04815806e+02       4.85568958e+04
      7.75000000e-02       1.29032258e+01       1.66493236e+02       0.00000000e+00       0.00000000e+00       8.80927547e+02       4.70061780e+04
      7.80000000e-02       1.28205128e+01       1.64365549e+02       0.00000000e+00       0.00000000e+00       8.57799815e+02       4.55143425e+04
      7.85000000e-02       1.27388535e+01       1.62278389e+02       0.00000000e+00       0.00000000e+00       8.35403823e+02       4.40787975e+04
      7.90000000e-02       1.26582278e+01       1.60230732e+02       0.00000000e+00       0.00000000e+00       8.13712047e+02       4.26970804e+04
      7.95000000e-02       1.25786164e+01       1.58221589e+02       0.00000000e+00       0.00000000e+00       7.92698162e+02       4.13668511e+04
      8.00000000e-02       1.25000000e+01       1.56250000e+02       0.00000000e+00       0.00000000e+00       7.72336986e+02       4.00858852e+04
      8.05000000e-02       1.24223602e+01       1.54315034e+02       0.00000000e+00       0.00000000e+00       7.52604420e+02       3.88520671e+04
      8.10000000e-02       1.23456790e+01       1.52415790e+02       0.00000000e+00       0.00000000e+00       7.33477397e+02       3.76633847e+04
      8.15000000e-02       1.22699387e+01       1.50551394e+02       0.00000000e+00       0.00000000e+00       7.14933832e+02       3.65179234e+04
      8.20000000e-02       1.21951220e+01       1.48720999e+02       0.00000000e+00       0.00000000e+00       6.96952574e+02       3.54138607e+04
      8.25000000e-02       1.21212121e+01       1.46923783e+02       0.00000000e+00       0.00000000e+00       6.79513361e+02       3.43494616e+04
      8.30000000e-02       1.20481928e+01       1.45158949e+02       0.00000000e+00       0.00000000e+00       6.62596778e+02       3.33230735e+04
      8.35000000e-02       1.19760479e+01       1.43425723e+02       0.00000000e+00       0.00000000e+00       6.46184215e+02       3.23331222e+04
      8.40000000e-02       1.19047619e+01       1.41723356e+02       0.00000000e+00       0.00000000e+00       6.30257833e+02       3.13781075e+04
      8.45000000e-02       1.18343195e+01       1.40051119e+02       0.00000000e+00       0.00000000e+00       6.14800524e+02       3.04565993e+04
      8.50000000e-02       1.17647059e+01       1.38408304e+02       0.00000000e+00       0.00000000e+00       5.99795877e+02       2.95672342e+04
      8.55000000e-02       1.16959064e+01       1.36794227e+02       0.00000000e+00       0.00000000e+00       5.85228150e+02       2.87087117e+04
      8.60000000e-02       1.16279070e+01       1.35208221e+02       0.00000000e+00       0.00000000e+00       5.71082232e+02       2.78797911e+04
      8.65000000e-02       1.15606936e+01       1.33649637e+02       0.00000000e+00       0.00000000e+00       5.57343622e+02       2.70792884e+04
      8.70000000e-02       1.14942529e+01       1.32117849e+02       0.00000000e+00       0.00000000e+00       5.43998396e+02       2.63060735e+04
      8.75000000e-02       1.14285714e+01       1.30612245e+02       0.00000000e+00       0.00000000e+00       5.31033181e+02       2.55590673e+04
      8.80000000e-02       1.13636364e+01       1.29132231e+02       0.00000000e+00       0.00000000e+00       5.18435133e+02       2.48372392e+04
      8.85000000e-02       1.12994350e+01       1.27677232e+02       0.00000000e+00       0.00000000e+00       5.06191910e+02       2.41396046e+04
      8.90000000e-02       1.12359551e+01       1.26246686e+02       0.00000000e+00       0.00000000e+00       4.94291653e+02       2.34652229e+04
      8.95000000e-02       1.11731844e+01       1.24840049e+02       0.00000000e+00       0.00000000e+00       4.82722962e+02       2.28131947e+04
      9.00000000e-02       1.11111111e+01       1.23456790e+02       0.00000000e+00       0.00000000e+00       4.71474876e+02       2.21826604e+04
      9.05000000e-02       1.10497238e+01       1.22096395e+02       0.00000000e+00       0.00000000e+00       4.60536856e+02       2.15727979e+04
      9.10000000e-02       1.09890110e+01       1.20758363e+02       0.00000000e+00       0.00000000e+00       4.49898764e+02       2.09828208e+04
      9.15000000e-02       1.09289617e+01       1.19442205e+02       0.00000000e+00       0.00000000e+00       4.39550847e+02       2.04119768e+04
      9.20000000e-02       1.08695652e+01       1.18147448e+02       0.00000000e+00       0.00000000e+00       4.29483719e+02       1.98595458e+04
      9.25000000e-02       1.08108108e+01       1.16873630e+02       0.00000000e+00       0.00000000e+00       4.19688347e+02       1.93248387e+04
      9.30000000e-02       1.07526882e+01       1.15620303e+02       0.00000000e+00       0.00000000e+00       4.10156036e+02       1.88071956e+04
      9.35000000e-02       1.06951872e+01       1.14387029e+02       0.00000000e+00       0.00000000e+00       4.00878413e+02       1.83059845e+04
      9.40000000e-02       1.06382979e+01       1.13173382e+02       0.00000000e+00       0.00000000e+00       3.91847414e+02       1.78206001e+04
      9.45000000e-02       1.05820106e+01       1.11978948e+02       0.00000000e+00       0.00000000e+00       3.83055272e+02       1.73504624e+04
      9.50000000e-02       1.05263158e+01       1.10803324e+02       0.00000000e+00       0.00000000e+00       3.74494503e+02       1.68950155e+04
      9.55000000e-02       1.04712042e+01       1.09646117e+02       0.00000000e+00       0.00000000e+00       3.66157897e+02       1.64537267e+04
      9.60000000e-02       1.04166667e+01       1.08506944e+02       0.00000000e+00       0.00000000e+00       3.58038502e+02       1.60260851e+04
      9.65000000e-02       1.03626943e+01       1.07385433e+02       0.00000000e+00       0.00000000e+00       3.50129619e+02       1.56116010e+04
      9.70000000e-02       1.03092784e+01       1.06281220e+02       0.00000000e+00       0.00000000e+00       3.42424787e+02       1.52098043e+04
      9.75000000e-02       1.02564103e+01       1.05193951e+02       0.00000000e+00       0.00000000e+00       3.34917775e+02       1.48202444e+04
      9.80000000e-02       1.02040816e+01       1.04123282e+02       0.00000000e+00       0.00000000e+00       3.27602575e+02       1.44424886e+04
      9.85000000e-02       1.01522843e+01       1.03068876e+02       0.00000000e+00       0.00000000e+00       3.20473389e+02       1.40761217e+04
      9.90000000e-02       1.01010101e+01       1.02030405e+02       0.00000000e+00       0.00000000e+00       3.13524622e+02       1.37207452e+04
      9.95000000e-02       1.00502513e+01       1.01007550e+02       0.00000000e+00       0.00000000e+00       3.06750876e+02       1.33759763e+04
      1.00000000e-01       1.00000000e+01       1.00000000e+02       0.00000000e+00       0.00000000e+00       3.00146939e+02       1.30414475e+04
      1.00500000e-01       9.95024876e+00       9.90074503e+01       0.00000000e+00       0.00000000e+00       2.93707780e+02       1.27168056e+04
      1.01000000e-01       9.90099010e+00       9.80296049e+01       0.00000000e+00       0.00000000e+00       2.87428542e+02       1.24017115e+04
      1.01500000e-01       9.85221675e+00       9.70661749e+01       0.00000000e+00       0.00000000e+00       2.81304532e+02       1.20958392e+04
      1.02000000e-01       9.80392157e+00       9.61168781e+01       0.00000000e+00       0.00000000e+00       2.75331218e+02       1.17988752e+04
      1.02500000e-01       9.75609756e+00       9.51814396e+01       0.00000000e+00       0.00000000e+00       2.69504222e+02       1.15105185e+04
      1.03000000e-01       9.70873786e+00       9.42595909e+01       0.00000000e+00       0.00000000e+00       2.63819314e+02       1.12304792e+04
      1.03500000e-01       9.66183575e+00       9.33510700e+01       0.00000000e+00       0.00000000e+00       2.58272403e+02       1.09584790e+04
      1.04000000e-01       9.61538462e+00       9.24556213e+01       0.00000000e+00       0.00000000e+00       2.52859539e+02       1.06942497e+04
      1.04500000e-01       9.56937799e+00       9.15729951e+01       0.00000000e+00       0.00000000e+00       2.47576901e+02       1.04375337e+04
      1.05000000e-01       9.52380952e+00       9.07029478e+01       0.00000000e+00       0.00000000e+00       2.42420795e+02       1.01880829e+04
      1.05500000e-01       9.47867299e+00       8.98452416e+01       0.00000000e+00       0.00000000e+00       2.37387648e+02       9.94565842e+03
      1.06000000e-01       9.43396226e+00       8.89996440e+01       0.00000000e+00       0.00000000e+00       2.32474004e+02       9.71003058e+03
      1.06500000e-01       9.38967136e+00       8.81659283e+01       0.00000000e+00       0.00000000e+00       2.27676521e+02       9.48097806e+03
      1.07000000e-01       9.34579439e+00       8.73438728e+01       0.00000000e+00       0.00000000e+00       2.22991965e+02       9.25828779e+03
      1.07500000e-01       9.30232558e+00       8.65332612e+01       0.00000000e+00       0.00000000e+00       2.18417207e+02       9.04175455e+03
      1.08000000e-01       9.25925926e+00       8.57338820e+01       0.00000000e+00       0.00000000e+00       2.13949218e+02       8.83118064e+03
      1.08500000e-01       9.21658986e+00       8.49455287e+01       0.00000000e+00       0.00000000e+00       2.09585065e+02       8.62637559e+03
      1.09000000e-01       9.17431193e+00       8.41679993e+01       0.00000000e+00       0.00000000e+00       2.05321911e+02       8.42715587e+03
      1.09500000e-01       9.13242009e+00       8.34010967e+01       0.00000000e+00       0.00000000e+00       2.01157008e+02       8.23334456e+03
      1.10000000e-01       9.09090909e+00       8.26446281e+01       0.00000000e+00       0.00000000e+00       1.97087694e+02       8.04477114e+03
      1.10500000e-01       9.04977376e+00       8.18984050e+01       0.00000000e+00       0.00000000e+00       1.93111391e+02       7.86127121e+03
      1.11000000e-01       9.00900901e+00       8.11622433e+01       0.00000000e+00       0.00000000e+00       1.89225603e+02       7.68268622e+03
      1.11500000e-01       8.96860987e+00       8.04359629e+01       0.00000000e+00       0.00000000e+00       1.85427911e+02       7.50886327e+03
      1.12000000e-01       8.92857143e+00       7.97193878e+01       0.00000000e+00       0.00000000e+00       1.81715971e+02       7.33965488e+03
      1.12500000e-01       8.88888889e+00       7.90123457e+01       0.00000000e+00       0.00000000e+00       1.78087511e+02       7.17491876e+03
      1.13000000e-01       8.84955752e+00       7.83146683e+01       0.00000000e+00       0.00000000e+00       1.74540330e+02       7.01451759e+03
      1.13500000e-01       8.81057269e+00       7.76261911e+01       0.00000000e+00       0.00000000e+00       1.71072293e+02       6.85831889e+03
      1.14000000e-01       8.77192982e+00       7.69467528e+01       0.00000000e+00       0.00000000e+00       1.67681332e+02       6.70619476e+03
      1.14500000e-01       8.73362445e+00       7.62761961e+01       0.00000000e+00       0.00000000e+00       1.64365440e+02       6.55802172e+03
      1.15000000e-01       8.69565217e+00       7.56143667e+01       0.00000000e+00       0.00000000e+00       1.61122672e+02       6.41368058e+03
      1.15500000e-01       8.65800866e+00       7.49611139e+01       0.00000000e+00       0.00000000e+00       1.57951140e+02       6.27305622e+03
      1.16000000e-01       8.62068966e+00       7.43162901e+01       0.00000000e+00       0.00000000e+00       1.54849014e+02       6.13603745e+03
      1.16500000e-01       8.58369099e+00       7.36797510e+01       0.00000000e+00       0.00000000e+00       1.51814519e+02       6.00251689e+03
      1.17000000e-01       8.54700855e+00       7.30513551e+01       0.00000000e+00       0.00000000e+00       1.48845932e+02       5.87239077e+03
      1.17500000e-01       8.51063830e+00       7.24309642e+01       0.00000000e+00       0.00000000e+00       1.45941580e+02       5.74555885e+03
      1.18000000e-01       8.47457627e+00       7.18184430e+01       0.00000000e+00       0.00000000e+00       1.43099840e+02       5.62192423e+03
      1.18500000e-01       8.43881857e+00       7.12136588e+01       0.00000000e+00       0.00000000e+00       1.40319138e+02       5.50139329e+03
      1.19000000e-01       8.40336134e+00       7.06164819e+01       0.00000000e+00       0.00000000e+00       1.37597945e+02       5.38387549e+03
      1.19500000e-01       8.36820084e+00       7.00267852e+01       0.00000000e+00       0.00000000e+00       1.34934775e+02       5.26928333e+03
      1.20000000e-01       8.33333333e+00       6.94444444e+01       0.00000000e+00       0.00000000e+00       1.32328188e+02       5.15753219e+03
      1.20500000e-01       8.29875519e+00       6.88693376e+01       0.00000000e+00       0.00000000e+00       1.29776783e+02       5.04854022e+03
      1.21000000e-01       8.26446281e+00       6.83013455e+01       0.00000000e+00       0.00000000e+00       1.27279201e+02       4.94222827e+03
      1.21500000e-01       8.23045267e+00       6.77403512e+01       0.00000000e+00       0.00000000e+00       1.24834121e+02       4.83851978e+03
      1.22000000e-01       8.19672131e+00       6.71862403e+01       0.00000000e+00       0.00000000e+00       1.22440260e+02       4.73734067e+03
      1.22500000e-01       8.16326531e+00       6.66389005e+01       0.00000000e+00       0.00000000e+00       1.20096371e+02       4.63861925e+03
      1.23000000e-01       8.13008130e+00       6.60982220e+01       0.00000000e+00       0.00000000e+00       1.17801242e+02       4.54228617e+03
      1.23500000e-01       8.09716599e+00       6.55640971e+01       0.00000000e+00       0.00000000e+00       1.15553698e+02       4.44827427e+03
      1.24000000e-01       8.06451613e+00       6.50364204e+01       0.00000000e+00       0.00000000e+00       1.13352592e+02       4.35651858e+03
      1.24500000e-01       8.03212851e+00       6.45150885e+01       0.00000000e+00       0.00000000e+00       1.11196813e+02       4.26695616e+03
      1.25000000e-01       8.00000000e+00       6.40000000e+01       0.00000000e+00       0.00000000e+00       1.09085280e+02       4.17952611e+03
      1.25500000e-01       7.96812749e+00       6.34910557e+01       0.00000000e+00       0.00000000e+00       1.07016942e+02       4.09416942e+03
      1.26000000e-01       7.93650794e+00       6.29881582e+01       0.00000000e+00       0.00000000e+00       1.04990775e+02       4.01082895e+03
      1.26500000e-01       7.90513834e+00       6.24912122e+01       0.00000000e+00       0.00000000e+00       1.03005786e+02       3.92944936e+03
      1.27000000e-01       7.87401575e+00       6.20001240e+01       0.00000000e+00       0.00000000e+00       1.01061008e+02       3.84997705e+03
      1.27500000e-01       7.84313725e+00       6.15148020e+01       0.00000000e+00       0.00000000e+00       9.91554997e+01       3.77236004e+03
      1.28000000e-01       7.81250000e+00       6.10351562e+01       0.00000000e+00       0.00000000e+00       9.72883469e+01       3.69654803e+03
      1.28500000e-01       7.78210117e+00       6.05610986e+01       0.00000000e+00       0.00000000e+00       9.54586590e+01       3.62249221e+03
      1.29000000e-01       7.75193798e+00       6.00925425e+01       0.00000000e+00       0.00000000e+00       9.36655699e+01       3.55014531e+03
      1.29500000e-01       7.72200772e+00       5.96294033e+01       0.00000000e+00       0.00000000e+00       9.19082365e+01       3.47946151e+03
      1.30000000e-01       7.69230769e+00       5.91715976e+01       0.00000000e+00       0.00000000e+00       9.01858386e+01       3.41039636e+03
      1.30500000e-01       7.66283525e+00       5.87190441e+01       0.00000000e+00       0.00000000e+00       8.84975776e+01       3.34290678e+03
      1.31000000e-01       7.63358779e+00       5.82716625e+01       0.00000000e+00       0.00000000e+00       8.68426762e+01       3.27695101e+03
      1.31500000e-01       7.60456274e+00       5.78293744e+01       0.00000000e+00       0.00000000e+00       8.52203777e+01       3.21248853e+03
      1.32000000e-01       7.57575758e+00       5.73921028e+01       0.00000000e+00       0.00000000e+00       8.36299453e+01       3.14948004e+03
      1.32500000e-01       7.54716981e+00       5.69597722e+01       0.00000000e+00       0.00000000e+00       8.20706617e+01       3.08788743e+03
      1.33000000e-01       7.51879699e+00       5.65323082e+01       0.00000000e+00       0.00000000e+00       8.05418281e+01       3.02767370e+03
      1.33500000e-01       7.49063670e+00       5.61096382e+01       0.00000000e+00       0.00000000e+00       7.90427641e+01       2.96880299e+03
      1.34000000e-01       7.46268657e+00       5.56916908e+01       0.00000000e+00       0.00000000e+00       7.75728071e+01       2.91124048e+03
      1.34500000e-01       7.43494424e+00       5.52783958e+01       0.00000000e+00       0.00000000e+00       7.61313113e+01       2.85495237e+03
      1.35000000e-01       7.40740741e+00       5.48696845e+01       0.00000000e+00       0.00000000e+00       7.47176478e+01       2.79990588e+03
      1.35500000e-01       7.38007380e+00       5.44654893e+01       0.00000000e+00       0.00000000e+00       7.33312038e+01       2.74606915e+03
      1.36000000e-01       7.35294118e+00       5.40657439e+01       0.00000000e+00       0.00000000e+00       7.19713821e+01       2.69341130e+03
      1.36500000e-01       7.32600733e+00       5.36703833e+01       0.00000000e+00       0.00000000e+00       7.06376010e+01       2.64190231e+03
      1.37000000e-01       7.29927007e+00       5.32793436e+01       0.00000000e+00       0.00000000e+00       6.93292932e+01       2.59151305e+03
      1.37500000e-01       7.27272727e+00       5.28925620e+01       0.00000000e+00       0.00000000e+00       6.80459060e+01       2.54221521e+03
      1.38000000e-01       7.24637681e+00       5.25099769e+01       0.00000000e+00       0.00000000e+00       6.67869007e+01       2.49398133e+03
      1.38500000e-01       7.22021661e+00       5.21315278e+01       0.00000000e+00       0.00000000e+00       6.55517518e+01       2.44678470e+03
      1.39000000e-01       7.19424460e+00       5.17571554e+01       0.00000000e+00       0.00000000e+00       6.43399474e+01       2.40059940e+03
      1.39500000e-01       7.16845878e+00       5.13868013e+01       0.00000000e+00       0.00000000e+00       6.31509881e+01       2.35540023e+03
      1.40000000e-01       7.14285714e+00       5.10204082e+01       0.00000000e+00       0.00000000e+00       6.19843869e+01       2.31116272e+03
      1.40500000e-01       7.11743772e+00       5.06579197e+01       0.00000000e+00       0.00000000e+00       6.08396691e+01       2.26786307e+03
      1.41000000e-01       7.09219858e+00       5.02992807e+01       0.00000000e+00       0.00000000e+00       5.97163714e+01       2.22547819e+03
      1.41500000e-01       7.06713781e+00       4.99444368e+01       0.00000000e+00       0.00000000e+00       5.86140422e+01       2.18398559e+03
      1.42000000e-01       7.04225352e+00       4.95933347e+01       0.00000000e+00       0.00000000e+00       5.75322407e+01       2.14336343e+03
      1.42500000e-01       7.01754386e+00       4.92459218e+01       0.00000000e+00       0.00000000e+00       5.64705372e+01       2.10359050e+03
      1.43000000e-01       6.99300699e+00       4.89021468e+01       0.00000000e+00       0.00000000e+00       5.54285121e+01       2.06464615e+03
      1.43500000e-01       6.96864111e+00       4.85619590e+01       0.00000000e+00       0.00000000e+00       5.44057563e+01       2.02651031e+03
      1.44000000e-01       6.94444444e+00       4.82253086e+01       0.00000000e+00       0.00000000e+00       5.34018703e+01       1.98916346e+03
      1.44500000e-01       6.92041522e+00       4.78921469e+01       0.00000000e+00       0.00000000e+00       5.24164645e+01       1.95258663e+03
      1.45000000e-01       6.89655172e+00       4.75624257e+01       0.00000000e+00       0.00000000e+00       5.14491585e+01       1.91676136e+03
      1.45500000e-01       6.87285223e+00       4.72360978e+01       0.00000000e+00       0.00000000e+00       5.04995809e+01       1.88166969e+03
      1.46000000e-01       6.84931507e+00       4.69131169e+01       0.00000000e+00       0.00000000e+00       4.95673694e+01       1.84729416e+03
      1.46500000e-01       6.82593857e+00       4.65934373e+01       0.00000000e+00       0.00000000e+00       4.86521702e+01       1.81361777e+03
      1.47000000e-01       6.80272109e+00       4.62770142e+01       0.00000000e+00       0.00000000e+00       4.77536379e+01       1.78062399e+03
      1.47500000e-01       6.77966102e+00       4.59638035e+01       0.00000000e+00       0.00000000e+00       4.68714351e+01       1.74829674e+03
      1.48000000e-01       6.75675676e+00       4.56537619e+01       0.00000000e+00       0.00000000e+00       4.60052327e+01       1.71662035e+03
      1.48500000e-01       6.73400673e+00       4.53468467e+01       0.00000000e+00       0.00000000e+00       4.51547089e+01       1.68557959e+03
      1.49000000e-01       6.71140940e+00       4.50430161e+01       0.00000000e+00       0.00000000e+00       4.43195496e+01       1.65515964e+03
      1.49500000e-01       6.68896321e+00       4.47422288e+01       0.00000000e+00       0.00000000e+00       4.34994482e+01       1.62534604e+03
      1.50000000e-01       6.66666667e+00       4.44444444e+01       0.00000000e+00       0.00000000e+00       4.26941049e+01       1.59612475e+03
      1.50500000e-01       6.64451827e+00       4.41496231e+01       0.00000000e+00       0.00000000e+00       4.19032270e+01       1.56748209e+03
      1.51000000e-01       6.62251656e+00       4.38577255e+01       0.00000000e+00       0.00000000e+00       4.11265286e+01       1.53940473e+03
      1.51500000e-01       6.60066007e+00       4.35687133e+01       0.00000000e+00       0.00000000e+00       4.03637302e+01       1.51187969e+03
      1.52000000e-01       6.57894737e+00       4.32825485e+01       0.00000000e+00       0.00000000e+00       3.96145589e+01       1.48489435e+03
      1.52500000e-01       6.55737705e+00       4.29991938e+01       0.00000000e+00       0.00000000e+00       3.88787480e+01       1.45843640e+03
      1.53000000e-01       6.53594771e+00       4.27186125e+01       0.00000000e+00       0.00000000e+00       3.81560366e+01       1.43249384e+03
      1.53500000e-01       6.51465798e+00       4.24407686e+01       0.00000000e+00       0.00000000e+00       3.74461702e+01       1.40705502e+03
      1.54000000e-01       6.49350649e+00       4.21656266e+01       0.00000000e+00       0.00000000e+00       3.67488995e+01       1.38210854e+03
      1.54500000e-01       6.47249191e+00       4.18931515e+01       0.00000000e+00       0.00000000e+00       3.60639814e+01       1.35764334e+03
      1.55000000e-01       6.45161290e+00       4.16233091e+01       0.00000000e+00       0.00000000e+00       3.53911778e+01       1.33364861e+03
      1.55500000e-01       6.43086817e+00       4.13560654e+01       0.00000000e+00       0.00000000e+00       3.47302561e+01       1.31011383e+03
      1.56000000e-01       6.41025641e+00       4.10913872e+01       0.00000000e+00       0.00000000e+00       3.40809890e+01       1.28702876e+03
      1.56500000e-01       6.38977636e+00       4.08292419e+01       0.00000000e+00       0.00000000e+00       3.34431541e+01       1.26438338e+03
      1.57000000e-01       6.36942675e+00       4.05695971e+01       0.00000000e+00       0.00000000e+00       3.28165340e+01       1.24216797e+03
      1.57500000e-01       6.34920635e+00       4.03124213e+01       0.00000000e+00       0.00000000e+00       3.22009160e+01       1.22037304e+03
      1.58000000e-01       6.32911392e+00       4.00576831e+01       0.00000000e+00       0.00000000e+00       3.15960924e+01       1.19898931e+03
      1.58500000e-01       6.30914826e+00       3.98053518e+01       0.00000000e+00       0.00000000e+00       3.10018597e+01       1.17800778e+03
      1.59000000e-01       6.28930818e+00       3.95553973e+01       0.00000000e+00       0.00000000e+00       3.04180191e+01       1.15741965e+03
      1.59500000e-01       6.26959248e+00       3.93077898e+01       0.00000000e+00       0.00000000e+00       2.98443759e+01       1.13721633e+03
      1.60000000e-01       6.25000000e+00       3.90625000e+01       0.00000000e+00       0.00000000e+00       2.92807400e+01       1.11738946e+03
      1.60500000e-01       6.23052960e+00       3.88194990e+01       0.00000000e+00       0.00000000e+00       2.87269251e+01       1.09793089e+03
      1.61000000e-01       6.21118012e+00       3.85787585e+01       0.00000000e+00       0.00000000e+00       2.81827490e+01       1.07883265e+03
      1.61500000e-01       6.19195046e+00       3.83402506e+01       0.00000000e+00       0.00000000e+00       2.76480337e+01       1.06008698e+03
      1.62000000e-01       6.17283951e+00       3.81039476e+01       0.00000000e+00       0.00000000e+00       2.71226046e+01       1.04168632e+03
      1.62500000e-01       6.15384615e+00       3.78698225e+01       0.00000000e+00       0.00000000e+00       2.66062911e+01       1.02362328e+03
      1.63000000e-01       6.13496933e+00       3.76378486e+01       0.00000000e+00       0.00000000e+00       2.60989262e+01       1.00589066e+03
      1.63500000e-01       6.11620795e+00       3.74079997e+01       0.00000000e+00       0.00000000e+00       2.56003465e+01       9.88481415e+02
      1.64000000e-01       6.09756098e+00       3.71802499e+01       0.00000000e+00       0.00000000e+00       2.51103920e+01       9.71388698e+02
      1.64500000e-01       6.07902736e+00       3.69545736e+01       0.00000000e+00       0.00000000e+00       2.46289062e+01       9.54605812e+02
      1.65000000e-01       6.06060606e+00       3.67309458e+01       0.00000000e+00       0.00000000e+00       2.41557357e+01       9.38126225e+02
      1.65500000e-01       6.04229607e+00       3.65093418e+01       0.00000000e+00       0.00000000e+00       2.36907305e+01       9.21943561e+02
      1.66000000e-01       6.02409639e+00       3.62897373e+01       0.00000000e+00       0.00000000e+00       2.32337437e+01       9.06051597e+02
      1.66500000e-01       6.00600601e+00       3.60721081e+01       0.00000000e+00       0.00000000e+00       2.27846314e+01       8.90444260e+02
      1.67000000e-01       5.98802395e+00       3.58564309e+01       0.00000000e+00       0.00000000e+00       2.23432530e+01       8.75115619e+02
      1.67500000e-01       5.97014925e+00       3.56426821e+01       0.00000000e+00       0.00000000e+00       2.19094703e+01       8.60059886e+02
      1.68000000e-01       5.95238095e+00       3.54308390e+01       0.00000000e+00       0.00000000e+00       2.14831485e+01       8.45271409e+02
      1.68500000e-01       5.93471810e+00       3.52208789e+01       0.00000000e+00       0.00000000e+00       2.10641553e+01       8.30744670e+02
      1.69000000e-01       5.91715976e+00       3.50127797e+01       0.00000000e+00       0.00000000e+00       2.06523611e+01       8.16474279e+02
      1.69500000e-01       5.89970501e+00       3.48065193e+01       0.00000000e+00       0.00000000e+00       2.02476392e+01       8.02454976e+02
      1.70000000e-01       5.88235294e+00       3.46020761e+01       0.00000000e+00       0.00000000e+00       1.98498652e+01       7.88681620e+02
      1.70500000e-01       5.86510264e+00       3.43994290e+01       0.00000000e+00       0.00000000e+00       1.94589174e+01       7.75149193e+02
      1.71000000e-01       5.84795322e+00       3.41985568e+01       0.00000000e+00       0.00000000e+00       1.90746766e+01       7.61852792e+02
      1.71500000e-01       5.83090379e+00       3.39994390e+01       0.00000000e+00       0.00000000e+00       1.86970261e+01       7.48787628e+02
      1.72000000e-01       5.81395349e+00       3.38020552e+01       0.00000000e+00       0.00000000e+00       1.83258513e+01       7.35949023e+02
      1.72500000e-01       5.79710145e+00       3.36063852e+01       0.00000000e+00       0.00000000e+00       1.79610401e+01       7.23332406e+02
      1.73000000e-01       5.78034682e+00       3.34124094e+01       0.00000000e+00       0.00000000e+00       1.76024826e+01       7.10933314e+02
      1.73500000e-01       5.76368876e+00       3.32201081e+01       0.00000000e+00       0.00000000e+00       1.72500712e+01       6.98747382e+02
      1.74000000e-01       5.74712644e+00       3.30294623e+01       0.00000000e+00       0.00000000e+00       1.69037004e+01       6.86770348e+02
      1.74500000e-01       5.73065903e+00       3.28404529e+01       0.00000000e+00       0.00000000e+00       1.65632667e+01       6.74998046e+02
      1.75000000e-01       5.71428571e+00       3.26530612e+01       0.00000000e+00       0.00000000e+00       1.62286689e+01       6.63426404e+02
      1.75500000e-01       5.69800570e+00       3.24672689e+01       0.00000000e+00       0.00000000e+00       1.58998076e+01       6.52051444e+02
      1.76000000e-01       5.68181818e+00       3.22830579e+01       0.00000000e+00       0.00000000e+00       1.55765853e+01       6.40869275e+02
      1.76500000e-01       5.66572238e+00       3.21004101e+01       0.00000000e+00       0.00000000e+00       1.52589068e+01       6.29876098e+02
      1.77000000e-01       5.64971751e+00       3.19193080e+01       0.00000000e+00       0.00000000e+00       1.49466784e+01       6.19068196e+02
      1.77500000e-01       5.63380282e+00       3.17397342e+01       0.00000000e+00       0.00000000e+00       1.46398083e+01       6.08441935e+02
      1.78000000e-01       5.61797753e+00       3.15616715e+01       0.00000000e+00       0.00000000e+00       1.43382067e+01       5.97993765e+02
      1.78500000e-01       5.60224090e+00       3.13851031e+01       0.00000000e+00       0.00000000e+00       1.40417854e+01       5.87720214e+02
      1.79000000e-01       5.58659218e+00       3.12100122e+01       0.00000000e+00       0.00000000e+00       1.37504580e+01       5.77617884e+02
      1.79500000e-01       5.57103064e+00       3.10363824e+01       0.00000000e+00       0.00000000e+00       1.34641396e+01       5.67683458e+02
      1.80000000e-01       5.55555556e+00       3.08641975e+01       0.00000000e+00       0.00000000e+00       1.31827471e+01       5.57913688e+02
      1.80500000e-01       5.54016620e+00       3.06934416e+01       0.00000000e+00       0.00000000e+00       1.29061990e+01       5.48305398e+02
      1.81000000e-01       5.52486188e+00       3.05240988e+01       0.00000000e+00       0.00000000e+00       1.26344153e+01       5.38855484e+02
      1.81500000e-01       5.50964187e+00       3.03561536e+01       0.00000000e+00       0.00000000e+00       1.23673176e+01       5.29560909e+02
      1.82000000e-01       5.49450549e+00       3.01895906e+01       0.00000000e+00       0.00000000e+00       1.21048290e+01       5.20418701e+02
      1.82500000e-01       5.47945205e+00       3.00243948e+01       0.00000000e+00       0.00000000e+00       1.18468740e+01       5.11425954e+02
      1.83000000e-01       5.46448087e+00       2.98605512e+01       0.00000000e+00       0.00000000e+00       1.15933786e+01       5.02579825e+02
      1.83500000e-01       5.44959128e+00       2.96980451e+01       0.00000000e+00       0.00000000e+00       1.13442702e+01       4.93877534e+02
      1.84000000e-01       5.43478261e+00       2.95368620e+01       0.00000000e+00       0.00000000e+00       1.10994775e+01       4.85316358e+02
      1.84500000e-01       5.42005420e+00       2.93769875e+01       0.00000000e+00       0.00000000e+00       1.08589308e+01       4.76893636e+02
      1.85000000e-01       5.40540541e+00       2.92184076e+01       0.00000000e+00       0.00000000e+00       1.06225613e+01       4.68606761e+02
      1.85500000e-01       5.39083558e+00       2.90611082e+01       0.00000000e+00       0.00000000e+00       1.03903018e+01       4.60453186e+02
      1.86000000e-01       5.37634409e+00       2.89050757e+01       0.00000000e+00       0.00000000e+00       1.01620863e+01       4.52430414e+02
      1.86500000e-01       5.36193029e+00       2.87502965e+01       0.00000000e+00       0.00000000e+00       9.93784998e+00       4.44536004e+02
      1.87000000e-01       5.34759358e+00       2.85967571e+01       0.00000000e+00       0.00000000e+00       9.71752928e+00       4.36767567e+02
      1.87500000e-01       5.33333333e+00       2.84444444e+01       0.00000000e+00       0.00000000e+00       9.50106181e+00       4.29122764e+02
      1.88000000e-01       5.31914894e+00       2.82933454e+01       0.00000000e+00       0.00000000e+00       9.28838630e+00       4.21599304e+02
      1.88500000e-01       5.30503979e+00       2.81434472e+01       0.00000000e+00       0.00000000e+00       9.07944265e+00       4.14194948e+02
      1.89000000e-01       5.29100529e+00       2.79947370e+01       0.00000000e+00       0.00000000e+00       8.87417187e+00       4.06907500e+02
      1.89500000e-01       5.27704485e+00       2.78472024e+01       0.00000000e+00       0.00000000e+00       8.67251602e+00       3.99734814e+02
      1.90000000e-01       5.26315789e+00       2.77008310e+01       0.00000000e+00       0.00000000e+00       8.47441828e+00       3.92674785e+02
      1.90500000e-01       5.24934383e+00       2.75556107e+01       0.00000000e+00       0.00000000e+00       8.27982281e+00       3.85725356e+02
      1.91000000e-01       5.23560209e+00       2.74115293e+01       0.00000000e+00       0.00000000e+00       8.08867482e+00       3.78884510e+02
      1.91500000e-01       5.22193211e+00       2.72685750e+01       0.00000000e+00       0.00000000e+00       7.90092053e+00       3.72150273e+02
      1.92000000e-01       5.20833333e+00       2.71267361e+01       0.00000000e+00       0.00000000e+00       7.71650710e+00       3.65520712e+02
      1.92500000e-01       5.19480519e+00       2.69860010e+01       0.00000000e+00       0.00000000e+00       7.53538269e+00       3.58993933e+02
      1.93000000e-01       5.18134715e+00       2.68463583e+01       0.00000000e+00       0.00000000e+00       7.35749635e+00       3.52568082e+02
      1.93500000e-01       5.16795866e+00       2.67077967e+01       0.00000000e+00       0.00000000e+00       7.18279809e+00       3.46241342e+02
      1.94000000e-01       5.15463918e+00       2.65703050e+01       0.00000000e+00       0.00000000e+00       7.01123879e+00       3.40011936e+02
      1.94500000e-01       5.14138817e+00       2.64338724e+01       0.00000000e+00       0.00000000e+00       6.84277022e+00       3.33878120e+02
      1.95000000e-01       5.12820513e+00       2.62984878e+01       0.00000000e+00       0.00000000e+00       6.67734502e+00       3.27838187e+02
      1.95500000e-01       5.11508951e+00       2.61641407e+01       0.00000000e+00       0.00000000e+00       6.51491666e+00       3.21890466e+02
      1.96000000e-01       5.10204082e+00       2.60308205e+01       0.00000000e+00       0.00000000e+00       6.35543946e+00       3.16033318e+02
      1.96500000e-01       5.08905852e+00       2.58985167e+01       0.00000000e+00       0.00000000e+00       6.19886852e+00       3.10265138e+02
      1.97000000e-01       5.07614213e+00       2.57672189e+01       0.00000000e+00       0.00000000e+00       6.04515975e+00       3.04584353e+02
      1.97500000e-01       5.06329114e+00       2.56369172e+01       0.00000000e+00       0.00000000e+00       5.89426985e+00       2.98989423e+02
      1.98000000e-01       5.05050505e+00       2.55076013e+01       0.00000000e+00       0.00000000e+00       5.74615627e+00       2.93478837e+02
      1.98500000e-01       5.03778338e+00       2.53792613e+01       0.00000000e+00       0.00000000e+00       5.60077721e+00       2.88051116e+02
      1.99000000e-01       5.02512563e+00       2.52518876e+01       0.00000000e+00       0.00000000e+00       5.45809159e+00       2.82704810e+02
      1.99500000e-01       5.01253133e+00       2.51254703e+01       0.00000000e+00       0.00000000e+00       5.31805906e+00       2.77438497e+02
      2.00000000e-01       5.00000000e+00       2.50000000e+01       0.00000000e+00       0.00000000e+00       5.18063999e+00       2.72250784e+02
      2.00500000e-01       4.98753117e+00       2.48754672e+01       0.00000000e+00       0.00000000e+00       5.04579541e+00       2.67140307e+02
      2.01000000e-01       4.97512438e+00       2.47518626e+01       0.00000000e+00       0.00000000e+00       4.91348703e+00       2.62105727e+02
      2.01500000e-01       4.96277916e+00       2.46291770e+01       0.00000000e+00       0.00000000e+00       4.78367725e+00       2.57145732e+02
      2.02000000e-01       4.95049505e+00       2.45074012e+01       0.00000000e+00       0.00000000e+00       4.65632909e+00       2.52259036e+02
      2.02500000e-01       4.93827160e+00       2.43865264e+01       0.00000000e+00       0.00000000e+00       4.53140621e+00       2.47444379e+02
      2.03000000e-01       4.92610837e+00       2.42665437e+01       0.00000000e+00       0.00000000e+00       4.40887291e+00       2.42700525e+02
      2.03500000e-01       4.91400491e+00       2.41474443e+01       0.00000000e+00       0.00000000e+00       4.28869408e+00       2.38026262e+02
      2.04000000e-01       4.90196078e+00       2.40292195e+01       0.00000000e+00       0.00000000e+00       4.17083524e+00       2.33420402e+02
      2.04500000e-01       4.88997555e+00       2.39118609e+01       0.00000000e+00       0.00000000e+00       4.05526248e+00       2.28881780e+02
      2.05000000e-01       4.87804878e+00       2.37953599e+01       0.00000000e+00       0.00000000e+00       3.94194245e+00       2.24409254e+02
      2.05500000e-01       4.86618005e+00       2.36797083e+01       0.00000000e+00       0.00000000e+00       3.83084239e+00       2.20001702e+02
      2.06000000e-01       4.85436893e+00       2.35648977e+01       0.00000000e+00       0.00000000e+00       3.72193010e+00       2.15658027e+02
      2.06500000e-01       4.84261501e+00       2.34509202e+01       0.00000000e+00       0.00000000e+00       3.61517390e+00       2.11377152e+02
      2.07000000e-01       4.83091787e+00       2.33377675e+01       0.00000000e+00       0.00000000e+00       3.51054266e+00       2.07158019e+02
      2.07500000e-01       4.81927711e+00       2.32254318e+01       0.00000000e+00       0.00000000e+00       3.40800576e+00       2.02999592e+02
      2.08000000e-01       4.80769231e+00       2.31139053e+01       0.00000000e+00       0.00000000e+00       3.30753312e+00       1.98900855e+02
      2.08500000e-01       4.79616307e+00       2.30031802e+01       0.00000000e+00       0.00000000e+00       3.20909513e+00       1.94860810e+02
      2.09000000e-01       4.78468900e+00       2.28932488e+01       0.00000000e+00       0.00000000e+00       3.11266269e+00       1.90878479e+02
      2.09500000e-01       4.77326969e+00       2.27841035e+01       0.00000000e+00       0.00000000e+00       3.01820719e+00       1.86952903e+02
      2.10000000e-01       4.76190476e+00       2.26757370e+01       0.00000000e+00       0.00000000e+00       2.92570048e+00       1.83083140e+02
      2.10500000e-01       4.75059382e+00       2.25681417e+01       0.00000000e+00       0.00000000e+00       2.83511490e+00       1.79268267e+02
      2.11000000e-01       4.73933649e+00       2.24613104e+01       0.00000000e+00       0.00000000e+00       2.74642322e+00       1.75507377e+02
      2.11500000e-01       4.72813239e+00       2.23552359e+01       0.00000000e+00       0.00000000e+00       2.65959867e+00       1.71799581e+02
      2.12000000e-01       4.71698113e+00       2.22499110e+01       0.00000000e+00       0.00000000e+00       2.57461493e+00       1.68144007e+02
      2.12500000e-01       4.70588235e+00       2.21453287e+01       0.00000000e+00       0.00000000e+00       2.49144611e+00       1.64539798e+02
      2.13000000e-01       4.69483568e+00       2.20414821e+01       0.00000000e+00       0.00000000e+00       2.41006672e+00       1.60986115e+02
      2.13500000e-01       4.68384075e+00       2.19383642e+01       0.00000000e+00       0.00000000e+00       2.33045171e+00       1.57482134e+02
      2.14000000e-01       4.67289720e+00       2.18359682e+01       0.00000000e+00       0.00000000e+00       2.25257643e+00       1.54027045e+02
      2.14500000e-01       4.66200466e+00       2.17342875e+01       0.00000000e+00       0.00000000e+00       2.17641665e+00       1.50620053e+02
      2.15000000e-01       4.65116279e+00       2.16333153e+01       0.00000000e+00       0.00000000e+00       2.10194849e+00       1.47260381e+02
      2.15500000e-01       4.64037123e+00       2.15330451e+01       0.00000000e+00       0.00000000e+00       2.02914851e+00       1.43947262e+02
      2.16000000e-01       4.62962963e+00       2.14334705e+01       0.00000000e+00       0.00000000e+00       1.95799360e+00       1.40679946e+02
      2.16500000e-01       4.61893764e+00       2.13345850e+01       0.00000000e+00       0.00000000e+00       1.88846105e+00       1.37457696e+02
      2.17000000e-01       4.60829493e+00       2.12363822e+01       0.00000000e+00       0.00000000e+00       1.82052851e+00       1.34279788e+02
      2.17500000e-01       4.59770115e+00       2.11388559e+01       0.00000000e+00       0.00000000e+00       1.75417399e+00       1.31145513e+02
      2.18000000e-01       4.58715596e+00       2.10419998e+01       0.00000000e+00       0.00000000e+00       1.68937584e+00       1.28054172e+02
      2.18500000e-01       4.57665904e+00       2.09458080e+01       0.00000000e+00       0.00000000e+00       1.62611278e+00       1.25005081e+02
      2.19000000e-01       4.56621005e+00       2.08502742e+01       0.00000000e+00       0.00000000e+00       1.56436383e+00       1.21997568e+02
      2.19500000e-01       4.55580866e+00       2.07553925e+01       0.00000000e+00       0.00000000e+00       1.50410839e+00       1.19030974e+02
      2.20000000e-01       4.54545455e+00       2.06611570e+01       0.00000000e+00       0.00000000e+00       1.44532615e+00       1.16104649e+02
      2.20500000e-01       4.53514739e+00       2.05675619e+01       0.00000000e+00       0.00000000e+00       1.38799713e+00       1.13217958e+02
      2.21000000e-01       4.52488688e+00       2.04746013e+01       0.00000000e+00       0.00000000e+00       1.33210169e+00       1.10370276e+02
      2.21500000e-01       4.51467269e+00       2.03822695e+01       0.00000000e+00       0.00000000e+00       1.27762046e+00       1.07560989e+02
      2.22000000e-01       4.50450450e+00       2.02905608e+01       0.00000000e+00       0.00000000e+00       1.22453440e+00       1.04789495e+02
      2.22500000e-01       4.49438202e+00       2.01994698e+01       0.00000000e+00       0.00000000e+00       1.17282476e+00       1.02055202e+02
      2.23000000e-01       4.48430493e+00       2.01089907e+01       0.00000000e+00       0.00000000e+00       1.12247309e+00       9.93575283e+01
      2.23500000e-01       4.47427293e+00       2.00191183e+01       0.00000000e+00       0.00000000e+00       1.07346123e+00       9.66959032e+01
      2.24000000e-01       4.46428571e+00       1.99298469e+01       0.00000000e+00       0.00000000e+00       1.02577128e+00       9.40697661e+01
      2.24500000e-01       4.45434298e+00       1.98411714e+01       0.00000000e+00       0.00000000e+00       9.79385637e-01       9.14785661e+01
      2.25000000e-01       4.44444444e+00       1.97530864e+01       0.00000000e+00       0.00000000e+00       9.34286977e-01       8.89217621e+01
      2.25500000e-01       4.43458980e+00       1.96655867e+01       0.00000000e+00       0.00000000e+00       8.90458231e-01       8.63988228e+01
      2.26000000e-01       4.42477876e+00       1.95786671e+01       0.00000000e+00       0.00000000e+00       8.47882597e-01       8.39092258e+01
      2.26500000e-01       4.41501104e+00       1.94923225e+01       0.00000000e+00       0.00000000e+00       8.06543534e-01       8.14524583e+01
      2.27000000e-01       4.40528634e+00       1.94065478e+01       0.00000000e+00       0.00000000e+00       7.66424751e-01       7.90280164e+01
      2.27500000e-01       4.39560440e+00       1.93213380e+01       0.00000000e+00       0.00000000e+00       7.27510212e-01       7.66354048e+01
      2.28000000e-01       4.38596491e+00       1.92366882e+01       0.00000000e+00       0.00000000e+00       6.89784123e-01       7.42741372e+01
      2.28500000e-01       4.37636761e+00       1.91525935e+01       0.00000000e+00       0.00000000e+00       6.53230931e-01       7.19437354e+01
      2.29000000e-01       4.36681223e+00       1.90690490e+01       0.00000000e+00       0.00000000e+00       6.17835321e-01       6.96437299e+01
      2.29500000e-01       4.35729847e+00       1.89860500e+01       0.00000000e+00       0.00000000e+00       5.83582212e-01       6.73736590e+01
      2.30000000e-01       4.34782609e+00       1.89035917e+01       0.00000000e+00       0.00000000e+00       5.50456749e-01       6.51330692e+01
      2.30500000e-01       4.33839479e+00       1.88216694e+01       0.00000000e+00       0.00000000e+00       5.18444303e-01       6.29215148e+01
      2.31000000e-01       4.32900433e+00       1.87402785e+01       0.00000000e+00       0.00000000e+00       4.87530468e-01       6.07385579e+01
      2.31500000e-01       4.31965443e+00       1.86594144e+01       0.00000000e+00       0.00000000e+00       4.57701051e-01       5.85837677e+01
      2.32000000e-01       4.31034483e+00       1.85790725e+01       0.00000000e+00       0.00000000e+00       4.28942076e-01       5.64567214e+01
      2.32500000e-01       4.30107527e+00       1.84992485e+01       0.00000000e+00       0.00000000e+00       4.01239775e-01       5.43570030e+01
      2.33000000e-01       4.29184549e+00       1.84199377e+01       0.00000000e+00       0.00000000e+00       3.74580587e-01       5.22842038e+01
      2.33500000e-01       4.28265525e+00       1.83411360e+01       0.00000000e+00       0.00000000e+00       3.48951152e-01       5.02379219e+01
      2.34000000e-01       4.27350427e+00       1.82628388e+01       0.00000000e+00       0.00000000e+00       3.24338311e-01       4.82177626e+01
      2.34500000e-01       4.26439232e+00       1.81850419e+01       0.00000000e+00       0.00000000e+00       3.00729100e-01       4.62233375e+01
      2.35000000e-01       4.25531915e+00       1.81077411e+01       0.00000000e+00       0.00000000e+00       2.78110748e-01       4.42542650e+01
      2.35500000e-01       4.24628450e+00       1.80309321e+01       0.00000000e+00       0.00000000e+00       2.56470672e-01       4.23101698e+01
      2.36000000e-01       4.23728814e+00       1.79546107e+01       0.00000000e+00       0.00000000e+00       2.35796477e-01       4.03906833e+01
      2.36500000e-01       4.22832981e+00       1.78787730e+01       0.00000000e+00       0.00000000e+00       2.16075948e-01       3.84954426e+01
      2.37000000e-01       4.21940928e+00       1.78034147e+01       0.00000000e+00       0.00000000e+00       1.97297053e-01       3.66240912e+01
      2.37500000e-01       4.21052632e+00       1.77285319e+01       0.00000000e+00       0.00000000e+00       1.79447934e-01       3.47762787e+01
      2.38000000e-01       4.20168067e+00       1.76541205e+01       0.00000000e+00       0.00000000e+00       1.62516909e-01       3.29516601e+01
      2.38500000e-01       4.19287212e+00       1.75801766e+01       0.00000000e+00       0.00000000e+00       1.46492465e-01       3.11498967e+01
      2.39000000e-01       4.18410042e+00       1.75066963e+01       0.00000000e+00       0.00000000e+00       1.31363258e-01       2.93706552e+01
      2.39500000e-01       4.17536534e+00       1.74336758e+01       0.00000000e+00       0.00000000e+00       1.17118110e-01       2.76136076e+01
      2.40000000e-01       4.16666667e+00       1.73611111e+01       0.00000000e+00       0.00000000e+00       1.03746005e-01       2.58784318e+01
      2.40500000e-01       4.15800416e+00       1.72889986e+01       0.00000000e+00       0.00000000e+00       9.12360862e-02       2.41648108e+01
      2.41000000e-01       4.14937759e+00       1.72173344e+01       0.00000000e+00       0.00000000e+00       7.95776540e-02       2.24724328e+01
      2.41500000e-01       4.14078675e+00       1.71461149e+01       0.00000000e+00       0.00000000e+00       6.87601640e-02       2.08009912e+01
      2.42000000e-01       4.13223140e+00       1.70753364e+01       0.00000000e+00       0.00000000e+00       5.87732236e-02       1.91501845e+01
      2.42500000e-01       4.12371134e+00       1.70049952e+01       0.00000000e+00       0.00000000e+00       4.96065898e-02       1.75197161e+01
      2.43000000e-01       4.11522634e+00       1.69350878e+01       0.00000000e+00       0.00000000e+00       4.12501665e-02       1.59092942e+01
      2.43500000e-01       4.10677618e+00       1.68656106e+01       0.00000000e+00       0.00000000e+00       3.36940023e-02       1.43186319e+01
      2.44000000e-01       4.09836066e+00       1.67965601e+01       0.00000000e+00       0.00000000e+00       2.69282883e-02       1.27474469e+01
      2.44500000e-01       4.08997955e+00       1.67279327e+01       0.00000000e+00       0.00000000e+00       2.09433555e-02       1.11954616e+01
      2.45000000e-01       4.08163265e+00       1.66597251e+01       0.00000000e+00       0.00000000e+00       1.57296724e-02       9.66240269e+00
      2.45500000e-01       4.07331976e+00       1.65919338e+01       0.00000000e+00       0.00000000e+00       1.12778432e-02       8.14800154e+00
      2.46000000e-01       4.06504065e+00       1.65245555e+01       0.00000000e+00       0.00000000e+00       7.57860531e-03       6.65199374e+00
      2.46500000e-01       4.05679513e+00       1.64575867e+01       0.00000000e+00       0.00000000e+00       4.62282726e-03       5.17411920e+00
      2.47000000e-01       4.04858300e+00       1.63910243e+01       0.00000000e+00       0.00000000e+00       2.40150657e-03       3.71412201e+00
      2.47500000e-01       4.04040404e+00       1.63248648e+01       0.00000000e+00       0.00000000e+00       9.05767683e-04       2.27175036e+00
      2.48000000e-01       4.03225806e+00       1.62591051e+01       0.00000000e+00       0.00000000e+00       1.26859927e-04       8.46756527e-01
      2.48500000e-01       4.02414487e+00       1.61937419e+01       0.00000000e+00       0.00000000e+00       0.00000000e+00       0.00000000e+00
      2.49000000e-01       4.01606426e+00       1.61287721e+01       0.00000000e+00       0.00000000e+00       0.00000000e+00       0.00000000e+00
      2.49500000e-01       4.00801603e+00       1.60641925e+01       0.00000000e+00       0.00000000e+00       0.00000000e+00       0.00000000e+00
      2.50000000e-01       4.00000000e+00       1.60000000e+01       0.00000000e+00       0.00000000e+00       0.00000000e+00       0.00000000e+00
      2.50500000e-01       3.99201597e+00       1.59361915e+01       0.00000000e+00       0.00000000e+00       0.00000000e+00       0.00000000e+00
      2.51000000e-01       3.98406375e+00       1.58727639e+01       0.00000000e+00       0.00000000e+00       0.00000000e+00       0.00000000e+00
      2.51500000e-01       3.97614314e+00       1.58097143e+01       0.00000000e+00       0.00000000e+00       0.00000000e+00       0.00000000e+00
      2.52000000e-01       3.96825397e+00       1.57470396e+01       0.00000000e+00       0.00000000e+00       0.00000000e+00       0.00000000e+00
      2.52500000e-01       3.96039604e+00       1.56847368e+01       0.00000000e+00       0.00000000e+00       0.00000000e+00       0.00000000e+00
      2.53000000e-01       3.95256917e+00       1.56228030e+01       0.00000000e+00       0.00000000e+00       0.00000000e+00       0.00000000e+00
      2.53500000e-01       3.94477318e+00       1.55612354e+01       0.00000000e+00       0.00000000e+00       0.00000000e+00       0.00000000e+00
      2.54000000e-01       3.93700787e+00       1.55000310e+01       0.00000000e+00       0.00000000e+00       0.00000000e+00       0.00000000e+00
      2.54500000e-01       3.92927308e+00       1.54391870e+01       0.00000000e+00       0.00000000e+00       0.00000000e+00       0.00000000e+00
      2.55000000e-01       3.92156863e+00       1.53787005e+01       0.00000000e+00       0.00000000e+00       0.00000000e+00       0.00000000e+00
      2.55500000e-01       3.91389432e+00       1.53185688e+01       0.00000000e+00       0.00000000e+00       0.00000000e+00       0.00000000e+00
      2.56000000e-01       3.90625000e+00       1.52587891e+01       0.00000000e+00       0.00000000e+00       0.00000000e+00       0.00000000e+00
      2.56500000e-01       3.89863548e+00       1.51993586e+01       0.00000000e+00       0.00000000e+00       0.00000000e+00       0.00000000e+00
      2.57000000e-01       3.89105058e+00       1.51402746e+01       0.00000000e+00       0.00000000e+00       0.00000000e+00       0.00000000e+00
      2.57500000e-01       3.88349515e+00       1.50815345e+01       0.00000000e+00       0.00000000e+00       0.00000000e+00       0.00000000e+00
      2.58000000e-01       3.87596899e+00       1.50231356e+01       0.00000000e+00       0.00000000e+00       0.00000000e+00       0.00000000e+00
      2.58500000e-01       3.86847195e+00       1.49650753e+01       0.00000000e+00       0.00000000e+00       0.00000000e+00       0.00000000e+00
      2.59000000e-01       3.86100386e+00       1.49073508e+01       0.00000000e+00       0.00000000e+00       0.00000000e+00       0.00000000e+00
      2.59500000e-01       3.85356455e+00       1.48499597e+01       0.00000000e+00       0.00000000e+00       0.00000000e+00       0.00000000e+00
      2.60000000e-01       3.84615385e+00       1.47928994e+01       0.00000000e+00       0.00000000e+00       0.00000000e+00       0.00000000e+00
      2.60500000e-01       3.83877159e+00       1.47361673e+01       0.00000000e+00       0.00000000e+00       0.00000000e+00       0.00000000e+00
      2.61000000e-01       3.83141762e+00       1.46797610e+01       0.00000000e+00       0.00000000e+00       0.00000000e+00       0.00000000e+00
      2.61500000e-01       3.82409178e+00       1.46236779e+01       0.00000000e+00       0.00000000e+00       0.00000000e+00       0.00000000e+00
      2.62000000e-01       3.81679389e+00       1.45679156e+01       0.00000000e+00       0.00000000e+00       0.00000000e+00       0.00000000e+00
      2.62500000e-01       3.80952381e+00       1.45124717e+01       0.00000000e+00       0.00000000e+00       0.00000000e+00       0.00000000e+00
      2.63000000e-01       3.80228137e+00       1.44573436e+01       0.00000000e+00       0.00000000e+00       0.00000000e+00       0.00000000e+00
      2.63500000e-01       3.79506641e+00       1.44025291e+01       0.00000000e+00       0.00000000e+00       0.00000000e+00       0.00000000e+00
      2.64000000e-01       3.78787879e+00       1.43480257e+01       0.00000000e+00       0.00000000e+00       0.00000000e+00       0.00000000e+00
      2.64500000e-01       3.78071834e+00       1.42938311e+01       0.00000000e+00       0.00000000e+00       0.00000000e+00       0.00000000e+00
      2.65000000e-01       3.77358491e+00       1.42399430e+01       0.00000000e+00       0.00000000e+00       0.00000000e+00       0.00000000e+00
      2.65500000e-01       3.76647834e+00       1.41863591e+01       0.00000000e+00       0.00000000e+00       0.00000000e+00       0.00000000e+00
      2.66000000e-01       3.75939850e+00       1.41330771e+01       0.00000000e+00       0.00000000e+00       0.00000000e+00       0.00000000e+00
      2.66500000e-01       3.75234522e+00       1.40800946e+01       0.00000000e+00       0.00000000e+00       0.00000000e+00       0.00000000e+00
      2.67000000e-01       3.74531835e+00       1.40274096e+01       0.00000000e+00       0.00000000e+00       0.00000000e+00       0.00000000e+00
      2.67500000e-01       3.73831776e+00       1.39750197e+01       0.00000000e+00       0.00000000e+00       0.00000000e+00       0.00000000e+00
      2.68000000e-01       3.73134328e+00       1.39229227e+01       0.00000000e+00       0.00000000e+00       0.00000000e+00       0.00000000e+00
      2.68500000e-01       3.72439479e+00       1.38711165e+01       0.00000000e+00       0.00000000e+00       0.00000000e+00       0.00000000e+00
      2.69000000e-01       3.71747212e+00       1.38195990e+01       0.00000000e+00       0.00000000e+00       0.00000000e+00       0.00000000e+00
      2.69500000e-01       3.71057514e+00       1.37683679e+01       0.00000000e+00       0.00000000e+00       0.00000000e+00       0.00000000e+00
      2.70000000e-01       3.70370370e+00       1.37174211e+01       0.00000000e+00       0.00000000e+00       0.00000000e+00       0.00000000e+00
      2.70500000e-01       3.69685767e+00       1.36667566e+01       0.00000000e+00       0.00000000e+00       0.00000000e+00       0.00000000e+00
      2.71000000e-01       3.69003690e+00       1.36163723e+01       0.00000000e+00       0.00000000e+00       0.00000000e+00       0.00000000e+00
      2.71500000e-01       3.68324125e+00       1.35662661e+01       0.00000000e+00       0.00000000e+00       0.00000000e+00       0.00000000e+00
      2.72000000e-01       3.67647059e+00       1.35164360e+01       0.00000000e+00       0.00000000e+00       0.00000000e+00       0.00000000e+00
      2.72500000e-01       3.66972477e+00       1.34668799e+01       0.00000000e+00       0.00000000e+00       0.00000000e+00       0.00000000e+00
      2.73000000e-01       3.66300366e+00       1.34175958e+01       0.00000000e+00       0.00000000e+00       0.00000000e+00       0.00000000e+00
      2.73500000e-01       3.65630713e+00       1.33685818e+01       0.00000000e+00       0.00000000e+00       0.00000000e+00       0.00000000e+00
      2.74000000e-01       3.64963504e+00       1.33198359e+01       0.00000000e+00       0.00000000e+00       0.00000000e+00       0.00000000e+00
      2.74500000e-01       3.64298725e+00       1.32713561e+01       0.00000000e+00       0.00000000e+00       0.00000000e+00       0.00000000e+00
      2.75000000e-01       3.63636364e+00       1.32231405e+01       0.00000000e+00       0.00000000e+00       0.00000000e+00       0.00000000e+00
      2.75500000e-01       3.62976407e+00       1.31751872e+01       0.00000000e+00       0.00000000e+00       0.00000000e+00       0.00000000e+00
      2.76000000e-01       3.62318841e+00       1.31274942e+01       0.00000000e+00       0.00000000e+00       0.00000000e+00       0.00000000e+00
      2.76500000e-01       3.61663653e+00       1.30800598e+01       0.00000000e+00       0.00000000e+00       0.00000000e+00       0.00000000e+00
      2.77000000e-01       3.61010830e+00       1.30328820e+01       0.00000000e+00       0.00000000e+00       0.00000000e+00       0.00000000e+00
      2.77500000e-01       3.60360360e+00       1.29859589e+01       0.00000000e+00       0.00000000e+00       0.00000000e+00       0.00000000e+00
      2.78000000e-01       3.59712230e+00       1.29392889e+01       0.00000000e+00       0.00000000e+00       0.00000000e+00       0.00000000e+00
      2.78500000e-01       3.59066427e+00       1.28928699e+01       0.00000000e+00       0.00000000e+00       0.00000000e+00       0.00000000e+00
      2.79000000e-01       3.58422939e+00       1.28467003e+01       0.00000000e+00       0.00000000e+00       0.00000000e+00       0.00000000e+00
      2.79500000e-01       3.57781753e+00       1.28007783e+01       0.00000000e+00       0.00000000e+00       0.00000000e+00       0.00000000e+00
      2.80000000e-01       3.57142857e+00       1.27551020e+01       0.00000000e+00       0.00000000e+00       0.00000000e+00       0.00000000e+00
      2.80500000e-01       3.56506239e+00       1.27096698e+01       0.00000000e+00       0.00000000e+00       0.00000000e+00       0.00000000e+00
      2.81000000e-01       3.55871886e+00       1.26644799e+01       0.00000000e+00       0.00000000e+00       0.00000000e+00       0.00000000e+00
      2.81500000e-01       3.55239787e+00       1.26195306e+01       0.00000000e+00       0.00000000e+00       0.00000000e+00       0.00000000e+00
      2.82000000e-01       3.54609929e+00       1.25748202e+01       0.00000000e+00       0.00000000e+00       0.00000000e+00       0.00000000e+00
      2.82500000e-01       3.53982301e+00       1.25303469e+01       0.00000000e+00       0.00000000e+00       0.00000000e+00       0.00000000e+00
      2.83000000e-01       3.53356890e+00       1.24861092e+01       0.00000000e+00       0.00000000e+00       0.00000000e+00       0.00000000e+00
      2.83500000e-01       3.52733686e+00       1.24421053e+01       0.00000000e+00       0.00000000e+00       0.00000000e+00       0.00000000e+00
      2.84000000e-01       3.52112676e+00       1.23983337e+01       0.00000000e+00       0.00000000e+00       0.00000000e+00       0.00000000e+00
      2.84500000e-01       3.51493849e+00       1.23547926e+01       0.00000000e+00       0.00000000e+00       0.00000000e+00       0.00000000e+00
      2.85000000e-01       3.50877193e+00       1.23114805e+01       0.00000000e+00       0.00000000e+00       0.00000000e+00       0.00000000e+00
      2.85500000e-01       3.50262697e+00       1.22683957e+01       0.00000000e+00       0.00000000e+00       0.00000000e+00       0.00000000e+00
      2.86000000e-01       3.49650350e+00       1.22255367e+01       0.00000000e+00       0.00000000e+00       0.00000000e+00       0.00000000e+00
      2.86500000e-01       3.49040140e+00       1.21829019e+01       0.00000000e+00       0.00000000e+00       0.00000000e+00       0.00000000e+00
      2.87000000e-01       3.48432056e+00       1.21404897e+01       0.00000000e+00       0.00000000e+00       0.00000000e+00       0.00000000e+00
      2.87500000e-01       3.47826087e+00       1.20982987e+01       0.00000000e+00       0.00000000e+00       0.00000000e+00       0.00000000e+00
      2.88000000e-01       3.47222222e+00       1.20563272e+01       0.00000000e+00       0.00000000e+00       0.00000000e+00       0.00000000e+00
      2.88500000e-01       3.46620451e+00       1.20145737e+01       0.00000000e+00       0.00000000e+00       0.00000000e+00       0.00000000e+00
      2.89000000e-01       3.46020761e+00       1.19730367e+01       0.00000000e+00       0.00000000e+00       0.00000000e+00       0.00000000e+00
      2.89500000e-01       3.45423143e+00       1.19317148e+01       0.00000000e+00       0.00000000e+00       0.00000000e+00       0.00000000e+00
      2.90000000e-01       3.44827586e+00       1.18906064e+01       0.00000000e+00       0.00000000e+00       0.00000000e+00       0.00000000e+00
      2.90500000e-01       3.44234079e+00       1.18497101e+01       0.00000000e+00       0.00000000e+00       0.00000000e+00       0.00000000e+00
      2.91000000e-01       3.43642612e+00       1.18090245e+01       0.00000000e+00       0.00000000e+00       0.00000000e+00       0.00000000e+00
      2.91500000e-01       3.43053173e+00       1.17685480e+01       0.00000000e+00       0.00000000e+00       0.00000000e+00       0.00000000e+00
      2.92000000e-01       3.42465753e+00       1.17282792e+01       0.00000000e+00       0.00000000e+00       0.00000000e+00       0.00000000e+00
      2.92500000e-01       3.41880342e+00       1.16882168e+01       0.00000000e+00       0.00000000e+00       0.00000000e+00       0.00000000e+00
      2.93000000e-01       3.41296928e+00       1.16483593e+01       0.00000000e+00       0.00000000e+00       0.00000000e+00       0.00000000e+00
      2.93500000e-01       3.40715503e+00       1.16087054e+01       0.00000000e+00       0.00000000e+00       0.00000000e+00       0.00000000e+00
      2.94000000e-01       3.40136054e+00       1.15692536e+01       0.00000000e+00       0.00000000e+00       0.00000000e+00       0.00000000e+00
      2.94500000e-01       3.39558574e+00       1.15300025e+01       0.00000000e+00       0.00000000e+00       0.00000000e+00       0.00000000e+00
      2.95000000e-01       3.38983051e+00       1.14909509e+01       0.00000000e+00       0.00000000e+00       0.00000000e+00       0.00000000e+00
      2.95500000e-01       3.38409475e+00       1.14520973e+01       0.00000000e+00       0.00000000e+00       0.00000000e+00       0.00000000e+00
      2.96000000e-01       3.37837838e+00       1.14134405e+01       0.00000000e+00       0.00000000e+00       0.00000000e+00       0.00000000e+00
      2.96500000e-01       3.37268128e+00       1.13749790e+01       0.00000000e+00       0.00000000e+00       0.00000000e+00       0.00000000e+00
      2.97000000e-01       3.36700337e+00       1.13367117e+01       0.00000000e+00       0.00000000e+00       0.00000000e+00       0.00000000e+00
      2.97500000e-01       3.36134454e+00       1.12986371e+01       0.00000000e+00       0.00000000e+00       0.00000000e+00       0.00000000e+00
      2.98000000e-01       3.35570470e+00       1.12607540e+01       0.00000000e+00       0.00000000e+00       0.00000000e+00       0.00000000e+00
      2.98500000e-01       3.35008375e+00       1.12230611e+01       0.00000000e+00       0.00000000e+00       0.00000000e+00       0.00000000e+00
      2.99000000e-01       3.34448161e+00       1.11855572e+01       0.00000000e+00       0.00000000e+00       0.00000000e+00       0.00000000e+00
      2.99500000e-01       3.33889816e+00       1.11482409e+01       0.00000000e+00       0.00000000e+00       0.00000000e+00       0.00000000e+00
      3.00000000e-01       3.33333333e+00       1.11111111e+01       0.00000000e+00       0.00000000e+00       0.00000000e+00       0.00000000e+00
      3.00500000e-01       3.32778702e+00       1.10741665e+01       0.00000000e+00       0.00000000e+00       0.00000000e+00       0.00000000e+00
      3.01000000e-01       3.32225914e+00       1.10374058e+01       0.00000000e+00       0.00000000e+00       0.00000000e+00       0.00000000e+00
      3.01500000e-01       3.31674959e+00       1.10008278e+01       0.00000000e+00       0.00000000e+00       0.00000000e+00       0.00000000e+00
      3.02000000e-01       3.31125828e+00       1.09644314e+01       0.00000000e+00       0.00000000e+00       0.00000000e+00       0.00000000e+00
      3.02500000e-01       3.30578512e+00       1.09282153e+01       0.00000000e+00       0.00000000e+00       0.00000000e+00       0.00000000e+00
      3.03000000e-01       3.30033003e+00       1.08921783e+01       0.00000000e+00       0.00000000e+00       0.00000000e+00       0.00000000e+00
      3.03500000e-01       3.29489292e+00       1.08563193e+01       0.00000000e+00       0.00000000e+00       0.00000000e+00       0.00000000e+00
      3.04000000e-01       3.28947368e+00       1.08206371e+01       0.00000000e+00       0.00000000e+00       0.00000000e+00       0.00000000e+00
      3.04500000e-01       3.28407225e+00       1.07851305e+01       0.00000000e+00       0.00000000e+00       0.00000000e+00       0.00000000e+00
      3.05000000e-01       3.27868852e+00       1.07497984e+01       0.00000000e+00       0.00000000e+00       0.00000000e+00       0.00000000e+00
      3.05500000e-01       3.27332242e+00       1.07146397e+01       0.00000000e+00       0.00000000e+00       0.00000000e+00       0.00000000e+00
      3.06000000e-01       3.26797386e+00       1.06796531e+01       0.00000000e+00       0.00000000e+00       0.00000000e+00       0.00000000e+00
      3.06500000e-01       3.26264274e+00       1.06448377e+01       0.00000000e+00       0.00000000e+00       0.00000000e+00       0.00000000e+00
      3.07000000e-01       3.25732899e+00       1.06101922e+01       0.00000000e+00       0.00000000e+00       0.00000000e+00       0.00000000e+00
      3.07500000e-01       3.25203252e+00       1.05757155e+01       0.00000000e+00       0.00000000e+00       0.00000000e+00       0.00000000e+00
      3.08000000e-01       3.24675325e+00       1.05414066e+01       0.00000000e+00       0.00000000e+00       0.00000000e+00       0.00000000e+00
      3.08500000e-01       3.24149109e+00       1.05072645e+01       0.00000000e+00       0.00000000e+00       0.00000000e+00       0.00000000e+00
      3.09000000e-01       3.23624595e+00       1.04732879e+01       0.00000000e+00       0.00000000e+00       0.00000000e+00       0.00000000e+00
      3.09500000e-01       3.23101777e+00       1.04394758e+01       0.00000000e+00       0.00000000e+00       0.00000000e+00       0.00000000e+00
      3.10000000e-01       3.22580645e+00       1.04058273e+01       0.00000000e+00       0.00000000e+00       0.00000000e+00       0.00000000e+00
      3.10500000e-01       3.22061192e+00       1.03723411e+01       0.00000000e+00       0.00000000e+00       0.00000000e+00       0.00000000e+00
      3.11000000e-01       3.21543408e+00       1.03390163e+01       0.00000000e+00       0.00000000e+00       0.00000000e+00       0.00000000e+00
      3.11500000e-01       3.21027287e+00       1.03058519e+01       0.00000000e+00       0.00000000e+00       0.00000000e+00       0.00000000e+00
      3.12000000e-01       3.20512821e+00       1.02728468e+01       0.00000000e+00       0.00000000e+00       0.00000000e+00       0.00000000e+00
      3.12500000e-01       3.20000000e+00       1.02400000e+01       0.00000000e+00       0.00000000e+00       0.00000000e+00       0.00000000e+00
      3.13000000e-01       3.19488818e+00       1.02073105e+01       0.00000000e+00       0.00000000e+00       0.00000000e+00       0.00000000e+00
      3.13500000e-01       3.18979266e+00       1.01747772e+01       0.00000000e+00       0.00000000e+00       0.00000000e+00       0.00000000e+00
      3.14000000e-01       3.18471338e+00       1.01423993e+01       0.00000000e+00       0.00000000e+00       0.00000000e+00       0.00000000e+00
      3.14500000e-01       3.17965024e+00       1.01101756e+01       0.00000000e+00       0.00000000e+00       0.00000000e+00       0.00000000e+00
      3.15000000e-01       3.17460317e+00       1.00781053e+01       0.00000000e+00       0.00000000e+00       0.00000000e+00       0.00000000e+00
      3.15500000e-01       3.16957211e+00       1.00461873e+01       0.00000000e+00       0.00000000e+00       0.00000000e+00       0.00000000e+00
      3.16000000e-01       3.16455696e+00       1.00144208e+01       0.00000000e+00       0.00000000e+00       0.00000000e+00       0.00000000e+00
      3.16500000e-01       3.15955766e+00       9.98280462e+00       0.00000000e+00       0.00000000e+00       0.00000000e+00       0.00000000e+00
      3.17000000e-01       3.15457413e+00       9.95133796e+00       0.00000000e+00       0.00000000e+00       0.00000000e+00       0.00000000e+00
      3.17500000e-01       3.14960630e+00       9.92001984e+00       0.00000000e+00       0.00000000e+00       0.00000000e+00       0.00000000e+00
      3.18000000e-01       3.14465409e+00       9.88884933e+00       0.00000000e+00       0.00000000e+00       0.00000000e+00       0.00000000e+00
      3.18500000e-01       3.13971743e+00       9.85782551e+00       0.00000000e+00       0.00000000e+00       0.00000000e+00       0.00000000e+00
      3.19000000e-01       3.13479624e+00       9.82694746e+00       0.00000000e+00       0.00000000e+00       0.00000000e+00       0.00000000e+00
      3.19500000e-01       3.12989045e+00       9.79621425e+00       0.00000000e+00       0.00000000e+00       0.00000000e+00       0.00000000e+00
      3.20000000e-01       3.12500000e+00       9.76562500e+00       0.00000000e+00       0.00000000e+00       0.00000000e+00       0.00000000e+00
      3.20500000e-01       3.12012480e+00       9.73517880e+00       0.00000000e+00       0.00000000e+00       0.00000000e+00       0.00000000e+00
      3.21000000e-01       3.11526480e+00       9.70487476e+00       0.00000000e+00       0.00000000e+00       0.00000000e+00       0.00000000e+00
      3.21500000e-01       3.11041991e+00       9.67471200e+00       0.00000000e+00       0.00000000e+00       0.00000000e+00       0.00000000e+00
      3.22000000e-01       3.10559006e+00       9.64468963e+00       0.00000000e+00       0.00000000e+00       0.00000000e+00       0.00000000e+00
      3.22500000e-01       3.10077519e+00       9.61480680e+00       0.00000000e+00       0.00000000e+00       0.00000000e+00       0.00000000e+00
      3.23000000e-01       3.09597523e+00       9.58506264e+00       0.00000000e+00       0.00000000e+00       0.00000000e+00       0.00000000e+00
      3.23500000e-01       3.09119011e+00       9.55545628e+00       0.00000000e+00       0.00000000e+00       0.00000000e+00       0.00000000e+00
      3.24000000e-01       3.08641975e+00       9.52598689e+00       0.00000000e+00       0.00000000e+00       0.00000000e+00       0.00000000e+00
      3.24500000e-01       3.08166410e+00       9.49665362e+00       0.00000000e+00       0.00000000e+00       0.00000000e+00       0.00000000e+00
      3.25000000e-01       3.07692308e+00       9.46745562e+00       0.00000000e+00       0.00000000e+00       0.00000000e+00       0.00000000e+00
      3.25500000e-01       3.07219662e+00       9.43839208e+00       0.00000000e+00       0.00000000e+00       0.00000000e+00       0.00000000e+00
      3.26000000e-01       3.06748466e+00       9.40946216e+00       0.00000000e+00       0.00000000e+00       0.00000000e+00       0.00000000e+00
      3.26500000e-01       3.06278714e+00       9.38066504e+00       0.00000000e+00       0.00000000e+00       0.00000000e+00       0.00000000e+00
      3.27000000e-01       3.05810398e+00       9.35199993e+00       0.00000000e+00       0.00000000e+00       0.00000000e+00       0.00000000e+00
      3.27500000e-01       3.05343511e+00       9.32346600e+00       0.00000000e+00       0.00000000e+00       0.00000000e+00       0.00000000e+00
      3.28000000e-01       3.04878049e+00       9.29506246e+00       0.00000000e+00       0.00000000e+00       0.00000000e+00       0.00000000e+00
      3.28500000e-01       3.04414003e+00       9.26678852e+00       0.00000000e+00       0.00000000e+00       0.00000000e+00       0.00000000e+00
      3.29000000e-01       3.03951368e+00       9.23864340e+00       0.00000000e+00       0.00000000e+00       0.00000000e+00       0.00000000e+00
      3.29500000e-01       3.03490137e+00       9.21062630e+00       0.00000000e+00       0.00000000e+00       0.00000000e+00       0.00000000e+00
      3.30000000e-01       3.03030303e+00       9.18273646e+00       0.00000000e+00       0.00000000e+00       0.00000000e+00       0.00000000e+00
      3.30500000e-01       3.02571861e+00       9.15497310e+00       0.00000000e+00       0.00000000e+00       0.00000000e+00       0.00000000e+00
      3.31000000e-01       3.02114804e+00       9.12733546e+00       0.00000000e+00       0.00000000e+00       0.00000000e+00       0.00000000e+00
      3.31500000e-01       3.01659125e+00       9.09982278e+00       0.00000000e+00       0.00000000e+00       0.00000000e+00       0.00000000e+00
      3.32000000e-01       3.01204819e+00       9.07243432e+00       0.00000000e+00       0.00000000e+00       0.00000000e+00       0.00000000e+00
      3.32500000e-01       3.00751880e+00       9.04516931e+00       0.00000000e+00       0.00000000e+00       0.00000000e+00       0.00000000e+00
      3.33000000e-01       3.00300300e+00       9.01802704e+00       0.00000000e+00       0.00000000e+00       0.00000000e+00       0.00000000e+00
      3.33500000e-01       2.99850075e+00       8.99100675e+00       0.00000000e+00       0.00000000e+00       0.00000000e+00       0.00000000e+00
      3.34000000e-01       2.99401198e+00       8.96410771e+00       0.00000000e+00       0.00000000e+00       0.00000000e+00       0.00000000e+00
      3.34500000e-01       2.98953662e+00       8.93732921e+00       0.00000000e+00       0.00000000e+00       0.00000000e+00       0.00000000e+00
      3.35000000e-01       2.98507463e+00       8.91067053e+00       0.00000000e+00       0.00000000e+00       0.00000000e+00       0.00000000e+00
      3.35500000e-01       2.98062593e+00       8.88413094e+00       0.00000000e+00       0.00000000e+00       0.00000000e+00       0.00000000e+00
      3.36000000e-01       2.97619048e+00       8.85770975e+00       0.00000000e+00       0.00000000e+00       0.00000000e+00       0.00000000e+00
      3.36500000e-01       2.97176820e+00       8.83140625e+00       0.00000000e+00       0.00000000e+00       0.00000000e+00       0.00000000e+00
      3.37000000e-01       2.96735905e+00       8.80521973e+00       0.00000000e+00       0.00000000e+00       0.00000000e+00       0.00000000e+00
      3.37500000e-01       2.96296296e+00       8.77914952e+00       0.00000000e+00       0.00000000e+00       0.00000000e+00       0.00000000e+00
      3.38000000e-01       2.95857988e+00       8.75319492e+00       0.00000000e+00       0.00000000e+00       0.00000000e+00       0.00000000e+00
      3.38500000e-01       2.95420975e+00       8.72735524e+00       0.00000000e+00       0.00000000e+00       0.00000000e+00       0.00000000e+00
      3.39000000e-01       2.94985251e+00       8.70162982e+00       0.00000000e+00       0.00000000e+00       0.00000000e+00       0.00000000e+00
      3.39500000e-01       2.94550810e+00       8.67601797e+00       0.00000000e+00       0.00000000e+00       0.00000000e+00       0.00000000e+00
      3.40000000e-01       2.94117647e+00       8.65051903e+00       0.00000000e+00       0.00000000e+00       0.00000000e+00       0.00000000e+00
      3.40500000e-01       2.93685756e+00       8.62513234e+00       0.00000000e+00       0.00000000e+00       0.00000000e+00       0.00000000e+00
      3.41000000e-01       2.93255132e+00       8.59985724e+00       0.00000000e+00       0.00000000e+00       0.00000000e+00       0.00000000e+00
      3.41500000e-01       2.92825769e+00       8.57469308e+00       0.00000000e+00       0.00000000e+00       0.00000000e+00       0.00000000e+00
      3.42000000e-01       2.92397661e+00       8.54963921e+00       0.00000000e+00       0.00000000e+00       0.00000000e+00       0.00000000e+00
      3.42500000e-01       2.91970803e+00       8.52469498e+00       0.00000000e+00       0.00000000e+00       0.00000000e+00       0.00000000e+00
      3.43000000e-01       2.91545190e+00       8.49985975e+00       0.00000000e+00       0.00000000e+00       0.00000000e+00       0.00000000e+00
      3.43500000e-01       2.91120815e+00       8.47513290e+00       0.00000000e+00       0.00000000e+00       0.00000000e+00       0.00000000e+00
      3.44000000e-01       2.90697674e+00       8.45051379e+00       0.00000000e+00       0.00000000e+00       0.00000000e+00       0.00000000e+00
      3.44500000e-01       2.90275762e+00       8.42600180e+00       0.00000000e+00       0.00000000e+00       0.00000000e+00       0.00000000e+00
      3.45000000e-01       2.89855072e+00       8.40159630e+00       0.00000000e+00       0.00000000e+00       0.00000000e+00       0.00000000e+00
      3.45500000e-01       2.89435601e+00       8.37729669e+00       0.00000000e+00       0.00000000e+00       0.00000000e+00       0.00000000e+00
      3.46000000e-01       2.89017341e+00       8.35310234e+00       0.00000000e+00       0.00000000e+00       0.00000000e+00       0.00000000e+00
      3.46500000e-01       2.88600289e+00       8.32901266e+00       0.00000000e+00       0.00000000e+00       0.00000000e+00       0.00000000e+00
      3.47000000e-01       2.88184438e+00       8.30502703e+00       0.00000000e+00       0.00000000e+00       0.00000000e+00       0.00000000e+00
      3.47500000e-01       2.87769784e+00       8.28114487e+00       0.00000000e+00       0.00000000e+00       0.00000000e+00       0.00000000e+00
      3.48000000e-01       2.87356322e+00       8.25736557e+00       0.00000000e+00       0.00000000e+00       0.00000000e+00       0.00000000e+00
      3.48500000e-01       2.86944046e+00       8.23368855e+00       0.00000000e+00       0.00000000e+00       0.00000000e+00       0.00000000e+00
      3.49000000e-01       2.86532951e+00       8.21011322e+00       0.00000000e+00       0.00000000e+00       0.00000000e+00       0.00000000e+00
      3.49500000e-01       2.86123033e+00       8.18663900e+00       0.00000000e+00       0.00000000e+00       0.00000000e+00       0.00000000e+00
      3.50000000e-01       2.85714286e+00       8.16326531e+00       0.00000000e+00       0.00000000e+00       0.00000000e+00       0.00000000e+00
      3.50500000e-01       2.85306705e+00       8.13999158e+00       0.00000000e+00       0.00000000e+00       0.00000000e+00       0.00000000e+00
      3.51000000e-01       2.84900285e+00       8.11681723e+00       0.00000000e+00       0.00000000e+00       0.00000000e+00       0.00000000e+00
      3.51500000e-01       2.84495021e+00       8.09374172e+00       0.00000000e+00       0.00000000e+00       0.00000000e+00       0.00000000e+00
      3.52000000e-01       2.84090909e+00       8.07076446e+00       0.00000000e+00       0.00000000e+00       0.00000000e+00       0.00000000e+00
      3.52500000e-01       2.83687943e+00       8.04788492e+00       0.00000000e+00       0.00000000e+00       0.00000000e+00       0.00000000e+00
      3.53000000e-01       2.83286119e+00       8.02510252e+00       0.00000000e+00       0.00000000e+00       0.00000000e+00       0.00000000e+00
      3.53500000e-01       2.82885431e+00       8.00241673e+00       0.00000000e+00       0.00000000e+00       0.00000000e+00       0.00000000e+00
      3.54000000e-01       2.82485876e+00       7.97982700e+00       0.00000000e+00       0.00000000e+00       0.00000000e+00       0.00000000e+00
      3.54500000e-01       2.82087447e+00       7.95733278e+00       0.00000000e+00       0.00000000e+00       0.00000000e+00       0.00000000e+00
      3.55000000e-01       2.81690141e+00       7.93493354e+00       0.00000000e+00       0.00000000e+00       0.00000000e+00       0.00000000e+00
      3.55500000e-01       2.81293952e+00       7.91262875e+00       0.00000000e+00       0.00000000e+00       0.00000000e+00       0.00000000e+00
      3.56000000e-01       2.80898876e+00       7.89041788e+00       0.00000000e+00       0.00000000e+00       0.00000000e+00       0.00000000e+00
      3.56500000e-01       2.80504909e+00       7.86830039e+00       0.00000000e+00       0.00000000e+00       0.00000000e+00       0.00000000e+00
      3.57000000e-01       2.80112045e+00       7.84627577e+00       0.00000000e+00       0.00000000e+00       0.00000000e+00       0.00000000e+00
      3.57500000e-01       2.79720280e+00       7.82434349e+00       0.00000000e+00       0.00000000e+00       0.00000000e+00       0.00000000e+00
      3.58000000e-01       2.79329609e+00       7.80250304e+00       0.00000000e+00       0.00000000e+00       0.00000000e+00       0.00000000e+00
      3.58500000e-01       2.78940028e+00       7.78075392e+00       0.00000000e+00       0.00000000e+00       0.00000000e+00       0.00000000e+00
      3.59000000e-01       2.78551532e+00       7.75909560e+00       0.00000000e+00       0.00000000e+00       0.00000000e+00       0.00000000e+00
      3.59500000e-01       2.78164117e+00       7.73752759e+00       0.00000000e+00       0.00000000e+00       0.00000000e+00       0.00000000e+00
      3.60000000e-01       2.77777778e+00       7.71604938e+00       0.00000000e+00       0.00000000e+00       0.00000000e+00       0.00000000e+00
      3.60500000e-01       2.77392510e+00       7.69466048e+00       0.00000000e+00       0.00000000e+00       0.00000000e+00       0.00000000e+00
      3.61000000e-01       2.77008310e+00       7.67336039e+00       0.00000000e+00       0.00000000e+00       0.00000000e+00       0.00000000e+00
      3.61500000e-01       2.76625173e+00       7.65214863e+00       0.00000000e+00       0.00000000e+00       0.00000000e+00       0.00000000e+00
      3.62000000e-01       2.76243094e+00       7.63102469e+00       0.00000000e+00       0.00000000e+00       0.00000000e+00       0.00000000e+00
      3.62500000e-01       2.75862069e+00       7.60998811e+00       0.00000000e+00       0.00000000e+00       0.00000000e+00       0.00000000e+00
      3.63000000e-01       2.75482094e+00       7.58903839e+00       0.00000000e+00       0.00000000e+00       0.00000000e+00       0.00000000e+00
      3.63500000e-01       2.75103164e+00       7.56817507e+00       0.00000000e+00       0.00000000e+00       0.00000000e+00       0.00000000e+00
      3.64000000e-01       2.74725275e+00       7.54739766e+00       0.00000000e+00       0.00000000e+00       0.00000000e+00       0.00000000e+00
      3.64500000e-01       2.74348422e+00       7.52670569e+00       0.00000000e+00       0.00000000e+00       0.00000000e+00       0.00000000e+00
      3.65000000e-01       2.73972603e+00       7.50609871e+00       0.00000000e+00       0.00000000e+00       0.00000000e+00       0.00000000e+00
      3.65500000e-01       2.73597811e+00       7.48557623e+00       0.00000000e+00       0.00000000e+00       0.00000000e+00       0.00000000e+00
      3.66000000e-01       2.73224044e+00       7.46513781e+00       0.00000000e+00       0.00000000e+00       0.00000000e+00       0.00000000e+00
      3.66500000e-01       2.72851296e+00       7.44478298e+00       0.00000000e+00       0.00000000e+00       0.00000000e+00       0.00000000e+00
      3.67000000e-01       2.72479564e+00       7.42451128e+00       0.00000000e+00       0.00000000e+00       0.00000000e+00       0.00000000e+00
      3.67500000e-01       2.72108844e+00       7.40432227e+00       0.00000000e+00       0.00000000e+00       0.00000000e+00       0.00000000e+00
      3.68000000e-01       2.71739130e+00       7.38421550e+00       0.00000000e+00       0.00000000e+00       0.00000000e+00       0.00000000e+00
      3.68500000e-01       2.71370421e+00       7.36419052e+00       0.00000000e+00       0.00000000e+00       0.00000000e+00       0.00000000e+00
      3.69000000e-01       2.71002710e+00       7.34424688e+00       0.00000000e+00       0.00000000e+00       0.00000000e+00       0.00000000e+00
      3.69500000e-01       2.70635995e+00       7.32438416e+00       0.00000000e+00       0.00000000e+00       0.00000000e+00       0.00000000e+00
      3.70000000e-01       2.70270270e+00       7.30460190e+00       0.00000000e+00       0.00000000e+00       0.00000000e+00       0.00000000e+00
      3.70500000e-01       2.69905533e+00       7.28489968e+00       0.00000000e+00       0.00000000e+00       0.00000000e+00       0.00000000e+00
      3.71000000e-01       2.69541779e+00       7.26527706e+00       0.00000000e+00       0.00000000e+00       0.00000000e+00       0.00000000e+00
      3.71500000e-01       2.69179004e+00       7.24573362e+00       0.00000000e+00       0.00000000e+00       0.00000000e+00       0.00000000e+00
      3.72000000e-01       2.68817204e+00       7.22626893e+00       0.00000000e+00       0.00000000e+00       0.00000000e+00       0.00000000e+00
      3.72500000e-01       2.68456376e+00       7.20688257e+00       0.00000000e+00       0.00000000e+00       0.00000000e+00       0.00000000e+00
      3.73000000e-01       2.68096515e+00       7.18757412e+00       0.00000000e+00       0.00000000e+00       0.00000000e+00       0.00000000e+00
      3.73500000e-01       2.67737617e+00       7.16834316e+00       0.00000000e+00       0.00000000e+00       0.00000000e+00       0.00000000e+00
      3.74000000e-01       2.67379679e+00       7.14918928e+00       0.00000000e+00       0.00000000e+00       0.00000000e+00       0.00000000e+00
      3.74500000e-01       2.67022697e+00       7.13011207e+00       0.00000000e+00       0.00000000e+00       0.00000000e+00       0.00000000e+00
      3.75000000e-01       2.66666667e+00       7.11111111e+00       0.00000000e+00       0.00000000e+00       0.00000000e+00       0.00000000e+00
      3.75500000e-01       2.66311585e+00       7.09218601e+00       0.00000000e+00       0.00000000e+00       0.00000000e+00       0.00000000e+00
      3.76000000e-01       2.65957447e+00       7.07333635e+00       0.00000000e+00       0.00000000e+00       0.00000000e+00       0.00000000e+00
      3.76500000e-01       2.65604250e+00       7.05456174e+00       0.00000000e+00       0.00000000e+00       0.00000000e+00       0.00000000e+00
      3.77000000e-01       2.65251989e+00       7.03586179e+00       0.00000000e+00       0.00000000e+00       0.00000000e+00       0.00000000e+00
      3.77500000e-01       2.64900662e+00       7.01723609e+00       0.00000000e+00       0.00000000e+00       0.00000000e+00       0.00000000e+00
      3.78000000e-01       2.64550265e+00       6.99868425e+00       0.00000000e+00       0.00000000e+00       0.00000000e+00       0.00000000e+00
      3.78500000e-01       2.64200793e+00       6.98020588e+00       0.00000000e+00       0.00000000e+00       0.00000000e+00       0.00000000e+00
      3.79000000e-01       2.63852243e+00       6.96180060e+00       0.00000000e+00       0.00000000e+00       0.00000000e+00       0.00000000e+00
      3.79500000e-01       2.63504611e+00       6.94346802e+00       0.00000000e+00       0.00000000e+00       0.00000000e+00       0.00000000e+00
      3.80000000e-01       2.63157895e+00       6.92520776e+00       0.00000000e+00       0.00000000e+00       0.00000000e+00       0.00000000e+00
      3.80500000e-01       2.62812089e+00       6.90701943e+00       0.00000000e+00       0.00000000e+00       0.00000000e+00       0.00000000e+00
      3.81000000e-01       2.62467192e+00       6.88890267e+00       0.00000000e+00       0.00000000e+00       0.00000000e+00       0.00000000e+00
      3.81500000e-01       2.62123198e+00       6.87085709e+00       0.00000000e+00       0.00000000e+00       0.00000000e+00       0.00000000e+00
      3.82000000e-01       2.61780105e+00       6.85288232e+00       0.00000000e+00       0.00000000e+00       0.00000000e+00       0.00000000e+00
      3.82500000e-01       2.61437908e+00       6.83497800e+00       0.00000000e+00       0.00000000e+00       0.00000000e+00       0.00000000e+00
      3.83000000e-01       2.61096606e+00       6.81714375e+00       0.00000000e+00       0.00000000e+00       0.00000000e+00       0.00000000e+00
      3.83500000e-01       2.60756193e+00       6.79937922e+00       0.00000000e+00       0.00000000e+00       0.00000000e+00       0.00000000e+00
      3.84000000e-01       2.60416667e+00       6.78168403e+00       0.00000000e+00       0.00000000e+00       0.00000000e+00       0.00000000e+00
      3.84500000e-01       2.60078023e+00       6.76405783e+00       0.00000000e+00       0.00000000e+00       0.00000000e+00       0.00000000e+00
      3.85000000e-01       2.59740260e+00       6.74650025e+00       0.00000000e+00       0.00000000e+00       0.00000000e+00       0.00000000e+00
      3.85500000e-01       2.59403372e+00       6.72901095e+00       0.00000000e+00       0.00000000e+00       0.00000000e+00       0.00000000e+00
      3.86000000e-01       2.59067358e+00       6.71158957e+00       0.00000000e+00       0.00000000e+00       0.00000000e+00       0.00000000e+00
      3.86500000e-01       2.58732212e+00       6.69423576e+00       0.00000000e+00       0.00000000e+00       0.00000000e+00       0.00000000e+00
      3.87000000e-01       2.58397933e+00       6.67694917e+00       0.00000000e+00       0.00000000e+00       0.00000000e+00       0.00000000e+00
      3.87500000e-01       2.58064516e+00       6.65972945e+00       0.00000000e+00       0.00000000e+00       0.00000000e+00       0.00000000e+00
      3.88000000e-01       2.57731959e+00       6.64257626e+00       0.00000000e+00       0.00000000e+00       0.00000000e+00       0.00000000e+00
      3.88500000e-01       2.57400257e+00       6.62548925e+00       0.00000000e+00       0.00000000e+00       0.00000000e+00       0.00000000e+00
      3.89000000e-01       2.57069409e+00       6.60846809e+00       0.00000000e+00       0.00000000e+00       0.00000000e+00       0.00000000e+00
      3.89500000e-01       2.56739409e+00       6.59151244e+00       0.00000000e+00       0.00000000e+00       0.00000000e+00       0.00000000e+00
      3.90000000e-01       2.56410256e+00       6.57462196e+00       0.00000000e+00       0.00000000e+00       0.00000000e+00       0.00000000e+00
      3.90500000e-01       2.56081946e+00       6.55779632e+00       0.00000000e+00       0.00000000e+00       0.00000000e+00       0.00000000e+00
      3.91000000e-01       2.55754476e+00       6.54103518e+00       0.00000000e+00       0.00000000e+00       0.00000000e+00       0.00000000e+00
      3.91500000e-01       2.55427842e+00       6.52433823e+00       0.00000000e+00       0.00000000e+00       0.00000000e+00       0.00000000e+00
      3.92000000e-01       2.55102041e+00       6.50770512e+00       0.00000000e+00       0.00000000e+00       0.00000000e+00       0.00000000e+00
      3.92500000e-01       2.54777070e+00       6.49113554e+00       0.00000000e+00       0.00000000e+00       0.00000000e+00       0.00000000e+00
      3.93000000e-01       2.54452926e+00       6.47462917e+00       0.00000000e+00       0.00000000e+00       0.00000000e+00       0.00000000e+00
      3.93500000e-01       2.54129606e+00       6.45818567e+00       0.00000000e+00       0.00000000e+00       0.00000000e+00       0.00000000e+00
      3.94000000e-01       2.53807107e+00       6.44180474e+00       0.00000000e+00       0.00000000e+00       0.00000000e+00       0.00000000e+00
      3.94500000e-01       2.53485425e+00       6.42548605e+00       0.00000000e+00       0.00000000e+00       0.00000000e+00       0.00000000e+00
      3.95000000e-01       2.53164557e+00       6.40922929e+00       0.00000000e+00       0.00000000e+00       0.00000000e+00       0.00000000e+00
      3.95500000e-01       2.52844501e+00       6.39303415e+00       0.00000000e+00       0.00000000e+00       0.00000000e+00       0.00000000e+00
      3.96000000e-01       2.52525253e+00       6.37690032e+00       0.00000000e+00       0.00000000e+00       0.00000000e+00       0.00000000e+00
      3.96500000e-01       2.52206810e+00       6.36082748e+00       0.00000000e+00       0.00000000e+00       0.00000000e+00       0.00000000e+00
      3.97000000e-01       2.51889169e+00       6.34481533e+00       0.00000000e+00       0.00000000e+00       0.00000000e+00       0.00000000e+00
      3.97500000e-01       2.51572327e+00       6.32886357e+00       0.00000000e+00       0.00000000e+00       0.00000000e+00       0.00000000e+00
      3.98000000e-01       2.51256281e+00       6.31297189e+00       0.00000000e+00       0.00000000e+00       0.00000000e+00       0.00000000e+00
      3.98500000e-01       2.50941029e+00       6.29714000e+00       0.00000000e+00       0.00000000e+00       0.00000000e+00       0.00000000e+00
      3.99000000e-01       2.50626566e+00       6.28136758e+00       0.00000000e+00       0.00000000e+00       0.00000000e+00       0.00000000e+00
      3.99500000e-01       2.50312891e+00       6.26565435e+00       0.00000000e+00       0.00000000e+00       0.00000000e+00       0.00000000e+00
      4.00000000e-01       2.50000000e+00       6.25000000e+00       0.00000000e+00       0.00000000e+00       0.00000000e+00       0.00000000e+00
      4.00500000e-01       2.49687890e+00       6.23440425e+00       0.00000000e+00       0.00000000e+00       0.00000000e+00       0.00000000e+00
      4.01000000e-01       2.49376559e+00       6.21886680e+00       0.00000000e+00       0.00000000e+00       0.00000000e+00       0.00000000e+00
      4.01500000e-01       2.49066002e+00       6.20338736e+00       0.00000000e+00       0.00000000e+00       0.00000000e+00       0.00000000e+00
      4.02000000e-01       2.48756219e+00       6.18796564e+00       0.00000000e+00       0.00000000e+00       0.00000000e+00       0.00000000e+00
      4.02500000e-01       2.48447205e+00       6.17260137e+00       0.00000000e+00       0.00000000e+00       0.00000000e+00       0.00000000e+00
      4.03000000e-01       2.48138958e+00       6.15729424e+00       0.00000000e+00       0.00000000e+00       0.00000000e+00       0.00000000e+00
      4.03500000e-01       2.47831475e+00       6.14204398e+00       0.00000000e+00       0.00000000e+00       0.00000000e+00       0.00000000e+00
      4.04000000e-01       2.47524752e+00       6.12685031e+00       0.00000000e+00       0.00000000e+00       0.00000000e+00       0.00000000e+00
      4.04500000e-01       2.47218789e+00       6.11171295e+00       0.00000000e+00       0.00000000e+00       0.00000000e+00       0.00000000e+00
      4.05000000e-01       2.46913580e+00       6.09663161e+00       0.00000000e+00       0.00000000e+00       0.00000000e+00       0.00000000e+00
      4.05500000e-01       2.46609125e+00       6.08160603e+00       0.00000000e+00       0.00000000e+00       0.00000000e+00       0.00000000e+00
      4.06000000e-01       2.46305419e+00       6.06663593e+00       0.00000000e+00       0.00000000e+00       0.00000000e+00       0.00000000e+00
      4.06500000e-01       2.46002460e+00       6.05172103e+00       0.00000000e+00       0.00000000e+00       0.00000000e+00       0.00000000e+00
      4.07000000e-01       2.45700246e+00       6.03686107e+00       0.00000000e+00       0.00000000e+00       0.00000000e+00       0.00000000e+00
      4.07500000e-01       2.45398773e+00       6.02205578e+00       0.00000000e+00       0.00000000e+00       0.00000000e+00       0.00000000e+00
      4.08000000e-01       2.45098039e+00       6.00730488e+00       0.00000000e+00       0.00000000e+00       0.00000000e+00       0.00000000e+00
      4.08500000e-01       2.44798042e+00       5.99260812e+00       0.00000000e+00       0.00000000e+00       0.00000000e+00       0.00000000e+00
      4.09000000e-01       2.44498778e+00       5.97796522e+00       0.00000000e+00       0.00000000e+00       0.00000000e+00       0.00000000e+00
      4.09500000e-01       2.44200244e+00       5.96337593e+00       0.00000000e+00       0.00000000e+00       0.00000000e+00       0.00000000e+00
      4.10000000e-01       2.43902439e+00       5.94883998e+00       0.00000000e+00       0.00000000e+00       0.00000000e+00       0.00000000e+00
      4.10500000e-01       2.43605359e+00       5.93435711e+00       0.00000000e+00       0.00000000e+00       0.00000000e+00       0.00000000e+00
      4.11000000e-01       2.43309002e+00       5.91992707e+00       0.00000000e+00       0.00000000e+00       0.00000000e+00       0.00000000e+00
      4.11500000e-01       2.43013366e+00       5.90554959e+00       0.00000000e+00       0.00000000e+00       0.00000000e+00       0.00000000e+00
      4.12000000e-01       2.42718447e+00       5.89122443e+00       0.00000000e+00       0.00000000e+00       0.00000000e+00       0.00000000e+00
      4.12500000e-01       2.42424242e+00       5.87695133e+00       0.00000000e+00       0.00000000e+00       0.00000000e+00       0.00000000e+00
      4.13000000e-01       2.42130751e+00       5.86273004e+00       0.00000000e+00       0.00000000e+00       0.00000000e+00       0.00000000e+00
      4.13500000e-01       2.41837969e+00       5.84856030e+00       0.00000000e+00       0.00000000e+00       0.00000000e+00       0.00000000e+00
      4.14000000e-01       2.41545894e+00       5.83444188e+00       0.00000000e+00       0.00000000e+00       0.00000000e+00       0.00000000e+00
      4.14500000e-01       2.41254524e+00       5.82037451e+00       0.00000000e+00       0.00000000e+00       0.00000000e+00       0.00000000e+00
      4.15000000e-01       2.40963855e+00       5.80635796e+00       0.00000000e+00       0.00000000e+00       0.00000000e+00       0.00000000e+00
      4.15500000e-01       2.40673887e+00       5.79239198e+00       0.00000000e+00       0.00000000e+00       0.00000000e+00       0.00000000e+00
      4.16000000e-01       2.40384615e+00       5.77847633e+00       0.00000000e+00       0.00000000e+00       0.00000000e+00       0.00000000e+00
      4.16500000e-01       2.40096038e+00       5.76461077e+00       0.00000000e+00       0.00000000e+00       0.00000000e+00       0.00000000e+00
      4.17000000e-01       2.39808153e+00       5.75079505e+00       0.00000000e+00       0.00000000e+00       0.00000000e+00       0.00000000e+00
      4.17500000e-01       2.39520958e+00       5.73702894e+00       0.00000000e+00       0.00000000e+00       0.00000000e+00       0.00000000e+00
      4.18000000e-01       2.39234450e+00       5.72331220e+00       0.00000000e+00       0.00000000e+00       0.00000000e+00       0.00000000e+00
      4.18500000e-01       2.38948626e+00       5.70964459e+00       0.00000000e+00       0.00000000e+00       0.00000000e+00       0.00000000e+00
      4.19000000e-01       2.38663484e+00       5.69602588e+00       0.00000000e+00       0.00000000e+00       0.00000000e+00       0.00000000e+00
      4.19500000e-01       2.38379023e+00       5.68245584e+00       0.00000000e+00       0.00000000e+00       0.00000000e+00       0.00000000e+00
      4.20000000e-01       2.38095238e+00       5.66893424e+00       0.00000000e+00       0.00000000e+00       0.00000000e+00       0.00000000e+00
      4.20500000e-01       2.37812128e+00       5.65546084e+00       0.00000000e+00       0.00000000e+00       0.00000000e+00       0.00000000e+00
      4.21000000e-01       2.37529691e+00       5.64203542e+00       0.00000000e+00       0.00000000e+00       0.00000000e+00       0.00000000e+00
      4.21500000e-01       2.37247924e+00       5.62865775e+00       0.00000000e+00       0.00000000e+00       0.00000000e+00       0.00000000e+00
      4.22000000e-01       2.36966825e+00       5.61532760e+00       0.00000000e+00       0.00000000e+00       0.00000000e+00       0.00000000e+00
      4.22500000e-01       2.36686391e+00       5.60204475e+00       0.00000000e+00       0.00000000e+00       0.00000000e+00       0.00000000e+00
      4.23000000e-01       2.36406619e+00       5.58880897e+00       0.00000000e+00       0.00000000e+00       0.00000000e+00       0.00000000e+00
      4.23500000e-01       2.36127509e+00       5.57562004e+00       0.00000000e+00       0.00000000e+00       0.00000000e+00       0.00000000e+00
      4.24000000e-01       2.35849057e+00       5.56247775e+00       0.00000000e+00       0.00000000e+00       0.00000000e+00       0.00000000e+00
      4.24500000e-01       2.35571260e+00       5.54938187e+00       0.00000000e+00       0.00000000e+00       0.00000000e+00       0.00000000e+00
      4.25000000e-01       2.35294118e+00       5.53633218e+00       0.00000000e+00       0.00000000e+00       0.00000000e+00       0.00000000e+00
      4.25500000e-01       2.35017626e+00       5.52332847e+00       0.00000000e+00       0.00000000e+00       0.00000000e+00       0.00000000e+00
      4.26000000e-01       2.34741784e+00       5.51037052e+00       0.00000000e+00       0.00000000e+00       0.00000000e+00       0.00000000e+00
      4.26500000e-01       2.34466589e+00       5.49745811e+00       0.00000000e+00       0.00000000e+00       0.00000000e+00       0.00000000e+00
      4.27000000e-01       2.34192037e+00       5.48459104e+00       0.00000000e+00       0.00000000e+00       0.00000000e+00       0.00000000e+00
      4.27500000e-01       2.33918129e+00       5.47176909e+00       0.00000000e+00       0.00000000e+00       0.00000000e+00       0.00000000e+00
      4.28000000e-01       2.33644860e+00       5.45899205e+00       0.00000000e+00       0.00000000e+00       0.00000000e+00       0.00000000e+00
      4.28500000e-01       2.33372229e+00       5.44625971e+00       0.00000000e+00       0.00000000e+00       0.00000000e+00       0.00000000e+00
      4.29000000e-01       2.33100233e+00       5.43357187e+00       0.00000000e+00       0.00000000e+00       0.00000000e+00       0.00000000e+00
      4.29500000e-01       2.32828871e+00       5.42092831e+00       0.00000000e+00       0.00000000e+00       0.00000000e+00       0.00000000e+00
      4.30000000e-01       2.32558140e+00       5.40832883e+00       0.00000000e+00       0.00000000e+00       0.00000000e+00       0.00000000e+00
      4.30500000e-01       2.32288037e+00       5.39577322e+00       0.00000000e+00       0.00000000e+00       0.00000000e+00       0.00000000e+00
      4.31000000e-01       2.32018561e+00       5.38326129e+00       0.00000000e+00       0.00000000e+00       0.00000000e+00       0.00000000e+00
      4.31500000e-01       2.31749710e+00       5.37079282e+00       0.00000000e+00       0.00000000e+00       0.00000000e+00       0.00000000e+00
      4.32000000e-01       2.31481481e+00       5.35836763e+00       0.00000000e+00       0.00000000e+00       0.00000000e+00       0.00000000e+00
      4.32500000e-01       2.31213873e+00       5.34598550e+00       0.00000000e+00       0.00000000e+00       0.00000000e+00       0.00000000e+00
      4.33000000e-01       2.30946882e+00       5.33364624e+00       0.00000000e+00       0.00000000e+00       0.00000000e+00       0.00000000e+00
      4.33500000e-01       2.30680507e+00       5.32134965e+00       0.00000000e+00       0.00000000e+00       0.00000000e+00       0.00000000e+00
      4.34000000e-01       2.30414747e+00       5.30909554e+00       0.00000000e+00       0.00000000e+00       0.00000000e+00       0.00000000e+00
      4.34500000e-01       2.30149597e+00       5.29688371e+00       0.00000000e+00       0.00000000e+00       0.00000000e+00       0.00000000e+00
      4.35000000e-01       2.29885057e+00       5.28471396e+00       0.00000000e+00       0.00000000e+00       0.00000000e+00       0.00000000e+00
      4.35500000e-01       2.29621125e+00       5.27258611e+00       0.00000000e+00       0.00000000e+00       0.00000000e+00       0.00000000e+00
      4.36000000e-01       2.29357798e+00       5.26049996e+00       0.00000000e+00       0.00000000e+00       0.00000000e+00       0.00000000e+00
      4.36500000e-01       2.29095074e+00       5.24845531e+00       0.00000000e+00       0.00000000e+00       0.00000000e+00       0.00000000e+00
      4.37000000e-01       2.28832952e+00       5.23645199e+00       0.00000000e+00       0.00000000e+00       0.00000000e+00       0.00000000e+00
      4.37500000e-01       2.28571429e+00       5.22448980e+00       0.00000000e+00       0.00000000e+00       0.00000000e+00       0.00000000e+00
      4.38000000e-01       2.28310502e+00       5.21256855e+00       0.00000000e+00       0.00000000e+00       0.00000000e+00       0.00000000e+00
      4.38500000e-01       2.28050171e+00       5.20068805e+00       0.00000000e+00       0.00000000e+00       0.00000000e+00       0.00000000e+00
      4.39000000e-01       2.27790433e+00       5.18884813e+00       0.00000000e+00       0.00000000e+00       0.00000000e+00       0.00000000e+00
      4.39500000e-01       2.27531286e+00       5.17704859e+00       0.00000000e+00       0.00000000e+00       0.00000000e+00       0.00000000e+00
      4.40000000e-01       2.27272727e+00       5.16528926e+00       0.00000000e+00       0.00000000e+00       0.00000000e+00       0.00000000e+00
      4.40500000e-01       2.27014756e+00       5.15356994e+00       0.00000000e+00       0.00000000e+00       0.00000000e+00       0.00000000e+00
      4.41000000e-01       2.26757370e+00       5.14189047e+00       0.00000000e+00       0.00000000e+00       0.00000000e+00       0.00000000e+00
      4.41500000e-01       2.26500566e+00       5.13025065e+00       0.00000000e+00       0.00000000e+00       0.00000000e+00       0.00000000e+00
      4.42000000e-01       2.26244344e+00       5.11865031e+00       0.00000000e+00       0.00000000e+00       0.00000000e+00       0.00000000e+00
      4.42500000e-01       2.25988701e+00       5.10708928e+00       0.00000000e+00       0.00000000e+00       0.00000000e+00       0.00000000e+00
      4.43000000e-01       2.25733634e+00       5.09556737e+00       0.00000000e+00       0.00000000e+00       0.00000000e+00       0.00000000e+00
      4.43500000e-01       2.25479143e+00       5.08408440e+00       0.00000000e+00       0.00000000e+00       0.00000000e+00       0.00000000e+00
      4.44000000e-01       2.25225225e+00       5.07264021e+00       0.00000000e+00       0.00000000e+00       0.00000000e+00       0.00000000e+00
      4.44500000e-01       2.24971879e+00       5.06123461e+00       0.00000000e+00       0.00000000e+00       0.00000000e+00       0.00000000e+00
      4.45000000e-01       2.24719101e+00       5.04986744e+00       0.00000000e+00       0.00000000e+00       0.00000000e+00       0.00000000e+00
      4.45500000e-01       2.24466891e+00       5.03853852e+00       0.00000000e+00       0.00000000e+00       0.00000000e+00       0.00000000e+00
      4.46000000e-01       2.24215247e+00       5.02724768e+00       0.00000000e+00       0.00000000e+00       0.00000000e+00       0.00000000e+00
      4.46500000e-01       2.23964166e+00       5.01599475e+00       0.00000000e+00       0.00000000e+00       0.00000000e+00       0.00000000e+00
      4.47000000e-01       2.23713647e+00       5.00477956e+00       0.00000000e+00       0.00000000e+00       0.00000000e+00       0.00000000e+00
      4.47500000e-01       2.23463687e+00       4.99360195e+00       0.00000000e+00       0.00000000e+00       0.00000000e+00       0.00000000e+00
      4.48000000e-01       2.23214286e+00       4.98246173e+00       0.00000000e+00       0.00000000e+00       0.00000000e+00       0.00000000e+00
      4.48500000e-01       2.22965440e+00       4.97135876e+00       0.00000000e+00       0.00000000e+00       0.00000000e+00       0.00000000e+00
      4.49000000e-01       2.22717149e+00       4.96029286e+00       0.00000000e+00       0.00000000e+00       0.00000000e+00       0.00000000e+00
      4.49500000e-01       2.22469410e+00       4.94926386e+00       0.00000000e+00       0.00000000e+00       0.00000000e+00       0.00000000e+00
      4.50000000e-01       2.22222222e+00       4.93827160e+00       0.00000000e+00       0.00000000e+00       0.00000000e+00       0.00000000e+00
      4.50500000e-01       2.21975583e+00       4.92731593e+00       0.00000000e+00       0.00000000e+00       0.00000000e+00       0.00000000e+00
      4.51000000e-01       2.21729490e+00       4.91639667e+00       0.00000000e+00       0.00000000e+00       0.00000000e+00       0.00000000e+00
      4.51500000e-01       2.21483942e+00       4.90551367e+00       0.00000000e+00       0.00000000e+00       0.00000000e+00       0.00000000e+00
      4.52000000e-01       2.21238938e+00       4.89466677e+00       0.00000000e+00       0.00000000e+00       0.00000000e+00       0.00000000e+00
      4.52500000e-01       2.20994475e+00       4.88385580e+00       0.00000000e+00       0.00000000e+00       0.00000000e+00       0.00000000e+00
      4.53000000e-01       2.20750552e+00       4.87308062e+00       0.00000000e+00       0.00000000e+00       0.00000000e+00       0.00000000e+00
      4.53500000e-01       2.20507166e+00       4.86234105e+00       0.00000000e+00       0.00000000e+00       0.00000000e+00       0.00000000e+00
      4.54000000e-01       2.20264317e+00       4.85163694e+00       0.00000000e+00       0.00000000e+00       0.00000000e+00       0.00000000e+00
      4.54500000e-01       2.20022002e+00       4.84096815e+00       0.00000000e+00       0.00000000e+00       0.00000000e+00       0.00000000e+00
      4.55000000e-01       2.19780220e+00       4.83033450e+00       0.00000000e+00       0.00000000e+00       0.00000000e+00       0.00000000e+00
      4.55500000e-01       2.19538968e+00       4.81973585e+00       0.00000000e+00       0.00000000e+00       0.00000000e+00       0.00000000e+00
      4.56000000e-01       2.19298246e+00       4.80917205e+00       0.00000000e+00       0.00000000e+00       0.00000000e+00       0.00000000e+00
      4.56500000e-01       2.19058050e+00       4.79864294e+00       0.00000000e+00       0.00000000e+00       0.00000000e+00       0.00000000e+00
      4.57000000e-01       2.18818381e+00       4.78814838e+00       0.00000000e+00       0.00000000e+00       0.00000000e+00       0.00000000e+00
      4.57500000e-01       2.18579235e+00       4.77768820e+00       0.00000000e+00       0.00000000e+00       0.00000000e+00       0.00000000e+00
      4.58000000e-01       2.18340611e+00       4.76726226e+00       0.00000000e+00       0.00000000e+00       0.00000000e+00       0.00000000e+00
      4.58500000e-01       2.18102508e+00       4.75687041e+00       0.00000000e+00       0.00000000e+00       0.00000000e+00       0.00000000e+00
      4.59000000e-01       2.17864924e+00       4.74651250e+00       0.00000000e+00       0.00000000e+00       0.00000000e+00       0.00000000e+00
      4.59500000e-01       2.17627856e+00       4.73618839e+00       0.00000000e+00       0.00000000e+00       0.00000000e+00       0.00000000e+00
      4.60000000e-01       2.17391304e+00       4.72589792e+00       0.00000000e+00       0.00000000e+00       0.00000000e+00       0.00000000e+00
      4.60500000e-01       2.17155266e+00       4.71564096e+00       0.00000000e+00       0.00000000e+00       0.00000000e+00       0.00000000e+00
      4.61000000e-01       2.16919740e+00       4.70541735e+00       0.00000000e+00       0.00000000e+00       0.00000000e+00       0.00000000e+00
      4.61500000e-01       2.16684724e+00       4.69522695e+00       0.00000000e+00       0.00000000e+00       0.00000000e+00       0.00000000e+00
      4.62000000e-01       2.16450216e+00       4.68506962e+00       0.00000000e+00       0.00000000e+00       0.00000000e+00       0.00000000e+00
      4.62500000e-01       2.16216216e+00       4.67494522e+00       0.00000000e+00       0.00000000e+00       0.00000000e+00       0.00000000e+00
      4.63000000e-01       2.15982721e+00       4.66485359e+00       0.00000000e+00       0.00000000e+00       0.00000000e+00       0.00000000e+00
      4.63500000e-01       2.15749730e+00       4.65479461e+00       0.00000000e+00       0.00000000e+00       0.00000000e+00       0.00000000e+00
      4.64000000e-01       2.15517241e+00       4.64476813e+00       0.00000000e+00       0.00000000e+00       0.00000000e+00       0.00000000e+00
      4.64500000e-01       2.15285253e+00       4.63477401e+00       0.00000000e+00       0.00000000e+00       0.00000000e+00       0.00000000e+00
      4.65000000e-01       2.15053763e+00       4.62481212e+00       0.00000000e+00       0.00000000e+00       0.00000000e+00       0.00000000e+00
      4.65500000e-01       2.14822771e+00       4.61488230e+00       0.00000000e+00       0.00000000e+00       0.00000000e+00       0.00000000e+00
      4.66000000e-01       2.14592275e+00       4.60498444e+00       0.00000000e+00       0.00000000e+00       0.00000000e+00       0.00000000e+00
      4.66500000e-01       2.14362272e+00       4.59511838e+00       0.00000000e+00       0.00000000e+00       0.00000000e+00       0.00000000e+00
      4.67000000e-01       2.14132762e+00       4.58528399e+00       0.00000000e+00       0.00000000e+00       0.00000000e+00       0.00000000e+00
      4.67500000e-01       2.13903743e+00       4.57548114e+00       0.00000000e+00       0.00000000e+00       0.00000000e+00       0.00000000e+00
      4.68000000e-01       2.13675214e+00       4.56570969e+00       0.00000000e+00       0.00000000e+00       0.00000000e+00       0.00000000e+00
      4.68500000e-01       2.13447172e+00       4.55596952e+00       0.00000000e+00       0.00000000e+00       0.00000000e+00       0.00000000e+00
      4.69000000e-01       2.13219616e+00       4.54626047e+00       0.00000000e+00       0.00000000e+00       0.00000000e+00       0.00000000e+00
      4.69500000e-01       2.12992545e+00       4.53658243e+00       0.00000000e+00       0.00000000e+00       0.00000000e+00       0.00000000e+00
      4.70000000e-01       2.12765957e+00       4.52693526e+00       0.00000000e+00       0.00000000e+00       0.00000000e+00       0.00000000e+00
      4.70500000e-01       2.12539851e+00       4.51731884e+00       0.00000000e+00       0.00000000e+00       0.00000000e+00       0.00000000e+00
      4.71000000e-01       2.12314225e+00       4.50773302e+00       0.00000000e+00       0.00000000e+00       0.00000000e+00       0.00000000e+00
      4.71500000e-01       2.12089077e+00       4.49817768e+00       0.00000000e+00       0.00000000e+00       0.00000000e+00       0.00000000e+00
      4.72000000e-01       2.11864407e+00       4.48865269e+00       0.00000000e+00       0.00000000e+00       0.00000000e+00       0.00000000e+00
      4.72500000e-01       2.11640212e+00       4.47915792e+00       0.00000000e+00       0.00000000e+00       0.00000000e+00       0.00000000e+00
      4.73000000e-01       2.11416490e+00       4.46969324e+00       0.00000000e+00       0.00000000e+00       0.00000000e+00       0.00000000e+00
      4.73500000e-01       2.11193242e+00       4.46025854e+00       0.00000000e+00       0.00000000e+00       0.00000000e+00       0.00000000e+00
      4.74000000e-01       2.10970464e+00       4.45085367e+00       0.00000000e+00       0.00000000e+00       0.00000000e+00       0.00000000e+00
      4.74500000e-01       2.10748156e+00       4.44147852e+00       0.00000000e+00       0.00000000e+00       0.00000000e+00       0.00000000e+00
      4.75000000e-01       2.10526316e+00       4.43213296e+00       0.00000000e+00       0.00000000e+00       0.00000000e+00       0.00000000e+00
      4.75500000e-01       2.10304942e+00       4.42281687e+00       0.00000000e+00       0.00000000e+00       0.00000000e+00       0.00000000e+00
      4.76000000e-01       2.10084034e+00       4.41353012e+00       0.00000000e+00       0.00000000e+00       0.00000000e+00       0.00000000e+00
      4.76500000e-01       2.09863589e+00       4.40427258e+00       0.00000000e+00       0.00000000e+00       0.00000000e+00       0.00000000e+00
      4.77000000e-01       2.09643606e+00       4.39504415e+00       0.00000000e+00       0.00000000e+00       0.00000000e+00       0.00000000e+00
      4.77500000e-01       2.09424084e+00       4.38584469e+00       0.00000000e+00       0.00000000e+00       0.00000000e+00       0.00000000e+00
      4.78000000e-01       2.09205021e+00       4.37667408e+00       0.00000000e+00       0.00000000e+00       0.00000000e+00       0.00000000e+00
      4.78500000e-01       2.08986416e+00       4.36753220e+00       0.00000000e+00       0.00000000e+00       0.00000000e+00       0.00000000e+00
      4.79000000e-01       2.08768267e+00       4.35841894e+00       0.00000000e+00       0.00000000e+00       0.00000000e+00       0.00000000e+00
      4.79500000e-01       2.08550574e+00       4.34933417e+00       0.00000000e+00       0.00000000e+00       0.00000000e+00       0.00000000e+00
      4.80000000e-01       2.08333333e+00       4.34027778e+00       0.00000000e+00       0.00000000e+00       0.00000000e+00       0.00000000e+00
      4.80500000e-01       2.08116545e+00       4.33124964e+00       0.00000000e+00       0.00000000e+00       0.00000000e+00       0.00000000e+00
      4.81000000e-01       2.07900208e+00       4.32224964e+00       0.00000000e+00       0.00000000e+00       0.00000000e+00       0.00000000e+00
      4.81500000e-01       2.07684320e+00       4.31327767e+00       0.00000000e+00       0.00000000e+00       0.00000000e+00       0.00000000e+00
      4.82000000e-01       2.07468880e+00       4.30433360e+00       0.00000000e+00       0.00000000e+00       0.00000000e+00       0.00000000e+00
      4.82500000e-01       2.07253886e+00       4.29541733e+00       0.00000000e+00       0.00000000e+00       0.00000000e+00       0.00000000e+00
      4.83000000e-01       2.07039337e+00       4.28652873e+00       0.00000000e+00       0.00000000e+00       0.00000000e+00       0.00000000e+00
      4.83500000e-01       2.06825233e+00       4.27766769e+00       0.00000000e+00       0.00000000e+00       0.00000000e+00       0.00000000e+00
      4.84000000e-01       2.06611570e+00       4.26883410e+00       0.00000000e+00       0.00000000e+00       0.00000000e+00       0.00000000e+00
      4.84500000e-01       2.06398349e+00       4.26002784e+00       0.00000000e+00       0.00000000e+00       0.00000000e+00       0.00000000e+00
      4.85000000e-01       2.06185567e+00       4.25124880e+00       0.00000000e+00       0.00000000e+00       0.00000000e+00       0.00000000e+00
      4.85500000e-01       2.05973223e+00       4.24249688e+00       0.00000000e+00       0.00000000e+00       0.00000000e+00       0.00000000e+00
      4.86000000e-01       2.05761317e+00       4.23377195e+00       0.00000000e+00       0.00000000e+00       0.00000000e+00       0.00000000e+00
      4.86500000e-01       2.05549846e+00       4.22507391e+00       0.00000000e+00       0.00000000e+00       0.00000000e+00       0.00000000e+00
      4.87000000e-01       2.05338809e+00       4.21640265e+00       0.00000000e+00       0.00000000e+00       0.00000000e+00       0.00000000e+00
      4.87500000e-01       2.05128205e+00       4.20775805e+00       0.00000000e+00       0.00000000e+00       0.00000000e+00       0.00000000e+00
      4.88000000e-01       2.04918033e+00       4.19914002e+00       0.00000000e+00       0.00000000e+00       0.00000000e+00       0.00000000e+00
      4.88500000e-01       2.04708291e+00       4.19054843e+00       0.00000000e+00       0.00000000e+00       0.00000000e+00       0.00000000e+00
      4.89000000e-01       2.04498978e+00       4.18198318e+00       0.00000000e+00       0.00000000e+00       0.00000000e+00       0.00000000e+00
      4.89500000e-01       2.04290092e+00       4.17344417e+00       0.00000000e+00       0.00000000e+00       0.00000000e+00       0.00000000e+00
      4.90000000e-01       2.04081633e+00       4.16493128e+00       0.00000000e+00       0.00000000e+00       0.00000000e+00       0.00000000e+00
      4.90500000e-01       2.03873598e+00       4.15644441e+00       0.00000000e+00       0.00000000e+00       0.00000000e+00       0.00000000e+00
      4.91000000e-01       2.03665988e+00       4.14798346e+00       0.00000000e+00       0.00000000e+00       0.00000000e+00       0.00000000e+00
      4.91500000e-01       2.03458800e+00       4.13954831e+00       0.00000000e+00       0.00000000e+00       0.00000000e+00       0.00000000e+00
      4.92000000e-01       2.03252033e+00       4.13113887e+00       0.00000000e+00       0.00000000e+00       0.00000000e+00       0.00000000e+00
      4.92500000e-01       2.03045685e+00       4.12275503e+00       0.00000000e+00       0.00000000e+00       0.00000000e+00       0.00000000e+00
      4.93000000e-01       2.02839757e+00       4.11439669e+00       0.00000000e+00       0.00000000e+00       0.00000000e+00       0.00000000e+00
      4.93500000e-01       2.02634245e+00       4.10606373e+00       0.00000000e+00       0.00000000e+00       0.00000000e+00       0.00000000e+00
      4.94000000e-01       2.02429150e+00       4.09775607e+00       0.00000000e+00       0.00000000e+00       0.00000000e+00       0.00000000e+00
      4.94500000e-01       2.02224469e+00       4.08947359e+00       0.00000000e+00       0.00000000e+00       0.00000000e+00       0.00000000e+00
      4.95000000e-01       2.02020202e+00       4.08121620e+00       0.00000000e+00       0.00000000e+00       0.00000000e+00       0.00000000e+00
      4.95500000e-01       2.01816347e+00       4.07298380e+00       0.00000000e+00       0.00000000e+00       0.00000000e+00       0.00000000e+00
      4.96000000e-01       2.01612903e+00       4.06477627e+00       0.00000000e+00       0.00000000e+00       0.00000000e+00       0.00000000e+00
      4.96500000e-01       2.01409869e+00       4.05659354e+00       0.00000000e+00       0.00000000e+00       0.00000000e+00       0.00000000e+00
      4.97000000e-01       2.01207243e+00       4.04843548e+00       0.00000000e+00       0.00000000e+00       0.00000000e+00       0.00000000e+00
      4.97500000e-01       2.01005025e+00       4.04030201e+00       0.00000000e+00       0.00000000e+00       0.00000000e+00       0.00000000e+00
      4.98000000e-01       2.00803213e+00       4.03219303e+00       0.00000000e+00       0.00000000e+00       0.00000000e+00       0.00000000e+00
      4.98500000e-01       2.00601805e+00       4.02410843e+00       0.00000000e+00       0.00000000e+00       0.00000000e+00       0.00000000e+00
      4.99000000e-01       2.00400802e+00       4.01604813e+00       0.00000000e+00       0.00000000e+00       0.00000000e+00       0.00000000e+00
      4.99500000e-01       2.00200200e+00       4.00801202e+00       0.00000000e+00       0.00000000e+00       0.00000000e+00       0.00000000e+00
      5.00000000e-01       2.00000000e+00       4.00000000e+00       0.00000000e+00       0.00000000e+00       0.00000000e+00       0.00000000e+00
      5.00500000e-01       1.99800200e+00       3.99201198e+00       0.00000000e+00       0.00000000e+00       0.00000000e+00       0.00000000e+00
      5.01000000e-01       1.99600798e+00       3.98404787e+00       0.00000000e+00       0.00000000e+00       0.00000000e+00       0.00000000e+00
      5.01500000e-01       1.99401795e+00       3.97610757e+00       0.00000000e+00       0.00000000e+00       0.00000000e+00       0.00000000e+00
      5.02000000e-01       1.99203187e+00       3.96819098e+00       0.00000000e+00       0.00000000e+00       0.00000000e+00       0.00000000e+00
      5.02500000e-01       1.99004975e+00       3.96029801e+00       0.00000000e+00       0.00000000e+00       0.00000000e+00       0.00000000e+00
      5.03000000e-01       1.98807157e+00       3.95242857e+00       0.00000000e+00       0.00000000e+00       0.00000000e+00       0.00000000e+00
      5.03500000e-01       1.98609732e+00       3.94458256e+00       0.00000000e+00       0.00000000e+00       0.00000000e+00       0.00000000e+00
      5.04000000e-01       1.98412698e+00       3.93675989e+00       0.00000000e+00       0.00000000e+00       0.00000000e+00       0.00000000e+00
      5.04500000e-01       1.98216056e+00       3.92896047e+00       0.00000000e+00       0.00000000e+00       0.00000000e+00       0.00000000e+00
      5.05000000e-01       1.98019802e+00       3.92118420e+00       0.00000000e+00       0.00000000e+00       0.00000000e+00       0.00000000e+00
      5.05500000e-01       1.97823937e+00       3.91343099e+00       0.00000000e+00       0.00000000e+00       0.00000000e+00       0.00000000e+00
      5.06000000e-01       1.97628458e+00       3.90570076e+00       0.00000000e+00       0.00000000e+00       0.00000000e+00       0.00000000e+00
      5.06500000e-01       1.97433366e+00       3.89799341e+00       0.00000000e+00       0.00000000e+00       0.00000000e+00       0.00000000e+00
      5.07000000e-01       1.97238659e+00       3.89030885e+00       0.00000000e+00       0.00000000e+00       0.00000000e+00       0.00000000e+00
      5.07500000e-01       1.97044335e+00       3.88264699e+00       0.00000000e+00       0.00000000e+00       0.00000000e+00       0.00000000e+00
      5.08000000e-01       1.96850394e+00       3.87500775e+00       0.00000000e+00       0.00000000e+00       0.00000000e+00       0.00000000e+00
      5.08500000e-01       1.96656834e+00       3.86739103e+00       0.00000000e+00       0.00000000e+00       0.00000000e+00       0.00000000e+00
      5.09000000e-01       1.96463654e+00       3.85979674e+00       0.00000000e+00       0.00000000e+00       0.00000000e+00       0.00000000e+00
      5.09500000e-01       1.96270854e+00       3.85222480e+00       0.00000000e+00       0.00000000e+00       0.00000000e+00       0.00000000e+00
      5.10000000e-01       1.96078431e+00       3.84467512e+00       0.00000000e+00       0.00000000e+00       0.00000000e+00       0.00000000e+00
      5.10500000e-01       1.95886386e+00       3.83714762e+00       0.00000000e+00       0.00000000e+00       0.00000000e+00       0.00000000e+00
      5.11000000e-01       1.95694716e+00       3.82964220e+00       0.00000000e+00       0.00000000e+00       0.00000000e+00       0.00000000e+00
      5.11500000e-01       1.95503421e+00       3.82215877e+00       0.00000000e+00       0.00000000e+00       0.00000000e+00       0.00000000e+00
      5.12000000e-01       1.95312500e+00       3.81469727e+00       0.00000000e+00       0.00000000e+00       0.00000000e+00       0.00000000e+00
      5.12500000e-01       1.95121951e+00       3.80725758e+00       0.00000000e+00       0.00000000e+00       0.00000000e+00       0.00000000e+00
      5.13000000e-01       1.94931774e+00       3.79983965e+00       0.00000000e+00       0.00000000e+00       0.00000000e+00       0.00000000e+00
      5.13500000e-01       1.94741967e+00       3.79244337e+00       0.00000000e+00       0.00000000e+00       0.00000000e+00       0.00000000e+00
      5.14000000e-01       1.94552529e+00       3.78506866e+00       0.00000000e+00       0.00000000e+00       0.00000000e+00       0.00000000e+00
      5.14500000e-01       1.94363460e+00       3.77771545e+00       0.00000000e+00       0.00000000e+00       0.00000000e+00       0.00000000e+00
      5.15000000e-01       1.94174757e+00       3.77038364e+00       0.00000000e+00       0.00000000e+00       0.00000000e+00       0.00000000e+00
      5.15500000e-01       1.93986421e+00       3.76307315e+00       0.00000000e+00       0.00000000e+00       0.00000000e+00       0.00000000e+00
      5.16000000e-01       1.93798450e+00       3.75578391e+00       0.00000000e+00       0.00000000e+00       0.00000000e+00       0.00000000e+00
      5.16500000e-01       1.93610842e+00       3.74851582e+00       0.00000000e+00       0.00000000e+00       0.00000000e+00       0.00000000e+00
      5.17000000e-01       1.93423598e+00       3.74126881e+00       0.00000000e+00       0.00000000e+00       0.00000000e+00       0.00000000e+00
      5.17500000e-01       1.93236715e+00       3.73404280e+00       0.00000000e+00       0.00000000e+00       0.00000000e+00       0.00000000e+00
      5.18000000e-01       1.93050193e+00       3.72683770e+00       0.00000000e+00       0.00000000e+00       0.00000000e+00       0.00000000e+00
      5.18500000e-01       1.92864031e+00       3.71965344e+00       0.00000000e+00       0.00000000e+00       0.00000000e+00       0.00000000e+00
      5.19000000e-01       1.92678227e+00       3.71248993e+00       0.00000000e+00       0.00000000e+00       0.00000000e+00       0.00000000e+00
      5.19500000e-01       1.92492782e+00       3.70534709e+00       0.00000000e+00       0.00000000e+00       0.00000000e+00       0.00000000e+00
      5.20000000e-01       1.92307692e+00       3.69822485e+00       0.00000000e+00       0.00000000e+00       0.00000000e+00       0.00000000e+00
      5.20500000e-01       1.92122959e+00       3.69112313e+00       0.00000000e+00       0.00000000e+00       0.00000000e+00       0.00000000e+00
      5.21000000e-01       1.91938580e+00       3.68404184e+00       0.00000000e+00       0.00000000e+00       0.00000000e+00       0.00000000e+00
      5.21500000e-01       1.91754554e+00       3.67698090e+00       0.00000000e+00       0.00000000e+00       0.00000000e+00       0.00000000e+00
      5.22000000e-01       1.91570881e+00       3.66994025e+00       0.00000000e+00       0.00000000e+00       0.00000000e+00       0.00000000e+00
      5.22500000e-01       1.91387560e+00       3.66291980e+00       0.00000000e+00       0.00000000e+00       0.00000000e+00       0.00000000e+00
      5.23000000e-01       1.91204589e+00       3.65591948e+00       0.00000000e+00       0.00000000e+00       0.00000000e+00       0.00000000e+00
      5.23500000e-01       1.91021968e+00       3.64893921e+00       0.00000000e+00       0.00000000e+00       0.00000000e+00       0.00000000e+00
      5.24000000e-01       1.90839695e+00       3.64197891e+00       0.00000000e+00       0.00000000e+00       0.00000000e+00       0.00000000e+00
      5.24500000e-01       1.90657769e+00       3.63503850e+00       0.00000000e+00       0.00000000e+00       0.00000000e+00       0.00000000e+00
      5.25000000e-01       1.90476190e+00       3.62811791e+00       0.00000000e+00       0.00000000e+00       0.00000000e+00       0.00000000e+00
      5.25500000e-01       1.90294957e+00       3.62121707e+00       0.00000000e+00       0.00000000e+00       0.00000000e+00       0.00000000e+00
      5.26000000e-01       1.90114068e+00       3.61433590e+00       0.00000000e+00       0.00000000e+00       0.00000000e+00       0.00000000e+00
      5.26500000e-01       1.89933523e+00       3.60747433e+00       0.00000000e+00       0.00000000e+00       0.00000000e+00       0.00000000e+00
      5.27000000e-01       1.89753321e+00       3.60063227e+00       0.00000000e+00       0.00000000e+00       0.00000000e+00       0.00000000e+00
      5.27500000e-01       1.89573460e+00       3.59380966e+00       0.00000000e+00       0.00000000e+00       0.00000000e+00       0.00000000e+00
      5.28000000e-01       1.89393939e+00       3.58700643e+00       0.00000000e+00       0.00000000e+00       0.00000000e+00       0.00000000e+00
      5.28500000e-01       1.89214759e+00       3.58022249e+00       0.00000000e+00       0.00000000e+00       0.00000000e+00       0.00000000e+00
      5.29000000e-01       1.89035917e+00       3.57345778e+00       0.00000000e+00       0.00000000e+00       0.00000000e+00       0.00000000e+00
      5.29500000e-01       1.88857413e+00       3.56671223e+00       0.00000000e+00       0.00000000e+00       0.00000000e+00       0.00000000e+00
      5.30000000e-01       1.88679245e+00       3.55998576e+00       0.00000000e+00       0.00000000e+00       0.00000000e+00       0.00000000e+00
      5.30500000e-01       1.88501414e+00       3.55327830e+00       0.00000000e+00       0.00000000e+00       0.00000000e+00       0.00000000e+00
      5.31000000e-01       1.88323917e+00       3.54658978e+00       0.00000000e+00       0.00000000e+00       0.00000000e+00       0.00000000e+00
      5.31500000e-01       1.88146754e+00       3.53992012e+00       0.00000000e+00       0.00000000e+00       0.00000000e+00       0.00000000e+00
      5.32000000e-01       1.87969925e+00       3.53326926e+00       0.00000000e+00       0.00000000e+00       0.00000000e+00       0.00000000e+00
      5.32500000e-01       1.87793427e+00       3.52663713e+00       0.00000000e+00       0.00000000e+00       0.00000000e+00       0.00000000e+00
      5.33000000e-01       1.87617261e+00       3.52002365e+00       0.00000000e+00       0.00000000e+00       0.00000000e+00       0.00000000e+00
      5.33500000e-01       1.87441425e+00       3.51342876e+00       0.00000000e+00       0.00000000e+00       0.00000000e+00       0.00000000e+00
      5.34000000e-01       1.87265918e+00       3.50685239e+00       0.00000000e+00       0.00000000e+00       0.00000000e+00       0.00000000e+00
      5.34500000e-01       1.87090739e+00       3.50029446e+00       0.00000000e+00       0.00000000e+00       0.00000000e+00       0.00000000e+00
      5.35000000e-01       1.86915888e+00       3.49375491e+00       0.00000000e+00       0.00000000e+00       0.00000000e+00       0.00000000e+00
      5.35500000e-01       1.86741363e+00       3.48723367e+00       0.00000000e+00       0.00000000e+00       0.00000000e+00       0.00000000e+00
      5.36000000e-01       1.86567164e+00       3.48073067e+00       0.00000000e+00       0.00000000e+00       0.00000000e+00       0.00000000e+00
      5.36500000e-01       1.86393290e+00       3.47424585e+00       0.00000000e+00       0.00000000e+00       0.00000000e+00       0.00000000e+00
      5.37000000e-01       1.86219739e+00       3.46777913e+00       0.00000000e+00       0.00000000e+00       0.00000000e+00       0.00000000e+00
      5.37500000e-01       1.86046512e+00       3.46133045e+00       0.00000000e+00       0.00000000e+00       0.00000000e+00       0.00000000e+00
      5.38000000e-01       1.85873606e+00       3.45489974e+00       0.00000000e+00       0.00000000e+00       0.00000000e+00       0.00000000e+00
      5.38500000e-01       1.85701021e+00       3.44848693e+00       0.00000000e+00       0.00000000e+00       0.00000000e+00       0.00000000e+00
      5.39000000e-01       1.85528757e+00       3.44209197e+00       0.00000000e+00       0.00000000e+00       0.00000000e+00       0.00000000e+00
      5.39500000e-01       1.85356812e+00       3.43571477e+00       0.00000000e+00       0.00000000e+00       0.00000000e+00       0.00000000e+00
      5.40000000e-01       1.85185185e+00       3.42935528e+00       0.00000000e+00       0.00000000e+00       0.00000000e+00       0.00000000e+00
      5.40500000e-01       1.85013876e+00       3.42301343e+00       0.00000000e+00       0.00000000e+00       0.00000000e+00       0.00000000e+00
      5.41000000e-01       1.84842884e+00       3.41668916e+00       0.00000000e+00       0.00000000e+00       0.00000000e+00       0.00000000e+00
      5.41500000e-01       1.84672207e+00       3.41038240e+00       0.00000000e+00       0.00000000e+00       0.00000000e+00       0.00000000e+00
      5.42000000e-01       1.84501845e+00       3.40409308e+00       0.00000000e+00       0.00000000e+00       0.00000000e+00       0.00000000e+00
      5.42500000e-01       1.84331797e+00       3.39782115e+00       0.00000000e+00       0.00000000e+00       0.00000000e+00       0.00000000e+00
      5.43000000e-01       1.84162063e+00       3.39156653e+00       0.00000000e+00       0.00000000e+00       0.00000000e+00       0.00000000e+00
      5.43500000e-01       1.83992640e+00       3.38532917e+00       0.00000000e+00       0.00000000e+00       0.00000000e+00       0.00000000e+00
      5.44000000e-01       1.83823529e+00       3.37910900e+00       0.00000000e+00       0.00000000e+00       0.00000000e+00       0.00000000e+00
      5.44500000e-01       1.83654729e+00       3.37290595e+00       0.00000000e+00       0.00000000e+00       0.00000000e+00       0.00000000e+00
      5.45000000e-01       1.83486239e+00       3.36671997e+00       0.00000000e+00       0.00000000e+00       0.00000000e+00       0.00000000e+00
      5.45500000e-01       1.83318057e+00       3.36055100e+00       0.00000000e+00       0.00000000e+00       0.00000000e+00       0.00000000e+00
      5.46000000e-01       1.83150183e+00       3.35439896e+00       0.00000000e+00       0.00000000e+00       0.00000000e+00       0.00000000e+00
      5.46500000e-01       1.82982617e+00       3.34826380e+00       0.00000000e+00       0.00000000e+00       0.00000000e+00       0.00000000e+00
      5.47000000e-01       1.82815356e+00       3.34214546e+00       0.00000000e+00       0.00000000e+00       0.00000000e+00       0.00000000e+00
      5.47500000e-01       1.82648402e+00       3.33604387e+00       0.00000000e+00       0.00000000e+00       0.00000000e+00       0.00000000e+00
      5.48000000e-01       1.82481752e+00       3.32995897e+00       0.00000000e+00       0.00000000e+00       0.00000000e+00       0.00000000e+00
      5.48500000e-01       1.82315406e+00       3.32389071e+00       0.00000000e+00       0.00000000e+00       0.00000000e+00       0.00000000e+00
      5.49000000e-01       1.82149362e+00       3.31783903e+00       0.00000000e+00       0.00000000e+00       0.00000000e+00       0.00000000e+00
      5.49500000e-01       1.81983621e+00       3.31180385e+00       0.00000000e+00       0.00000000e+00       0.00000000e+00       0.00000000e+00
      5.50000000e-01       1.81818182e+00       3.30578512e+00       0.00000000e+00       0.00000000e+00       0.00000000e+00       0.00000000e+00
      5.50500000e-01       1.81653043e+00       3.29978279e+00       0.00000000e+00       0.00000000e+00       0.00000000e+00       0.00000000e+00
      5.51000000e-01       1.81488203e+00       3.29379679e+00       0.00000000e+00       0.00000000e+00       0.00000000e+00       0.00000000e+00
      5.51500000e-01       1.81323663e+00       3.28782707e+00       0.00000000e+00       0.00000000e+00       0.00000000e+00       0.00000000e+00
      5.52000000e-01       1.81159420e+00       3.28187356e+00       0.00000000e+00       0.00000000e+00       0.00000000e+00       0.00000000e+00
      5.52500000e-01       1.80995475e+00       3.27593620e+00       0.00000000e+00       0.00000000e+00       0.00000000e+00       0.00000000e+00
      5.53000000e-01       1.80831826e+00       3.27001494e+00       0.00000000e+00       0.00000000e+00       0.00000000e+00       0.00000000e+00
      5.53500000e-01       1.80668473e+00       3.26410973e+00       0.00000000e+00       0.00000000e+00       0.00000000e+00       0.00000000e+00
      5.54000000e-01       1.80505415e+00       3.25822049e+00       0.00000000e+00       0.00000000e+00       0.00000000e+00       0.00000000e+00
      5.54500000e-01       1.80342651e+00       3.25234718e+00       0.00000000e+00       0.00000000e+00       0.00000000e+00       0.00000000e+00
      5.55000000e-01       1.80180180e+00       3.24648973e+00       0.00000000e+00       0.00000000e+00       0.00000000e+00       0.00000000e+00
      5.55500000e-01       1.80018002e+00       3.24064810e+00       0.00000000e+00       0.00000000e+00       0.00000000e+00       0.00000000e+00
      5.56000000e-01       1.79856115e+00       3.23482221e+00       0.00000000e+00       0.00000000e+00       0.00000000e+00       0.00000000e+00
      5.56500000e-01       1.79694519e+00       3.22901203e+00       0.00000000e+00       0.00000000e+00       0.00000000e+00       0.00000000e+00
      5.57000000e-01       1.79533214e+00       3.22321748e+00       0.00000000e+00       0.00000000e+00       0.00000000e+00       0.00000000e+00
      5.57500000e-01       1.79372197e+00       3.21743852e+00       0.00000000e+00       0.00000000e+00       0.00000000e+00       0.00000000e+00
      5.58000000e-01       1.79211470e+00       3.21167508e+00       0.00000000e+00       0.00000000e+00       0.00000000e+00       0.00000000e+00
      5.58500000e-01       1.79051030e+00       3.20592712e+00       0.00000000e+00       0.00000000e+00       0.00000000e+00       0.00000000e+00
      5.59000000e-01       1.78890877e+00       3.20019457e+00       0.00000000e+00       0.00000000e+00       0.00000000e+00       0.00000000e+00
      5.59500000e-01       1.78731010e+00       3.19447739e+00       0.00000000e+00       0.00000000e+00       0.00000000e+00       0.00000000e+00
      5.60000000e-01       1.78571429e+00       3.18877551e+00       0.00000000e+00       0.00000000e+00       0.00000000e+00       0.00000000e+00
      5.60500000e-01       1.78412132e+00       3.18308889e+00       0.00000000e+00       0.00000000e+00       0.00000000e+00       0.00000000e+00
      5.61000000e-01       1.78253119e+00       3.17741746e+00       0.00000000e+00       0.00000000e+00       0.00000000e+00       0.00000000e+00
      5.61500000e-01       1.78094390e+00       3.17176118e+00       0.00000000e+00       0.00000000e+00       0.00000000e+00       0.00000000e+00
      5.62000000e-01       1.77935943e+00       3.16611998e+00       0.00000000e+00       0.00000000e+00       0.00000000e+00       0.00000000e+00
      5.62500000e-01       1.77777778e+00       3.16049383e+00       0.00000000e+00       0.00000000e+00       0.00000000e+00       0.00000000e+00
      5.63000000e-01       1.77619893e+00       3.15488265e+00       0.00000000e+00       0.00000000e+00       0.00000000e+00       0.00000000e+00
      5.63500000e-01       1.77462289e+00       3.14928641e+00       0.00000000e+00       0.00000000e+00       0.00000000e+00       0.00000000e+00
      5.64000000e-01       1.77304965e+00       3.14370505e+00       0.00000000e+00       0.00000000e+00       0.00000000e+00       0.00000000e+00
      5.64500000e-01       1.77147919e+00       3.13813850e+00       0.00000000e+00       0.00000000e+00       0.00000000e+00       0.00000000e+00
      5.65000000e-01       1.76991150e+00       3.13258673e+00       0.00000000e+00       0.00000000e+00       0.00000000e+00       0.00000000e+00
      5.65500000e-01       1.76834660e+00       3.12704968e+00       0.00000000e+00       0.00000000e+00       0.00000000e+00       0.00000000e+00
      5.66000000e-01       1.76678445e+00       3.12152730e+00       0.00000000e+00       0.00000000e+00       0.00000000e+00       0.00000000e+00
      5.66500000e-01       1.76522507e+00       3.11601953e+00       0.00000000e+00       0.00000000e+00       0.00000000e+00       0.00000000e+00
      5.67000000e-01       1.76366843e+00       3.11052633e+00       0.00000000e+00       0.00000000e+00       0.00000000e+00       0.00000000e+00
      5.67500000e-01       1.76211454e+00       3.10504764e+00       0.00000000e+00       0.00000000e+00       0.00000000e+00       0.00000000e+00
      5.68000000e-01       1.76056338e+00       3.09958342e+00       0.00000000e+00       0.00000000e+00       0.00000000e+00       0.00000000e+00
      5.68500000e-01       1.75901495e+00       3.09413360e+00       0.00000000e+00       0.00000000e+00       0.00000000e+00       0.00000000e+00
      5.69000000e-01       1.75746924e+00       3.08869814e+00       0.00000000e+00       0.00000000e+00       0.00000000e+00       0.00000000e+00
      5.69500000e-01       1.75592625e+00       3.08327700e+00       0.00000000e+00       0.00000000e+00       0.00000000e+00       0.00000000e+00
      5.70000000e-01       1.75438596e+00       3.07787011e+00       0.00000000e+00       0.00000000e+00       0.00000000e+00       0.00000000e+00
      5.70500000e-01       1.75284838e+00       3.07247744e+00       0.00000000e+00       0.00000000e+00       0.00000000e+00       0.00000000e+00
      5.71000000e-01       1.75131349e+00       3.06709892e+00       0.00000000e+00       0.00000000e+00       0.00000000e+00       0.00000000e+00
      5.71500000e-01       1.74978128e+00       3.06173452e+00       0.00000000e+00       0.00000000e+00       0.00000000e+00       0.00000000e+00
      5.72000000e-01       1.74825175e+00       3.05638418e+00       0.00000000e+00       0.00000000e+00       0.00000000e+00       0.00000000e+00
      5.72500000e-01       1.74672489e+00       3.05104784e+00       0.00000000e+00       0.00000000e+00       0.00000000e+00       0.00000000e+00
      5.73000000e-01       1.74520070e+00       3.04572548e+00       0.00000000e+00       0.00000000e+00       0.00000000e+00       0.00000000e+00
      5.73500000e-01       1.74367916e+00       3.04041702e+00       0.00000000e+00       0.00000000e+00       0.00000000e+00       0.00000000e+00
      5.74000000e-01       1.74216028e+00       3.03512244e+00       0.00000000e+00       0.00000000e+00       0.00000000e+00       0.00000000e+00
      5.74500000e-01       1.74064404e+00       3.02984167e+00       0.00000000e+00       0.00000000e+00       0.00000000e+00       0.00000000e+00
      5.75000000e-01       1.73913043e+00       3.02457467e+00       0.00000000e+00       0.00000000e+00       0.00000000e+00       0.00000000e+00
      5.75500000e-01       1.73761946e+00       3.01932139e+00       0.00000000e+00       0.00000000e+00       0.00000000e+00       0.00000000e+00
      5.76000000e-01       1.73611111e+00       3.01408179e+00       0.00000000e+00       0.00000000e+00       0.00000000e+00       0.00000000e+00
      5.76500000e-01       1.73460538e+00       3.00885581e+00       0.00000000e+00       0.00000000e+00       0.00000000e+00       0.00000000e+00
      5.77000000e-01       1.73310225e+00       3.00364342e+00       0.00000000e+00       0.00000000e+00       0.00000000e+00       0.00000000e+00
      5.77500000e-01       1.73160173e+00       2.99844456e+00       0.00000000e+00       0.00000000e+00       0.00000000e+00       0.00000000e+00
      5.78000000e-01       1.73010381e+00       2.99325918e+00       0.00000000e+00       0.00000000e+00       0.00000000e+00       0.00000000e+00
      5.78500000e-01       1.72860847e+00       2.98808724e+00       0.00000000e+00       0.00000000e+00       0.00000000e+00       0.00000000e+00
      5.79000000e-01       1.72711572e+00       2.98292870e+00       0.00000000e+00       0.00000000e+00       0.00000000e+00       0.00000000e+00
      5.79500000e-01       1.72562554e+00       2.97778350e+00       0.00000000e+00       0.00000000e+00       0.00000000e+00       0.00000000e+00
      5.80000000e-01       1.72413793e+00       2.97265161e+00       0.00000000e+00       0.00000000e+00       0.00000000e+00       0.00000000e+00
      5.80500000e-01       1.72265289e+00       2.96753296e+00       0.00000000e+00       0.00000000e+00       0.00000000e+00       0.00000000e+00
      5.81000000e-01       1.72117040e+00       2.96242753e+00       0.00000000e+00       0.00000000e+00       0.00000000e+00       0.00000000e+00
      5.81500000e-01       1.71969046e+00       2.95733526e+00       0.00000000e+00       0.00000000e+00       0.00000000e+00       0.00000000e+00
      5.82000000e-01       1.71821306e+00       2.95225611e+00       0.00000000e+00       0.00000000e+00       0.00000000e+00       0.00000000e+00
      5.82500000e-01       1.71673820e+00       2.94719004e+00       0.00000000e+00       0.00000000e+00       0.00000000e+00       0.00000000e+00
      5.83000000e-01       1.71526587e+00       2.94213699e+00       0.00000000e+00       0.00000000e+00       0.00000000e+00       0.00000000e+00
      5.83500000e-01       1.71379606e+00       2.93709693e+00       0.00000000e+00       0.00000000e+00       0.00000000e+00       0.00000000e+00
      5.84000000e-01       1.71232877e+00       2.93206981e+00       0.00000000e+00       0.00000000e+00       0.00000000e+00       0.00000000e+00
      5.84500000e-01       1.71086399e+00       2.92705558e+00       0.00000000e+00       0.00000000e+00       0.00000000e+00       0.00000000e+00
      5.85000000e-01       1.70940171e+00       2.92205420e+00       0.00000000e+00       0.00000000e+00       0.00000000e+00       0.00000000e+00
      5.85500000e-01       1.70794193e+00       2.91706564e+00       0.00000000e+00       0.00000000e+00       0.00000000e+00       0.00000000e+00
      5.86000000e-01       1.70648464e+00       2.91208983e+00       0.00000000e+00       0.00000000e+00       0.00000000e+00       0.00000000e+00
      5.86500000e-01       1.70502984e+00       2.90712675e+00       0.00000000e+00       0.00000000e+00       0.00000000e+00       0.00000000e+00
      5.87000000e-01       1.70357751e+00       2.90217634e+00       0.00000000e+00       0.00000000e+00       0.00000000e+00       0.00000000e+00
      5.87500000e-01       1.70212766e+00       2.89723857e+00       0.00000000e+00       0.00000000e+00       0.00000000e+00       0.00000000e+00
      5.88000000e-01       1.70068027e+00       2.89231339e+00       0.00000000e+00       0.00000000e+00       0.00000000e+00       0.00000000e+00
      5.88500000e-01       1.69923534e+00       2.88740075e+00       0.00000000e+00       0.00000000e+00       0.00000000e+00       0.00000000e+00
      5.89000000e-01       1.69779287e+00       2.88250063e+00       0.00000000e+00       0.00000000e+00       0.00000000e+00       0.00000000e+00
      5.89500000e-01       1.69635284e+00       2.87761296e+00       0.00000000e+00       0.00000000e+00       0.00000000e+00       0.00000000e+00
      5.90000000e-01       1.69491525e+00       2.87273772e+00       0.00000000e+00       0.00000000e+00       0.00000000e+00       0.00000000e+00
      5.90500000e-01       1.69348010e+00       2.86787485e+00       0.00000000e+00       0.00000000e+00       0.00000000e+00       0.00000000e+00
      5.91000000e-01       1.69204738e+00       2.86302433e+00       0.00000000e+00       0.00000000e+00       0.00000000e+00       0.00000000e+00
      5.91500000e-01       1.69061708e+00       2.85818610e+00       0.00000000e+00       0.00000000e+00       0.00000000e+00       0.00000000e+00
      5.92000000e-01       1.68918919e+00       2.85336012e+00       0.00000000e+00       0.00000000e+00       0.00000000e+00       0.00000000e+00
      5.92500000e-01       1.68776371e+00       2.84854635e+00       0.00000000e+00       0.00000000e+00       0.00000000e+00       0.00000000e+00
      5.93000000e-01       1.68634064e+00       2.84374476e+00       0.00000000e+00       0.00000000e+00       0.00000000e+00       0.00000000e+00
      5.93500000e-01       1.68491997e+00       2.83895529e+00       0.00000000e+00       0.00000000e+00       0.00000000e+00       0.00000000e+00
      5.94000000e-01       1.68350168e+00       2.83417792e+00       0.00000000e+00       0.00000000e+00       0.00000000e+00       0.00000000e+00
      5.94500000e-01       1.68208579e+00       2.82941259e+00       0.00000000e+00       0.00000000e+00       0.00000000e+00       0.00000000e+00
      5.95000000e-01       1.68067227e+00       2.82465928e+00       0.00000000e+00       0.00000000e+00       0.00000000e+00       0.00000000e+00
      5.95500000e-01       1.67926113e+00       2.81991793e+00       0.00000000e+00       0.00000000e+00       0.00000000e+00       0.00000000e+00
      5.96000000e-01       1.67785235e+00       2.81518851e+00       0.00000000e+00       0.00000000e+00       0.00000000e+00       0.00000000e+00
      5.96500000e-01       1.67644593e+00       2.81047097e+00       0.00000000e+00       0.00000000e+00       0.00000000e+00       0.00000000e+00
      5.97000000e-01       1.67504188e+00       2.80576529e+00       0.00000000e+00       0.00000000e+00       0.00000000e+00       0.00000000e+00
      5.97500000e-01       1.67364017e+00       2.80107141e+00       0.00000000e+00       0.00000000e+00       0.00000000e+00       0.00000000e+00
      5.98000000e-01       1.67224080e+00       2.79638930e+00       0.00000000e+00       0.00000000e+00       0.00000000e+00       0.00000000e+00
      5.98500000e-01       1.67084378e+00       2.79171892e+00       0.00000000e+00       0.00000000e+00       0.00000000e+00       0.00000000e+00
      5.99000000e-01       1.66944908e+00       2.78706024e+00       0.00000000e+00       0.00000000e+00       0.00000000e+00       0.00000000e+00
      5.99500000e-01       1.66805671e+00       2.78241320e+00       0.00000000e+00       0.00000000e+00       0.00000000e+00       0.00000000e+00
      6.00000000e-01       1.66666667e+00       2.77777778e+00       0.00000000e+00       0.00000000e+00       0.00000000e+00       0.00000000e+00
      6.00500000e-01       1.66527893e+00       2.77315393e+00       0.00000000e+00       0.00000000e+00       0.00000000e+00       0.00000000e+00
      6.01000000e-01       1.66389351e+00       2.76854162e+00       0.00000000e+00       0.00000000e+00       0.00000000e+00       0.00000000e+00
      6.01500000e-01       1.66251039e+00       2.76394080e+00       0.00000000e+00       0.00000000e+00       0.00000000e+00       0.00000000e+00
      6.02000000e-01       1.66112957e+00       2.75935144e+00       0.00000000e+00       0.00000000e+00       0.00000000e+00       0.00000000e+00
      6.02500000e-01       1.65975104e+00       2.75477351e+00       0.00000000e+00       0.00000000e+00       0.00000000e+00       0.00000000e+00
      6.03000000e-01       1.65837479e+00       2.75020695e+00       0.00000000e+00       0.00000000e+00       0.00000000e+00       0.00000000e+00
      6.03500000e-01       1.65700083e+00       2.74565175e+00       0.00000000e+00       0.00000000e+00       0.00000000e+00       0.00000000e+00
      6.04000000e-01       1.65562914e+00       2.74110785e+00       0.00000000e+00       0.00000000e+00       0.00000000e+00       0.00000000e+00
      6.04500000e-01       1.65425972e+00       2.73657522e+00       0.00000000e+00       0.00000000e+00       0.00000000e+00       0.00000000e+00
      6.05000000e-01       1.65289256e+00       2.73205382e+00       0.00000000e+00       0.00000000e+00       0.00000000e+00       0.00000000e+00
      6.05500000e-01       1.65152766e+00       2.72754362e+00       0.00000000e+00       0.00000000e+00       0.00000000e+00       0.00000000e+00
      6.06000000e-01       1.65016502e+00       2.72304458e+00       0.00000000e+00       0.00000000e+00       0.00000000e+00       0.00000000e+00
      6.06500000e-01       1.64880462e+00       2.71855666e+00       0.00000000e+00       0.00000000e+00       0.00000000e+00       0.00000000e+00
      6.07000000e-01       1.64744646e+00       2.71407983e+00       0.00000000e+00       0.00000000e+00       0.00000000e+00       0.00000000e+00
      6.07500000e-01       1.64609053e+00       2.70961405e+00       0.00000000e+00       0.00000000e+00       0.00000000e+00       0.00000000e+00
      6.08000000e-01       1.64473684e+00       2.70515928e+00       0.00000000e+00       0.00000000e+00       0.00000000e+00       0.00000000e+00
      6.08500000e-01       1.64338537e+00       2.70071549e+00       0.00000000e+00       0.00000000e+00       0.00000000e+00       0.00000000e+00
      6.09000000e-01       1.64203612e+00       2.69628264e+00       0.00000000e+00       0.00000000e+00       0.00000000e+00       0.00000000e+00
      6.09500000e-01       1.64068909e+00       2.69186069e+00       0.00000000e+00       0.00000000e+00       0.00000000e+00       0.00000000e+00
      6.10000000e-01       1.63934426e+00       2.68744961e+00       0.00000000e+00       0.00000000e+00       0.00000000e+00       0.00000000e+00
      6.10500000e-01       1.63800164e+00       2.68304937e+00       0.00000000e+00       0.00000000e+00       0.00000000e+00       0.00000000e+00
      6.11000000e-01       1.63666121e+00       2.67865992e+00       0.00000000e+00       0.00000000e+00       0.00000000e+00       0.00000000e+00
      6.11500000e-01       1.63532298e+00       2.67428124e+00       0.00000000e+00       0.00000000e+00       0.00000000e+00       0.00000000e+00
      6.12000000e-01       1.63398693e+00       2.66991328e+00       0.00000000e+00       0.00000000e+00       0.00000000e+00       0.00000000e+00
      6.12500000e-01       1.63265306e+00       2.66555602e+00       0.00000000e+00       0.00000000e+00       0.00000000e+00       0.00000000e+00
      6.13000000e-01       1.63132137e+00       2.66120941e+00       0.00000000e+00       0.00000000e+00       0.00000000e+00       0.00000000e+00
      6.13500000e-01       1.62999185e+00       2.65687343e+00       0.00000000e+00       0.00000000e+00       0.00000000e+00       0.00000000e+00
      6.14000000e-01       1.62866450e+00       2.65254804e+00       0.00000000e+00       0.00000000e+00       0.00000000e+00       0.00000000e+00
      6.14500000e-01       1.62733930e+00       2.64823320e+00       0.00000000e+00       0.00000000e+00       0.00000000e+00       0.00000000e+00
      6.15000000e-01       1.62601626e+00       2.64392888e+00       0.00000000e+00       0.00000000e+00       0.00000000e+00       0.00000000e+00
      6.15500000e-01       1.62469537e+00       2.63963504e+00       0.00000000e+00       0.00000000e+00       0.00000000e+00       0.00000000e+00
      6.16000000e-01       1.62337662e+00       2.63535166e+00       0.00000000e+00       0.00000000e+00       0.00000000e+00       0.00000000e+00
      6.16500000e-01       1.62206002e+00       2.63107870e+00       0.00000000e+00       0.00000000e+00       0.00000000e+00       0.00000000e+00
      6.17000000e-01       1.62074554e+00       2.62681611e+00       0.00000000e+00       0.00000000e+00       0.00000000e+00       0.00000000e+00
      6.17500000e-01       1.61943320e+00       2.62256388e+00       0.00000000e+00       0.00000000e+00       0.00000000e+00       0.00000000e+00
      6.18000000e-01       1.61812298e+00       2.61832197e+00       0.00000000e+00       0.00000000e+00       0.00000000e+00       0.00000000e+00
      6.18500000e-01       1.61681487e+00       2.61409034e+00       0.00000000e+00       0.00000000e+00       0.00000000e+00       0.00000000e+00
      6.19000000e-01       1.61550889e+00       2.60986896e+00       0.00000000e+00       0.00000000e+00       0.00000000e+00       0.00000000e+00
      6.19500000e-01       1.61420500e+00       2.60565780e+00       0.00000000e+00       0.00000000e+00       0.00000000e+00       0.00000000e+00
      6.20000000e-01       1.61290323e+00       2.60145682e+00       0.00000000e+00       0.00000000e+00       0.00000000e+00       0.00000000e+00
      6.20500000e-01       1.61160355e+00       2.59726599e+00       0.00000000e+00       0.00000000e+00       0.00000000e+00       0.00000000e+00
      6.21000000e-01       1.61030596e+00       2.59308528e+00       0.00000000e+00       0.00000000e+00       0.00000000e+00       0.00000000e+00
      6.21500000e-01       1.60901046e+00       2.58891466e+00       0.00000000e+00       0.00000000e+00       0.00000000e+00       0.00000000e+00
      6.22000000e-01       1.60771704e+00       2.58475409e+00       0.00000000e+00       0.00000000e+00       0.00000000e+00       0.00000000e+00
      6.22500000e-01       1.60642570e+00       2.58060354e+00       0.00000000e+00       0.00000000e+00       0.00000000e+00       0.00000000e+00
      6.23000000e-01       1.60513644e+00       2.57646298e+00       0.00000000e+00       0.00000000e+00       0.00000000e+00       0.00000000e+00
      6.23500000e-01       1.60384924e+00       2.57233238e+00       0.00000000e+00       0.00000000e+00       0.00000000e+00       0.00000000e+00
      6.24000000e-01       1.60256410e+00       2.56821170e+00       0.00000000e+00       0.00000000e+00       0.00000000e+00       0.00000000e+00
      6.24500000e-01       1.60128102e+00       2.56410092e+00       0.00000000e+00       0.00000000e+00       0.00000000e+00       0.00000000e+00
      6.25000000e-01       1.60000000e+00       2.56000000e+00       0.00000000e+00       0.00000000e+00       0.00000000e+00       0.00000000e+00
      6.25500000e-01       1.59872102e+00       2.55590891e+00       0.00000000e+00       0.00000000e+00       0.00000000e+00       0.00000000e+00
      6.26000000e-01       1.59744409e+00       2.55182762e+00       0.00000000e+00       0.00000000e+00       0.00000000e+00       0.00000000e+00
      6.26500000e-01       1.59616919e+00       2.54775610e+00       0.00000000e+00       0.00000000e+00       0.00000000e+00       0.00000000e+00
      6.27000000e-01       1.59489633e+00       2.54369431e+00       0.00000000e+00       0.00000000e+00       0.00000000e+00       0.00000000e+00
      6.27500000e-01       1.59362550e+00       2.53964223e+00       0.00000000e+00       0.00000000e+00       0.00000000e+00       0.00000000e+00
      6.28000000e-01       1.59235669e+00       2.53559982e+00       0.00000000e+00       0.00000000e+00       0.00000000e+00       0.00000000e+00
      6.28500000e-01       1.59108990e+00       2.53156706e+00       0.00000000e+00       0.00000000e+00       0.00000000e+00       0.00000000e+00
      6.29000000e-01       1.58982512e+00       2.52754391e+00       0.00000000e+00       0.00000000e+00       0.00000000e+00       0.00000000e+00
      6.29500000e-01       1.58856235e+00       2.52353034e+00       0.00000000e+00       0.00000000e+00       0.00000000e+00       0.00000000e+00
      6.30000000e-01       1.58730159e+00       2.51952633e+00       0.00000000e+00       0.00000000e+00       0.00000000e+00       0.00000000e+00
      6.30500000e-01       1.58604282e+00       2.51553184e+00       0.00000000e+00       0.00000000e+00       0.00000000e+00       0.00000000e+00
      6.31000000e-01       1.58478605e+00       2.51154684e+00       0.00000000e+00       0.00000000e+00       0.00000000e+00       0.00000000e+00
      6.31500000e-01       1.58353127e+00       2.50757130e+00       0.00000000e+00       0.00000000e+00       0.00000000e+00       0.00000000e+00
      6.32000000e-01       1.58227848e+00       2.50360519e+00       0.00000000e+00       0.00000000e+00       0.00000000e+00       0.00000000e+00
      6.32500000e-01       1.58102767e+00       2.49964849e+00       0.00000000e+00       0.00000000e+00       0.00000000e+00       0.00000000e+00
      6.33000000e-01       1.57977883e+00       2.49570115e+00       0.00000000e+00       0.00000000e+00       0.00000000e+00       0.00000000e+00
      6.33500000e-01       1.57853197e+00       2.49176317e+00       0.00000000e+00       0.00000000e+00       0.00000000e+00       0.00000000e+00
      6.34000000e-01       1.57728707e+00       2.48783449e+00       0.00000000e+00       0.00000000e+00       0.00000000e+00       0.00000000e+00
      6.34500000e-01       1.57604413e+00       2.48391510e+00       0.00000000e+00       0.00000000e+00       0.00000000e+00       0.00000000e+00
      6.35000000e-01       1.57480315e+00       2.48000496e+00       0.00000000e+00       0.00000000e+00       0.00000000e+00       0.00000000e+00
      6.35500000e-01       1.57356412e+00       2.47610405e+00       0.00000000e+00       0.00000000e+00       0.00000000e+00       0.00000000e+00
      6.36000000e-01       1.57232704e+00       2.47221233e+00       0.00000000e+00       0.00000000e+00       0.00000000e+00       0.00000000e+00
      6.36500000e-01       1.57109191e+00       2.46832979e+00       0.00000000e+00       0.00000000e+00       0.00000000e+00       0.00000000e+00
      6.37000000e-01       1.56985871e+00       2.46445638e+00       0.00000000e+00       0.00000000e+00       0.00000000e+00       0.00000000e+00
      6.37500000e-01       1.56862745e+00       2.46059208e+00       0.00000000e+00       0.00000000e+00       0.00000000e+00       0.00000000e+00
      6.38000000e-01       1.56739812e+00       2.45673686e+00       0.00000000e+00       0.00000000e+00       0.00000000e+00       0.00000000e+00
      6.38500000e-01       1.56617071e+00       2.45289070e+00       0.00000000e+00       0.00000000e+00       0.00000000e+00       0.00000000e+00
      6.39000000e-01       1.56494523e+00       2.44905356e+00       0.00000000e+00       0.00000000e+00       0.00000000e+00       0.00000000e+00
      6.39500000e-01       1.56372166e+00       2.44522542e+00       0.00000000e+00       0.00000000e+00       0.00000000e+00       0.00000000e+00
      6.40000000e-01       1.56250000e+00       2.44140625e+00       0.00000000e+00       0.00000000e+00       0.00000000e+00       0.00000000e+00
      6.40500000e-01       1.56128025e+00       2.43759602e+00       0.00000000e+00       0.00000000e+00       0.00000000e+00       0.00000000e+00
      6.41000000e-01       1.56006240e+00       2.43379470e+00       0.00000000e+00       0.00000000e+00       0.00000000e+00       0.00000000e+00
      6.41500000e-01       1.55884645e+00       2.43000227e+00       0.00000000e+00       0.00000000e+00       0.00000000e+00       0.00000000e+00
      6.42000000e-01       1.55763240e+00       2.42621869e+00       0.00000000e+00       0.00000000e+00       0.00000000e+00       0.00000000e+00
      6.42500000e-01       1.55642023e+00       2.42244394e+00       0.00000000e+00       0.00000000e+00       0.00000000e+00       0.00000000e+00
      6.43000000e-01       1.55520995e+00       2.41867800e+00       0.00000000e+00       0.00000000e+00       0.00000000e+00       0.00000000e+00
      6.43500000e-01       1.55400155e+00       2.41492083e+00       0.00000000e+00       0.00000000e+00       0.00000000e+00       0.00000000e+00
      6.44000000e-01       1.55279503e+00       2.41117241e+00       0.00000000e+00       0.00000000e+00       0.00000000e+00       0.00000000e+00
      6.44500000e-01       1.55159038e+00       2.40743271e+00       0.00000000e+00       0.00000000e+00       0.00000000e+00       0.00000000e+00
      6.45000000e-01       1.55038760e+00       2.40370170e+00       0.00000000e+00       0.00000000e+00       0.00000000e+00       0.00000000e+00
      6.45500000e-01       1.54918668e+00       2.39997936e+00       0.00000000e+00       0.00000000e+00       0.00000000e+00       0.00000000e+00
      6.46000000e-01       1.54798762e+00       2.39626566e+00       0.00000000e+00       0.00000000e+00       0.00000000e+00       0.00000000e+00
      6.46500000e-01       1.54679041e+00       2.39256057e+00       0.00000000e+00       0.00000000e+00       0.00000000e+00       0.00000000e+00
      6.47000000e-01       1.54559505e+00       2.38886407e+00       0.00000000e+00       0.00000000e+00       0.00000000e+00       0.00000000e+00
      6.47500000e-01       1.54440154e+00       2.38517613e+00       0.00000000e+00       0.00000000e+00       0.00000000e+00       0.00000000e+00
      6.48000000e-01       1.54320988e+00       2.38149672e+00       0.00000000e+00       0.00000000e+00       0.00000000e+00       0.00000000e+00
      6.48500000e-01       1.54202005e+00       2.37782582e+00       0.00000000e+00       0.00000000e+00       0.00000000e+00       0.00000000e+00
      6.49000000e-01       1.54083205e+00       2.37416340e+00       0.00000000e+00       0.00000000e+00       0.00000000e+00       0.00000000e+00
      6.49500000e-01       1.53964588e+00       2.37050944e+00       0.00000000e+00       0.00000000e+00       0.00000000e+00       0.00000000e+00
      6.50000000e-01       1.53846154e+00       2.36686391e+00       0.00000000e+00       0.00000000e+00       0.00000000e+00       0.00000000e+00
      6.50500000e-01       1.53727902e+00       2.36322677e+00       0.00000000e+00       0.00000000e+00       0.00000000e+00       0.00000000e+00
      6.51000000e-01       1.53609831e+00       2.35959802e+00       0.00000000e+00       0.00000000e+00       0.00000000e+00       0.00000000e+00
      6.51500000e-01       1.53491942e+00       2.35597762e+00       0.00000000e+00       0.00000000e+00       0.00000000e+00       0.00000000e+00
      6.52000000e-01       1.53374233e+00       2.35236554e+00       0.00000000e+00       0.00000000e+00       0.00000000e+00       0.00000000e+00
      6.52500000e-01       1.53256705e+00       2.34876176e+00       0.00000000e+00       0.00000000e+00       0.00000000e+00       0.00000000e+00
      6.53000000e-01       1.53139357e+00       2.34516626e+00       0.00000000e+00       0.00000000e+00       0.00000000e+00       0.00000000e+00
      6.53500000e-01       1.53022188e+00       2.34157901e+00       0.00000000e+00       0.00000000e+00       0.00000000e+00       0.00000000e+00
      6.54000000e-01       1.52905199e+00       2.33799998e+00       0.00000000e+00       0.00000000e+00       0.00000000e+00       0.00000000e+00
      6.54500000e-01       1.52788388e+00       2.33442915e+00       0.00000000e+00       0.00000000e+00       0.00000000e+00       0.00000000e+00
      6.55000000e-01       1.52671756e+00       2.33086650e+00       0.00000000e+00       0.00000000e+00       0.00000000e+00       0.00000000e+00
      6.55500000e-01       1.52555301e+00       2.32731200e+00       0.00000000e+00       0.00000000e+00       0.00000000e+00       0.00000000e+00
      6.56000000e-01       1.52439024e+00       2.32376562e+00       0.00000000e+00       0.00000000e+00       0.00000000e+00       0.00000000e+00
      6.56500000e-01       1.52322925e+00       2.32022734e+00       0.00000000e+00       0.00000000e+00       0.00000000e+00       0.00000000e+00
      6.57000000e-01       1.52207002e+00       2.31669713e+00       0.00000000e+00       0.00000000e+00       0.00000000e+00       0.00000000e+00
      6.57500000e-01       1.52091255e+00       2.31317498e+00       0.00000000e+00       0.00000000e+00       0.00000000e+00       0.00000000e+00
      6.58000000e-01       1.51975684e+00       2.30966085e+00       0.00000000e+00       0.00000000e+00       0.00000000e+00       0.00000000e+00
      6.58500000e-01       1.51860289e+00       2.30615472e+00       0.00000000e+00       0.00000000e+00       0.00000000e+00       0.00000000e+00
      6.59000000e-01       1.51745068e+00       2.30265657e+00       0.00000000e+00       0.00000000e+00       0.00000000e+00       0.00000000e+00
      6.59500000e-01       1.51630023e+00       2.29916638e+00       0.00000000e+00       0.00000000e+00       0.00000000e+00       0.00000000e+00
      6.60000000e-01       1.51515152e+00       2.29568411e+00       0.00000000e+00       0.00000000e+00       0.00000000e+00       0.00000000e+00
      6.60500000e-01       1.51400454e+00       2.29220975e+00       0.00000000e+00       0.00000000e+00       0.00000000e+00       0.00000000e+00
      6.61000000e-01       1.51285930e+00       2.28874327e+00       0.00000000e+00       0.00000000e+00       0.00000000e+00       0.00000000e+00
      6.61500000e-01       1.51171580e+00       2.28528465e+00       0.00000000e+00       0.00000000e+00       0.00000000e+00       0.00000000e+00
      6.62000000e-01       1.51057402e+00       2.28183386e+00       0.00000000e+00       0.00000000e+00       0.00000000e+00       0.00000000e+00
      6.62500000e-01       1.50943396e+00       2.27839089e+00       0.00000000e+00       0.00000000e+00       0.00000000e+00       0.00000000e+00
      6.63000000e-01       1.50829563e+00       2.27495570e+00       0.00000000e+00       0.00000000e+00       0.00000000e+00       0.00000000e+00
      6.63500000e-01       1.50715901e+00       2.27152827e+00       0.00000000e+00       0.00000000e+00       0.00000000e+00       0.00000000e+00
      6.64000000e-01       1.50602410e+00       2.26810858e+00       0.00000000e+00       0.00000000e+00       0.00000000e+00       0.00000000e+00
      6.64500000e-01       1.50489090e+00       2.26469661e+00       0.00000000e+00       0.00000000e+00       0.00000000e+00       0.00000000e+00
      6.65000000e-01       1.50375940e+00       2.26129233e+00       0.00000000e+00       0.00000000e+00       0.00000000e+00       0.00000000e+00
      6.65500000e-01       1.50262960e+00       2.25789572e+00       0.00000000e+00       0.00000000e+00       0.00000000e+00       0.00000000e+00
      6.66000000e-01       1.50150150e+00       2.25450676e+00       0.00000000e+00       0.00000000e+00       0.00000000e+00       0.00000000e+00
      6.66500000e-01       1.50037509e+00       2.25112542e+00       0.00000000e+00       0.00000000e+00       0.00000000e+00       0.00000000e+00
      6.67000000e-01       1.49925037e+00       2.24775169e+00       0.00000000e+00       0.00000000e+00       0.00000000e+00       0.00000000e+00
      6.67500000e-01       1.49812734e+00       2.24438553e+00       0.00000000e+00       0.00000000e+00       0.00000000e+00       0.00000000e+00
      6.68000000e-01       1.49700599e+00       2.24102693e+00       0.00000000e+00       0.00000000e+00       0.00000000e+00       0.00000000e+00
      6.68500000e-01       1.49588631e+00       2.23767586e+00       0.00000000e+00       0.00000000e+00       0.00000000e+00       0.00000000e+00
      6.69000000e-01       1.49476831e+00       2.23433230e+00       0.00000000e+00       0.00000000e+00       0.00000000e+00       0.00000000e+00
      6.69500000e-01       1.49365198e+00       2.23099623e+00       0.00000000e+00       0.00000000e+00       0.00000000e+00       0.00000000e+00
      6.70000000e-01       1.49253731e+00       2.22766763e+00       0.00000000e+00       0.00000000e+00       0.00000000e+00       0.00000000e+00
      6.70500000e-01       1.49142431e+00       2.22434647e+00       0.00000000e+00       0.00000000e+00       0.00000000e+00       0.00000000e+00
      6.71000000e-01       1.49031297e+00       2.22103274e+00       0.00000000e+00       0.00000000e+00       0.00000000e+00       0.00000000e+00
      6.71500000e-01       1.48920328e+00       2.21772640e+00       0.00000000e+00       0.00000000e+00       0.00000000e+00       0.00000000e+00
      6.72000000e-01       1.48809524e+00       2.21442744e+00       0.00000000e+00       0.00000000e+00       0.00000000e+00       0.00000000e+00
      6.72500000e-01       1.48698885e+00       2.21113583e+00       0.00000000e+00       0.00000000e+00       0.00000000e+00       0.00000000e+00
      6.73000000e-01       1.48588410e+00       2.20785156e+00       0.00000000e+00       0.00000000e+00       0.00000000e+00       0.00000000e+00
      6.73500000e-01       1.48478099e+00       2.20457460e+00       0.00000000e+00       0.00000000e+00       0.00000000e+00       0.00000000e+00
      6.74000000e-01       1.48367953e+00       2.20130493e+00       0.00000000e+00       0.00000000e+00       0.00000000e+00       0.00000000e+00
      6.74500000e-01       1.48257969e+00       2.19804253e+00       0.00000000e+00       0.00000000e+00       0.00000000e+00       0.00000000e+00
      6.75000000e-01       1.48148148e+00       2.19478738e+00       0.00000000e+00       0.00000000e+00       0.00000000e+00       0.00000000e+00
      6.75500000e-01       1.48038490e+00       2.19153945e+00       0.00000000e+00       0.00000000e+00       0.00000000e+00       0.00000000e+00
      6.76000000e-01       1.47928994e+00       2.18829873e+00       0.00000000e+00       0.00000000e+00       0.00000000e+00       0.00000000e+00
      6.76500000e-01       1.47819660e+00       2.18506519e+00       0.00000000e+00       0.00000000e+00       0.00000000e+00       0.00000000e+00
      6.77000000e-01       1.47710487e+00       2.18183881e+00       0.00000000e+00       0.00000000e+00       0.00000000e+00       0.00000000e+00
      6.77500000e-01       1.47601476e+00       2.17861957e+00       0.00000000e+00       0.00000000e+00       0.00000000e+00       0.00000000e+00
      6.78000000e-01       1.47492625e+00       2.17540745e+00       0.00000000e+00       0.00000000e+00       0.00000000e+00       0.00000000e+00
      6.78500000e-01       1.47383935e+00       2.17220243e+00       0.00000000e+00       0.00000000e+00       0.00000000e+00       0.00000000e+00
      6.79000000e-01       1.47275405e+00       2.16900449e+00       0.00000000e+00       0.00000000e+00       0.00000000e+00       0.00000000e+00
      6.79500000e-01       1.47167035e+00       2.16581361e+00       0.00000000e+00       0.00000000e+00       0.00000000e+00       0.00000000e+00
      6.80000000e-01       1.47058824e+00       2.16262976e+00       0.00000000e+00       0.00000000e+00       0.00000000e+00       0.00000000e+00
      6.80500000e-01       1.46950771e+00       2.15945292e+00       0.00000000e+00       0.00000000e+00       0.00000000e+00       0.00000000e+00
      6.81000000e-01       1.46842878e+00       2.15628309e+00       0.00000000e+00       0.00000000e+00       0.00000000e+00       0.00000000e+00
      6.81500000e-01       1.46735143e+00       2.15312022e+00       0.00000000e+00       0.00000000e+00       0.00000000e+00       0.00000000e+00
      6.82000000e-01       1.46627566e+00       2.14996431e+00       0.00000000e+00       0.00000000e+00       0.00000000e+00       0.00000000e+00
      6.82500000e-01       1.46520147e+00       2.14681533e+00       0.00000000e+00       0.00000000e+00       0.00000000e+00       0.00000000e+00
      6.83000000e-01       1.46412884e+00       2.14367327e+00       0.00000000e+00       0.00000000e+00       0.00000000e+00       0.00000000e+00
      6.83500000e-01       1.46305779e+00       2.14053810e+00       0.00000000e+00       0.00000000e+00       0.00000000e+00       0.00000000e+00
      6.84000000e-01       1.46198830e+00       2.13740980e+00       0.00000000e+00       0.00000000e+00       0.00000000e+00       0.00000000e+00
      6.84500000e-01       1.46092038e+00       2.13428836e+00       0.00000000e+00       0.00000000e+00       0.00000000e+00       0.00000000e+00
      6.85000000e-01       1.45985401e+00       2.13117374e+00       0.00000000e+00       0.00000000e+00       0.00000000e+00       0.00000000e+00
      6.85500000e-01       1.45878920e+00       2.12806594e+00       0.00000000e+00       0.00000000e+00       0.00000000e+00       0.00000000e+00
      6.86000000e-01       1.45772595e+00       2.12496494e+00       0.00000000e+00       0.00000000e+00       0.00000000e+00       0.00000000e+00
      6.86500000e-01       1.45666424e+00       2.12187070e+00       0.00000000e+00       0.00000000e+00       0.00000000e+00       0.00000000e+00
      6.87000000e-01       1.45560408e+00       2.11878323e+00       0.00000000e+00       0.00000000e+00       0.00000000e+00       0.00000000e+00
      6.87500000e-01       1.45454545e+00       2.11570248e+00       0.00000000e+00       0.00000000e+00       0.00000000e+00       0.00000000e+00
      6.88000000e-01       1.45348837e+00       2.11262845e+00       0.00000000e+00       0.00000000e+00       0.00000000e+00       0.00000000e+00
      6.88500000e-01       1.45243282e+00       2.10956111e+00       0.00000000e+00       0.00000000e+00       0.00000000e+00       0.00000000e+00
      6.89000000e-01       1.45137881e+00       2.10650045e+00       0.00000000e+00       0.00000000e+00       0.00000000e+00       0.00000000e+00
      6.89500000e-01       1.45032632e+00       2.10344644e+00       0.00000000e+00       0.00000000e+00       0.00000000e+00       0.00000000e+00
      6.90000000e-01       1.44927536e+00       2.10039908e+00       0.00000000e+00       0.00000000e+00       0.00000000e+00       0.00000000e+00
      6.90500000e-01       1.44822592e+00       2.09735832e+00       0.00000000e+00       0.00000000e+00       0.00000000e+00       0.00000000e+00
      6.91000000e-01       1.44717800e+00       2.09432417e+00       0.00000000e+00       0.00000000e+00       0.00000000e+00       0.00000000e+00
      6.91500000e-01       1.44613160e+00       2.09129660e+00       0.00000000e+00       0.00000000e+00       0.00000000e+00       0.00000000e+00
      6.92000000e-01       1.44508671e+00       2.08827559e+00       0.00000000e+00       0.00000000e+00       0.00000000e+00       0.00000000e+00
      6.92500000e-01       1.44404332e+00       2.08526111e+00       0.00000000e+00       0.00000000e+00       0.00000000e+00       0.00000000e+00
      6.93000000e-01       1.44300144e+00       2.08225316e+00       0.00000000e+00       0.00000000e+00       0.00000000e+00       0.00000000e+00
      6.93500000e-01       1.44196107e+00       2.07925172e+00       0.00000000e+00       0.00000000e+00       0.00000000e+00       0.00000000e+00
      6.94000000e-01       1.44092219e+00       2.07625676e+00       0.00000000e+00       0.00000000e+00       0.00000000e+00       0.00000000e+00
      6.94500000e-01       1.43988481e+00       2.07326826e+00       0.00000000e+00       0.00000000e+00       0.00000000e+00       0.00000000e+00
      6.95000000e-01       1.43884892e+00       2.07028622e+00       0.00000000e+00       0.00000000e+00       0.00000000e+00       0.00000000e+00
      6.95500000e-01       1.43781452e+00       2.06731060e+00       0.00000000e+00       0.00000000e+00       0.00000000e+00       0.00000000e+00
      6.96000000e-01       1.43678161e+00       2.06434139e+00       0.00000000e+00       0.00000000e+00       0.00000000e+00       0.00000000e+00
      6.96500000e-01       1.43575018e+00       2.06137858e+00       0.00000000e+00       0.00000000e+00       0.00000000e+00       0.00000000e+00
      6.97000000e-01       1.43472023e+00       2.05842214e+00       0.00000000e+00       0.00000000e+00       0.00000000e+00       0.00000000e+00
      6.97500000e-01       1.43369176e+00       2.05547205e+00       0.00000000e+00       0.00000000e+00       0.00000000e+00       0.00000000e+00
      6.98000000e-01       1.43266476e+00       2.05252830e+00       0.00000000e+00       0.00000000e+00       0.00000000e+00       0.00000000e+00
      6.98500000e-01       1.43163923e+00       2.04959088e+00       0.00000000e+00       0.00000000e+00       0.00000000e+00       0.00000000e+00
      6.99000000e-01       1.43061516e+00       2.04665975e+00       0.00000000e+00       0.00000000e+00       0.00000000e+00       0.00000000e+00
      6.99500000e-01       1.42959257e+00       2.04373491e+00       0.00000000e+00       0.00000000e+00       0.00000000e+00       0.00000000e+00
      7.00000000e-01       1.42857143e+00       2.04081633e+00       0.00000000e+00       0.00000000e+00       0.00000000e+00       0.00000000e+00
      7.00500000e-01       1.42755175e+00       2.03790400e+00       0.00000000e+00       0.00000000e+00       0.00000000e+00       0.00000000e+00
      7.01000000e-01       1.42653352e+00       2.03499789e+00       0.00000000e+00       0.00000000e+00       0.00000000e+00       0.00000000e+00
      7.01500000e-01       1.42551675e+00       2.03209800e+00       0.00000000e+00       0.00000000e+00       0.00000000e+00       0.00000000e+00
      7.02000000e-01       1.42450142e+00       2.02920431e+00       0.00000000e+00       0.00000000e+00       0.00000000e+00       0.00000000e+00
      7.02500000e-01       1.42348754e+00       2.02631679e+00       0.00000000e+00       0.00000000e+00       0.00000000e+00       0.00000000e+00
      7.03000000e-01       1.42247511e+00       2.02343543e+00       0.00000000e+00       0.00000000e+00       0.00000000e+00       0.00000000e+00
      7.03500000e-01       1.42146411e+00       2.02056021e+00       0.00000000e+00       0.00000000e+00       0.00000000e+00       0.00000000e+00
      7.04000000e-01       1.42045455e+00       2.01769112e+00       0.00000000e+00       0.00000000e+00       0.00000000e+00       0.00000000e+00
      7.04500000e-01       1.41944642e+00       2.01482813e+00       0.00000000e+00       0.00000000e+00       0.00000000e+00       0.00000000e+00
      7.05000000e-01       1.41843972e+00       2.01197123e+00       0.00000000e+00       0.00000000e+00       0.00000000e+00       0.00000000e+00
      7.05500000e-01       1.41743444e+00       2.00912040e+00       0.00000000e+00       0.00000000e+00       0.00000000e+00       0.00000000e+00
      7.06000000e-01       1.41643059e+00       2.00627563e+00       0.00000000e+00       0.00000000e+00       0.00000000e+00       0.00000000e+00
      7.06500000e-01       1.41542817e+00       2.00343690e+00       0.00000000e+00       0.00000000e+00       0.00000000e+00       0.00000000e+00
      7.07000000e-01       1.41442716e+00       2.00060418e+00       0.00000000e+00       0.00000000e+00       0.00000000e+00       0.00000000e+00
      7.07500000e-01       1.41342756e+00       1.99777747e+00       0.00000000e+00       0.00000000e+00       0.00000000e+00       0.00000000e+00
      7.08000000e-01       1.41242938e+00       1.99495675e+00       0.00000000e+00       0.00000000e+00       0.00000000e+00       0.00000000e+00
      7.08500000e-01       1.41143260e+00       1.99214200e+00       0.00000000e+00       0.00000000e+00       0.00000000e+00       0.00000000e+00
      7.09000000e-01       1.41043724e+00       1.98933320e+00       0.00000000e+00       0.00000000e+00       0.00000000e+00       0.00000000e+00
      7.09500000e-01       1.40944327e+00       1.98653033e+00       0.00000000e+00       0.00000000e+00       0.00000000e+00       0.00000000e+00
      7.10000000e-01       1.40845070e+00       1.98373339e+00       0.00000000e+00       0.00000000e+00       0.00000000e+00       0.00000000e+00
      7.10500000e-01       1.40745954e+00       1.98094234e+00       0.00000000e+00       0.00000000e+00       0.00000000e+00       0.00000000e+00
      7.11000000e-01       1.40646976e+00       1.97815719e+00       0.00000000e+00       0.00000000e+00       0.00000000e+00       0.00000000e+00
      7.11500000e-01       1.40548138e+00       1.97537790e+00       0.00000000e+00       0.00000000e+00       0.00000000e+00       0.00000000e+00
      7.12000000e-01       1.40449438e+00       1.97260447e+00       0.00000000e+00       0.00000000e+00       0.00000000e+00       0.00000000e+00
      7.12500000e-01       1.40350877e+00       1.96983687e+00       0.00000000e+00       0.00000000e+00       0.00000000e+00       0.00000000e+00
      7.13000000e-01       1.40252454e+00       1.96707510e+00       0.00000000e+00       0.00000000e+00       0.00000000e+00       0.00000000e+00
      7.13500000e-01       1.40154170e+00       1.96431913e+00       0.00000000e+00       0.00000000e+00       0.00000000e+00       0.00000000e+00
      7.14000000e-01       1.40056022e+00       1.96156894e+00       0.00000000e+00       0.00000000e+00       0.00000000e+00       0.00000000e+00
      7.14500000e-01       1.39958013e+00       1.95882453e+00       0.00000000e+00       0.00000000e+00       0.00000000e+00       0.00000000e+00
      7.15000000e-01       1.39860140e+00       1.95608587e+00       0.00000000e+00       0.00000000e+00       0.00000000e+00       0.00000000e+00
      7.15500000e-01       1.39762404e+00       1.95335295e+00       0.00000000e+00       0.00000000e+00       0.00000000e+00       0.00000000e+00
      7.16000000e-01       1.39664804e+00       1.95062576e+00       0.00000000e+00       0.00000000e+00       0.00000000e+00       0.00000000e+00
      7.16500000e-01       1.39567341e+00       1.94790427e+00       0.00000000e+00       0.00000000e+00       0.00000000e+00       0.00000000e+00
      7.17000000e-01       1.39470014e+00       1.94518848e+00       0.00000000e+00       0.00000000e+00       0.00000000e+00       0.00000000e+00
      7.17500000e-01       1.39372822e+00       1.94247836e+00       0.00000000e+00       0.00000000e+00       0.00000000e+00       0.00000000e+00
      7.18000000e-01       1.39275766e+00       1.93977390e+00       0.00000000e+00       0.00000000e+00       0.00000000e+00       0.00000000e+00
      7.18500000e-01       1.39178845e+00       1.93707508e+00       0.00000000e+00       0.00000000e+00       0.00000000e+00       0.00000000e+00
      7.19000000e-01       1.39082058e+00       1.93438190e+00       0.00000000e+00       0.00000000e+00       0.00000000e+00       0.00000000e+00
      7.19500000e-01       1.38985407e+00       1.93169432e+00       0.00000000e+00       0.00000000e+00       0.00000000e+00       0.00000000e+00
      7.20000000e-01       1.38888889e+00       1.92901235e+00       0.00000000e+00       0.00000000e+00       0.00000000e+00       0.00000000e+00
      7.20500000e-01       1.38792505e+00       1.92633595e+00       0.00000000e+00       0.00000000e+00       0.00000000e+00       0.00000000e+00
      7.21000000e-01       1.38696255e+00       1.92366512e+00       0.00000000e+00       0.00000000e+00       0.00000000e+00       0.00000000e+00
      7.21500000e-01       1.38600139e+00       1.92099984e+00       0.00000000e+00       0.00000000e+00       0.00000000e+00       0.00000000e+00
      7.22000000e-01       1.38504155e+00       1.91834010e+00       0.00000000e+00       0.00000000e+00       0.00000000e+00       0.00000000e+00
      7.22500000e-01       1.38408304e+00       1.91568588e+00       0.00000000e+00       0.00000000e+00       0.00000000e+00       0.00000000e+00
      7.23000000e-01       1.38312586e+00       1.91303716e+00       0.00000000e+00       0.00000000e+00       0.00000000e+00       0.00000000e+00
      7.23500000e-01       1.38217001e+00       1.91039393e+00       0.00000000e+00       0.00000000e+00       0.00000000e+00       0.00000000e+00
      7.24000000e-01       1.38121547e+00       1.90775617e+00       0.00000000e+00       0.00000000e+00       0.00000000e+00       0.00000000e+00
      7.24500000e-01       1.38026225e+00       1.90512388e+00       0.00000000e+00       0.00000000e+00       0.00000000e+00       0.00000000e+00
      7.25000000e-01       1.37931034e+00       1.90249703e+00       0.00000000e+00       0.00000000e+00       0.00000000e+00       0.00000000e+00
      7.25500000e-01       1.37835975e+00       1.89987561e+00       0.00000000e+00       0.00000000e+00       0.00000000e+00       0.00000000e+00
      7.26000000e-01       1.37741047e+00       1.89725960e+00       0.00000000e+00       0.00000000e+00       0.00000000e+00       0.00000000e+00
      7.26500000e-01       1.37646249e+00       1.89464899e+00       0.00000000e+00       0.00000000e+00       0.00000000e+00       0.00000000e+00
      7.27000000e-01       1.37551582e+00       1.89204377e+00       0.00000000e+00       0.00000000e+00       0.00000000e+00       0.00000000e+00
      7.27500000e-01       1.37457045e+00       1.88944391e+00       0.00000000e+00       0.00000000e+00       0.00000000e+00       0.00000000e+00
      7.28000000e-01       1.37362637e+00       1.88684941e+00       0.00000000e+00       0.00000000e+00       0.00000000e+00       0.00000000e+00
      7.28500000e-01       1.37268360e+00       1.88426026e+00       0.00000000e+00       0.00000000e+00       0.00000000e+00       0.00000000e+00
      7.29000000e-01       1.37174211e+00       1.88167642e+00       0.00000000e+00       0.00000000e+00       0.00000000e+00       0.00000000e+00
      7.29500000e-01       1.37080192e+00       1.87909790e+00       0.00000000e+00       0.00000000e+00       0.00000000e+00       0.00000000e+00
      7.30000000e-01       1.36986301e+00       1.87652468e+00       0.00000000e+00       0.00000000e+00       0.00000000e+00       0.00000000e+00
      7.30500000e-01       1.36892539e+00       1.87395673e+00       0.00000000e+00       0.00000000e+00       0.00000000e+00       0.00000000e+00
      7.31000000e-01       1.36798906e+00       1.87139406e+00       0.00000000e+00       0.00000000e+00       0.00000000e+00       0.00000000e+00
      7.31500000e-01       1.36705400e+00       1.86883664e+00       0.00000000e+00       0.00000000e+00       0.00000000e+00       0.00000000e+00
      7.32000000e-01       1.36612022e+00       1.86628445e+00       0.00000000e+00       0.00000000e+00       0.00000000e+00       0.00000000e+00
      7.32500000e-01       1.36518771e+00       1.86373749e+00       0.00000000e+00       0.00000000e+00       0.00000000e+00       0.00000000e+00
      7.33000000e-01       1.36425648e+00       1.86119574e+00       0.00000000e+00       0.00000000e+00       0.00000000e+00       0.00000000e+00
      7.33500000e-01       1.36332652e+00       1.85865919e+00       0.00000000e+00       0.00000000e+00       0.00000000e+00       0.00000000e+00
      7.34000000e-01       1.36239782e+00       1.85612782e+00       0.00000000e+00       0.00000000e+00       0.00000000e+00       0.00000000e+00
      7.34500000e-01       1.36147039e+00       1.85360162e+00       0.00000000e+00       0.00000000e+00       0.00000000e+00       0.00000000e+00
      7.35000000e-01       1.36054422e+00       1.85108057e+00       0.00000000e+00       0.00000000e+00       0.00000000e+00       0.00000000e+00
      7.35500000e-01       1.35961931e+00       1.84856466e+00       0.00000000e+00       0.00000000e+00       0.00000000e+00       0.00000000e+00
      7.36000000e-01       1.35869565e+00       1.84605388e+00       0.00000000e+00       0.00000000e+00       0.00000000e+00       0.00000000e+00
      7.36500000e-01       1.35777325e+00       1.84354820e+00       0.00000000e+00       0.00000000e+00       0.00000000e+00       0.00000000e+00
      7.37000000e-01       1.35685210e+00       1.84104763e+00       0.00000000e+00       0.00000000e+00       0.00000000e+00       0.00000000e+00
      7.37500000e-01       1.35593220e+00       1.83855214e+00       0.00000000e+00       0.00000000e+00       0.00000000e+00       0.00000000e+00
      7.38000000e-01       1.35501355e+00       1.83606172e+00       0.00000000e+00       0.00000000e+00       0.00000000e+00       0.00000000e+00
      7.38500000e-01       1.35409614e+00       1.83357636e+00       0.00000000e+00       0.00000000e+00       0.00000000e+00       0.00000000e+00
      7.39000000e-01       1.35317997e+00       1.83109604e+00       0.00000000e+00       0.00000000e+00       0.00000000e+00       0.00000000e+00
      7.39500000e-01       1.35226504e+00       1.82862075e+00       0.00000000e+00       0.00000000e+00       0.00000000e+00       0.00000000e+00
      7.40000000e-01       1.35135135e+00       1.82615047e+00       0.00000000e+00       0.00000000e+00       0.00000000e+00       0.00000000e+00
      7.40500000e-01       1.35043889e+00       1.82368520e+00       0.00000000e+00       0.00000000e+00       0.00000000e+00       0.00000000e+00
      7.41000000e-01       1.34952767e+00       1.82122492e+00       0.00000000e+00       0.00000000e+00       0.00000000e+00       0.00000000e+00
      7.41500000e-01       1.34861767e+00       1.81876961e+00       0.00000000e+00       0.00000000e+00       0.00000000e+00       0.00000000e+00
      7.42000000e-01       1.34770889e+00       1.81631927e+00       0.00000000e+00       0.00000000e+00       0.00000000e+00       0.00000000e+00
      7.42500000e-01       1.34680135e+00       1.81387387e+00       0.00000000e+00       0.00000000e+00       0.00000000e+00       0.00000000e+00
      7.43000000e-01       1.34589502e+00       1.81143341e+00       0.00000000e+00       0.00000000e+00       0.00000000e+00       0.00000000e+00
      7.43500000e-01       1.34498991e+00       1.80899786e+00       0.00000000e+00       0.00000000e+00       0.00000000e+00       0.00000000e+00
      7.44000000e-01       1.34408602e+00       1.80656723e+00       0.00000000e+00       0.00000000e+00       0.00000000e+00       0.00000000e+00
      7.44500000e-01       1.34318334e+00       1.80414150e+00       0.00000000e+00       0.00000000e+00       0.00000000e+00       0.00000000e+00
      7.45000000e-01       1.34228188e+00       1.80172064e+00       0.00000000e+00       0.00000000e+00       0.00000000e+00       0.00000000e+00
      7.45500000e-01       1.34138162e+00       1.79930466e+00       0.00000000e+00       0.00000000e+00       0.00000000e+00       0.00000000e+00
      7.46000000e-01       1.34048257e+00       1.79689353e+00       0.00000000e+00       0.00000000e+00       0.00000000e+00       0.00000000e+00
      7.46500000e-01       1.33958473e+00       1.79448725e+00       0.00000000e+00       0.00000000e+00       0.00000000e+00       0.00000000e+00
      7.47000000e-01       1.33868809e+00       1.79208579e+00       0.00000000e+00       0.00000000e+00       0.00000000e+00       0.00000000e+00
      7.47500000e-01       1.33779264e+00       1.78968915e+00       0.00000000e+00       0.00000000e+00       0.00000000e+00       0.00000000e+00
      7.48000000e-01       1.33689840e+00       1.78729732e+00       0.00000000e+00       0.00000000e+00       0.00000000e+00       0.00000000e+00
      7.48500000e-01       1.33600534e+00       1.78491028e+00       0.00000000e+00       0.00000000e+00       0.00000000e+00       0.00000000e+00
      7.49000000e-01       1.33511348e+00       1.78252802e+00       0.00000000e+00       0.00000000e+00       0.00000000e+00       0.00000000e+00
      7.49500000e-01       1.33422282e+00       1.78015052e+00       0.00000000e+00       0.00000000e+00       0.00000000e+00       0.00000000e+00
      7.50000000e-01       1.33333333e+00       1.77777778e+00       0.00000000e+00       0.00000000e+00       0.00000000e+00       0.00000000e+00
      7.50500000e-01       1.33244504e+00       1.77540978e+00       0.00000000e+00       0.00000000e+00       0.00000000e+00       0.00000000e+00
      7.51000000e-01       1.33155792e+00       1.77304650e+00       0.00000000e+00       0.00000000e+00       0.00000000e+00       0.00000000e+00
      7.51500000e-01       1.33067199e+00       1.77068794e+00       0.00000000e+00       0.00000000e+00       0.00000000e+00       0.00000000e+00
      7.52000000e-01       1.32978723e+00       1.76833409e+00       0.00000000e+00       0.00000000e+00       0.00000000e+00       0.00000000e+00
      7.52500000e-01       1.32890365e+00       1.76598492e+00       0.00000000e+00       0.00000000e+00       0.00000000e+00       0.00000000e+00
      7.53000000e-01       1.32802125e+00       1.76364044e+00       0.00000000e+00       0.00000000e+00       0.00000000e+00       0.00000000e+00
      7.53500000e-01       1.32714001e+00       1.76130061e+00       0.00000000e+00       0.00000000e+00       0.00000000e+00       0.00000000e+00
      7.54000000e-01       1.32625995e+00       1.75896545e+00       0.00000000e+00       0.00000000e+00       0.00000000e+00       0.00000000e+00
      7.54500000e-01       1.32538105e+00       1.75663492e+00       0.00000000e+00       0.00000000e+00       0.00000000e+00       0.00000000e+00
      7.55000000e-01       1.32450331e+00       1.75430902e+00       0.00000000e+00       0.00000000e+00       0.00000000e+00       0.00000000e+00
      7.55500000e-01       1.32362674e+00       1.75198774e+00       0.00000000e+00       0.00000000e+00       0.00000000e+00       0.00000000e+00
      7.56000000e-01       1.32275132e+00       1.74967106e+00       0.00000000e+00       0.00000000e+00       0.00000000e+00       0.00000000e+00
      7.56500000e-01       1.32187707e+00       1.74735898e+00       0.00000000e+00       0.00000000e+00       0.00000000e+00       0.00000000e+00
      7.57000000e-01       1.32100396e+00       1.74505147e+00       0.00000000e+00       0.00000000e+00       0.00000000e+00       0.00000000e+00
      7.57500000e-01       1.32013201e+00       1.74274853e+00       0.00000000e+00       0.00000000e+00       0.00000000e+00       0.00000000e+00
      7.58000000e-01       1.31926121e+00       1.74045015e+00       0.00000000e+00       0.00000000e+00       0.00000000e+00       0.00000000e+00
      7.58500000e-01       1.31839156e+00       1.73815631e+00       0.00000000e+00       0.00000000e+00       0.00000000e+00       0.00000000e+00
      7.59000000e-01       1.31752306e+00       1.73586700e+00       0.00000000e+00       0.00000000e+00       0.00000000e+00       0.00000000e+00
      7.59500000e-01       1.31665569e+00       1.73358222e+00       0.00000000e+00       0.00000000e+00       0.00000000e+00       0.00000000e+00
      7.60000000e-01       1.31578947e+00       1.73130194e+00       0.00000000e+00       0.00000000e+00       0.00000000e+00       0.00000000e+00
      7.60500000e-01       1.31492439e+00       1.72902616e+00       0.00000000e+00       0.00000000e+00       0.00000000e+00       0.00000000e+00
      7.61000000e-01       1.31406045e+00       1.72675486e+00       0.00000000e+00       0.00000000e+00       0.00000000e+00       0.00000000e+00
      7.61500000e-01       1.31319764e+00       1.72448803e+00       0.00000000e+00       0.00000000e+00       0.00000000e+00       0.00000000e+00
      7.62000000e-01       1.31233596e+00       1.72222567e+00       0.00000000e+00       0.00000000e+00       0.00000000e+00       0.00000000e+00
      7.62500000e-01       1.31147541e+00       1.71996775e+00       0.00000000e+00       0.00000000e+00       0.00000000e+00       0.00000000e+00
      7.63000000e-01       1.31061599e+00       1.71771427e+00       0.00000000e+00       0.00000000e+00       0.00000000e+00       0.00000000e+00
      7.63500000e-01       1.30975769e+00       1.71546522e+00       0.00000000e+00       0.00000000e+00       0.00000000e+00       0.00000000e+00
      7.64000000e-01       1.30890052e+00       1.71322058e+00       0.00000000e+00       0.00000000e+00       0.00000000e+00       0.00000000e+00
      7.64500000e-01       1.30804447e+00       1.71098034e+00       0.00000000e+00       0.00000000e+00       0.00000000e+00       0.00000000e+00
      7.65000000e-01       1.30718954e+00       1.70874450e+00       0.00000000e+00       0.00000000e+00       0.00000000e+00       0.00000000e+00
      7.65500000e-01       1.30633573e+00       1.70651303e+00       0.00000000e+00       0.00000000e+00       0.00000000e+00       0.00000000e+00
      7.66000000e-01       1.30548303e+00       1.70428594e+00       0.00000000e+00       0.00000000e+00       0.00000000e+00       0.00000000e+00
      7.66500000e-01       1.30463144e+00       1.70206320e+00       0.00000000e+00       0.00000000e+00       0.00000000e+00       0.00000000e+00
      7.67000000e-01       1.30378096e+00       1.69984480e+00       0.00000000e+00       0.00000000e+00       0.00000000e+00       0.00000000e+00
      7.67500000e-01       1.30293160e+00       1.69763074e+00       0.00000000e+00       0.00000000e+00       0.00000000e+00       0.00000000e+00
      7.68000000e-01       1.30208333e+00       1.69542101e+00       0.00000000e+00       0.00000000e+00       0.00000000e+00       0.00000000e+00
      7.68500000e-01       1.30123617e+00       1.69321558e+00       0.00000000e+00       0.00000000e+00       0.00000000e+00       0.00000000e+00
      7.69000000e-01       1.30039012e+00       1.69101446e+00       0.00000000e+00       0.00000000e+00       0.00000000e+00       0.00000000e+00
      7.69500000e-01       1.29954516e+00       1.68881762e+00       0.00000000e+00       0.00000000e+00       0.00000000e+00       0.00000000e+00
      7.70000000e-01       1.29870130e+00       1.68662506e+00       0.00000000e+00       0.00000000e+00       0.00000000e+00       0.00000000e+00
      7.70500000e-01       1.29785853e+00       1.68443677e+00       0.00000000e+00       0.00000000e+00       0.00000000e+00       0.00000000e+00
      7.71000000e-01       1.29701686e+00       1.68225274e+00       0.00000000e+00       0.00000000e+00       0.00000000e+00       0.00000000e+00
      7.71500000e-01       1.29617628e+00       1.68007295e+00       0.00000000e+00       0.00000000e+00       0.00000000e+00       0.00000000e+00
      7.72000000e-01       1.29533679e+00       1.67789739e+00       0.00000000e+00       0.00000000e+00       0.00000000e+00       0.00000000e+00
      7.72500000e-01       1.29449838e+00       1.67572606e+00       0.00000000e+00       0.00000000e+00       0.00000000e+00       0.00000000e+00
      7.73000000e-01       1.29366106e+00       1.67355894e+00       0.00000000e+00       0.00000000e+00       0.00000000e+00       0.00000000e+00
      7.73500000e-01       1.29282482e+00       1.67139602e+00       0.00000000e+00       0.00000000e+00       0.00000000e+00       0.00000000e+00
      7.74000000e-01       1.29198966e+00       1.66923729e+00       0.00000000e+00       0.00000000e+00       0.00000000e+00       0.00000000e+00
      7.74500000e-01       1.29115558e+00       1.66708274e+00       0.00000000e+00       0.00000000e+00       0.00000000e+00       0.00000000e+00
      7.75000000e-01       1.29032258e+00       1.66493236e+00       0.00000000e+00       0.00000000e+00       0.00000000e+00       0.00000000e+00
      7.75500000e-01       1.28949065e+00       1.66278614e+00       0.00000000e+00       0.00000000e+00       0.00000000e+00       0.00000000e+00
      7.76000000e-01       1.28865979e+00       1.66064406e+00       0.00000000e+00       0.00000000e+00       0.00000000e+00       0.00000000e+00
      7.76500000e-01       1.28783001e+00       1.65850613e+00       0.00000000e+00       0.00000000e+00       0.00000000e+00       0.00000000e+00
      7.77000000e-01       1.28700129e+00       1.65637231e+00       0.00000000e+00       0.00000000e+00       0.00000000e+00       0.00000000e+00
      7.77500000e-01       1.28617363e+00       1.65424262e+00       0.00000000e+00       0.00000000e+00       0.00000000e+00       0.00000000e+00
      7.78000000e-01       1.28534704e+00       1.65211702e+00       0.00000000e+00       0.00000000e+00       0.00000000e+00       0.00000000e+00
      7.78500000e-01       1.28452152e+00       1.64999552e+00       0.00000000e+00       0.00000000e+00       0.00000000e+00       0.00000000e+00
      7.79000000e-01       1.28369705e+00       1.64787811e+00       0.00000000e+00       0.00000000e+00       0.00000000e+00       0.00000000e+00
      7.79500000e-01       1.28287364e+00       1.64576477e+00       0.00000000e+00       0.00000000e+00       0.00000000e+00       0.00000000e+00
      7.80000000e-01       1.28205128e+00       1.64365549e+00       0.00000000e+00       0.00000000e+00       0.00000000e+00       0.00000000e+00
      7.80500000e-01       1.28122998e+00       1.64155026e+00       0.00000000e+00       0.00000000e+00       0.00000000e+00       0.00000000e+00
      7.81000000e-01       1.28040973e+00       1.63944908e+00       0.00000000e+00       0.00000000e+00       0.00000000e+00       0.00000000e+00
      7.81500000e-01       1.27959053e+00       1.63735193e+00       0.00000000e+00       0.00000000e+00       0.00000000e+00       0.00000000e+00
      7.82000000e-01       1.27877238e+00       1.63525880e+00       0.00000000e+00       0.00000000e+00       0.00000000e+00       0.00000000e+00
      7.82500000e-01       1.27795527e+00       1.63316968e+00       0.00000000e+00       0.00000000e+00       0.00000000e+00       0.00000000e+00
      7.83000000e-01       1.27713921e+00       1.63108456e+00       0.00000000e+00       0.00000000e+00       0.00000000e+00       0.00000000e+00
      7.83500000e-01       1.27632419e+00       1.62900343e+00       0.00000000e+00       0.00000000e+00       0.00000000e+00       0.00000000e+00
      7.84000000e-01       1.27551020e+00       1.62692628e+00       0.00000000e+00       0.00000000e+00       0.00000000e+00       0.00000000e+00
      7.84500000e-01       1.27469726e+00       1.62485310e+00       0.00000000e+00       0.00000000e+00       0.00000000e+00       0.00000000e+00
      7.85000000e-01       1.27388535e+00       1.62278389e+00       0.00000000e+00       0.00000000e+00       0.00000000e+00       0.00000000e+00
      7.85500000e-01       1.27307447e+00       1.62071862e+00       0.00000000e+00       0.00000000e+00       0.00000000e+00       0.00000000e+00
      7.86000000e-01       1.27226463e+00       1.61865729e+00       0.00000000e+00       0.00000000e+00       0.00000000e+00       0.00000000e+00
      7.86500000e-01       1.27145582e+00       1.61659989e+00       0.00000000e+00       0.00000000e+00       0.00000000e+00       0.00000000e+00
      7.87000000e-01       1.27064803e+00       1.61454642e+00       0.00000000e+00       0.00000000e+00       0.00000000e+00       0.00000000e+00
      7.87500000e-01       1.26984127e+00       1.61249685e+00       0.00000000e+00       0.00000000e+00       0.00000000e+00       0.00000000e+00
      7.88000000e-01       1.26903553e+00       1.61045118e+00       0.00000000e+00       0.00000000e+00       0.00000000e+00       0.00000000e+00
      7.88500000e-01       1.26823082e+00       1.60840941e+00       0.00000000e+00       0.00000000e+00       0.00000000e+00       0.00000000e+00
      7.89000000e-01       1.26742712e+00       1.60637151e+00       0.00000000e+00       0.00000000e+00       0.00000000e+00       0.00000000e+00
      7.89500000e-01       1.26662445e+00       1.60433749e+00       0.00000000e+00       0.00000000e+00       0.00000000e+00       0.00000000e+00
      7.90000000e-01       1.26582278e+00       1.60230732e+00       0.00000000e+00       0.00000000e+00       0.00000000e+00       0.00000000e+00
      7.90500000e-01       1.26502214e+00       1.60028101e+00       0.00000000e+00       0.00000000e+00       0.00000000e+00       0.00000000e+00
      7.91000000e-01       1.26422250e+00       1.59825854e+00       0.00000000e+00       0.00000000e+00       0.00000000e+00       0.00000000e+00
      7.91500000e-01       1.26342388e+00       1.59623990e+00       0.00000000e+00       0.00000000e+00       0.00000000e+00       0.00000000e+00
      7.92000000e-01       1.26262626e+00       1.59422508e+00       0.00000000e+00       0.00000000e+00       0.00000000e+00       0.00000000e+00
      7.92500000e-01       1.26182965e+00       1.59221407e+00       0.00000000e+00       0.00000000e+00       0.00000000e+00       0.00000000e+00
      7.93000000e-01       1.26103405e+00       1.59020687e+00       0.00000000e+00       0.00000000e+00       0.00000000e+00       0.00000000e+00
      7.93500000e-01       1.26023945e+00       1.58820346e+00       0.00000000e+00       0.00000000e+00       0.00000000e+00       0.00000000e+00
      7.94000000e-01       1.25944584e+00       1.58620383e+00       0.00000000e+00       0.00000000e+00       0.00000000e+00       0.00000000e+00
      7.94500000e-01       1.25865324e+00       1.58420798e+00       0.00000000e+00       0.00000000e+00       0.00000000e+00       0.00000000e+00
      7.95000000e-01       1.25786164e+00       1.58221589e+00       0.00000000e+00       0.00000000e+00       0.00000000e+00       0.00000000e+00
      7.95500000e-01       1.25707102e+00       1.58022756e+00       0.00000000e+00       0.00000000e+00       0.00000000e+00       0.00000000e+00
      7.96000000e-01       1.25628141e+00       1.57824297e+00       0.00000000e+00       0.00000000e+00       0.00000000e+00       0.00000000e+00
      7.96500000e-01       1.25549278e+00       1.57626212e+00       0.00000000e+00       0.00000000e+00       0.00000000e+00       0.00000000e+00
      7.97000000e-01       1.25470514e+00       1.57428500e+00       0.00000000e+00       0.00000000e+00       0.00000000e+00       0.00000000e+00
      7.97500000e-01       1.25391850e+00       1.57231159e+00       0.00000000e+00       0.00000000e+00       0.00000000e+00       0.00000000e+00
      7.98000000e-01       1.25313283e+00       1.57034189e+00       0.00000000e+00       0.00000000e+00       0.00000000e+00       0.00000000e+00
      7.98500000e-01       1.25234815e+00       1.56837590e+00       0.00000000e+00       0.00000000e+00       0.00000000e+00       0.00000000e+00
      7.99000000e-01       1.25156446e+00       1.56641359e+00       0.00000000e+00       0.00000000e+00       0.00000000e+00       0.00000000e+00
      7.99500000e-01       1.25078174e+00       1.56445496e+00       0.00000000e+00       0.00000000e+00       0.00000000e+00       0.00000000e+00
      8.00000000e-01       1.25000000e+00       1.56250000e+00       0.00000000e+00       0.00000000e+00       0.00000000e+00       0.00000000e+00
      8.00500000e-01       1.24921924e+00       1.56054870e+00       0.00000000e+00       0.00000000e+00       0.00000000e+00       0.00000000e+00
      8.01000000e-01       1.24843945e+00       1.55860106e+00       0.00000000e+00       0.00000000e+00       0.00000000e+00       0.00000000e+00
      8.01500000e-01       1.24766064e+00       1.55665706e+00       0.00000000e+00       0.00000000e+00       0.00000000e+00       0.00000000e+00
      8.02000000e-01       1.24688279e+00       1.55471670e+00       0.00000000e+00       0.00000000e+00       0.00000000e+00       0.00000000e+00
      8.02500000e-01       1.24610592e+00       1.55277996e+00       0.00000000e+00       0.00000000e+00       0.00000000e+00       0.00000000e+00
      8.03000000e-01       1.24533001e+00       1.55084684e+00       0.00000000e+00       0.00000000e+00       0.00000000e+00       0.00000000e+00
      8.03500000e-01       1.24455507e+00       1.54891733e+00       0.00000000e+00       0.00000000e+00       0.00000000e+00       0.00000000e+00
      8.04000000e-01       1.24378109e+00       1.54699141e+00       0.00000000e+00       0.00000000e+00       0.00000000e+00       0.00000000e+00
      8.04500000e-01       1.24300808e+00       1.54506909e+00       0.00000000e+00       0.00000000e+00       0.00000000e+00       0.00000000e+00
      8.05000000e-01       1.24223602e+00       1.54315034e+00       0.00000000e+00       0.00000000e+00       0.00000000e+00       0.00000000e+00
      8.05500000e-01       1.24146493e+00       1.54123517e+00       0.00000000e+00       0.00000000e+00       0.00000000e+00       0.00000000e+00
      8.06000000e-01       1.24069479e+00       1.53932356e+00       0.00000000e+00       0.00000000e+00       0.00000000e+00       0.00000000e+00
      8.06500000e-01       1.23992560e+00       1.53741550e+00       0.00000000e+00       0.00000000e+00       0.00000000e+00       0.00000000e+00
      8.07000000e-01       1.23915737e+00       1.53551100e+00       0.00000000e+00       0.00000000e+00       0.00000000e+00       0.00000000e+00
      8.07500000e-01       1.23839009e+00       1.53361002e+00       0.00000000e+00       0.00000000e+00       0.00000000e+00       0.00000000e+00
      8.08000000e-01       1.23762376e+00       1.53171258e+00       0.00000000e+00       0.00000000e+00       0.00000000e+00       0.00000000e+00
      8.08500000e-01       1.23685838e+00       1.52981865e+00       0.00000000e+00       0.00000000e+00       0.00000000e+00       0.00000000e+00
      8.09000000e-01       1.23609394e+00       1.52792824e+00       0.00000000e+00       0.00000000e+00       0.00000000e+00       0.00000000e+00
      8.09500000e-01       1.23533045e+00       1.52604132e+00       0.00000000e+00       0.00000000e+00       0.00000000e+00       0.00000000e+00
      8.10000000e-01       1.23456790e+00       1.52415790e+00       0.00000000e+00       0.00000000e+00       0.00000000e+00       0.00000000e+00
      8.10500000e-01       1.23380629e+00       1.52227797e+00       0.00000000e+00       0.00000000e+00       0.00000000e+00       0.00000000e+00
      8.11000000e-01       1.23304562e+00       1.52040151e+00       0.00000000e+00       0.00000000e+00       0.00000000e+00       0.00000000e+00
      8.11500000e-01       1.23228589e+00       1.51852852e+00       0.00000000e+00       0.00000000e+00       0.00000000e+00       0.00000000e+00
      8.12000000e-01       1.23152709e+00       1.51665898e+00       0.00000000e+00       0.00000000e+00       0.00000000e+00       0.00000000e+00
      8.12500000e-01       1.23076923e+00       1.51479290e+00       0.00000000e+00       0.00000000e+00       0.00000000e+00       0.00000000e+00
      8.13000000e-01       1.23001230e+00       1.51293026e+00       0.00000000e+00       0.00000000e+00       0.00000000e+00       0.00000000e+00
      8.13500000e-01       1.22925630e+00       1.51107105e+00       0.00000000e+00       0.00000000e+00       0.00000000e+00       0.00000000e+00
      8.14000000e-01       1.22850123e+00       1.50921527e+00       0.00000000e+00       0.00000000e+00       0.00000000e+00       0.00000000e+00
      8.14500000e-01       1.22774708e+00       1.50736290e+00       0.00000000e+00       0.00000000e+00       0.00000000e+00       0.00000000e+00
      8.15000000e-01       1.22699387e+00       1.50551394e+00       0.00000000e+00       0.00000000e+00       0.00000000e+00       0.00000000e+00
      8.15500000e-01       1.22624157e+00       1.50366839e+00       0.00000000e+00       0.00000000e+00       0.00000000e+00       0.00000000e+00
      8.16000000e-01       1.22549020e+00       1.50182622e+00       0.00000000e+00       0.00000000e+00       0.00000000e+00       0.00000000e+00
      8.16500000e-01       1.22473974e+00       1.49998744e+00       0.00000000e+00       0.00000000e+00       0.00000000e+00       0.00000000e+00
      8.17000000e-01       1.22399021e+00       1.49815203e+00       0.00000000e+00       0.00000000e+00       0.00000000e+00       0.00000000e+00
      8.17500000e-01       1.22324159e+00       1.49631999e+00       0.00000000e+00       0.00000000e+00       0.00000000e+00       0.00000000e+00
      8.18000000e-01       1.22249389e+00       1.49449131e+00       0.00000000e+00       0.00000000e+00       0.00000000e+00       0.00000000e+00
      8.18500000e-01       1.22174710e+00       1.49266597e+00       0.00000000e+00       0.00000000e+00       0.00000000e+00       0.00000000e+00
      8.19000000e-01       1.22100122e+00       1.49084398e+00       0.00000000e+00       0.00000000e+00       0.00000000e+00       0.00000000e+00
      8.19500000e-01       1.22025625e+00       1.48902532e+00       0.00000000e+00       0.00000000e+00       0.00000000e+00       0.00000000e+00
      8.20000000e-01       1.21951220e+00       1.48720999e+00       0.00000000e+00       0.00000000e+00       0.00000000e+00       0.00000000e+00
      8.20500000e-01       1.21876904e+00       1.48539798e+00       0.00000000e+00       0.00000000e+00       0.00000000e+00       0.00000000e+00
      8.21000000e-01       1.21802680e+00       1.48358928e+00       0.00000000e+00       0.00000000e+00       0.00000000e+00       0.00000000e+00
      8.21500000e-01       1.21728545e+00       1.48178388e+00       0.00000000e+00       0.00000000e+00       0.00000000e+00       0.00000000e+00
      8.22000000e-01       1.21654501e+00       1.47998177e+00       0.00000000e+00       0.00000000e+00       0.00000000e+00       0.00000000e+00
      8.22500000e-01       1.21580547e+00       1.47818294e+00       0.00000000e+00       0.00000000e+00       0.00000000e+00       0.00000000e+00
      8.23000000e-01       1.21506683e+00       1.47638740e+00       0.00000000e+00       0.00000000e+00       0.00000000e+00       0.00000000e+00
      8.23500000e-01       1.21432908e+00       1.47459512e+00       0.00000000e+00       0.00000000e+00       0.00000000e+00       0.00000000e+00
      8.24000000e-01       1.21359223e+00       1.47280611e+00       0.00000000e+00       0.00000000e+00       0.00000000e+00       0.00000000e+00
      8.24500000e-01       1.21285628e+00       1.47102035e+00       0.00000000e+00       0.00000000e+00       0.00000000e+00       0.00000000e+00
      8.25000000e-01       1.21212121e+00       1.46923783e+00       0.00000000e+00       0.00000000e+00       0.00000000e+00       0.00000000e+00
      8.25500000e-01       1.21138704e+00       1.46745856e+00       0.00000000e+00       0.00000000e+00       0.00000000e+00       0.00000000e+00
      8.26000000e-01       1.21065375e+00       1.46568251e+00       0.00000000e+00       0.00000000e+00       0.00000000e+00       0.00000000e+00
      8.26500000e-01       1.20992136e+00       1.46390969e+00       0.00000000e+00       0.00000000e+00       0.00000000e+00       0.00000000e+00
      8.27000000e-01       1.20918984e+00       1.46214008e+00       0.00000000e+00       0.00000000e+00       0.00000000e+00       0.00000000e+00
      8.27500000e-01       1.20845921e+00       1.46037367e+00       0.00000000e+00       0.00000000e+00       0.00000000e+00       0.00000000e+00
      8.28000000e-01       1.20772947e+00       1.45861047e+00       0.00000000e+00       0.00000000e+00       0.00000000e+00       0.00000000e+00
      8.28500000e-01       1.20700060e+00       1.45685046e+00       0.00000000e+00       0.00000000e+00       0.00000000e+00       0.00000000e+00
      8.29000000e-01       1.20627262e+00       1.45509363e+00       0.00000000e+00       0.00000000e+00       0.00000000e+00       0.00000000e+00
      8.29500000e-01       1.20554551e+00       1.45333998e+00       0.00000000e+00       0.00000000e+00       0.00000000e+00       0.00000000e+00
      8.30000000e-01       1.20481928e+00       1.45158949e+00       0.00000000e+00       0.00000000e+00       0.00000000e+00       0.00000000e+00
      8.30500000e-01       1.20409392e+00       1.44984217e+00       0.00000000e+00       0.00000000e+00       0.00000000e+00       0.00000000e+00
      8.31000000e-01       1.20336943e+00       1.44809800e+00       0.00000000e+00       0.00000000e+00       0.00000000e+00       0.00000000e+00
      8.31500000e-01       1.20264582e+00       1.44635697e+00       0.00000000e+00       0.00000000e+00       0.00000000e+00       0.00000000e+00
      8.32000000e-01       1.20192308e+00       1.44461908e+00       0.00000000e+00       0.00000000e+00       0.00000000e+00       0.00000000e+00
      8.32500000e-01       1.20120120e+00       1.44288433e+00       0.00000000e+00       0.00000000e+00       0.00000000e+00       0.00000000e+00
      8.33000000e-01       1.20048019e+00       1.44115269e+00       0.00000000e+00       0.00000000e+00       0.00000000e+00       0.00000000e+00
      8.33500000e-01       1.19976005e+00       1.43942417e+00       0.00000000e+00       0.00000000e+00       0.00000000e+00       0.00000000e+00
      8.34000000e-01       1.19904077e+00       1.43769876e+00       0.00000000e+00       0.00000000e+00       0.00000000e+00       0.00000000e+00
      8.34500000e-01       1.19832235e+00       1.43597645e+00       0.00000000e+00       0.00000000e+00       0.00000000e+00       0.00000000e+00
      8.35000000e-01       1.19760479e+00       1.43425723e+00       0.00000000e+00       0.00000000e+00       0.00000000e+00       0.00000000e+00
      8.35500000e-01       1.19688809e+00       1.43254110e+00       0.00000000e+00       0.00000000e+00       0.00000000e+00       0.00000000e+00
      8.36000000e-01       1.19617225e+00       1.43082805e+00       0.00000000e+00       0.00000000e+00       0.00000000e+00       0.00000000e+00
      8.36500000e-01       1.19545726e+00       1.42911807e+00       0.00000000e+00       0.00000000e+00       0.00000000e+00       0.00000000e+00
      8.37000000e-01       1.19474313e+00       1.42741115e+00       0.00000000e+00       0.00000000e+00       0.00000000e+00       0.00000000e+00
      8.37500000e-01       1.19402985e+00       1.42570728e+00       0.00000000e+00       0.00000000e+00       0.00000000e+00       0.00000000e+00
      8.38000000e-01       1.19331742e+00       1.42400647e+00       0.00000000e+00       0.00000000e+00       0.00000000e+00       0.00000000e+00
      8.38500000e-01       1.19260584e+00       1.42230870e+00       0.00000000e+00       0.00000000e+00       0.00000000e+00       0.00000000e+00
      8.39000000e-01       1.19189511e+00       1.42061396e+00       0.00000000e+00       0.00000000e+00       0.00000000e+00       0.00000000e+00
      8.39500000e-01       1.19118523e+00       1.41892225e+00       0.00000000e+00       0.00000000e+00       0.00000000e+00       0.00000000e+00
      8.40000000e-01       1.19047619e+00       1.41723356e+00       0.00000000e+00       0.00000000e+00       0.00000000e+00       0.00000000e+00
      8.40500000e-01       1.18976800e+00       1.41554788e+00       0.00000000e+00       0.00000000e+00       0.00000000e+00       0.00000000e+00
      8.41000000e-01       1.18906064e+00       1.41386521e+00       0.00000000e+00       0.00000000e+00       0.00000000e+00       0.00000000e+00
      8.41500000e-01       1.18835413e+00       1.41218554e+00       0.00000000e+00       0.00000000e+00       0.00000000e+00       0.00000000e+00
      8.42000000e-01       1.18764846e+00       1.41050886e+00       0.00000000e+00       0.00000000e+00       0.00000000e+00       0.00000000e+00
      8.42500000e-01       1.18694362e+00       1.40883516e+00       0.00000000e+00       0.00000000e+00       0.00000000e+00       0.00000000e+00
      8.43000000e-01       1.18623962e+00       1.40716444e+00       0.00000000e+00       0.00000000e+00       0.00000000e+00       0.00000000e+00
      8.43500000e-01       1.18553646e+00       1.40549669e+00       0.00000000e+00       0.00000000e+00       0.00000000e+00       0.00000000e+00
      8.44000000e-01       1.18483412e+00       1.40383190e+00       0.00000000e+00       0.00000000e+00       0.00000000e+00       0.00000000e+00
      8.44500000e-01       1.18413262e+00       1.40217007e+00       0.00000000e+00       0.00000000e+00       0.00000000e+00       0.00000000e+00
      8.45000000e-01       1.18343195e+00       1.40051119e+00       0.00000000e+00       0.00000000e+00       0.00000000e+00       0.00000000e+00
      8.45500000e-01       1.18273211e+00       1.39885525e+00       0.00000000e+00       0.00000000e+00       0.00000000e+00       0.00000000e+00
      8.46000000e-01       1.18203310e+00       1.39720224e+00       0.00000000e+00       0.00000000e+00       0.00000000e+00       0.00000000e+00
      8.46500000e-01       1.18133491e+00       1.39555217e+00       0.00000000e+00       0.00000000e+00       0.00000000e+00       0.00000000e+00
      8.47000000e-01       1.18063754e+00       1.39390501e+00       0.00000000e+00       0.00000000e+00       0.00000000e+00       0.00000000e+00
      8.47500000e-01       1.17994100e+00       1.39226077e+00       0.00000000e+00       0.00000000e+00       0.00000000e+00       0.00000000e+00
      8.48000000e-01       1.17924528e+00       1.39061944e+00       0.00000000e+00       0.00000000e+00       0.00000000e+00       0.00000000e+00
      8.48500000e-01       1.17855038e+00       1.38898101e+00       0.00000000e+00       0.00000000e+00       0.00000000e+00       0.00000000e+00
      8.49000000e-01       1.17785630e+00       1.38734547e+00       0.00000000e+00       0.00000000e+00       0.00000000e+00       0.00000000e+00
      8.49500000e-01       1.17716304e+00       1.38571282e+00       0.00000000e+00       0.00000000e+00       0.00000000e+00       0.00000000e+00
      8.50000000e-01       1.17647059e+00       1.38408304e+00       0.00000000e+00       0.00000000e+00       0.00000000e+00       0.00000000e+00
      8.50500000e-01       1.17577895e+00       1.38245615e+00       0.00000000e+00       0.00000000e+00       0.00000000e+00       0.00000000e+00
      8.51000000e-01       1.17508813e+00       1.38083212e+00       0.00000000e+00       0.00000000e+00       0.00000000e+00       0.00000000e+00
      8.51500000e-01       1.17439812e+00       1.37921095e+00       0.00000000e+00       0.00000000e+00       0.00000000e+00       0.00000000e+00
      8.52000000e-01       1.17370892e+00       1.37759263e+00       0.00000000e+00       0.00000000e+00       0.00000000e+00       0.00000000e+00
      8.52500000e-01       1.17302053e+00       1.37597716e+00       0.00000000e+00       0.00000000e+00       0.00000000e+00       0.00000000e+00
      8.53000000e-01       1.17233294e+00       1.37436453e+00       0.00000000e+00       0.00000000e+00       0.00000000e+00       0.00000000e+00
      8.53500000e-01       1.17164616e+00       1.37275473e+00       0.00000000e+00       0.00000000e+00       0.00000000e+00       0.00000000e+00
      8.54000000e-01       1.17096019e+00       1.37114776e+00       0.00000000e+00       0.00000000e+00       0.00000000e+00       0.00000000e+00
      8.54500000e-01       1.17027501e+00       1.36954361e+00       0.00000000e+00       0.00000000e+00       0.00000000e+00       0.00000000e+00
      8.55000000e-01       1.16959064e+00       1.36794227e+00       0.00000000e+00       0.00000000e+00       0.00000000e+00       0.00000000e+00
      8.55500000e-01       1.16890707e+00       1.36634374e+00       0.00000000e+00       0.00000000e+00       0.00000000e+00       0.00000000e+00
      8.56000000e-01       1.16822430e+00       1.36474801e+00       0.00000000e+00       0.00000000e+00       0.00000000e+00       0.00000000e+00
      8.56500000e-01       1.16754232e+00       1.36315508e+00       0.00000000e+00       0.00000000e+00       0.00000000e+00       0.00000000e+00
      8.57000000e-01       1.16686114e+00       1.36156493e+00       0.00000000e+00       0.00000000e+00       0.00000000e+00       0.00000000e+00
      8.57500000e-01       1.16618076e+00       1.35997756e+00       0.00000000e+00       0.00000000e+00       0.00000000e+00       0.00000000e+00
      8.58000000e-01       1.16550117e+00       1.35839297e+00       0.00000000e+00       0.00000000e+00       0.00000000e+00       0.00000000e+00
      8.58500000e-01       1.16482236e+00       1.35681114e+00       0.00000000e+00       0.00000000e+00       0.00000000e+00       0.00000000e+00
      8.59000000e-01       1.16414435e+00       1.35523208e+00       0.00000000e+00       0.00000000e+00       0.00000000e+00       0.00000000e+00
      8.59500000e-01       1.16346713e+00       1.35365577e+00       0.00000000e+00       0.00000000e+00       0.00000000e+00       0.00000000e+00
      8.60000000e-01       1.16279070e+00       1.35208221e+00       0.00000000e+00       0.00000000e+00       0.00000000e+00       0.00000000e+00
      8.60500000e-01       1.16211505e+00       1.35051139e+00       0.00000000e+00       0.00000000e+00       0.00000000e+00       0.00000000e+00
      8.61000000e-01       1.16144019e+00       1.34894331e+00       0.00000000e+00       0.00000000e+00       0.00000000e+00       0.00000000e+00
      8.61500000e-01       1.16076611e+00       1.34737795e+00       0.00000000e+00       0.00000000e+00       0.00000000e+00       0.00000000e+00
      8.62000000e-01       1.16009281e+00       1.34581532e+00       0.00000000e+00       0.00000000e+00       0.00000000e+00       0.00000000e+00
      8.62500000e-01       1.15942029e+00       1.34425541e+00       0.00000000e+00       0.00000000e+00       0.00000000e+00       0.00000000e+00
      8.63000000e-01       1.15874855e+00       1.34269821e+00       0.00000000e+00       0.00000000e+00       0.00000000e+00       0.00000000e+00
      8.63500000e-01       1.15807759e+00       1.34114371e+00       0.00000000e+00       0.00000000e+00       0.00000000e+00       0.00000000e+00
      8.64000000e-01       1.15740741e+00       1.33959191e+00       0.00000000e+00       0.00000000e+00       0.00000000e+00       0.00000000e+00
      8.64500000e-01       1.15673800e+00       1.33804280e+00       0.00000000e+00       0.00000000e+00       0.00000000e+00       0.00000000e+00
      8.65000000e-01       1.15606936e+00       1.33649637e+00       0.00000000e+00       0.00000000e+00       0.00000000e+00       0.00000000e+00
      8.65500000e-01       1.15540150e+00       1.33495263e+00       0.00000000e+00       0.00000000e+00       0.00000000e+00       0.00000000e+00
      8.66000000e-01       1.15473441e+00       1.33341156e+00       0.00000000e+00       0.00000000e+00       0.00000000e+00       0.00000000e+00
      8.66500000e-01       1.15406809e+00       1.33187316e+00       0.00000000e+00       0.00000000e+00       0.00000000e+00       0.00000000e+00
      8.67000000e-01       1.15340254e+00       1.33033741e+00       0.00000000e+00       0.00000000e+00       0.00000000e+00       0.00000000e+00
      8.67500000e-01       1.15273775e+00       1.32880433e+00       0.00000000e+00       0.00000000e+00       0.00000000e+00       0.00000000e+00
      8.68000000e-01       1.15207373e+00       1.32727389e+00       0.00000000e+00       0.00000000e+00       0.00000000e+00       0.00000000e+00
      8.68500000e-01       1.15141048e+00       1.32574609e+00       0.00000000e+00       0.00000000e+00       0.00000000e+00       0.00000000e+00
      8.69000000e-01       1.15074799e+00       1.32422093e+00       0.00000000e+00       0.00000000e+00       0.00000000e+00       0.00000000e+00
      8.69500000e-01       1.15008626e+00       1.32269840e+00       0.00000000e+00       0.00000000e+00       0.00000000e+00       0.00000000e+00
      8.70000000e-01       1.14942529e+00       1.32117849e+00       0.00000000e+00       0.00000000e+00       0.00000000e+00       0.00000000e+00
      8.70500000e-01       1.14876508e+00       1.31966120e+00       0.00000000e+00       0.00000000e+00       0.00000000e+00       0.00000000e+00
      8.71000000e-01       1.14810563e+00       1.31814653e+00       0.00000000e+00       0.00000000e+00       0.00000000e+00       0.00000000e+00
      8.71500000e-01       1.14744693e+00       1.31663446e+00       0.00000000e+00       0.00000000e+00       0.00000000e+00       0.00000000e+00
      8.72000000e-01       1.14678899e+00       1.31512499e+00       0.00000000e+00       0.00000000e+00       0.00000000e+00       0.00000000e+00
      8.72500000e-01       1.14613181e+00       1.31361811e+00       0.00000000e+00       0.00000000e+00       0.00000000e+00       0.00000000e+00
      8.73000000e-01       1.14547537e+00       1.31211383e+00       0.00000000e+00       0.00000000e+00       0.00000000e+00       0.00000000e+00
      8.73500000e-01       1.14481969e+00       1.31061212e+00       0.00000000e+00       0.00000000e+00       0.00000000e+00       0.00000000e+00
      8.74000000e-01       1.14416476e+00       1.30911300e+00       0.00000000e+00       0.00000000e+00       0.00000000e+00       0.00000000e+00
      8.74500000e-01       1.14351058e+00       1.30761644e+00       0.00000000e+00       0.00000000e+00       0.00000000e+00       0.00000000e+00
      8.75000000e-01       1.14285714e+00       1.30612245e+00       0.00000000e+00       0.00000000e+00       0.00000000e+00       0.00000000e+00
      8.75500000e-01       1.14220445e+00       1.30463102e+00       0.00000000e+00       0.00000000e+00       0.00000000e+00       0.00000000e+00
      8.76000000e-01       1.14155251e+00       1.30314214e+00       0.00000000e+00       0.00000000e+00       0.00000000e+00       0.00000000e+00
      8.76500000e-01       1.14090131e+00       1.30165580e+00       0.00000000e+00       0.00000000e+00       0.00000000e+00       0.00000000e+00
      8.77000000e-01       1.14025086e+00       1.30017201e+00       0.00000000e+00       0.00000000e+00       0.00000000e+00       0.00000000e+00
      8.77500000e-01       1.13960114e+00       1.29869076e+00       0.00000000e+00       0.00000000e+00       0.00000000e+00       0.00000000e+00
      8.78000000e-01       1.13895216e+00       1.29721203e+00       0.00000000e+00       0.00000000e+00       0.00000000e+00       0.00000000e+00
      8.78500000e-01       1.13830393e+00       1.29573583e+00       0.00000000e+00       0.00000000e+00       0.00000000e+00       0.00000000e+00
      8.79000000e-01       1.13765643e+00       1.29426215e+00       0.00000000e+00       0.00000000e+00       0.00000000e+00       0.00000000e+00
      8.79500000e-01       1.13700966e+00       1.29279098e+00       0.00000000e+00       0.00000000e+00       0.00000000e+00       0.00000000e+00
      8.80000000e-01       1.13636364e+00       1.29132231e+00       0.00000000e+00       0.00000000e+00       0.00000000e+00       0.00000000e+00
      8.80500000e-01       1.13571834e+00       1.28985615e+00       0.00000000e+00       0.00000000e+00       0.00000000e+00       0.00000000e+00
      8.81000000e-01       1.13507378e+00       1.28839249e+00       0.00000000e+00       0.00000000e+00       0.00000000e+00       0.00000000e+00
      8.81500000e-01       1.13442995e+00       1.28693131e+00       0.00000000e+00       0.00000000e+00       0.00000000e+00       0.00000000e+00
      8.82000000e-01       1.13378685e+00       1.28547262e+00       0.00000000e+00       0.00000000e+00       0.00000000e+00       0.00000000e+00
      8.82500000e-01       1.13314448e+00       1.28401640e+00       0.00000000e+00       0.00000000e+00       0.00000000e+00       0.00000000e+00
      8.83000000e-01       1.13250283e+00       1.28256266e+00       0.00000000e+00       0.00000000e+00       0.00000000e+00       0.00000000e+00
      8.83500000e-01       1.13186191e+00       1.28111139e+00       0.00000000e+00       0.00000000e+00       0.00000000e+00       0.00000000e+00
      8.84000000e-01       1.13122172e+00       1.27966258e+00       0.00000000e+00       0.00000000e+00       0.00000000e+00       0.00000000e+00
      8.84500000e-01       1.13058225e+00       1.27821622e+00       0.00000000e+00       0.00000000e+00       0.00000000e+00       0.00000000e+00
      8.85000000e-01       1.12994350e+00       1.27677232e+00       0.00000000e+00       0.00000000e+00       0.00000000e+00       0.00000000e+00
      8.85500000e-01       1.12930548e+00       1.27533086e+00       0.00000000e+00       0.00000000e+00       0.00000000e+00       0.00000000e+00
      8.86000000e-01       1.12866817e+00       1.27389184e+00       0.00000000e+00       0.00000000e+00       0.00000000e+00       0.00000000e+00
      8.86500000e-01       1.12803158e+00       1.27245526e+00       0.00000000e+00       0.00000000e+00       0.00000000e+00       0.00000000e+00
      8.87000000e-01       1.12739572e+00       1.27102110e+00       0.00000000e+00       0.00000000e+00       0.00000000e+00       0.00000000e+00
      8.87500000e-01       1.12676056e+00       1.26958937e+00       0.00000000e+00       0.00000000e+00       0.00000000e+00       0.00000000e+00
      8.88000000e-01       1.12612613e+00       1.26816005e+00       0.00000000e+00       0.00000000e+00       0.00000000e+00       0.00000000e+00
      8.88500000e-01       1.12549240e+00       1.26673315e+00       0.00000000e+00       0.00000000e+00       0.00000000e+00       0.00000000e+00
      8.89000000e-01       1.12485939e+00       1.26530865e+00       0.00000000e+00       0.00000000e+00       0.00000000e+00       0.00000000e+00
      8.89500000e-01       1.12422709e+00       1.26388656e+00       0.00000000e+00       0.00000000e+00       0.00000000e+00       0.00000000e+00
      8.90000000e-01       1.12359551e+00       1.26246686e+00       0.00000000e+00       0.00000000e+00       0.00000000e+00       0.00000000e+00
      8.90500000e-01       1.12296463e+00       1.26104955e+00       0.00000000e+00       0.00000000e+00       0.00000000e+00       0.00000000e+00
      8.91000000e-01       1.12233446e+00       1.25963463e+00       0.00000000e+00       0.00000000e+00       0.00000000e+00       0.00000000e+00
      8.91500000e-01       1.12170499e+00       1.25822209e+00       0.00000000e+00       0.00000000e+00       0.00000000e+00       0.00000000e+00
      8.92000000e-01       1.12107623e+00       1.25681192e+00       0.00000000e+00       0.00000000e+00       0.00000000e+00       0.00000000e+00
      8.92500000e-01       1.12044818e+00       1.25540412e+00       0.00000000e+00       0.00000000e+00       0.00000000e+00       0.00000000e+00
      8.93000000e-01       1.11982083e+00       1.25399869e+00       0.00000000e+00       0.00000000e+00       0.00000000e+00       0.00000000e+00
      8.93500000e-01       1.11919418e+00       1.25259561e+00       0.00000000e+00       0.00000000e+00       0.00000000e+00       0.00000000e+00
      8.94000000e-01       1.11856823e+00       1.25119489e+00       0.00000000e+00       0.00000000e+00       0.00000000e+00       0.00000000e+00
      8.94500000e-01       1.11794298e+00       1.24979652e+00       0.00000000e+00       0.00000000e+00       0.00000000e+00       0.00000000e+00
      8.95000000e-01       1.11731844e+00       1.24840049e+00       0.00000000e+00       0.00000000e+00       0.00000000e+00       0.00000000e+00
      8.95500000e-01       1.11669458e+00       1.24700679e+00       0.00000000e+00       0.00000000e+00       0.00000000e+00       0.00000000e+00
      8.96000000e-01       1.11607143e+00       1.24561543e+00       0.00000000e+00       0.00000000e+00       0.00000000e+00       0.00000000e+00
      8.96500000e-01       1.11544897e+00       1.24422640e+00       0.00000000e+00       0.00000000e+00       0.00000000e+00       0.00000000e+00
      8.97000000e-01       1.11482720e+00       1.24283969e+00       0.00000000e+00       0.00000000e+00       0.00000000e+00       0.00000000e+00
      8.97500000e-01       1.11420613e+00       1.24145530e+00       0.00000000e+00       0.00000000e+00       0.00000000e+00       0.00000000e+00
      8.98000000e-01       1.11358575e+00       1.24007321e+00       0.00000000e+00       0.00000000e+00       0.00000000e+00       0.00000000e+00
      8.98500000e-01       1.11296605e+00       1.23869344e+00       0.00000000e+00       0.00000000e+00       0.00000000e+00       0.00000000e+00
      8.99000000e-01       1.11234705e+00       1.23731596e+00       0.00000000e+00       0.00000000e+00       0.00000000e+00       0.00000000e+00
      8.99500000e-01       1.11172874e+00       1.23594079e+00       0.00000000e+00       0.00000000e+00       0.00000000e+00       0.00000000e+00
      9.00000000e-01       1.11111111e+00       1.23456790e+00       0.00000000e+00       0.00000000e+00       0.00000000e+00       0.00000000e+00
      9.00500000e-01       1.11049417e+00       1.23319730e+00       0.00000000e+00       0.00000000e+00       0.00000000e+00       0.00000000e+00
      9.01000000e-01       1.10987791e+00       1.23182898e+00       0.00000000e+00       0.00000000e+00       0.00000000e+00       0.00000000e+00
      9.01500000e-01       1.10926234e+00       1.23046294e+00       0.00000000e+00       0.00000000e+00       0.00000000e+00       0.00000000e+00
      9.02000000e-01       1.10864745e+00       1.22909917e+00       0.00000000e+00       0.00000000e+00       0.00000000e+00       0.00000000e+00
      9.02500000e-01       1.10803324e+00       1.22773766e+00       0.00000000e+00       0.00000000e+00       0.00000000e+00       0.00000000e+00
      9.03000000e-01       1.10741971e+00       1.22637842e+00       0.00000000e+00       0.00000000e+00       0.00000000e+00       0.00000000e+00
      9.03500000e-01       1.10680686e+00       1.22502143e+00       0.00000000e+00       0.00000000e+00       0.00000000e+00       0.00000000e+00
      9.04000000e-01       1.10619469e+00       1.22366669e+00       0.00000000e+00       0.00000000e+00       0.00000000e+00       0.00000000e+00
      9.04500000e-01       1.10558320e+00       1.22231420e+00       0.00000000e+00       0.00000000e+00       0.00000000e+00       0.00000000e+00
      9.05000000e-01       1.10497238e+00       1.22096395e+00       0.00000000e+00       0.00000000e+00       0.00000000e+00       0.00000000e+00
      9.05500000e-01       1.10436223e+00       1.21961594e+00       0.00000000e+00       0.00000000e+00       0.00000000e+00       0.00000000e+00
      9.06000000e-01       1.10375276e+00       1.21827015e+00       0.00000000e+00       0.00000000e+00       0.00000000e+00       0.00000000e+00
      9.06500000e-01       1.10314396e+00       1.21692660e+00       0.00000000e+00       0.00000000e+00       0.00000000e+00       0.00000000e+00
      9.07000000e-01       1.10253583e+00       1.21558526e+00       0.00000000e+00       0.00000000e+00       0.00000000e+00       0.00000000e+00
      9.07500000e-01       1.10192837e+00       1.21424614e+00       0.00000000e+00       0.00000000e+00       0.00000000e+00       0.00000000e+00
      9.08000000e-01       1.10132159e+00       1.21290924e+00       0.00000000e+00       0.00000000e+00       0.00000000e+00       0.00000000e+00
      9.08500000e-01       1.10071547e+00       1.21157454e+00       0.00000000e+00       0.00000000e+00       0.00000000e+00       0.00000000e+00
      9.09000000e-01       1.10011001e+00       1.21024204e+00       0.00000000e+00       0.00000000e+00       0.00000000e+00       0.00000000e+00
      9.09500000e-01       1.09950522e+00       1.20891173e+00       0.00000000e+00       0.00000000e+00       0.00000000e+00       0.00000000e+00
      9.10000000e-01       1.09890110e+00       1.20758363e+00       0.00000000e+00       0.00000000e+00       0.00000000e+00       0.00000000e+00
      9.10500000e-01       1.09829764e+00       1.20625770e+00       0.00000000e+00       0.00000000e+00       0.00000000e+00       0.00000000e+00
      9.11000000e-01       1.09769484e+00       1.20493396e+00       0.00000000e+00       0.00000000e+00       0.00000000e+00       0.00000000e+00
      9.11500000e-01       1.09709270e+00       1.20361240e+00       0.00000000e+00       0.00000000e+00       0.00000000e+00       0.00000000e+00
      9.12000000e-01       1.09649123e+00       1.20229301e+00       0.00000000e+00       0.00000000e+00       0.00000000e+00       0.00000000e+00
      9.12500000e-01       1.09589041e+00       1.20097579e+00       0.00000000e+00       0.00000000e+00       0.00000000e+00       0.00000000e+00
      9.13000000e-01       1.09529025e+00       1.19966074e+00       0.00000000e+00       0.00000000e+00       0.00000000e+00       0.00000000e+00
      9.13500000e-01       1.09469075e+00       1.19834784e+00       0.00000000e+00       0.00000000e+00       0.00000000e+00       0.00000000e+00
      9.14000000e-01       1.09409190e+00       1.19703709e+00       0.00000000e+00       0.00000000e+00       0.00000000e+00       0.00000000e+00
      9.14500000e-01       1.09349371e+00       1.19572850e+00       0.00000000e+00       0.00000000e+00       0.00000000e+00       0.00000000e+00
      9.15000000e-01       1.09289617e+00       1.19442205e+00       0.00000000e+00       0.00000000e+00       0.00000000e+00       0.00000000e+00
      9.15500000e-01       1.09229929e+00       1.19311774e+00       0.00000000e+00       0.00000000e+00       0.00000000e+00       0.00000000e+00
      9.16000000e-01       1.09170306e+00       1.19181556e+00       0.00000000e+00       0.00000000e+00       0.00000000e+00       0.00000000e+00
      9.16500000e-01       1.09110747e+00       1.19051552e+00       0.00000000e+00       0.00000000e+00       0.00000000e+00       0.00000000e+00
      9.17000000e-01       1.09051254e+00       1.18921760e+00       0.00000000e+00       0.00000000e+00       0.00000000e+00       0.00000000e+00
      9.17500000e-01       1.08991826e+00       1.18792181e+00       0.00000000e+00       0.00000000e+00       0.00000000e+00       0.00000000e+00
      9.18000000e-01       1.08932462e+00       1.18662812e+00       0.00000000e+00       0.00000000e+00       0.00000000e+00       0.00000000e+00
      9.18500000e-01       1.08873163e+00       1.18533656e+00       0.00000000e+00       0.00000000e+00       0.00000000e+00       0.00000000e+00
      9.19000000e-01       1.08813928e+00       1.18404710e+00       0.00000000e+00       0.00000000e+00       0.00000000e+00       0.00000000e+00
      9.19500000e-01       1.08754758e+00       1.18275974e+00       0.00000000e+00       0.00000000e+00       0.00000000e+00       0.00000000e+00
      9.20000000e-01       1.08695652e+00       1.18147448e+00       0.00000000e+00       0.00000000e+00       0.00000000e+00       0.00000000e+00
      9.20500000e-01       1.08636611e+00       1.18019131e+00       0.00000000e+00       0.00000000e+00       0.00000000e+00       0.00000000e+00
      9.21000000e-01       1.08577633e+00       1.17891024e+00       0.00000000e+00       0.00000000e+00       0.00000000e+00       0.00000000e+00
      9.21500000e-01       1.08518719e+00       1.17763125e+00       0.00000000e+00       0.00000000e+00       0.00000000e+00       0.00000000e+00
      9.22000000e-01       1.08459870e+00       1.17635434e+00       0.00000000e+00       0.00000000e+00       0.00000000e+00       0.00000000e+00
      9.22500000e-01       1.08401084e+00       1.17507950e+00       0.00000000e+00       0.00000000e+00       0.00000000e+00       0.00000000e+00
      9.23000000e-01       1.08342362e+00       1.17380674e+00       0.00000000e+00       0.00000000e+00       0.00000000e+00       0.00000000e+00
      9.23500000e-01       1.08283703e+00       1.17253604e+00       0.00000000e+00       0.00000000e+00       0.00000000e+00       0.00000000e+00
      9.24000000e-01       1.08225108e+00       1.17126741e+00       0.00000000e+00       0.00000000e+00       0.00000000e+00       0.00000000e+00
      9.24500000e-01       1.08166577e+00       1.17000083e+00       0.00000000e+00       0.00000000e+00       0.00000000e+00       0.00000000e+00
      9.25000000e-01       1.08108108e+00       1.16873630e+00       0.00000000e+00       0.00000000e+00       0.00000000e+00       0.00000000e+00
      9.25500000e-01       1.08049703e+00       1.16747383e+00       0.00000000e+00       0.00000000e+00       0.00000000e+00       0.00000000e+00
      9.26000000e-01       1.07991361e+00       1.16621340e+00       0.00000000e+00       0.00000000e+00       0.00000000e+00       0.00000000e+00
      9.26500000e-01       1.07933081e+00       1.16495501e+00       0.00000000e+00       0.00000000e+00       0.00000000e+00       0.00000000e+00
      9.27000000e-01       1.07874865e+00       1.16369865e+00       0.00000000e+00       0.00000000e+00       0.00000000e+00       0.00000000e+00
      9.27500000e-01       1.07816712e+00       1.16244433e+00       0.00000000e+00       0.00000000e+00       0.00000000e+00       0.00000000e+00
      9.28000000e-01       1.07758621e+00       1.16119203e+00       0.00000000e+00       0.00000000e+00       0.00000000e+00       0.00000000e+00
      9.28500000e-01       1.07700592e+00       1.15994176e+00       0.00000000e+00       0.00000000e+00       0.00000000e+00       0.00000000e+00
      9.29000000e-01       1.07642626e+00       1.15869350e+00       0.00000000e+00       0.00000000e+00       0.00000000e+00       0.00000000e+00
      9.29500000e-01       1.07584723e+00       1.15744726e+00       0.00000000e+00       0.00000000e+00       0.00000000e+00       0.00000000e+00
      9.30000000e-01       1.07526882e+00       1.15620303e+00       0.00000000e+00       0.00000000e+00       0.00000000e+00       0.00000000e+00
      9.30500000e-01       1.07469103e+00       1.15496080e+00       0.00000000e+00       0.00000000e+00       0.00000000e+00       0.00000000e+00
      9.31000000e-01       1.07411386e+00       1.15372058e+00       0.00000000e+00       0.00000000e+00       0.00000000e+00       0.00000000e+00
      9.31500000e-01       1.07353731e+00       1.15248235e+00       0.00000000e+00       0.00000000e+00       0.00000000e+00       0.00000000e+00
      9.32000000e-01       1.07296137e+00       1.15124611e+00       0.00000000e+00       0.00000000e+00       0.00000000e+00       0.00000000e+00
      9.32500000e-01       1.07238606e+00       1.15001186e+00       0.00000000e+00       0.00000000e+00       0.00000000e+00       0.00000000e+00
      9.33000000e-01       1.07181136e+00       1.14877959e+00       0.00000000e+00       0.00000000e+00       0.00000000e+00       0.00000000e+00
      9.33500000e-01       1.07123728e+00       1.14754931e+00       0.00000000e+00       0.00000000e+00       0.00000000e+00       0.00000000e+00
      9.34000000e-01       1.07066381e+00       1.14632100e+00       0.00000000e+00       0.00000000e+00       0.00000000e+00       0.00000000e+00
      9.34500000e-01       1.07009096e+00       1.14509466e+00       0.00000000e+00       0.00000000e+00       0.00000000e+00       0.00000000e+00
      9.35000000e-01       1.06951872e+00       1.14387029e+00       0.00000000e+00       0.00000000e+00       0.00000000e+00       0.00000000e+00
      9.35500000e-01       1.06894709e+00       1.14264788e+00       0.00000000e+00       0.00000000e+00       0.00000000e+00       0.00000000e+00
      9.36000000e-01       1.06837607e+00       1.14142742e+00       0.00000000e+00       0.00000000e+00       0.00000000e+00       0.00000000e+00
      9.36500000e-01       1.06780566e+00       1.14020893e+00       0.00000000e+00       0.00000000e+00       0.00000000e+00       0.00000000e+00
      9.37000000e-01       1.06723586e+00       1.13899238e+00       0.00000000e+00       0.00000000e+00       0.00000000e+00       0.00000000e+00
      9.37500000e-01       1.06666667e+00       1.13777778e+00       0.00000000e+00       0.00000000e+00       0.00000000e+00       0.00000000e+00
      9.38000000e-01       1.06609808e+00       1.13656512e+00       0.00000000e+00       0.00000000e+00       0.00000000e+00       0.00000000e+00
      9.38500000e-01       1.06553010e+00       1.13535440e+00       0.00000000e+00       0.00000000e+00       0.00000000e+00       0.00000000e+00
      9.39000000e-01       1.06496273e+00       1.13414561e+00       0.00000000e+00       0.00000000e+00       0.00000000e+00       0.00000000e+00
      9.39500000e-01       1.06439596e+00       1.13293875e+00       0.00000000e+00       0.00000000e+00       0.00000000e+00       0.00000000e+00
      9.40000000e-01       1.06382979e+00       1.13173382e+00       0.00000000e+00       0.00000000e+00       0.00000000e+00       0.00000000e+00
      9.40500000e-01       1.06326422e+00       1.13053080e+00       0.00000000e+00       0.00000000e+00       0.00000000e+00       0.00000000e+00
      9.41000000e-01       1.06269926e+00       1.12932971e+00       0.00000000e+00       0.00000000e+00       0.00000000e+00       0.00000000e+00
      9.41500000e-01       1.06213489e+00       1.12813053e+00       0.00000000e+00       0.00000000e+00       0.00000000e+00       0.00000000e+00
      9.42000000e-01       1.06157113e+00       1.12693325e+00       0.00000000e+00       0.00000000e+00       0.00000000e+00       0.00000000e+00
      9.42500000e-01       1.06100796e+00       1.12573789e+00       0.00000000e+00       0.00000000e+00       0.00000000e+00       0.00000000e+00
      9.43000000e-01       1.06044539e+00       1.12454442e+00       0.00000000e+00       0.00000000e+00       0.00000000e+00       0.00000000e+00
      9.43500000e-01       1.05988341e+00       1.12335285e+00       0.00000000e+00       0.00000000e+00       0.00000000e+00       0.00000000e+00
      9.44000000e-01       1.05932203e+00       1.12216317e+00       0.00000000e+00       0.00000000e+00       0.00000000e+00       0.00000000e+00
      9.44500000e-01       1.05876125e+00       1.12097538e+00       0.00000000e+00       0.00000000e+00       0.00000000e+00       0.00000000e+00
      9.45000000e-01       1.05820106e+00       1.11978948e+00       0.00000000e+00       0.00000000e+00       0.00000000e+00       0.00000000e+00
      9.45500000e-01       1.05764146e+00       1.11860546e+00       0.00000000e+00       0.00000000e+00       0.00000000e+00       0.00000000e+00
      9.46000000e-01       1.05708245e+00       1.11742331e+00       0.00000000e+00       0.00000000e+00       0.00000000e+00       0.00000000e+00
      9.46500000e-01       1.05652404e+00       1.11624304e+00       0.00000000e+00       0.00000000e+00       0.00000000e+00       0.00000000e+00
      9.47000000e-01       1.05596621e+00       1.11506463e+00       0.00000000e+00       0.00000000e+00       0.00000000e+00       0.00000000e+00
      9.47500000e-01       1.05540897e+00       1.11388810e+00       0.00000000e+00       0.00000000e+00       0.00000000e+00       0.00000000e+00
      9.48000000e-01       1.05485232e+00       1.11271342e+00       0.00000000e+00       0.00000000e+00       0.00000000e+00       0.00000000e+00
      9.48500000e-01       1.05429626e+00       1.11154060e+00       0.00000000e+00       0.00000000e+00       0.00000000e+00       0.00000000e+00
      9.49000000e-01       1.05374078e+00       1.11036963e+00       0.00000000e+00       0.00000000e+00       0.00000000e+00       0.00000000e+00
      9.49500000e-01       1.05318589e+00       1.10920051e+00       0.00000000e+00       0.00000000e+00       0.00000000e+00       0.00000000e+00
      9.50000000e-01       1.05263158e+00       1.10803324e+00       0.00000000e+00       0.00000000e+00       0.00000000e+00       0.00000000e+00
      9.50500000e-01       1.05207785e+00       1.10686781e+00       0.00000000e+00       0.00000000e+00       0.00000000e+00       0.00000000e+00
      9.51000000e-01       1.05152471e+00       1.10570422e+00       0.00000000e+00       0.00000000e+00       0.00000000e+00       0.00000000e+00
      9.51500000e-01       1.05097215e+00       1.10454246e+00       0.00000000e+00       0.00000000e+00       0.00000000e+00       0.00000000e+00
      9.52000000e-01       1.05042017e+00       1.10338253e+00       0.00000000e+00       0.00000000e+00       0.00000000e+00       0.00000000e+00
      9.52500000e-01       1.04986877e+00       1.10222443e+00       0.00000000e+00       0.00000000e+00       0.00000000e+00       0.00000000e+00
      9.53000000e-01       1.04931794e+00       1.10106815e+00       0.00000000e+00       0.00000000e+00       0.00000000e+00       0.00000000e+00
      9.53500000e-01       1.04876770e+00       1.09991368e+00       0.00000000e+00       0.00000000e+00       0.00000000e+00       0.00000000e+00
      9.54000000e-01       1.04821803e+00       1.09876104e+00       0.00000000e+00       0.00000000e+00       0.00000000e+00       0.00000000e+00
      9.54500000e-01       1.04766894e+00       1.09761020e+00       0.00000000e+00       0.00000000e+00       0.00000000e+00       0.00000000e+00
      9.55000000e-01       1.04712042e+00       1.09646117e+00       0.00000000e+00       0.00000000e+00       0.00000000e+00       0.00000000e+00
      9.55500000e-01       1.04657248e+00       1.09531395e+00       0.00000000e+00       0.00000000e+00       0.00000000e+00       0.00000000e+00
      9.56000000e-01       1.04602510e+00       1.09416852e+00       0.00000000e+00       0.00000000e+00       0.00000000e+00       0.00000000e+00
      9.56500000e-01       1.04547831e+00       1.09302489e+00       0.00000000e+00       0.00000000e+00       0.00000000e+00       0.00000000e+00
      9.57000000e-01       1.04493208e+00       1.09188305e+00       0.00000000e+00       0.00000000e+00       0.00000000e+00       0.00000000e+00
      9.57500000e-01       1.04438642e+00       1.09074300e+00       0.00000000e+00       0.00000000e+00       0.00000000e+00       0.00000000e+00
      9.58000000e-01       1.04384134e+00       1.08960473e+00       0.00000000e+00       0.00000000e+00       0.00000000e+00       0.00000000e+00
      9.58500000e-01       1.04329682e+00       1.08846825e+00       0.00000000e+00       0.00000000e+00       0.00000000e+00       0.00000000e+00
      9.59000000e-01       1.04275287e+00       1.08733354e+00       0.00000000e+00       0.00000000e+00       0.00000000e+00       0.00000000e+00
      9.59500000e-01       1.04220948e+00       1.08620061e+00       0.00000000e+00       0.00000000e+00       0.00000000e+00       0.00000000e+00
      9.60000000e-01       1.04166667e+00       1.08506944e+00       0.00000000e+00       0.00000000e+00       0.00000000e+00       0.00000000e+00
      9.60500000e-01       1.04112441e+00       1.08394005e+00       0.00000000e+00       0.00000000e+00       0.00000000e+00       0.00000000e+00
      9.61000000e-01       1.04058273e+00       1.08281241e+00       0.00000000e+00       0.00000000e+00       0.00000000e+00       0.00000000e+00
      9.61500000e-01       1.04004160e+00       1.08168653e+00       0.00000000e+00       0.00000000e+00       0.00000000e+00       0.00000000e+00
      9.62000000e-01       1.03950104e+00       1.08056241e+00       0.00000000e+00       0.00000000e+00       0.00000000e+00       0.00000000e+00
      9.62500000e-01       1.03896104e+00       1.07944004e+00       0.00000000e+00       0.00000000e+00       0.00000000e+00       0.00000000e+00
      9.63000000e-01       1.03842160e+00       1.07831942e+00       0.00000000e+00       0.00000000e+00       0.00000000e+00       0.00000000e+00
      9.63500000e-01       1.03788272e+00       1.07720054e+00       0.00000000e+00       0.00000000e+00       0.00000000e+00       0.00000000e+00
      9.64000000e-01       1.03734440e+00       1.07608340e+00       0.00000000e+00       0.00000000e+00       0.00000000e+00       0.00000000e+00
      9.64500000e-01       1.03680664e+00       1.07496800e+00       0.00000000e+00       0.00000000e+00       0.00000000e+00       0.00000000e+00
      9.65000000e-01       1.03626943e+00       1.07385433e+00       0.00000000e+00       0.00000000e+00       0.00000000e+00       0.00000000e+00
      9.65500000e-01       1.03573278e+00       1.07274239e+00       0.00000000e+00       0.00000000e+00       0.00000000e+00       0.00000000e+00
      9.66000000e-01       1.03519669e+00       1.07163218e+00       0.00000000e+00       0.00000000e+00       0.00000000e+00       0.00000000e+00
      9.66500000e-01       1.03466115e+00       1.07052369e+00       0.00000000e+00       0.00000000e+00       0.00000000e+00       0.00000000e+00
      9.67000000e-01       1.03412616e+00       1.06941692e+00       0.00000000e+00       0.00000000e+00       0.00000000e+00       0.00000000e+00
      9.67500000e-01       1.03359173e+00       1.06831187e+00       0.00000000e+00       0.00000000e+00       0.00000000e+00       0.00000000e+00
      9.68000000e-01       1.03305785e+00       1.06720852e+00       0.00000000e+00       0.00000000e+00       0.00000000e+00       0.00000000e+00
      9.68500000e-01       1.03252452e+00       1.06610689e+00       0.00000000e+00       0.00000000e+00       0.00000000e+00       0.00000000e+00
      9.69000000e-01       1.03199174e+00       1.06500696e+00       0.00000000e+00       0.00000000e+00       0.00000000e+00       0.00000000e+00
      9.69500000e-01       1.03145952e+00       1.06390873e+00       0.00000000e+00       0.00000000e+00       0.00000000e+00       0.00000000e+00
      9.70000000e-01       1.03092784e+00       1.06281220e+00       0.00000000e+00       0.00000000e+00       0.00000000e+00       0.00000000e+00
      9.70500000e-01       1.03039670e+00       1.06171736e+00       0.00000000e+00       0.00000000e+00       0.00000000e+00       0.00000000e+00
      9.71000000e-01       1.02986612e+00       1.06062422e+00       0.00000000e+00       0.00000000e+00       0.00000000e+00       0.00000000e+00
      9.71500000e-01       1.02933608e+00       1.05953276e+00       0.00000000e+00       0.00000000e+00       0.00000000e+00       0.00000000e+00
      9.72000000e-01       1.02880658e+00       1.05844299e+00       0.00000000e+00       0.00000000e+00       0.00000000e+00       0.00000000e+00
      9.72500000e-01       1.02827763e+00       1.05735489e+00       0.00000000e+00       0.00000000e+00       0.00000000e+00       0.00000000e+00
      9.73000000e-01       1.02774923e+00       1.05626848e+00       0.00000000e+00       0.00000000e+00       0.00000000e+00       0.00000000e+00
      9.73500000e-01       1.02722137e+00       1.05518374e+00       0.00000000e+00       0.00000000e+00       0.00000000e+00       0.00000000e+00
      9.74000000e-01       1.02669405e+00       1.05410066e+00       0.00000000e+00       0.00000000e+00       0.00000000e+00       0.00000000e+00
      9.74500000e-01       1.02616727e+00       1.05301926e+00       0.00000000e+00       0.00000000e+00       0.00000000e+00       0.00000000e+00
      9.75000000e-01       1.02564103e+00       1.05193951e+00       0.00000000e+00       0.00000000e+00       0.00000000e+00       0.00000000e+00
      9.75500000e-01       1.02511533e+00       1.05086143e+00       0.00000000e+00       0.00000000e+00       0.00000000e+00       0.00000000e+00
      9.76000000e-01       1.02459016e+00       1.04978500e+00       0.00000000e+00       0.00000000e+00       0.00000000e+00       0.00000000e+00
      9.76500000e-01       1.02406554e+00       1.04871023e+00       0.00000000e+00       0.00000000e+00       0.00000000e+00       0.00000000e+00
      9.77000000e-01       1.02354145e+00       1.04763711e+00       0.00000000e+00       0.00000000e+00       0.00000000e+00       0.00000000e+00
      9.77500000e-01       1.02301790e+00       1.04656563e+00       0.00000000e+00       0.00000000e+00       0.00000000e+00       0.00000000e+00
      9.78000000e-01       1.02249489e+00       1.04549580e+00       0.00000000e+00       0.00000000e+00       0.00000000e+00       0.00000000e+00
      9.78500000e-01       1.02197241e+00       1.04442760e+00       0.00000000e+00       0.00000000e+00       0.00000000e+00       0.00000000e+00
      9.79000000e-01       1.02145046e+00       1.04336104e+00       0.00000000e+00       0.00000000e+00       0.00000000e+00       0.00000000e+00
      9.79500000e-01       1.02092905e+00       1.04229612e+00       0.00000000e+00       0.00000000e+00       0.00000000e+00       0.00000000e+00
      9.80000000e-01       1.02040816e+00       1.04123282e+00       0.00000000e+00       0.00000000e+00       0.00000000e+00       0.00000000e+00
      9.80500000e-01       1.01988781e+00       1.04017115e+00       0.00000000e+00       0.00000000e+00       0.00000000e+00       0.00000000e+00
      9.81000000e-01       1.01936799e+00       1.03911110e+00       0.00000000e+00       0.00000000e+00       0.00000000e+00       0.00000000e+00
      9.81500000e-01       1.01884870e+00       1.03805268e+00       0.00000000e+00       0.00000000e+00       0.00000000e+00       0.00000000e+00
      9.82000000e-01       1.01832994e+00       1.03699586e+00       0.00000000e+00       0.00000000e+00       0.00000000e+00       0.00000000e+00
      9.82500000e-01       1.01781170e+00       1.03594067e+00       0.00000000e+00       0.00000000e+00       0.00000000e+00       0.00000000e+00
      9.83000000e-01       1.01729400e+00       1.03488708e+00       0.00000000e+00       0.00000000e+00       0.00000000e+00       0.00000000e+00
      9.83500000e-01       1.01677682e+00       1.03383510e+00       0.00000000e+00       0.00000000e+00       0.00000000e+00       0.00000000e+00
      9.84000000e-01       1.01626016e+00       1.03278472e+00       0.00000000e+00       0.00000000e+00       0.00000000e+00       0.00000000e+00
      9.84500000e-01       1.01574403e+00       1.03173594e+00       0.00000000e+00       0.00000000e+00       0.00000000e+00       0.00000000e+00
      9.85000000e-01       1.01522843e+00       1.03068876e+00       0.00000000e+00       0.00000000e+00       0.00000000e+00       0.00000000e+00
      9.85500000e-01       1.01471334e+00       1.02964317e+00       0.00000000e+00       0.00000000e+00       0.00000000e+00       0.00000000e+00
      9.86000000e-01       1.01419878e+00       1.02859917e+00       0.00000000e+00       0.00000000e+00       0.00000000e+00       0.00000000e+00
      9.86500000e-01       1.01368474e+00       1.02755676e+00       0.00000000e+00       0.00000000e+00       0.00000000e+00       0.00000000e+00
      9.87000000e-01       1.01317123e+00       1.02651593e+00       0.00000000e+00       0.00000000e+00       0.00000000e+00       0.00000000e+00
      9.87500000e-01       1.01265823e+00       1.02547669e+00       0.00000000e+00       0.00000000e+00       0.00000000e+00       0.00000000e+00
      9.88000000e-01       1.01214575e+00       1.02443902e+00       0.00000000e+00       0.00000000e+00       0.00000000e+00       0.00000000e+00
      9.88500000e-01       1.01163379e+00       1.02340292e+00       0.00000000e+00       0.00000000e+00       0.00000000e+00       0.00000000e+00
      9.89000000e-01       1.01112235e+00       1.02236840e+00       0.00000000e+00       0.00000000e+00       0.00000000e+00       0.00000000e+00
      9.89500000e-01       1.01061142e+00       1.02133544e+00       0.00000000e+00       0.00000000e+00       0.00000000e+00       0.00000000e+00
      9.90000000e-01       1.01010101e+00       1.02030405e+00       0.00000000e+00       0.00000000e+00       0.00000000e+00       0.00000000e+00
      9.90500000e-01       1.00959112e+00       1.01927422e+00       0.00000000e+00       0.00000000e+00       0.00000000e+00       0.00000000e+00
      9.91000000e-01       1.00908174e+00       1.01824595e+00       0.00000000e+00       0.00000000e+00       0.00000000e+00       0.00000000e+00
      9.91500000e-01       1.00857287e+00       1.01721923e+00       0.00000000e+00       0.00000000e+00       0.00000000e+00       0.00000000e+00
      9.92000000e-01       1.00806452e+00       1.01619407e+00       0.00000000e+00       0.00000000e+00       0.00000000e+00       0.00000000e+00
      9.92500000e-01       1.00755668e+00       1.01517045e+00       0.00000000e+00       0.00000000e+00       0.00000000e+00       0.00000000e+00
      9.93000000e-01       1.00704935e+00       1.01414838e+00       0.00000000e+00       0.00000000e+00       0.00000000e+00       0.00000000e+00
      9.93500000e-01       1.00654253e+00       1.01312786e+00       0.00000000e+00       0.00000000e+00       0.00000000e+00       0.00000000e+00
      9.94000000e-01       1.00603622e+00       1.01210887e+00       0.00000000e+00       0.00000000e+00       0.00000000e+00       0.00000000e+00
      9.94500000e-01       1.00553042e+00       1.01109142e+00       0.00000000e+00       0.00000000e+00       0.00000000e+00       0.00000000e+00
      9.95000000e-01       1.00502513e+00       1.01007550e+00       0.00000000e+00       0.00000000e+00       0.00000000e+00       0.00000000e+00
      9.95500000e-01       1.00452034e+00       1.00906112e+00       0.00000000e+00       0.00000000e+00       0.00000000e+00       0.00000000e+00
      9.96000000e-01       1.00401606e+00       1.00804826e+00       0.00000000e+00       0.00000000e+00       0.00000000e+00       0.00000000e+00
      9.96500000e-01       1.00351229e+00       1.00703692e+00       0.00000000e+00       0.00000000e+00       0.00000000e+00       0.00000000e+00
      9.97000000e-01       1.00300903e+00       1.00602711e+00       0.00000000e+00       0.00000000e+00       0.00000000e+00       0.00000000e+00
      9.97500000e-01       1.00250627e+00       1.00501881e+00       0.00000000e+00       0.00000000e+00       0.00000000e+00       0.00000000e+00
      9.98000000e-01       1.00200401e+00       1.00401203e+00       0.00000000e+00       0.00000000e+00       0.00000000e+00       0.00000000e+00
      9.98500000e-01       1.00150225e+00       1.00300676e+00       0.00000000e+00       0.00000000e+00       0.00000000e+00       0.00000000e+00
      9.99000000e-01       1.00100100e+00       1.00200300e+00       0.00000000e+00       0.00000000e+00       0.00000000e+00       0.00000000e+00
      9.99500000e-01       1.00050025e+00       1.00100075e+00       0.00000000e+00       0.00000000e+00       0.00000000e+00       0.00000000e+00
      1.00000000e+00       1.00000000e+00       1.00000000e+00       0.00000000e+00       0.00000000e+00       0.00000000e+00       0.00000000e+00
      1.00050000e+00       9.99500250e-01       9.99000750e-01       0.00000000e+00       0.00000000e+00       0.00000000e+00       0.00000000e+00
      1.00100000e+00       9.99000999e-01       9.98002996e-01       0.00000000e+00       0.00000000e+00       0.00000000e+00       0.00000000e+00
      1.00150000e+00       9.98502247e-01       9.97006737e-01       0.00000000e+00       0.00000000e+00       0.00000000e+00       0.00000000e+00
      1.00200000e+00       9.98003992e-01       9.96011968e-01       0.00000000e+00       0.00000000e+00       0.00000000e+00       0.00000000e+00
      1.00250000e+00       9.97506234e-01       9.95018688e-01       0.00000000e+00       0.00000000e+00       0.00000000e+00       0.00000000e+00
      1.00300000e+00       9.97008973e-01       9.94026892e-01       0.00000000e+00       0.00000000e+00       0.00000000e+00       0.00000000e+00
      1.00350000e+00       9.96512207e-01       9.93036579e-01       0.00000000e+00       0.00000000e+00       0.00000000e+00       0.00000000e+00
      1.00400000e+00       9.96015936e-01       9.92047745e-01       0.00000000e+00       0.00000000e+00       0.00000000e+00       0.00000000e+00
      1.00450000e+00       9.95520159e-01       9.91060388e-01       0.00000000e+00       0.00000000e+00       0.00000000e+00       0.00000000e+00
      1.00500000e+00       9.95024876e-01       9.90074503e-01       0.00000000e+00       0.00000000e+00       0.00000000e+00       0.00000000e+00
      1.00550000e+00       9.94530085e-01       9.89090089e-01       0.00000000e+00       0.00000000e+00       0.00000000e+00       0.00000000e+00
      1.00600000e+00       9.94035785e-01       9.88107142e-01       0.00000000e+00       0.00000000e+00       0.00000000e+00       0.00000000e+00
      1.00650000e+00       9.93541977e-01       9.87125660e-01       0.00000000e+00       0.00000000e+00       0.00000000e+00       0.00000000e+00
      1.00700000e+00       9.93048659e-01       9.86145640e-01       0.00000000e+00       0.00000000e+00       0.00000000e+00       0.00000000e+00
      1.00750000e+00       9.92555831e-01       9.85167078e-01       0.00000000e+00       0.00000000e+00       0.00000000e+00       0.00000000e+00
      1.00800000e+00       9.92063492e-01       9.84189972e-01       0.00000000e+00       0.00000000e+00       0.00000000e+00       0.00000000e+00
      1.00850000e+00       9.91571641e-01       9.83214319e-01       0.00000000e+00       0.00000000e+00       0.00000000e+00       0.00000000e+00
      1.00900000e+00       9.91080278e-01       9.82240116e-01       0.00000000e+00       0.00000000e+00       0.00000000e+00       0.00000000e+00
      1.00950000e+00       9.90589401e-01       9.81267361e-01       0.00000000e+00       0.00000000e+00       0.00000000e+00       0.00000000e+00
      1.01000000e+00       9.90099010e-01       9.80296049e-01       0.00000000e+00       0.00000000e+00       0.00000000e+00       0.00000000e+00
      1.01050000e+00       9.89609104e-01       9.79326180e-01       0.00000000e+00       0.00000000e+00       0.00000000e+00       0.00000000e+00
      1.01100000e+00       9.89119683e-01       9.78357748e-01       0.00000000e+00       0.00000000e+00       0.00000000e+00       0.00000000e+00
      1.01150000e+00       9.88630746e-01       9.77390753e-01       0.00000000e+00       0.00000000e+00       0.00000000e+00       0.00000000e+00
      1.01200000e+00       9.88142292e-01       9.76425190e-01       0.00000000e+00       0.00000000e+00       0.00000000e+00       0.00000000e+00
      1.01250000e+00       9.87654321e-01       9.75461058e-01       0.00000000e+00       0.00000000e+00       0.00000000e+00       0.00000000e+00
      1.01300000e+00       9.87166831e-01       9.74498353e-01       0.00000000e+00       0.00000000e+00       0.00000000e+00       0.00000000e+00
      1.01350000e+00       9.86679822e-01       9.73537072e-01       0.00000000e+00       0.00000000e+00       0.00000000e+00       0.00000000e+00
      1.01400000e+00       9.86193294e-01       9.72577213e-01       0.00000000e+00       0.00000000e+00       0.00000000e+00       0.00000000e+00
      1.01450000e+00       9.85707245e-01       9.71618773e-01       0.00000000e+00       0.00000000e+00       0.00000000e+00       0.00000000e+00
      1.01500000e+00       9.85221675e-01       9.70661749e-01       0.00000000e+00       0.00000000e+00       0.00000000e+00       0.00000000e+00
      1.01550000e+00       9.84736583e-01       9.69706138e-01       0.00000000e+00       0.00000000e+00       0.00000000e+00       0.00000000e+00
      1.01600000e+00       9.84251969e-01       9.68751938e-01       0.00000000e+00       0.00000000e+00       0.00000000e+00       0.00000000e+00
      1.01650000e+00       9.83767831e-01       9.67799145e-01       0.00000000e+00       0.00000000e+00       0.00000000e+00       0.00000000e+00
      1.01700000e+00       9.83284169e-01       9.66847757e-01       0.00000000e+00       0.00000000e+00       0.00000000e+00       0.00000000e+00
      1.01750000e+00       9.82800983e-01       9.65897772e-01       0.00000000e+00       0.00000000e+00       0.00000000e+00       0.00000000e+00
      1.01800000e+00       9.82318271e-01       9.64949186e-01       0.00000000e+00       0.00000000e+00       0.00000000e+00       0.00000000e+00
      1.01850000e+00       9.81836033e-01       9.64001996e-01       0.00000000e+00       0.00000000e+00       0.00000000e+00       0.00000000e+00
      1.01900000e+00       9.81354269e-01       9.63056201e-01       0.00000000e+00       0.00000000e+00       0.00000000e+00       0.00000000e+00
      1.01950000e+00       9.80872977e-01       9.62111797e-01       0.00000000e+00       0.00000000e+00       0.00000000e+00       0.00000000e+00
      1.02000000e+00       9.80392157e-01       9.61168781e-01       0.00000000e+00       0.00000000e+00       0.00000000e+00       0.00000000e+00
      1.02050000e+00       9.79911808e-01       9.60227151e-01       0.00000000e+00       0.00000000e+00       0.00000000e+00       0.00000000e+00
      1.02100000e+00       9.79431929e-01       9.59286904e-01       0.00000000e+00       0.00000000e+00       0.00000000e+00       0.00000000e+00
      1.02150000e+00       9.78952521e-01       9.58348038e-01       0.00000000e+00       0.00000000e+00       0.00000000e+00       0.00000000e+00
      1.02200000e+00       9.78473581e-01       9.57410549e-01       0.00000000e+00       0.00000000e+00       0.00000000e+00       0.00000000e+00
      1.02250000e+00       9.77995110e-01       9.56474435e-01       0.00000000e+00       0.00000000e+00       0.00000000e+00       0.00000000e+00
      1.02300000e+00       9.77517107e-01       9.55539694e-01       0.00000000e+00       0.00000000e+00       0.00000000e+00       0.00000000e+00
      1.02350000e+00       9.77039570e-01       9.54606322e-01       0.00000000e+00       0.00000000e+00       0.00000000e+00       0.00000000e+00
      1.02400000e+00       9.76562500e-01       9.53674316e-01       0.00000000e+00       0.00000000e+00       0.00000000e+00       0.00000000e+00
      1.02450000e+00       9.76085896e-01       9.52743676e-01       0.00000000e+00       0.00000000e+00       0.00000000e+00       0.00000000e+00
      1.02500000e+00       9.75609756e-01       9.51814396e-01       0.00000000e+00       0.00000000e+00       0.00000000e+00       0.00000000e+00
      1.02550000e+00       9.75134081e-01       9.50886476e-01       0.00000000e+00       0.00000000e+00       0.00000000e+00       0.00000000e+00
      1.02600000e+00       9.74658869e-01       9.49959912e-01       0.00000000e+00       0.00000000e+00       0.00000000e+00       0.00000000e+00
      1.02650000e+00       9.74184121e-01       9.49034701e-01       0.00000000e+00       0.00000000e+00       0.00000000e+00       0.00000000e+00
      1.02700000e+00       9.73709834e-01       9.48110842e-01       0.00000000e+00       0.00000000e+00       0.00000000e+00       0.00000000e+00
      1.02750000e+00       9.73236010e-01       9.47188331e-01       0.00000000e+00       0.00000000e+00       0.00000000e+00       0.00000000e+00
      1.02800000e+00       9.72762646e-01       9.46267165e-01       0.00000000e+00       0.00000000e+00       0.00000000e+00       0.00000000e+00
      1.02850000e+00       9.72289742e-01       9.45347343e-01       0.00000000e+00       0.00000000e+00       0.00000000e+00       0.00000000e+00
      1.02900000e+00       9.71817298e-01       9.44428861e-01       0.00000000e+00       0.00000000e+00       0.00000000e+00       0.00000000e+00
      1.02950000e+00       9.71345313e-01       9.43511718e-01       0.00000000e+00       0.00000000e+00       0.00000000e+00       0.00000000e+00
      1.03000000e+00       9.70873786e-01       9.42595909e-01       0.00000000e+00       0.00000000e+00       0.00000000e+00       0.00000000e+00
      1.03050000e+00       9.70402717e-01       9.41681433e-01       0.00000000e+00       0.00000000e+00       0.00000000e+00       0.00000000e+00
      1.03100000e+00       9.69932105e-01       9.40768288e-01       0.00000000e+00       0.00000000e+00       0.00000000e+00       0.00000000e+00
      1.03150000e+00       9.69461949e-01       9.39856470e-01       0.00000000e+00       0.00000000e+00       0.00000000e+00       0.00000000e+00
      1.03200000e+00       9.68992248e-01       9.38945977e-01       0.00000000e+00       0.00000000e+00       0.00000000e+00       0.00000000e+00
      1.03250000e+00       9.68523002e-01       9.38036806e-01       0.00000000e+00       0.00000000e+00       0.00000000e+00       0.00000000e+00
      1.03300000e+00       9.68054211e-01       9.37128956e-01       0.00000000e+00       0.00000000e+00       0.00000000e+00       0.00000000e+00
      1.03350000e+00       9.67585873e-01       9.36222422e-01       0.00000000e+00       0.00000000e+00       0.00000000e+00       0.00000000e+00
      1.03400000e+00       9.67117988e-01       9.35317203e-01       0.00000000e+00       0.00000000e+00       0.00000000e+00       0.00000000e+00
      1.03450000e+00       9.66650556e-01       9.34413297e-01       0.00000000e+00       0.00000000e+00       0.00000000e+00       0.00000000e+00
      1.03500000e+00       9.66183575e-01       9.33510700e-01       0.00000000e+00       0.00000000e+00       0.00000000e+00       0.00000000e+00
      1.03550000e+00       9.65717045e-01       9.32609411e-01       0.00000000e+00       0.00000000e+00       0.00000000e+00       0.00000000e+00
      1.03600000e+00       9.65250965e-01       9.31709426e-01       0.00000000e+00       0.00000000e+00       0.00000000e+00       0.00000000e+00
      1.03650000e+00       9.64785335e-01       9.30810743e-01       0.00000000e+00       0.00000000e+00       0.00000000e+00       0.00000000e+00
      1.03700000e+00       9.64320154e-01       9.29913360e-01       0.00000000e+00       0.00000000e+00       0.00000000e+00       0.00000000e+00
      1.03750000e+00       9.63855422e-01       9.29017274e-01       0.00000000e+00       0.00000000e+00       0.00000000e+00       0.00000000e+00
      1.03800000e+00       9.63391137e-01       9.28122482e-01       0.00000000e+00       0.00000000e+00       0.00000000e+00       0.00000000e+00
      1.03850000e+00       9.62927299e-01       9.27228983e-01       0.00000000e+00       0.00000000e+00       0.00000000e+00       0.00000000e+00
      1.03900000e+00       9.62463908e-01       9.26336773e-01       0.00000000e+00       0.00000000e+00       0.00000000e+00       0.00000000e+00
      1.03950000e+00       9.62000962e-01       9.25445851e-01       0.00000000e+00       0.00000000e+00       0.00000000e+00       0.00000000e+00
      1.04000000e+00       9.61538462e-01       9.24556213e-01       0.00000000e+00       0.00000000e+00       0.00000000e+00       0.00000000e+00
      1.04050000e+00       9.61076406e-01       9.23667857e-01       0.00000000e+00       0.00000000e+00       0.00000000e+00       0.00000000e+00
      1.04100000e+00       9.60614793e-01       9.22780781e-01       0.00000000e+00       0.00000000e+00       0.00000000e+00       0.00000000e+00
      1.04150000e+00       9.60153625e-01       9.21894983e-01       0.00000000e+00       0.00000000e+00       0.00000000e+00       0.00000000e+00
      1.04200000e+00       9.59692898e-01       9.21010459e-01       0.00000000e+00       0.00000000e+00       0.00000000e+00       0.00000000e+00
      1.04250000e+00       9.59232614e-01       9.20127208e-01       0.00000000e+00       0.00000000e+00       0.00000000e+00       0.00000000e+00
      1.04300000e+00       9.58772771e-01       9.19245226e-01       0.00000000e+00       0.00000000e+00       0.00000000e+00       0.00000000e+00
      1.04350000e+00       9.58313368e-01       9.18364512e-01       0.00000000e+00       0.00000000e+00       0.00000000e+00       0.00000000e+00
      1.04400000e+00       9.57854406e-01       9.17485063e-01       0.00000000e+00       0.00000000e+00       0.00000000e+00       0.00000000e+00
      1.04450000e+00       9.57395883e-01       9.16606877e-01       0.00000000e+00       0.00000000e+00       0.00000000e+00       0.00000000e+00
      1.04500000e+00       9.56937799e-01       9.15729951e-01       0.00000000e+00       0.00000000e+00       0.00000000e+00       0.00000000e+00
      1.04550000e+00       9.56480153e-01       9.14854283e-01       0.00000000e+00       0.00000000e+00       0.00000000e+00       0.00000000e+00
      1.04600000e+00       9.56022945e-01       9.13979871e-01       0.00000000e+00       0.00000000e+00       0.00000000e+00       0.00000000e+00
      1.04650000e+00       9.55566173e-01       9.13106711e-01       0.00000000e+00       0.00000000e+00       0.00000000e+00       0.00000000e+00
      1.04700000e+00       9.55109838e-01       9.12234802e-01       0.00000000e+00       0.00000000e+00       0.00000000e+00       0.00000000e+00
      1.04750000e+00       9.54653938e-01       9.11364141e-01       0.00000000e+00       0.00000000e+00       0.00000000e+00       0.00000000e+00
      1.04800000e+00       9.54198473e-01       9.10494726e-01       0.00000000e+00       0.00000000e+00       0.00000000e+00       0.00000000e+00
      1.04850000e+00       9.53743443e-01       9.09626555e-01       0.00000000e+00       0.00000000e+00       0.00000000e+00       0.00000000e+00
      1.04900000e+00       9.53288847e-01       9.08759625e-01       0.00000000e+00       0.00000000e+00       0.00000000e+00       0.00000000e+00
      1.04950000e+00       9.52834683e-01       9.07893933e-01       0.00000000e+00       0.00000000e+00       0.00000000e+00       0.00000000e+00
      1.05000000e+00       9.52380952e-01       9.07029478e-01       0.00000000e+00       0.00000000e+00       0.00000000e+00       0.00000000e+00
      1.05050000e+00       9.51927653e-01       9.06166257e-01       0.00000000e+00       0.00000000e+00       0.00000000e+00       0.00000000e+00
      1.05100000e+00       9.51474786e-01       9.05304268e-01       0.00000000e+00       0.00000000e+00       0.00000000e+00       0.00000000e+00
      1.05150000e+00       9.51022349e-01       9.04443508e-01       0.00000000e+00       0.00000000e+00       0.00000000e+00       0.00000000e+00
      1.05200000e+00       9.50570342e-01       9.03583975e-01       0.00000000e+00       0.00000000e+00       0.00000000e+00       0.00000000e+00
      1.05250000e+00       9.50118765e-01       9.02725667e-01       0.00000000e+00       0.00000000e+00       0.00000000e+00       0.00000000e+00
      1.05300000e+00       9.49667616e-01       9.01868582e-01       0.00000000e+00       0.00000000e+00       0.00000000e+00       0.00000000e+00
      1.05350000e+00       9.49216896e-01       9.01012716e-01       0.00000000e+00       0.00000000e+00       0.00000000e+00       0.00000000e+00
      1.05400000e+00       9.48766603e-01       9.00158068e-01       0.00000000e+00       0.00000000e+00       0.00000000e+00       0.00000000e+00
      1.05450000e+00       9.48316738e-01       8.99304635e-01       0.00000000e+00       0.00000000e+00       0.00000000e+00       0.00000000e+00
      1.05500000e+00       9.47867299e-01       8.98452416e-01       0.00000000e+00       0.00000000e+00       0.00000000e+00       0.00000000e+00
      1.05550000e+00       9.47418285e-01       8.97601407e-01       0.00000000e+00       0.00000000e+00       0.00000000e+00       0.00000000e+00
      1.05600000e+00       9.46969697e-01       8.96751607e-01       0.00000000e+00       0.00000000e+00       0.00000000e+00       0.00000000e+00
      1.05650000e+00       9.46521533e-01       8.95903013e-01       0.00000000e+00       0.00000000e+00       0.00000000e+00       0.00000000e+00
      1.05700000e+00       9.46073794e-01       8.95055623e-01       0.00000000e+00       0.00000000e+00       0.00000000e+00       0.00000000e+00
      1.05750000e+00       9.45626478e-01       8.94209435e-01       0.00000000e+00       0.00000000e+00       0.00000000e+00       0.00000000e+00
      1.05800000e+00       9.45179584e-01       8.93364446e-01       0.00000000e+00       0.00000000e+00       0.00000000e+00       0.00000000e+00
      1.05850000e+00       9.44733113e-01       8.92520655e-01       0.00000000e+00       0.00000000e+00       0.00000000e+00       0.00000000e+00
      1.05900000e+00       9.44287063e-01       8.91678058e-01       0.00000000e+00       0.00000000e+00       0.00000000e+00       0.00000000e+00
      1.05950000e+00       9.43841435e-01       8.90836654e-01       0.00000000e+00       0.00000000e+00       0.00000000e+00       0.00000000e+00
      1.06000000e+00       9.43396226e-01       8.89996440e-01       0.00000000e+00       0.00000000e+00       0.00000000e+00       0.00000000e+00
      1.06050000e+00       9.42951438e-01       8.89157414e-01       0.00000000e+00       0.00000000e+00       0.00000000e+00       0.00000000e+00
      1.06100000e+00       9.42507069e-01       8.88319575e-01       0.00000000e+00       0.00000000e+00       0.00000000e+00       0.00000000e+00
      1.06150000e+00       9.42063118e-01       8.87482919e-01       0.00000000e+00       0.00000000e+00       0.00000000e+00       0.00000000e+00
      1.06200000e+00       9.41619586e-01       8.86647444e-01       0.00000000e+00       0.00000000e+00       0.00000000e+00       0.00000000e+00
      1.06250000e+00       9.41176471e-01       8.85813149e-01       0.00000000e+00       0.00000000e+00       0.00000000e+00       0.00000000e+00
      1.06300000e+00       9.40733772e-01       8.84980030e-01       0.00000000e+00       0.00000000e+00       0.00000000e+00       0.00000000e+00
      1.06350000e+00       9.40291490e-01       8.84148087e-01       0.00000000e+00       0.00000000e+00       0.00000000e+00       0.00000000e+00
      1.06400000e+00       9.39849624e-01       8.83317316e-01       0.00000000e+00       0.00000000e+00       0.00000000e+00       0.00000000e+00
      1.06450000e+00       9.39408173e-01       8.82487715e-01       0.00000000e+00       0.00000000e+00       0.00000000e+00       0.00000000e+00
      1.06500000e+00       9.38967136e-01       8.81659283e-01       0.00000000e+00       0.00000000e+00       0.00000000e+00       0.00000000e+00
      1.06550000e+00       9.38526513e-01       8.80832016e-01       0.00000000e+00       0.00000000e+00       0.00000000e+00       0.00000000e+00
      1.06600000e+00       9.38086304e-01       8.80005914e-01       0.00000000e+00       0.00000000e+00       0.00000000e+00       0.00000000e+00
      1.06650000e+00       9.37646507e-01       8.79180973e-01       0.00000000e+00       0.00000000e+00       0.00000000e+00       0.00000000e+00
      1.06700000e+00       9.37207123e-01       8.78357191e-01       0.00000000e+00       0.00000000e+00       0.00000000e+00       0.00000000e+00
      1.06750000e+00       9.36768150e-01       8.77534567e-01       0.00000000e+00       0.00000000e+00       0.00000000e+00       0.00000000e+00
      1.06800000e+00       9.36329588e-01       8.76713097e-01       0.00000000e+00       0.00000000e+00       0.00000000e+00       0.00000000e+00
      1.06850000e+00       9.35891437e-01       8.75892781e-01       0.00000000e+00       0.00000000e+00       0.00000000e+00       0.00000000e+00
      1.06900000e+00       9.35453695e-01       8.75073616e-01       0.00000000e+00       0.00000000e+00       0.00000000e+00       0.00000000e+00
      1.06950000e+00       9.35016363e-01       8.74255599e-01       0.00000000e+00       0.00000000e+00       0.00000000e+00       0.00000000e+00
      1.07000000e+00       9.34579439e-01       8.73438728e-01       0.00000000e+00       0.00000000e+00       0.00000000e+00       0.00000000e+00
      1.07050000e+00       9.34142924e-01       8.72623002e-01       0.00000000e+00       0.00000000e+00       0.00000000e+00       0.00000000e+00
      1.07100000e+00       9.33706816e-01       8.71808418e-01       0.00000000e+00       0.00000000e+00       0.00000000e+00       0.00000000e+00
      1.07150000e+00       9.33271115e-01       8.70994975e-01       0.00000000e+00       0.00000000e+00       0.00000000e+00       0.00000000e+00
      1.07200000e+00       9.32835821e-01       8.70182669e-01       0.00000000e+00       0.00000000e+00       0.00000000e+00       0.00000000e+00
      1.07250000e+00       9.32400932e-01       8.69371499e-01       0.00000000e+00       0.00000000e+00       0.00000000e+00       0.00000000e+00
      1.07300000e+00       9.31966449e-01       8.68561462e-01       0.00000000e+00       0.00000000e+00       0.00000000e+00       0.00000000e+00
      1.07350000e+00       9.31532371e-01       8.67752558e-01       0.00000000e+00       0.00000000e+00       0.00000000e+00       0.00000000e+00
      1.07400000e+00       9.31098696e-01       8.66944783e-01       0.00000000e+00       0.00000000e+00       0.00000000e+00       0.00000000e+00
      1.07450000e+00       9.30665426e-01       8.66138135e-01       0.00000000e+00       0.00000000e+00       0.00000000e+00       0.00000000e+00
      1.07500000e+00       9.30232558e-01       8.65332612e-01       0.00000000e+00       0.00000000e+00       0.00000000e+00       0.00000000e+00
      1.07550000e+00       9.29800093e-01       8.64528213e-01       0.00000000e+00       0.00000000e+00       0.00000000e+00       0.00000000e+00
      1.07600000e+00       9.29368030e-01       8.63724935e-01       0.00000000e+00       0.00000000e+00       0.00000000e+00       0.00000000e+00
      1.07650000e+00       9.28936368e-01       8.62922776e-01       0.00000000e+00       0.00000000e+00       0.00000000e+00       0.00000000e+00
      1.07700000e+00       9.28505107e-01       8.62121733e-01       0.00000000e+00       0.00000000e+00       0.00000000e+00       0.00000000e+00
      1.07750000e+00       9.28074246e-01       8.61321806e-01       0.00000000e+00       0.00000000e+00       0.00000000e+00       0.00000000e+00
      1.07800000e+00       9.27643785e-01       8.60522991e-01       0.00000000e+00       0.00000000e+00       0.00000000e+00       0.00000000e+00
      1.07850000e+00       9.27213723e-01       8.59725288e-01       0.00000000e+00       0.00000000e+00       0.00000000e+00       0.00000000e+00
      1.07900000e+00       9.26784059e-01       8.58928693e-01       0.00000000e+00       0.00000000e+00       0.00000000e+00       0.00000000e+00
      1.07950000e+00       9.26354794e-01       8.58133204e-01       0.00000000e+00       0.00000000e+00       0.00000000e+00       0.00000000e+00
      1.08000000e+00       9.25925926e-01       8.57338820e-01       0.00000000e+00       0.00000000e+00       0.00000000e+00       0.00000000e+00
      1.08050000e+00       9.25497455e-01       8.56545539e-01       0.00000000e+00       0.00000000e+00       0.00000000e+00       0.00000000e+00
      1.08100000e+00       9.25069380e-01       8.55753358e-01       0.00000000e+00       0.00000000e+00       0.00000000e+00       0.00000000e+00
      1.08150000e+00       9.24641701e-01       8.54962276e-01       0.00000000e+00       0.00000000e+00       0.00000000e+00       0.00000000e+00
      1.08200000e+00       9.24214418e-01       8.54172290e-01       0.00000000e+00       0.00000000e+00       0.00000000e+00       0.00000000e+00
      1.08250000e+00       9.23787529e-01       8.53383398e-01       0.00000000e+00       0.00000000e+00       0.00000000e+00       0.00000000e+00
      1.08300000e+00       9.23361034e-01       8.52595599e-01       0.00000000e+00       0.00000000e+00       0.00000000e+00       0.00000000e+00
      1.08350000e+00       9.22934933e-01       8.51808891e-01       0.00000000e+00       0.00000000e+00       0.00000000e+00       0.00000000e+00
      1.08400000e+00       9.22509225e-01       8.51023270e-01       0.00000000e+00       0.00000000e+00       0.00000000e+00       0.00000000e+00
      1.08450000e+00       9.22083910e-01       8.50238736e-01       0.00000000e+00       0.00000000e+00       0.00000000e+00       0.00000000e+00
      1.08500000e+00       9.21658986e-01       8.49455287e-01       0.00000000e+00       0.00000000e+00       0.00000000e+00       0.00000000e+00
      1.08550000e+00       9.21234454e-01       8.48672920e-01       0.00000000e+00       0.00000000e+00       0.00000000e+00       0.00000000e+00
      1.08600000e+00       9.20810313e-01       8.47891633e-01       0.00000000e+00       0.00000000e+00       0.00000000e+00       0.00000000e+00
      1.08650000e+00       9.20386562e-01       8.47111424e-01       0.00000000e+00       0.00000000e+00       0.00000000e+00       0.00000000e+00
      1.08700000e+00       9.19963201e-01       8.46332292e-01       0.00000000e+00       0.00000000e+00       0.00000000e+00       0.00000000e+00
      1.08750000e+00       9.19540230e-01       8.45554234e-01       0.00000000e+00       0.00000000e+00       0.00000000e+00       0.00000000e+00
      1.08800000e+00       9.19117647e-01       8.44777249e-01       0.00000000e+00       0.00000000e+00       0.00000000e+00       0.00000000e+00
      1.08850000e+00       9.18695452e-01       8.44001334e-01       0.00000000e+00       0.00000000e+00       0.00000000e+00       0.00000000e+00
      1.08900000e+00       9.18273646e-01       8.43226488e-01       0.00000000e+00       0.00000000e+00       0.00000000e+00       0.00000000e+00
      1.08950000e+00       9.17852226e-01       8.42452708e-01       0.00000000e+00       0.00000000e+00       0.00000000e+00       0.00000000e+00
      1.09000000e+00       9.17431193e-01       8.41679993e-01       0.00000000e+00       0.00000000e+00       0.00000000e+00       0.00000000e+00
      1.09050000e+00       9.17010546e-01       8.40908341e-01       0.00000000e+00       0.00000000e+00       0.00000000e+00       0.00000000e+00
      1.09100000e+00       9.16590284e-01       8.40137749e-01       0.00000000e+00       0.00000000e+00       0.00000000e+00       0.00000000e+00
      1.09150000e+00       9.16170408e-01       8.39368216e-01       0.00000000e+00       0.00000000e+00       0.00000000e+00       0.00000000e+00
      1.09200000e+00       9.15750916e-01       8.38599740e-01       0.00000000e+00       0.00000000e+00       0.00000000e+00       0.00000000e+00
      1.09250000e+00       9.15331808e-01       8.37832318e-01       0.00000000e+00       0.00000000e+00       0.00000000e+00       0.00000000e+00
      1.09300000e+00       9.14913083e-01       8.37065950e-01       0.00000000e+00       0.00000000e+00       0.00000000e+00       0.00000000e+00
      1.09350000e+00       9.14494742e-01       8.36300633e-01       0.00000000e+00       0.00000000e+00       0.00000000e+00       0.00000000e+00
      1.09400000e+00       9.14076782e-01       8.35536364e-01       0.00000000e+00       0.00000000e+00       0.00000000e+00       0.00000000e+00
      1.09450000e+00       9.13659205e-01       8.34773143e-01       0.00000000e+00       0.00000000e+00       0.00000000e+00       0.00000000e+00
      1.09500000e+00       9.13242009e-01       8.34010967e-01       0.00000000e+00       0.00000000e+00       0.00000000e+00       0.00000000e+00
      1.09550000e+00       9.12825194e-01       8.33249835e-01       0.00000000e+00       0.00000000e+00       0.00000000e+00       0.00000000e+00
      1.09600000e+00       9.12408759e-01       8.32489744e-01       0.00000000e+00       0.00000000e+00       0.00000000e+00       0.00000000e+00
      1.09650000e+00       9.11992704e-01       8.31730692e-01       0.00000000e+00       0.00000000e+00       0.00000000e+00       0.00000000e+00
      1.09700000e+00       9.11577028e-01       8.30972678e-01       0.00000000e+00       0.00000000e+00       0.00000000e+00       0.00000000e+00
      1.09750000e+00       9.11161731e-01       8.30215700e-01       0.00000000e+00       0.00000000e+00       0.00000000e+00       0.00000000e+00
      1.09800000e+00       9.10746812e-01       8.29459756e-01       0.00000000e+00       0.00000000e+00       0.00000000e+00       0.00000000e+00
      1.09850000e+00       9.10332271e-01       8.28704844e-01       0.00000000e+00       0.00000000e+00       0.00000000e+00       0.00000000e+00
      1.09900000e+00       9.09918107e-01       8.27950962e-01       0.00000000e+00       0.00000000e+00       0.00000000e+00       0.00000000e+00
      1.09950000e+00       9.09504320e-01       8.27198108e-01       0.00000000e+00       0.00000000e+00       0.00000000e+00       0.00000000e+00
      1.10000000e+00       9.09090909e-01       8.26446281e-01       0.00000000e+00       0.00000000e+00       0.00000000e+00       0.00000000e+00
      1.10050000e+00       9.08677874e-01       8.25695478e-01       0.00000000e+00       0.00000000e+00       0.00000000e+00       0.00000000e+00
      1.10100000e+00       9.08265213e-01       8.24945698e-01       0.00000000e+00       0.00000000e+00       0.00000000e+00       0.00000000e+00
      1.10150000e+00       9.07852928e-01       8.24196939e-01       0.00000000e+00       0.00000000e+00       0.00000000e+00       0.00000000e+00
      1.10200000e+00       9.07441016e-01       8.23449198e-01       0.00000000e+00       0.00000000e+00       0.00000000e+00       0.00000000e+00
      1.10250000e+00       9.07029478e-01       8.22702475e-01       0.00000000e+00       0.00000000e+00       0.00000000e+00       0.00000000e+00
      1.10300000e+00       9.06618314e-01       8.21956767e-01       0.00000000e+00       0.00000000e+00       0.00000000e+00       0.00000000e+00
      1.10350000e+00       9.06207522e-01       8.21212072e-01       0.00000000e+00       0.00000000e+00       0.00000000e+00       0.00000000e+00
      1.10400000e+00       9.05797101e-01       8.20468389e-01       0.00000000e+00       0.00000000e+00       0.00000000e+00       0.00000000e+00
      1.10450000e+00       9.05387053e-01       8.19725716e-01       0.00000000e+00       0.00000000e+00       0.00000000e+00       0.00000000e+00
      1.10500000e+00       9.04977376e-01       8.18984050e-01       0.00000000e+00       0.00000000e+00       0.00000000e+00       0.00000000e+00
      1.10550000e+00       9.04568069e-01       8.18243391e-01       0.00000000e+00       0.00000000e+00       0.00000000e+00       0.00000000e+00
      1.10600000e+00       9.04159132e-01       8.17503736e-01       0.00000000e+00       0.00000000e+00       0.00000000e+00       0.00000000e+00
      1.10650000e+00       9.03750565e-01       8.16765083e-01       0.00000000e+00       0.00000000e+00       0.00000000e+00       0.00000000e+00
      1.10700000e+00       9.03342367e-01       8.16027432e-01       0.00000000e+00       0.00000000e+00       0.00000000e+00       0.00000000e+00
      1.10750000e+00       9.02934537e-01       8.15290779e-01       0.00000000e+00       0.00000000e+00       0.00000000e+00       0.00000000e+00
      1.10800000e+00       9.02527076e-01       8.14555123e-01       0.00000000e+00       0.00000000e+00       0.00000000e+00       0.00000000e+00
      1.10850000e+00       9.02119982e-01       8.13820462e-01       0.00000000e+00       0.00000000e+00       0.00000000e+00       0.00000000e+00
      1.10900000e+00       9.01713255e-01       8.13086795e-01       0.00000000e+00       0.00000000e+00       0.00000000e+00       0.00000000e+00
      1.10950000e+00       9.01306895e-01       8.12354119e-01       0.00000000e+00       0.00000000e+00       0.00000000e+00       0.00000000e+00
      1.11000000e+00       9.00900901e-01       8.11622433e-01       0.00000000e+00       0.00000000e+00       0.00000000e+00       0.00000000e+00
      1.11050000e+00       9.00495272e-01       8.10891736e-01       0.00000000e+00       0.00000000e+00       0.00000000e+00       0.00000000e+00
      1.11100000e+00       9.00090009e-01       8.10162024e-01       0.00000000e+00       0.00000000e+00       0.00000000e+00       0.00000000e+00
      1.11150000e+00       8.99685110e-01       8.09433298e-01       0.00000000e+00       0.00000000e+00       0.00000000e+00       0.00000000e+00
      1.11200000e+00       8.99280576e-01       8.08705554e-01       0.00000000e+00       0.00000000e+00       0.00000000e+00       0.00000000e+00
      1.11250000e+00       8.98876404e-01       8.07978791e-01       0.00000000e+00       0.00000000e+00       0.00000000e+00       0.00000000e+00
      1.11300000e+00       8.98472597e-01       8.07253007e-01       0.00000000e+00       0.00000000e+00       0.00000000e+00       0.00000000e+00
      1.11350000e+00       8.98069151e-01       8.06528201e-01       0.00000000e+00       0.00000000e+00       0.00000000e+00       0.00000000e+00
      1.11400000e+00       8.97666068e-01       8.05804370e-01       0.00000000e+00       0.00000000e+00       0.00000000e+00       0.00000000e+00
      1.11450000e+00       8.97263347e-01       8.05081513e-01       0.00000000e+00       0.00000000e+00       0.00000000e+00       0.00000000e+00
      1.11500000e+00       8.96860987e-01       8.04359629e-01       0.00000000e+00       0.00000000e+00       0.00000000e+00       0.00000000e+00
      1.11550000e+00       8.96458987e-01       8.03638715e-01       0.00000000e+00       0.00000000e+00       0.00000000e+00       0.00000000e+00
      1.11600000e+00       8.96057348e-01       8.02918770e-01       0.00000000e+00       0.00000000e+00       0.00000000e+00       0.00000000e+00
      1.11650000e+00       8.95656068e-01       8.02199792e-01       0.00000000e+00       0.00000000e+00       0.00000000e+00       0.00000000e+00
      1.11700000e+00       8.95255148e-01       8.01481780e-01       0.00000000e+00       0.00000000e+00       0.00000000e+00       0.00000000e+00
      1.11750000e+00       8.94854586e-01       8.00764730e-01       0.00000000e+00       0.00000000e+00       0.00000000e+00       0.00000000e+00
      1.11800000e+00       8.94454383e-01       8.00048643e-01       0.00000000e+00       0.00000000e+00       0.00000000e+00       0.00000000e+00
      1.11850000e+00       8.94054537e-01       7.99333516e-01       0.00000000e+00       0.00000000e+00       0.00000000e+00       0.00000000e+00
      1.11900000e+00       8.93655049e-01       7.98619347e-01       0.00000000e+00       0.00000000e+00       0.00000000e+00       0.00000000e+00
      1.11950000e+00       8.93255918e-01       7.97906135e-01       0.00000000e+00       0.00000000e+00       0.00000000e+00       0.00000000e+00
      1.12000000e+00       8.92857143e-01       7.97193878e-01       0.00000000e+00       0.00000000e+00       0.00000000e+00       0.00000000e+00
      1.12050000e+00       8.92458724e-01       7.96482574e-01       0.00000000e+00       0.00000000e+00       0.00000000e+00       0.00000000e+00
      1.12100000e+00       8.92060660e-01       7.95772221e-01       0.00000000e+00       0.00000000e+00       0.00000000e+00       0.00000000e+00
      1.12150000e+00       8.91662951e-01       7.95062819e-01       0.00000000e+00       0.00000000e+00       0.00000000e+00       0.00000000e+00
      1.12200000e+00       8.91265597e-01       7.94354365e-01       0.00000000e+00       0.00000000e+00       0.00000000e+00       0.00000000e+00
      1.12250000e+00       8.90868597e-01       7.93646857e-01       0.00000000e+00       0.00000000e+00       0.00000000e+00       0.00000000e+00
      1.12300000e+00       8.90471950e-01       7.92940294e-01       0.00000000e+00       0.00000000e+00       0.00000000e+00       0.00000000e+00
      1.12350000e+00       8.90075656e-01       7.92234674e-01       0.00000000e+00       0.00000000e+00       0.00000000e+00       0.00000000e+00
      1.12400000e+00       8.89679715e-01       7.91529996e-01       0.00000000e+00       0.00000000e+00       0.00000000e+00       0.00000000e+00
      1.12450000e+00       8.89284126e-01       7.90826257e-01       0.00000000e+00       0.00000000e+00       0.00000000e+00       0.00000000e+00
      1.12500000e+00       8.88888889e-01       7.90123457e-01       0.00000000e+00       0.00000000e+00       0.00000000e+00       0.00000000e+00
      1.12550000e+00       8.88494003e-01       7.89421593e-01       0.00000000e+00       0.00000000e+00       0.00000000e+00       0.00000000e+00
      1.12600000e+00       8.88099467e-01       7.88720664e-01       0.00000000e+00       0.00000000e+00       0.00000000e+00       0.00000000e+00
      1.12650000e+00       8.87705282e-01       7.88020667e-01       0.00000000e+00       0.00000000e+00       0.00000000e+00       0.00000000e+00
      1.12700000e+00       8.87311446e-01       7.87321603e-01       0.00000000e+00       0.00000000e+00       0.00000000e+00       0.00000000e+00
      1.12750000e+00       8.86917960e-01       7.86623468e-01       0.00000000e+00       0.00000000e+00       0.00000000e+00       0.00000000e+00
      1.12800000e+00       8.86524823e-01       7.85926261e-01       0.00000000e+00       0.00000000e+00       0.00000000e+00       0.00000000e+00
      1.12850000e+00       8.86132034e-01       7.85229981e-01       0.00000000e+00       0.00000000e+00       0.00000000e+00       0.00000000e+00
      1.12900000e+00       8.85739593e-01       7.84534626e-01       0.00000000e+00       0.00000000e+00       0.00000000e+00       0.00000000e+00
      1.12950000e+00       8.85347499e-01       7.83840194e-01       0.00000000e+00       0.00000000e+00       0.00000000e+00       0.00000000e+00
      1.13000000e+00       8.84955752e-01       7.83146683e-01       0.00000000e+00       0.00000000e+00       0.00000000e+00       0.00000000e+00
      1.13050000e+00       8.84564352e-01       7.82454093e-01       0.00000000e+00       0.00000000e+00       0.00000000e+00       0.00000000e+00
      1.13100000e+00       8.84173298e-01       7.81762421e-01       0.00000000e+00       0.00000000e+00       0.00000000e+00       0.00000000e+00
      1.13150000e+00       8.83782589e-01       7.81071665e-01       0.00000000e+00       0.00000000e+00       0.00000000e+00       0.00000000e+00
      1.13200000e+00       8.83392226e-01       7.80381825e-01       0.00000000e+00       0.00000000e+00       0.00000000e+00       0.00000000e+00
      1.13250000e+00       8.83002208e-01       7.79692898e-01       0.00000000e+00       0.00000000e+00       0.00000000e+00       0.00000000e+00
      1.13300000e+00       8.82612533e-01       7.79004884e-01       0.00000000e+00       0.00000000e+00       0.00000000e+00       0.00000000e+00
      1.13350000e+00       8.82223202e-01       7.78317779e-01       0.00000000e+00       0.00000000e+00       0.00000000e+00       0.00000000e+00
      1.13400000e+00       8.81834215e-01       7.77631583e-01       0.00000000e+00       0.00000000e+00       0.00000000e+00       0.00000000e+00
      1.13450000e+00       8.81445571e-01       7.76946294e-01       0.00000000e+00       0.00000000e+00       0.00000000e+00       0.00000000e+00
      1.13500000e+00       8.81057269e-01       7.76261911e-01       0.00000000e+00       0.00000000e+00       0.00000000e+00       0.00000000e+00
      1.13550000e+00       8.80669309e-01       7.75578431e-01       0.00000000e+00       0.00000000e+00       0.00000000e+00       0.00000000e+00
      1.13600000e+00       8.80281690e-01       7.74895854e-01       0.00000000e+00       0.00000000e+00       0.00000000e+00       0.00000000e+00
      1.13650000e+00       8.79894413e-01       7.74214177e-01       0.00000000e+00       0.00000000e+00       0.00000000e+00       0.00000000e+00
      1.13700000e+00       8.79507476e-01       7.73533400e-01       0.00000000e+00       0.00000000e+00       0.00000000e+00       0.00000000e+00
      1.13750000e+00       8.79120879e-01       7.72853520e-01       0.00000000e+00       0.00000000e+00       0.00000000e+00       0.00000000e+00
      1.13800000e+00       8.78734622e-01       7.72174536e-01       0.00000000e+00       0.00000000e+00       0.00000000e+00       0.00000000e+00
      1.13850000e+00       8.78348704e-01       7.71496447e-01       0.00000000e+00       0.00000000e+00       0.00000000e+00       0.00000000e+00
      1.13900000e+00       8.77963126e-01       7.70819250e-01       0.00000000e+00       0.00000000e+00       0.00000000e+00       0.00000000e+00
      1.13950000e+00       8.77577885e-01       7.70142944e-01       0.00000000e+00       0.00000000e+00       0.00000000e+00       0.00000000e+00
      1.14000000e+00       8.77192982e-01       7.69467528e-01       0.00000000e+00       0.00000000e+00       0.00000000e+00       0.00000000e+00
      1.14050000e+00       8.76808417e-01       7.68793001e-01       0.00000000e+00       0.00000000e+00       0.00000000e+00       0.00000000e+00
      1.14100000e+00       8.76424189e-01       7.68119360e-01       0.00000000e+00       0.00000000e+00       0.00000000e+00       0.00000000e+00
      1.14150000e+00       8.76040298e-01       7.67446603e-01       0.00000000e+00       0.00000000e+00       0.00000000e+00       0.00000000e+00
      1.14200000e+00       8.75656743e-01       7.66774731e-01       0.00000000e+00       0.00000000e+00       0.00000000e+00       0.00000000e+00
      1.14250000e+00       8.75273523e-01       7.66103740e-01       0.00000000e+00       0.00000000e+00       0.00000000e+00       0.00000000e+00
      1.14300000e+00       8.74890639e-01       7.65433630e-01       0.00000000e+00       0.00000000e+00       0.00000000e+00       0.00000000e+00
      1.14350000e+00       8.74508089e-01       7.64764398e-01       0.00000000e+00       0.00000000e+00       0.00000000e+00       0.00000000e+00
      1.14400000e+00       8.74125874e-01       7.64096044e-01       0.00000000e+00       0.00000000e+00       0.00000000e+00       0.00000000e+00
      1.14450000e+00       8.73743993e-01       7.63428565e-01       0.00000000e+00       0.00000000e+00       0.00000000e+00       0.00000000e+00
      1.14500000e+00       8.73362445e-01       7.62761961e-01       0.00000000e+00       0.00000000e+00       0.00000000e+00       0.00000000e+00
      1.14550000e+00       8.72981231e-01       7.62096230e-01       0.00000000e+00       0.00000000e+00       0.00000000e+00       0.00000000e+00
      1.14600000e+00       8.72600349e-01       7.61431369e-01       0.00000000e+00       0.00000000e+00       0.00000000e+00       0.00000000e+00
      1.14650000e+00       8.72219799e-01       7.60767378e-01       0.00000000e+00       0.00000000e+00       0.00000000e+00       0.00000000e+00
      1.14700000e+00       8.71839582e-01       7.60104256e-01       0.00000000e+00       0.00000000e+00       0.00000000e+00       0.00000000e+00
      1.14750000e+00       8.71459695e-01       7.59442000e-01       0.00000000e+00       0.00000000e+00       0.00000000e+00       0.00000000e+00
      1.14800000e+00       8.71080139e-01       7.58780609e-01       0.00000000e+00       0.00000000e+00       0.00000000e+00       0.00000000e+00
      1.14850000e+00       8.70700914e-01       7.58120082e-01       0.00000000e+00       0.00000000e+00       0.00000000e+00       0.00000000e+00
      1.14900000e+00       8.70322019e-01       7.57460417e-01       0.00000000e+00       0.00000000e+00       0.00000000e+00       0.00000000e+00
      1.14950000e+00       8.69943454e-01       7.56801613e-01       0.00000000e+00       0.00000000e+00       0.00000000e+00       0.00000000e+00
      1.15000000e+00       8.69565217e-01       7.56143667e-01       0.00000000e+00       0.00000000e+00       0.00000000e+00       0.00000000e+00
      1.15050000e+00       8.69187310e-01       7.55486580e-01       0.00000000e+00       0.00000000e+00       0.00000000e+00       0.00000000e+00
      1.15100000e+00       8.68809731e-01       7.54830348e-01       0.00000000e+00       0.00000000e+00       0.00000000e+00       0.00000000e+00
      1.15150000e+00       8.68432479e-01       7.54174971e-01       0.00000000e+00       0.00000000e+00       0.00000000e+00       0.00000000e+00
      1.15200000e+00       8.68055556e-01       7.53520448e-01       0.00000000e+00       0.00000000e+00       0.00000000e+00       0.00000000e+00
      1.15250000e+00       8.67678959e-01       7.52866776e-01       0.00000000e+00       0.00000000e+00       0.00000000e+00       0.00000000e+00
      1.15300000e+00       8.67302689e-01       7.52213954e-01       0.00000000e+00       0.00000000e+00       0.00000000e+00       0.00000000e+00
      1.15350000e+00       8.66926745e-01       7.51561981e-01       0.00000000e+00       0.00000000e+00       0.00000000e+00       0.00000000e+00
      1.15400000e+00       8.66551127e-01       7.50910855e-01       0.00000000e+00       0.00000000e+00       0.00000000e+00       0.00000000e+00
      1.15450000e+00       8.66175834e-01       7.50260575e-01       0.00000000e+00       0.00000000e+00       0.00000000e+00       0.00000000e+00
      1.15500000e+00       8.65800866e-01       7.49611139e-01       0.00000000e+00       0.00000000e+00       0.00000000e+00       0.00000000e+00
      1.15550000e+00       8.65426222e-01       7.48962546e-01       0.00000000e+00       0.00000000e+00       0.00000000e+00       0.00000000e+00
      1.15600000e+00       8.65051903e-01       7.48314795e-01       0.00000000e+00       0.00000000e+00       0.00000000e+00       0.00000000e+00
      1.15650000e+00       8.64677907e-01       7.47667884e-01       0.00000000e+00       0.00000000e+00       0.00000000e+00       0.00000000e+00
      1.15700000e+00       8.64304235e-01       7.47021811e-01       0.00000000e+00       0.00000000e+00       0.00000000e+00       0.00000000e+00
      1.15750000e+00       8.63930886e-01       7.46376575e-01       0.00000000e+00       0.00000000e+00       0.00000000e+00       0.00000000e+00
      1.15800000e+00       8.63557858e-01       7.45732175e-01       0.00000000e+00       0.00000000e+00       0.00000000e+00       0.00000000e+00
      1.15850000e+00       8.63185153e-01       7.45088609e-01       0.00000000e+00       0.00000000e+00       0.00000000e+00       0.00000000e+00
      1.15900000e+00       8.62812770e-01       7.44445875e-01       0.00000000e+00       0.00000000e+00       0.00000000e+00       0.00000000e+00
      1.15950000e+00       8.62440707e-01       7.43803973e-01       0.00000000e+00       0.00000000e+00       0.00000000e+00       0.00000000e+00
      1.16000000e+00       8.62068966e-01       7.43162901e-01       0.00000000e+00       0.00000000e+00       0.00000000e+00       0.00000000e+00
      1.16050000e+00       8.61697544e-01       7.42522658e-01       0.00000000e+00       0.00000000e+00       0.00000000e+00       0.00000000e+00
      1.16100000e+00       8.61326443e-01       7.41883241e-01       0.00000000e+00       0.00000000e+00       0.00000000e+00       0.00000000e+00
      1.16150000e+00       8.60955661e-01       7.41244650e-01       0.00000000e+00       0.00000000e+00       0.00000000e+00       0.00000000e+00
      1.16200000e+00       8.60585198e-01       7.40606883e-01       0.00000000e+00       0.00000000e+00       0.00000000e+00       0.00000000e+00
      1.16250000e+00       8.60215054e-01       7.39969939e-01       0.00000000e+00       0.00000000e+00       0.00000000e+00       0.00000000e+00
      1.16300000e+00       8.59845228e-01       7.39333816e-01       0.00000000e+00       0.00000000e+00       0.00000000e+00       0.00000000e+00
      1.16350000e+00       8.59475720e-01       7.38698513e-01       0.00000000e+00       0.00000000e+00       0.00000000e+00       0.00000000e+00
      1.16400000e+00       8.59106529e-01       7.38064029e-01       0.00000000e+00       0.00000000e+00       0.00000000e+00       0.00000000e+00
      1.16450000e+00       8.58737656e-01       7.37430361e-01       0.00000000e+00       0.00000000e+00       0.00000000e+00       0.00000000e+00
      1.16500000e+00       8.58369099e-01       7.36797510e-01       0.00000000e+00       0.00000000e+00       0.00000000e+00       0.00000000e+00
      1.16550000e+00       8.58000858e-01       7.36165472e-01       0.00000000e+00       0.00000000e+00       0.00000000e+00       0.00000000e+00
      1.16600000e+00       8.57632933e-01       7.35534248e-01       0.00000000e+00       0.00000000e+00       0.00000000e+00       0.00000000e+00
      1.16650000e+00       8.57265324e-01       7.34903835e-01       0.00000000e+00       0.00000000e+00       0.00000000e+00       0.00000000e+00
      1.16700000e+00       8.56898029e-01       7.34274232e-01       0.00000000e+00       0.00000000e+00       0.00000000e+00       0.00000000e+00
      1.16750000e+00       8.56531049e-01       7.33645438e-01       0.00000000e+00       0.00000000e+00       0.00000000e+00       0.00000000e+00
      1.16800000e+00       8.56164384e-01       7.33017452e-01       0.00000000e+00       0.00000000e+00       0.00000000e+00       0.00000000e+00
      1.16850000e+00       8.55798032e-01       7.32390271e-01       0.00000000e+00       0.00000000e+00       0.00000000e+00       0.00000000e+00
      1.16900000e+00       8.55431993e-01       7.31763895e-01       0.00000000e+00       0.00000000e+00       0.00000000e+00       0.00000000e+00
      1.16950000e+00       8.55066268e-01       7.31138322e-01       0.00000000e+00       0.00000000e+00       0.00000000e+00       0.00000000e+00
      1.17000000e+00       8.54700855e-01       7.30513551e-01       0.00000000e+00       0.00000000e+00       0.00000000e+00       0.00000000e+00
      1.17050000e+00       8.54335754e-01       7.29889580e-01       0.00000000e+00       0.00000000e+00       0.00000000e+00       0.00000000e+00
      1.17100000e+00       8.53970965e-01       7.29266409e-01       0.00000000e+00       0.00000000e+00       0.00000000e+00       0.00000000e+00
      1.17150000e+00       8.53606487e-01       7.28644035e-01       0.00000000e+00       0.00000000e+00       0.00000000e+00       0.00000000e+00
      1.17200000e+00       8.53242321e-01       7.28022458e-01       0.00000000e+00       0.00000000e+00       0.00000000e+00       0.00000000e+00
      1.17250000e+00       8.52878465e-01       7.27401676e-01       0.00000000e+00       0.00000000e+00       0.00000000e+00       0.00000000e+00
      1.17300000e+00       8.52514919e-01       7.26781687e-01       0.00000000e+00       0.00000000e+00       0.00000000e+00       0.00000000e+00
      1.17350000e+00       8.52151683e-01       7.26162491e-01       0.00000000e+00       0.00000000e+00       0.00000000e+00       0.00000000e+00
      1.17400000e+00       8.51788756e-01       7.25544086e-01       0.00000000e+00       0.00000000e+00       0.00000000e+00       0.00000000e+00
      1.17450000e+00       8.51426139e-01       7.24926470e-01       0.00000000e+00       0.00000000e+00       0.00000000e+00       0.00000000e+00
      1.17500000e+00       8.51063830e-01       7.24309642e-01       0.00000000e+00       0.00000000e+00       0.00000000e+00       0.00000000e+00
      1.17550000e+00       8.50701829e-01       7.23693602e-01       0.00000000e+00       0.00000000e+00       0.00000000e+00       0.00000000e+00
      1.17600000e+00       8.50340136e-01       7.23078347e-01       0.00000000e+00       0.00000000e+00       0.00000000e+00       0.00000000e+00
      1.17650000e+00       8.49978751e-01       7.22463876e-01       0.00000000e+00       0.00000000e+00       0.00000000e+00       0.00000000e+00
      1.17700000e+00       8.49617672e-01       7.21850189e-01       0.00000000e+00       0.00000000e+00       0.00000000e+00       0.00000000e+00
      1.17750000e+00       8.49256900e-01       7.21237283e-01       0.00000000e+00       0.00000000e+00       0.00000000e+00       0.00000000e+00
      1.17800000e+00       8.48896435e-01       7.20625157e-01       0.00000000e+00       0.00000000e+00       0.00000000e+00       0.00000000e+00
      1.17850000e+00       8.48536275e-01       7.20013810e-01       0.00000000e+00       0.00000000e+00       0.00000000e+00       0.00000000e+00
      1.17900000e+00       8.48176421e-01       7.19403241e-01       0.00000000e+00       0.00000000e+00       0.00000000e+00       0.00000000e+00
      1.17950000e+00       8.47816872e-01       7.18793448e-01       0.00000000e+00       0.00000000e+00       0.00000000e+00       0.00000000e+00
      1.18000000e+00       8.47457627e-01       7.18184430e-01       0.00000000e+00       0.00000000e+00       0.00000000e+00       0.00000000e+00
      1.18050000e+00       8.47098687e-01       7.17576186e-01       0.00000000e+00       0.00000000e+00       0.00000000e+00       0.00000000e+00
      1.18100000e+00       8.46740051e-01       7.16968714e-01       0.00000000e+00       0.00000000e+00       0.00000000e+00       0.00000000e+00
      1.18150000e+00       8.46381718e-01       7.16362013e-01       0.00000000e+00       0.00000000e+00       0.00000000e+00       0.00000000e+00
      1.18200000e+00       8.46023689e-01       7.15756082e-01       0.00000000e+00       0.00000000e+00       0.00000000e+00       0.00000000e+00
      1.18250000e+00       8.45665962e-01       7.15150919e-01       0.00000000e+00       0.00000000e+00       0.00000000e+00       0.00000000e+00
      1.18300000e+00       8.45308538e-01       7.14546524e-01       0.00000000e+00       0.00000000e+00       0.00000000e+00       0.00000000e+00
      1.18350000e+00       8.44951415e-01       7.13942894e-01       0.00000000e+00       0.00000000e+00       0.00000000e+00       0.00000000e+00
      1.18400000e+00       8.44594595e-01       7.13340029e-01       0.00000000e+00       0.00000000e+00       0.00000000e+00       0.00000000e+00
      1.18450000e+00       8.44238075e-01       7.12737928e-01       0.00000000e+00       0.00000000e+00       0.00000000e+00       0.00000000e+00
      1.18500000e+00       8.43881857e-01       7.12136588e-01       0.00000000e+00       0.00000000e+00       0.00000000e+00       0.00000000e+00
      1.18550000e+00       8.43525938e-01       7.11536009e-01       0.00000000e+00       0.00000000e+00       0.00000000e+00       0.00000000e+00
      1.18600000e+00       8.43170320e-01       7.10936189e-01       0.00000000e+00       0.00000000e+00       0.00000000e+00       0.00000000e+00
      1.18650000e+00       8.42815002e-01       7.10337128e-01       0.00000000e+00       0.00000000e+00       0.00000000e+00       0.00000000e+00
      1.18700000e+00       8.42459983e-01       7.09738823e-01       0.00000000e+00       0.00000000e+00       0.00000000e+00       0.00000000e+00
      1.18750000e+00       8.42105263e-01       7.09141274e-01       0.00000000e+00       0.00000000e+00       0.00000000e+00       0.00000000e+00
      1.18800000e+00       8.41750842e-01       7.08544480e-01       0.00000000e+00       0.00000000e+00       0.00000000e+00       0.00000000e+00
      1.18850000e+00       8.41396719e-01       7.07948438e-01       0.00000000e+00       0.00000000e+00       0.00000000e+00       0.00000000e+00
      1.18900000e+00       8.41042893e-01       7.07353148e-01       0.00000000e+00       0.00000000e+00       0.00000000e+00       0.00000000e+00
      1.18950000e+00       8.40689365e-01       7.06758609e-01       0.00000000e+00       0.00000000e+00       0.00000000e+00       0.00000000e+00
      1.19000000e+00       8.40336134e-01       7.06164819e-01       0.00000000e+00       0.00000000e+00       0.00000000e+00       0.00000000e+00
      1.19050000e+00       8.39983200e-01       7.05571777e-01       0.00000000e+00       0.00000000e+00       0.00000000e+00       0.00000000e+00
      1.19100000e+00       8.39630563e-01       7.04979482e-01       0.00000000e+00       0.00000000e+00       0.00000000e+00       0.00000000e+00
      1.19150000e+00       8.39278221e-01       7.04387932e-01       0.00000000e+00       0.00000000e+00       0.00000000e+00       0.00000000e+00
      1.19200000e+00       8.38926174e-01       7.03797126e-01       0.00000000e+00       0.00000000e+00       0.00000000e+00       0.00000000e+00
      1.19250000e+00       8.38574423e-01       7.03207064e-01       0.00000000e+00       0.00000000e+00       0.00000000e+00       0.00000000e+00
      1.19300000e+00       8.38222967e-01       7.02617743e-01       0.00000000e+00       0.00000000e+00       0.00000000e+00       0.00000000e+00
      1.19350000e+00       8.37871806e-01       7.02029163e-01       0.00000000e+00       0.00000000e+00       0.00000000e+00       0.00000000e+00
      1.19400000e+00       8.37520938e-01       7.01441322e-01       0.00000000e+00       0.00000000e+00       0.00000000e+00       0.00000000e+00
      1.19450000e+00       8.37170364e-01       7.00854219e-01       0.00000000e+00       0.00000000e+00       0.00000000e+00       0.00000000e+00
      1.19500000e+00       8.36820084e-01       7.00267852e-01       0.00000000e+00       0.00000000e+00       0.00000000e+00       0.00000000e+00
      1.19550000e+00       8.36470096e-01       6.99682222e-01       0.00000000e+00       0.00000000e+00       0.00000000e+00       0.00000000e+00
      1.19600000e+00       8.36120401e-01       6.99097326e-01       0.00000000e+00       0.00000000e+00       0.00000000e+00       0.00000000e+00
      1.19650000e+00       8.35770999e-01       6.98513162e-01       0.00000000e+00       0.00000000e+00       0.00000000e+00       0.00000000e+00
      1.19700000e+00       8.35421888e-01       6.97929731e-01       0.00000000e+00       0.00000000e+00       0.00000000e+00       0.00000000e+00
      1.19750000e+00       8.35073069e-01       6.97347030e-01       0.00000000e+00       0.00000000e+00       0.00000000e+00       0.00000000e+00
      1.19800000e+00       8.34724541e-01       6.96765059e-01       0.00000000e+00       0.00000000e+00       0.00000000e+00       0.00000000e+00
      1.19850000e+00       8.34376304e-01       6.96183816e-01       0.00000000e+00       0.00000000e+00       0.00000000e+00       0.00000000e+00
      1.19900000e+00       8.34028357e-01       6.95603300e-01       0.00000000e+00       0.00000000e+00       0.00000000e+00       0.00000000e+00
      1.19950000e+00       8.33680700e-01       6.95023510e-01       0.00000000e+00       0.00000000e+00       0.00000000e+00       0.00000000e+00
      1.20000000e+00       8.33333333e-01       6.94444444e-01       0.00000000e+00       0.00000000e+00       0.00000000e+00       0.00000000e+00
      1.20050000e+00       8.32986256e-01       6.93866102e-01       0.00000000e+00       0.00000000e+00       0.00000000e+00       0.00000000e+00
      1.20100000e+00       8.32639467e-01       6.93288482e-01       0.00000000e+00       0.00000000e+00       0.00000000e+00       0.00000000e+00
      1.20150000e+00       8.32292967e-01       6.92711583e-01       0.00000000e+00       0.00000000e+00       0.00000000e+00       0.00000000e+00
      1.20200000e+00       8.31946755e-01       6.92135404e-01       0.00000000e+00       0.00000000e+00       0.00000000e+00       0.00000000e+00
      1.20250000e+00       8.31600832e-01       6.91559943e-01       0.00000000e+00       0.00000000e+00       0.00000000e+00       0.00000000e+00
      1.20300000e+00       8.31255195e-01       6.90985200e-01       0.00000000e+00       0.00000000e+00       0.00000000e+00       0.00000000e+00
      1.20350000e+00       8.30909846e-01       6.90411173e-01       0.00000000e+00       0.00000000e+00       0.00000000e+00       0.00000000e+00
      1.20400000e+00       8.30564784e-01       6.89837861e-01       0.00000000e+00       0.00000000e+00       0.00000000e+00       0.00000000e+00
      1.20450000e+00       8.30220008e-01       6.89265262e-01       0.00000000e+00       0.00000000e+00       0.00000000e+00       0.00000000e+00
      1.20500000e+00       8.29875519e-01       6.88693376e-01       0.00000000e+00       0.00000000e+00       0.00000000e+00       0.00000000e+00
      1.20550000e+00       8.29531315e-01       6.88122202e-01       0.00000000e+00       0.00000000e+00       0.00000000e+00       0.00000000e+00
      1.20600000e+00       8.29187396e-01       6.87551738e-01       0.00000000e+00       0.00000000e+00       0.00000000e+00       0.00000000e+00
      1.20650000e+00       8.28843763e-01       6.86981983e-01       0.00000000e+00       0.00000000e+00       0.00000000e+00       0.00000000e+00
      1.20700000e+00       8.28500414e-01       6.86412936e-01       0.00000000e+00       0.00000000e+00       0.00000000e+00       0.00000000e+00
      1.20750000e+00       8.28157350e-01       6.85844596e-01       0.00000000e+00       0.00000000e+00       0.00000000e+00       0.00000000e+00
      1.20800000e+00       8.27814570e-01       6.85276962e-01       0.00000000e+00       0.00000000e+00       0.00000000e+00       0.00000000e+00
      1.20850000e+00       8.27472073e-01       6.84710031e-01       0.00000000e+00       0.00000000e+00       0.00000000e+00       0.00000000e+00
      1.20900000e+00       8.27129859e-01       6.84143804e-01       0.00000000e+00       0.00000000e+00       0.00000000e+00       0.00000000e+00
      1.20950000e+00       8.26787929e-01       6.83578279e-01       0.00000000e+00       0.00000000e+00       0.00000000e+00       0.00000000e+00
      1.21000000e+00       8.26446281e-01       6.83013455e-01       0.00000000e+00       0.00000000e+00       0.00000000e+00       0.00000000e+00
      1.21050000e+00       8.26104915e-01       6.82449331e-01       0.00000000e+00       0.00000000e+00       0.00000000e+00       0.00000000e+00
      1.21100000e+00       8.25763832e-01       6.81885905e-01       0.00000000e+00       0.00000000e+00       0.00000000e+00       0.00000000e+00
      1.21150000e+00       8.25423029e-01       6.81323177e-01       0.00000000e+00       0.00000000e+00       0.00000000e+00       0.00000000e+00
      1.21200000e+00       8.25082508e-01       6.80761145e-01       0.00000000e+00       0.00000000e+00       0.00000000e+00       0.00000000e+00
      1.21250000e+00       8.24742268e-01       6.80199809e-01       0.00000000e+00       0.00000000e+00       0.00000000e+00       0.00000000e+00
      1.21300000e+00       8.24402308e-01       6.79639166e-01       0.00000000e+00       0.00000000e+00       0.00000000e+00       0.00000000e+00
      1.21350000e+00       8.24062629e-01       6.79079216e-01       0.00000000e+00       0.00000000e+00       0.00000000e+00       0.00000000e+00
      1.21400000e+00       8.23723229e-01       6.78519958e-01       0.00000000e+00       0.00000000e+00       0.00000000e+00       0.00000000e+00
      1.21450000e+00       8.23384109e-01       6.77961390e-01       0.00000000e+00       0.00000000e+00       0.00000000e+00       0.00000000e+00
      1.21500000e+00       8.23045267e-01       6.77403512e-01       0.00000000e+00       0.00000000e+00       0.00000000e+00       0.00000000e+00
      1.21550000e+00       8.22706705e-01       6.76846323e-01       0.00000000e+00       0.00000000e+00       0.00000000e+00       0.00000000e+00
      1.21600000e+00       8.22368421e-01       6.76289820e-01       0.00000000e+00       0.00000000e+00       0.00000000e+00       0.00000000e+00
      1.21650000e+00       8.22030415e-01       6.75734003e-01       0.00000000e+00       0.00000000e+00       0.00000000e+00       0.00000000e+00
      1.21700000e+00       8.21692687e-01       6.75178872e-01       0.00000000e+00       0.00000000e+00       0.00000000e+00       0.00000000e+00
      1.21750000e+00       8.21355236e-01       6.74624424e-01       0.00000000e+00       0.00000000e+00       0.00000000e+00       0.00000000e+00
      1.21800000e+00       8.21018062e-01       6.74070659e-01       0.00000000e+00       0.00000000e+00       0.00000000e+00       0.00000000e+00
      1.21850000e+00       8.20681165e-01       6.73517575e-01       0.00000000e+00       0.00000000e+00       0.00000000e+00       0.00000000e+00
      1.21900000e+00       8.20344545e-01       6.72965172e-01       0.00000000e+00       0.00000000e+00       0.00000000e+00       0.00000000e+00
      1.21950000e+00       8.20008200e-01       6.72413448e-01       0.00000000e+00       0.00000000e+00       0.00000000e+00       0.00000000e+00
      1.22000000e+00       8.19672131e-01       6.71862403e-01       0.00000000e+00       0.00000000e+00       0.00000000e+00       0.00000000e+00
      1.22050000e+00       8.19336338e-01       6.71312034e-01       0.00000000e+00       0.00000000e+00       0.00000000e+00       0.00000000e+00
      1.22100000e+00       8.19000819e-01       6.70762342e-01       0.00000000e+00       0.00000000e+00       0.00000000e+00       0.00000000e+00
      1.22150000e+00       8.18665575e-01       6.70213324e-01       0.00000000e+00       0.00000000e+00       0.00000000e+00       0.00000000e+00
      1.22200000e+00       8.18330606e-01       6.69664980e-01       0.00000000e+00       0.00000000e+00       0.00000000e+00       0.00000000e+00
      1.22250000e+00       8.17995910e-01       6.69117309e-01       0.00000000e+00       0.00000000e+00       0.00000000e+00       0.00000000e+00
      1.22300000e+00       8.17661488e-01       6.68570309e-01       0.00000000e+00       0.00000000e+00       0.00000000e+00       0.00000000e+00
      1.22350000e+00       8.17327340e-01       6.68023980e-01       0.00000000e+00       0.00000000e+00       0.00000000e+00       0.00000000e+00
      1.22400000e+00       8.16993464e-01       6.67478320e-01       0.00000000e+00       0.00000000e+00       0.00000000e+00       0.00000000e+00
      1.22450000e+00       8.16659861e-01       6.66933329e-01       0.00000000e+00       0.00000000e+00       0.00000000e+00       0.00000000e+00
      1.22500000e+00       8.16326531e-01       6.66389005e-01       0.00000000e+00       0.00000000e+00       0.00000000e+00       0.00000000e+00
      1.22550000e+00       8.15993472e-01       6.65845346e-01       0.00000000e+00       0.00000000e+00       0.00000000e+00       0.00000000e+00
      1.22600000e+00       8.15660685e-01       6.65302353e-01       0.00000000e+00       0.00000000e+00       0.00000000e+00       0.00000000e+00
      1.22650000e+00       8.15328170e-01       6.64760024e-01       0.00000000e+00       0.00000000e+00       0.00000000e+00       0.00000000e+00
      1.22700000e+00       8.14995925e-01       6.64218358e-01       0.00000000e+00       0.00000000e+00       0.00000000e+00       0.00000000e+00
      1.22750000e+00       8.14663951e-01       6.63677353e-01       0.00000000e+00       0.00000000e+00       0.00000000e+00       0.00000000e+00
      1.22800000e+00       8.14332248e-01       6.63137009e-01       0.00000000e+00       0.00000000e+00       0.00000000e+00       0.00000000e+00
      1.22850000e+00       8.14000814e-01       6.62597325e-01       0.00000000e+00       0.00000000e+00       0.00000000e+00       0.00000000e+00
      1.22900000e+00       8.13669650e-01       6.62058300e-01       0.00000000e+00       0.00000000e+00       0.00000000e+00       0.00000000e+00
      1.22950000e+00       8.13338756e-01       6.61519931e-01       0.00000000e+00       0.00000000e+00       0.00000000e+00       0.00000000e+00
      1.23000000e+00       8.13008130e-01       6.60982220e-01       0.00000000e+00       0.00000000e+00       0.00000000e+00       0.00000000e+00
      1.23050000e+00       8.12677773e-01       6.60445163e-01       0.00000000e+00       0.00000000e+00       0.00000000e+00       0.00000000e+00
      1.23100000e+00       8.12347685e-01       6.59908761e-01       0.00000000e+00       0.00000000e+00       0.00000000e+00       0.00000000e+00
      1.23150000e+00       8.12017864e-01       6.59373012e-01       0.00000000e+00       0.00000000e+00       0.00000000e+00       0.00000000e+00
      1.23200000e+00       8.11688312e-01       6.58837915e-01       0.00000000e+00       0.00000000e+00       0.00000000e+00       0.00000000e+00
      1.23250000e+00       8.11359026e-01       6.58303470e-01       0.00000000e+00       0.00000000e+00       0.00000000e+00       0.00000000e+00
      1.23300000e+00       8.11030008e-01       6.57769674e-01       0.00000000e+00       0.00000000e+00       0.00000000e+00       0.00000000e+00
      1.23350000e+00       8.10701257e-01       6.57236527e-01       0.00000000e+00       0.00000000e+00       0.00000000e+00       0.00000000e+00
      1.23400000e+00       8.10372771e-01       6.56704029e-01       0.00000000e+00       0.00000000e+00       0.00000000e+00       0.00000000e+00
      1.23450000e+00       8.10044552e-01       6.56172177e-01       0.00000000e+00       0.00000000e+00       0.00000000e+00       0.00000000e+00
      1.23500000e+00       8.09716599e-01       6.55640971e-01       0.00000000e+00       0.00000000e+00       0.00000000e+00       0.00000000e+00
      1.23550000e+00       8.09388911e-01       6.55110410e-01       0.00000000e+00       0.00000000e+00       0.00000000e+00       0.00000000e+00
      1.23600000e+00       8.09061489e-01       6.54580492e-01       0.00000000e+00       0.00000000e+00       0.00000000e+00       0.00000000e+00
      1.23650000e+00       8.08734331e-01       6.54051218e-01       0.00000000e+00       0.00000000e+00       0.00000000e+00       0.00000000e+00
      1.23700000e+00       8.08407437e-01       6.53522585e-01       0.00000000e+00       0.00000000e+00       0.00000000e+00       0.00000000e+00
      1.23750000e+00       8.08080808e-01       6.52994592e-01       0.00000000e+00       0.00000000e+00       0.00000000e+00       0.00000000e+00
      1.23800000e+00       8.07754443e-01       6.52467240e-01       0.00000000e+00       0.00000000e+00       0.00000000e+00       0.00000000e+00
      1.23850000e+00       8.07428341e-01       6.51940525e-01       0.00000000e+00       0.00000000e+00       0.00000000e+00       0.00000000e+00
      1.23900000e+00       8.07102502e-01       6.51414449e-01       0.00000000e+00       0.00000000e+00       0.00000000e+00       0.00000000e+00
      1.23950000e+00       8.06776926e-01       6.50889009e-01       0.00000000e+00       0.00000000e+00       0.00000000e+00       0.00000000e+00
      1.24000000e+00       8.06451613e-01       6.50364204e-01       0.00000000e+00       0.00000000e+00       0.00000000e+00       0.00000000e+00
      1.24050000e+00       8.06126562e-01       6.49840034e-01       0.00000000e+00       0.00000000e+00       0.00000000e+00       0.00000000e+00
      1.24100000e+00       8.05801773e-01       6.49316497e-01       0.00000000e+00       0.00000000e+00       0.00000000e+00       0.00000000e+00
      1.24150000e+00       8.05477245e-01       6.48793593e-01       0.00000000e+00       0.00000000e+00       0.00000000e+00       0.00000000e+00
      1.24200000e+00       8.05152979e-01       6.48271320e-01       0.00000000e+00       0.00000000e+00       0.00000000e+00       0.00000000e+00
      1.24250000e+00       8.04828974e-01       6.47749677e-01       0.00000000e+00       0.00000000e+00       0.00000000e+00       0.00000000e+00
      1.24300000e+00       8.04505229e-01       6.47228664e-01       0.00000000e+00       0.00000000e+00       0.00000000e+00       0.00000000e+00
      1.24350000e+00       8.04181745e-01       6.46708279e-01       0.00000000e+00       0.00000000e+00       0.00000000e+00       0.00000000e+00
      1.24400000e+00       8.03858521e-01       6.46188522e-01       0.00000000e+00       0.00000000e+00       0.00000000e+00       0.00000000e+00
      1.24450000e+00       8.03535556e-01       6.45669390e-01       0.00000000e+00       0.00000000e+00       0.00000000e+00       0.00000000e+00
      1.24500000e+00       8.03212851e-01       6.45150885e-01       0.00000000e+00       0.00000000e+00       0.00000000e+00       0.00000000e+00
      1.24550000e+00       8.02890405e-01       6.44633003e-01       0.00000000e+00       0.00000000e+00       0.00000000e+00       0.00000000e+00
      1.24600000e+00       8.02568218e-01       6.44115745e-01       0.00000000e+00       0.00000000e+00       0.00000000e+00       0.00000000e+00
      1.24650000e+00       8.02246290e-01       6.43599109e-01       0.00000000e+00       0.00000000e+00       0.00000000e+00       0.00000000e+00
      1.24700000e+00       8.01924619e-01       6.43083095e-01       0.00000000e+00       0.00000000e+00       0.00000000e+00       0.00000000e+00
      1.24750000e+00       8.01603206e-01       6.42567701e-01       0.00000000e+00       0.00000000e+00       0.00000000e+00       0.00000000e+00
      1.24800000e+00       8.01282051e-01       6.42052926e-01       0.00000000e+00       0.00000000e+00       0.00000000e+00       0.00000000e+00
      1.24850000e+00       8.00961153e-01       6.41538769e-01       0.00000000e+00       0.00000000e+00       0.00000000e+00       0.00000000e+00
      1.24900000e+00       8.00640512e-01       6.41025230e-01       0.00000000e+00       0.00000000e+00       0.00000000e+00       0.00000000e+00
      1.24950000e+00       8.00320128e-01       6.40512307e-01       0.00000000e+00       0.00000000e+00       0.00000000e+00       0.00000000e+00
      1.25000000e+00       8.00000000e-01       6.40000000e-01       0.00000000e+00       0.00000000e+00       0.00000000e+00       0.00000000e+00
      1.25050000e+00       7.99680128e-01       6.39488307e-01       0.00000000e+00       0.00000000e+00       0.00000000e+00       0.00000000e+00
      1.25100000e+00       7.99360512e-01       6.38977227e-01       0.00000000e+00       0.00000000e+00       0.00000000e+00       0.00000000e+00
      1.25150000e+00       7.99041151e-01       6.38466760e-01       0.00000000e+00       0.00000000e+00       0.00000000e+00       0.00000000e+00
      1.25200000e+00       7.98722045e-01       6.37956905e-01       0.00000000e+00       0.00000000e+00       0.00000000e+00       0.00000000e+00
      1.25250000e+00       7.98403194e-01       6.37447660e-01       0.00000000e+00       0.00000000e+00       0.00000000e+00       0.00000000e+00
      1.25300000e+00       7.98084597e-01       6.36939024e-01       0.00000000e+00       0.00000000e+00       0.00000000e+00       0.00000000e+00
      1.25350000e+00       7.97766254e-01       6.36430997e-01       0.00000000e+00       0.00000000e+00       0.00000000e+00       0.00000000e+00
      1.25400000e+00       7.97448166e-01       6.35923577e-01       0.00000000e+00       0.00000000e+00       0.00000000e+00       0.00000000e+00
      1.25450000e+00       7.97130331e-01       6.35416764e-01       0.00000000e+00       0.00000000e+00       0.00000000e+00       0.00000000e+00
      1.25500000e+00       7.96812749e-01       6.34910557e-01       0.00000000e+00       0.00000000e+00       0.00000000e+00       0.00000000e+00
      1.25550000e+00       7.96495420e-01       6.34404954e-01       0.00000000e+00       0.00000000e+00       0.00000000e+00       0.00000000e+00
      1.25600000e+00       7.96178344e-01       6.33899955e-01       0.00000000e+00       0.00000000e+00       0.00000000e+00       0.00000000e+00
      1.25650000e+00       7.95861520e-01       6.33395559e-01       0.00000000e+00       0.00000000e+00       0.00000000e+00       0.00000000e+00
      1.25700000e+00       7.95544948e-01       6.32891765e-01       0.00000000e+00       0.00000000e+00       0.00000000e+00       0.00000000e+00
      1.25750000e+00       7.95228628e-01       6.32388571e-01       0.00000000e+00       0.00000000e+00       0.00000000e+00       0.00000000e+00
      1.25800000e+00       7.94912560e-01       6.31885977e-01       0.00000000e+00       0.00000000e+00       0.00000000e+00       0.00000000e+00
      1.25850000e+00       7.94596742e-01       6.31383983e-01       0.00000000e+00       0.00000000e+00       0.00000000e+00       0.00000000e+00
      1.25900000e+00       7.94281176e-01       6.30882586e-01       0.00000000e+00       0.00000000e+00       0.00000000e+00       0.00000000e+00
      1.25950000e+00       7.93965859e-01       6.30381786e-01       0.00000000e+00       0.00000000e+00       0.00000000e+00       0.00000000e+00
      1.26000000e+00       7.93650794e-01       6.29881582e-01       0.00000000e+00       0.00000000e+00       0.00000000e+00       0.00000000e+00
      1.26050000e+00       7.93335978e-01       6.29381974e-01       0.00000000e+00       0.00000000e+00       0.00000000e+00       0.00000000e+00
      1.26100000e+00       7.93021412e-01       6.28882959e-01       0.00000000e+00       0.00000000e+00       0.00000000e+00       0.00000000e+00
      1.26150000e+00       7.92707095e-01       6.28384538e-01       0.00000000e+00       0.00000000e+00       0.00000000e+00       0.00000000e+00
      1.26200000e+00       7.92393027e-01       6.27886709e-01       0.00000000e+00       0.00000000e+00       0.00000000e+00       0.00000000e+00
      1.26250000e+00       7.92079208e-01       6.27389472e-01       0.00000000e+00       0.00000000e+00       0.00000000e+00       0.00000000e+00
      1.26300000e+00       7.91765637e-01       6.26892825e-01       0.00000000e+00       0.00000000e+00       0.00000000e+00       0.00000000e+00
      1.26350000e+00       7.91452315e-01       6.26396767e-01       0.00000000e+00       0.00000000e+00       0.00000000e+00       0.00000000e+00
      1.26400000e+00       7.91139241e-01       6.25901298e-01       0.00000000e+00       0.00000000e+00       0.00000000e+00       0.00000000e+00
      1.26450000e+00       7.90826414e-01       6.25406416e-01       0.00000000e+00       0.00000000e+00       0.00000000e+00       0.00000000e+00
      1.26500000e+00       7.90513834e-01       6.24912122e-01       0.00000000e+00       0.00000000e+00       0.00000000e+00       0.00000000e+00
      1.26550000e+00       7.90201501e-01       6.24418413e-01       0.00000000e+00       0.00000000e+00       0.00000000e+00       0.00000000e+00
      1.26600000e+00       7.89889415e-01       6.23925289e-01       0.00000000e+00       0.00000000e+00       0.00000000e+00       0.00000000e+00
      1.26650000e+00       7.89577576e-01       6.23432749e-01       0.00000000e+00       0.00000000e+00       0.00000000e+00       0.00000000e+00
      1.26700000e+00       7.89265983e-01       6.22940791e-01       0.00000000e+00       0.00000000e+00       0.00000000e+00       0.00000000e+00
      1.26750000e+00       7.88954635e-01       6.22449416e-01       0.00000000e+00       0.00000000e+00       0.00000000e+00       0.00000000e+00
      1.26800000e+00       7.88643533e-01       6.21958622e-01       0.00000000e+00       0.00000000e+00       0.00000000e+00       0.00000000e+00
      1.26850000e+00       7.88332676e-01       6.21468409e-01       0.00000000e+00       0.00000000e+00       0.00000000e+00       0.00000000e+00
      1.26900000e+00       7.88022065e-01       6.20978774e-01       0.00000000e+00       0.00000000e+00       0.00000000e+00       0.00000000e+00
      1.26950000e+00       7.87711698e-01       6.20489718e-01       0.00000000e+00       0.00000000e+00       0.00000000e+00       0.00000000e+00
      1.27000000e+00       7.87401575e-01       6.20001240e-01       0.00000000e+00       0.00000000e+00       0.00000000e+00       0.00000000e+00
      1.27050000e+00       7.87091696e-01       6.19513338e-01       0.00000000e+00       0.00000000e+00       0.00000000e+00       0.00000000e+00
      1.27100000e+00       7.86782061e-01       6.19026012e-01       0.00000000e+00       0.00000000e+00       0.00000000e+00       0.00000000e+00
      1.27150000e+00       7.86472670e-01       6.18539261e-01       0.00000000e+00       0.00000000e+00       0.00000000e+00       0.00000000e+00
      1.27200000e+00       7.86163522e-01       6.18053083e-01       0.00000000e+00       0.00000000e+00       0.00000000e+00       0.00000000e+00
      1.27250000e+00       7.85854617e-01       6.17567479e-01       0.00000000e+00       0.00000000e+00       0.00000000e+00       0.00000000e+00
      1.27300000e+00       7.85545954e-01       6.17082447e-01       0.00000000e+00       0.00000000e+00       0.00000000e+00       0.00000000e+00
      1.27350000e+00       7.85237534e-01       6.16597985e-01       0.00000000e+00       0.00000000e+00       0.00000000e+00       0.00000000e+00
      1.27400000e+00       7.84929356e-01       6.16114094e-01       0.00000000e+00       0.00000000e+00       0.00000000e+00       0.00000000e+00
      1.27450000e+00       7.84621420e-01       6.15630773e-01       0.00000000e+00       0.00000000e+00       0.00000000e+00       0.00000000e+00
      1.27500000e+00       7.84313725e-01       6.15148020e-01       0.00000000e+00       0.00000000e+00       0.00000000e+00       0.00000000e+00
      1.27550000e+00       7.84006272e-01       6.14665835e-01       0.00000000e+00       0.00000000e+00       0.00000000e+00       0.00000000e+00
      1.27600000e+00       7.83699060e-01       6.14184216e-01       0.00000000e+00       0.00000000e+00       0.00000000e+00       0.00000000e+00
      1.27650000e+00       7.83392088e-01       6.13703163e-01       0.00000000e+00       0.00000000e+00       0.00000000e+00       0.00000000e+00
      1.27700000e+00       7.83085356e-01       6.13222675e-01       0.00000000e+00       0.00000000e+00       0.00000000e+00       0.00000000e+00
      1.27750000e+00       7.82778865e-01       6.12742751e-01       0.00000000e+00       0.00000000e+00       0.00000000e+00       0.00000000e+00
      1.27800000e+00       7.82472613e-01       6.12263391e-01       0.00000000e+00       0.00000000e+00       0.00000000e+00       0.00000000e+00
      1.27850000e+00       7.82166601e-01       6.11784592e-01       0.00000000e+00       0.00000000e+00       0.00000000e+00       0.00000000e+00
      1.27900000e+00       7.81860829e-01       6.11306356e-01       0.00000000e+00       0.00000000e+00       0.00000000e+00       0.00000000e+00
      1.27950000e+00       7.81555295e-01       6.10828679e-01       0.00000000e+00       0.00000000e+00       0.00000000e+00       0.00000000e+00
      1.28000000e+00       7.81250000e-01       6.10351562e-01       0.00000000e+00       0.00000000e+00       0.00000000e+00       0.00000000e+00
      1.28050000e+00       7.80944943e-01       6.09875005e-01       0.00000000e+00       0.00000000e+00       0.00000000e+00       0.00000000e+00
      1.28100000e+00       7.80640125e-01       6.09399005e-01       0.00000000e+00       0.00000000e+00       0.00000000e+00       0.00000000e+00
      1.28150000e+00       7.80335544e-01       6.08923562e-01       0.00000000e+00       0.00000000e+00       0.00000000e+00       0.00000000e+00
      1.28200000e+00       7.80031201e-01       6.08448675e-01       0.00000000e+00       0.00000000e+00       0.00000000e+00       0.00000000e+00
      1.28250000e+00       7.79727096e-01       6.07974343e-01       0.00000000e+00       0.00000000e+00       0.00000000e+00       0.00000000e+00
      1.28300000e+00       7.79423227e-01       6.07500566e-01       0.00000000e+00       0.00000000e+00       0.00000000e+00       0.00000000e+00
      1.28350000e+00       7.79119595e-01       6.07027343e-01       0.00000000e+00       0.00000000e+00       0.00000000e+00       0.00000000e+00
      1.28400000e+00       7.78816199e-01       6.06554672e-01       0.00000000e+00       0.00000000e+00       0.00000000e+00       0.00000000e+00
      1.28450000e+00       7.78513040e-01       6.06082554e-01       0.00000000e+00       0.00000000e+00       0.00000000e+00       0.00000000e+00
      1.28500000e+00       7.78210117e-01       6.05610986e-01       0.00000000e+00       0.00000000e+00       0.00000000e+00       0.00000000e+00
      1.28550000e+00       7.77907429e-01       6.05139968e-01       0.00000000e+00       0.00000000e+00       0.00000000e+00       0.00000000e+00
      1.28600000e+00       7.77604977e-01       6.04669500e-01       0.00000000e+00       0.00000000e+00       0.00000000e+00       0.00000000e+00
      1.28650000e+00       7.77302759e-01       6.04199580e-01       0.00000000e+00       0.00000000e+00       0.00000000e+00       0.00000000e+00
      1.28700000e+00       7.77000777e-01       6.03730207e-01       0.00000000e+00       0.00000000e+00       0.00000000e+00       0.00000000e+00
      1.28750000e+00       7.76699029e-01       6.03261382e-01       0.00000000e+00       0.00000000e+00       0.00000000e+00       0.00000000e+00
      1.28800000e+00       7.76397516e-01       6.02793102e-01       0.00000000e+00       0.00000000e+00       0.00000000e+00       0.00000000e+00
      1.28850000e+00       7.76096236e-01       6.02325367e-01       0.00000000e+00       0.00000000e+00       0.00000000e+00       0.00000000e+00
      1.28900000e+00       7.75795190e-01       6.01858177e-01       0.00000000e+00       0.00000000e+00       0.00000000e+00       0.00000000e+00
      1.28950000e+00       7.75494378e-01       6.01391530e-01       0.00000000e+00       0.00000000e+00       0.00000000e+00       0.00000000e+00
      1.29000000e+00       7.75193798e-01       6.00925425e-01       0.00000000e+00       0.00000000e+00       0.00000000e+00       0.00000000e+00
      1.29050000e+00       7.74893452e-01       6.00459862e-01       0.00000000e+00       0.00000000e+00       0.00000000e+00       0.00000000e+00
      1.29100000e+00       7.74593338e-01       5.99994840e-01       0.00000000e+00       0.00000000e+00       0.00000000e+00       0.00000000e+00
      1.29150000e+00       7.74293457e-01       5.99530358e-01       0.00000000e+00       0.00000000e+00       0.00000000e+00       0.00000000e+00
      1.29200000e+00       7.73993808e-01       5.99066415e-01       0.00000000e+00       0.00000000e+00       0.00000000e+00       0.00000000e+00
      1.29250000e+00       7.73694391e-01       5.98603010e-01       0.00000000e+00       0.00000000e+00       0.00000000e+00       0.00000000e+00
      1.29300000e+00       7.73395205e-01       5.98140143e-01       0.00000000e+00       0.00000000e+00       0.00000000e+00       0.00000000e+00
      1.29350000e+00       7.73096250e-01       5.97677813e-01       0.00000000e+00       0.00000000e+00       0.00000000e+00       0.00000000e+00
      1.29400000e+00       7.72797527e-01       5.97216018e-01       0.00000000e+00       0.00000000e+00       0.00000000e+00       0.00000000e+00
      1.29450000e+00       7.72499034e-01       5.96754758e-01       0.00000000e+00       0.00000000e+00       0.00000000e+00       0.00000000e+00
      1.29500000e+00       7.72200772e-01       5.96294033e-01       0.00000000e+00       0.00000000e+00       0.00000000e+00       0.00000000e+00
      1.29550000e+00       7.71902740e-01       5.95833840e-01       0.00000000e+00       0.00000000e+00       0.00000000e+00       0.00000000e+00
      1.29600000e+00       7.71604938e-01       5.95374181e-01       0.00000000e+00       0.00000000e+00       0.00000000e+00       0.00000000e+00
      1.29650000e+00       7.71307366e-01       5.94915053e-01       0.00000000e+00       0.00000000e+00       0.00000000e+00       0.00000000e+00
      1.29700000e+00       7.71010023e-01       5.94456456e-01       0.00000000e+00       0.00000000e+00       0.00000000e+00       0.00000000e+00
      1.29750000e+00       7.70712909e-01       5.93998389e-01       0.00000000e+00       0.00000000e+00       0.00000000e+00       0.00000000e+00
      1.29800000e+00       7.70416025e-01       5.93540851e-01       0.00000000e+00       0.00000000e+00       0.00000000e+00       0.00000000e+00
      1.29850000e+00       7.70119369e-01       5.93083842e-01       0.00000000e+00       0.00000000e+00       0.00000000e+00       0.00000000e+00
      1.29900000e+00       7.69822941e-01       5.92627360e-01       0.00000000e+00       0.00000000e+00       0.00000000e+00       0.00000000e+00
      1.29950000e+00       7.69526741e-01       5.92171405e-01       0.00000000e+00       0.00000000e+00       0.00000000e+00       0.00000000e+00
      1.30000000e+00       7.69230769e-01       5.91715976e-01       0.00000000e+00       0.00000000e+00       0.00000000e+00       0.00000000e+00
      1.30050000e+00       7.68935025e-01       5.91261073e-01       0.00000000e+00       0.00000000e+00       0.00000000e+00       0.00000000e+00
      1.30100000e+00       7.68639508e-01       5.90806693e-01       0.00000000e+00       0.00000000e+00       0.00000000e+00       0.00000000e+00
      1.30150000e+00       7.68344218e-01       5.90352838e-01       0.00000000e+00       0.00000000e+00       0.00000000e+00       0.00000000e+00
      1.30200000e+00       7.68049155e-01       5.89899505e-01       0.00000000e+00       0.00000000e+00       0.00000000e+00       0.00000000e+00
      1.30250000e+00       7.67754319e-01       5.89446694e-01       0.00000000e+00       0.00000000e+00       0.00000000e+00       0.00000000e+00
      1.30300000e+00       7.67459708e-01       5.88994404e-01       0.00000000e+00       0.00000000e+00       0.00000000e+00       0.00000000e+00
      1.30350000e+00       7.67165324e-01       5.88542635e-01       0.00000000e+00       0.00000000e+00       0.00000000e+00       0.00000000e+00
      1.30400000e+00       7.66871166e-01       5.88091385e-01       0.00000000e+00       0.00000000e+00       0.00000000e+00       0.00000000e+00
      1.30450000e+00       7.66577233e-01       5.87640654e-01       0.00000000e+00       0.00000000e+00       0.00000000e+00       0.00000000e+00
      1.30500000e+00       7.66283525e-01       5.87190441e-01       0.00000000e+00       0.00000000e+00       0.00000000e+00       0.00000000e+00
      1.30550000e+00       7.65990042e-01       5.86740745e-01       0.00000000e+00       0.00000000e+00       0.00000000e+00       0.00000000e+00
      1.30600000e+00       7.65696784e-01       5.86291565e-01       0.00000000e+00       0.00000000e+00       0.00000000e+00       0.00000000e+00
      1.30650000e+00       7.65403750e-01       5.85842901e-01       0.00000000e+00       0.00000000e+00       0.00000000e+00       0.00000000e+00
      1.30700000e+00       7.65110941e-01       5.85394752e-01       0.00000000e+00       0.00000000e+00       0.00000000e+00       0.00000000e+00
      1.30750000e+00       7.64818356e-01       5.84947117e-01       0.00000000e+00       0.00000000e+00       0.00000000e+00       0.00000000e+00
      1.30800000e+00       7.64525994e-01       5.84499995e-01       0.00000000e+00       0.00000000e+00       0.00000000e+00       0.00000000e+00
      1.30850000e+00       7.64233856e-01       5.84053386e-01       0.00000000e+00       0.00000000e+00       0.00000000e+00       0.00000000e+00
      1.30900000e+00       7.63941940e-01       5.83607288e-01       0.00000000e+00       0.00000000e+00       0.00000000e+00       0.00000000e+00
      1.30950000e+00       7.63650248e-01       5.83161702e-01       0.00000000e+00       0.00000000e+00       0.00000000e+00       0.00000000e+00
      1.31000000e+00       7.63358779e-01       5.82716625e-01       0.00000000e+00       0.00000000e+00       0.00000000e+00       0.00000000e+00
      1.31050000e+00       7.63067531e-01       5.82272058e-01       0.00000000e+00       0.00000000e+00       0.00000000e+00       0.00000000e+00
      1.31100000e+00       7.62776506e-01       5.81827999e-01       0.00000000e+00       0.00000000e+00       0.00000000e+00       0.00000000e+00
      1.31150000e+00       7.62485703e-01       5.81384448e-01       0.00000000e+00       0.00000000e+00       0.00000000e+00       0.00000000e+00
      1.31200000e+00       7.62195122e-01       5.80941404e-01       0.00000000e+00       0.00000000e+00       0.00000000e+00       0.00000000e+00
      1.31250000e+00       7.61904762e-01       5.80498866e-01       0.00000000e+00       0.00000000e+00       0.00000000e+00       0.00000000e+00
      1.31300000e+00       7.61614623e-01       5.80056834e-01       0.00000000e+00       0.00000000e+00       0.00000000e+00       0.00000000e+00
      1.31350000e+00       7.61324705e-01       5.79615306e-01       0.00000000e+00       0.00000000e+00       0.00000000e+00       0.00000000e+00
      1.31400000e+00       7.61035008e-01       5.79174283e-01       0.00000000e+00       0.00000000e+00       0.00000000e+00       0.00000000e+00
      1.31450000e+00       7.60745531e-01       5.78733762e-01       0.00000000e+00       0.00000000e+00       0.00000000e+00       0.00000000e+00
      1.31500000e+00       7.60456274e-01       5.78293744e-01       0.00000000e+00       0.00000000e+00       0.00000000e+00       0.00000000e+00
      1.31550000e+00       7.60167237e-01       5.77854228e-01       0.00000000e+00       0.00000000e+00       0.00000000e+00       0.00000000e+00
      1.31600000e+00       7.59878419e-01       5.77415212e-01       0.00000000e+00       0.00000000e+00       0.00000000e+00       0.00000000e+00
      1.31650000e+00       7.59589821e-01       5.76976697e-01       0.00000000e+00       0.00000000e+00       0.00000000e+00       0.00000000e+00
      1.31700000e+00       7.59301443e-01       5.76538681e-01       0.00000000e+00       0.00000000e+00       0.00000000e+00       0.00000000e+00
      1.31750000e+00       7.59013283e-01       5.76101163e-01       0.00000000e+00       0.00000000e+00       0.00000000e+00       0.00000000e+00
      1.31800000e+00       7.58725341e-01       5.75664144e-01       0.00000000e+00       0.00000000e+00       0.00000000e+00       0.00000000e+00
      1.31850000e+00       7.58437619e-01       5.75227621e-01       0.00000000e+00       0.00000000e+00       0.00000000e+00       0.00000000e+00
      1.31900000e+00       7.58150114e-01       5.74791595e-01       0.00000000e+00       0.00000000e+00       0.00000000e+00       0.00000000e+00
      1.31950000e+00       7.57862827e-01       5.74356064e-01       0.00000000e+00       0.00000000e+00       0.00000000e+00       0.00000000e+00
      1.32000000e+00       7.57575758e-01       5.73921028e-01       0.00000000e+00       0.00000000e+00       0.00000000e+00       0.00000000e+00
      1.32050000e+00       7.57288906e-01       5.73486487e-01       0.00000000e+00       0.00000000e+00       0.00000000e+00       0.00000000e+00
      1.32100000e+00       7.57002271e-01       5.73052438e-01       0.00000000e+00       0.00000000e+00       0.00000000e+00       0.00000000e+00
      1.32150000e+00       7.56715853e-01       5.72618882e-01       0.00000000e+00       0.00000000e+00       0.00000000e+00       0.00000000e+00
      1.32200000e+00       7.56429652e-01       5.72185818e-01       0.00000000e+00       0.00000000e+00       0.00000000e+00       0.00000000e+00
      1.32250000e+00       7.56143667e-01       5.71753246e-01       0.00000000e+00       0.00000000e+00       0.00000000e+00       0.00000000e+00
      1.32300000e+00       7.55857899e-01       5.71321163e-01       0.00000000e+00       0.00000000e+00       0.00000000e+00       0.00000000e+00
      1.32350000e+00       7.55572346e-01       5.70889570e-01       0.00000000e+00       0.00000000e+00       0.00000000e+00       0.00000000e+00
      1.32400000e+00       7.55287009e-01       5.70458466e-01       0.00000000e+00       0.00000000e+00       0.00000000e+00       0.00000000e+00
      1.32450000e+00       7.55001888e-01       5.70027850e-01       0.00000000e+00       0.00000000e+00       0.00000000e+00       0.00000000e+00
      1.32500000e+00       7.54716981e-01       5.69597722e-01       0.00000000e+00       0.00000000e+00       0.00000000e+00       0.00000000e+00
      1.32550000e+00       7.54432290e-01       5.69168080e-01       0.00000000e+00       0.00000000e+00       0.00000000e+00       0.00000000e+00
      1.32600000e+00       7.54147813e-01       5.68738924e-01       0.00000000e+00       0.00000000e+00       0.00000000e+00       0.00000000e+00
      1.32650000e+00       7.53863551e-01       5.68310253e-01       0.00000000e+00       0.00000000e+00       0.00000000e+00       0.00000000e+00
      1.32700000e+00       7.53579503e-01       5.67882067e-01       0.00000000e+00       0.00000000e+00       0.00000000e+00       0.00000000e+00
      1.32750000e+00       7.53295669e-01       5.67454364e-01       0.00000000e+00       0.00000000e+00       0.00000000e+00       0.00000000e+00
      1.32800000e+00       7.53012048e-01       5.67027145e-01       0.00000000e+00       0.00000000e+00       0.00000000e+00       0.00000000e+00
      1.32850000e+00       7.52728641e-01       5.66600407e-01       0.00000000e+00       0.00000000e+00       0.00000000e+00       0.00000000e+00
      1.32900000e+00       7.52445448e-01       5.66174152e-01       0.00000000e+00       0.00000000e+00       0.00000000e+00       0.00000000e+00
      1.32950000e+00       7.52162467e-01       5.65748377e-01       0.00000000e+00       0.00000000e+00       0.00000000e+00       0.00000000e+00
      1.33000000e+00       7.51879699e-01       5.65323082e-01       0.00000000e+00       0.00000000e+00       0.00000000e+00       0.00000000e+00
      1.33050000e+00       7.51597144e-01       5.64898267e-01       0.00000000e+00       0.00000000e+00       0.00000000e+00       0.00000000e+00
      1.33100000e+00       7.51314801e-01       5.64473930e-01       0.00000000e+00       0.00000000e+00       0.00000000e+00       0.00000000e+00
      1.33150000e+00       7.51032670e-01       5.64050071e-01       0.00000000e+00       0.00000000e+00       0.00000000e+00       0.00000000e+00
      1.33200000e+00       7.50750751e-01       5.63626690e-01       0.00000000e+00       0.00000000e+00       0.00000000e+00       0.00000000e+00
      1.33250000e+00       7.50469043e-01       5.63203785e-01       0.00000000e+00       0.00000000e+00       0.00000000e+00       0.00000000e+00
      1.33300000e+00       7.50187547e-01       5.62781356e-01       0.00000000e+00       0.00000000e+00       0.00000000e+00       0.00000000e+00
      1.33350000e+00       7.49906262e-01       5.62359401e-01       0.00000000e+00       0.00000000e+00       0.00000000e+00       0.00000000e+00
      1.33400000e+00       7.49625187e-01       5.61937922e-01       0.00000000e+00       0.00000000e+00       0.00000000e+00       0.00000000e+00
      1.33450000e+00       7.49344324e-01       5.61516915e-01       0.00000000e+00       0.00000000e+00       0.00000000e+00       0.00000000e+00
      1.33500000e+00       7.49063670e-01       5.61096382e-01       0.00000000e+00       0.00000000e+00       0.00000000e+00       0.00000000e+00
      1.33550000e+00       7.48783227e-01       5.60676321e-01       0.00000000e+00       0.00000000e+00       0.00000000e+00       0.00000000e+00
      1.33600000e+00       7.48502994e-01       5.60256732e-01       0.00000000e+00       0.00000000e+00       0.00000000e+00       0.00000000e+00
      1.33650000e+00       7.48222970e-01       5.59837614e-01       0.00000000e+00       0.00000000e+00       0.00000000e+00       0.00000000e+00
      1.33700000e+00       7.47943156e-01       5.59418965e-01       0.00000000e+00       0.00000000e+00       0.00000000e+00       0.00000000e+00
      1.33750000e+00       7.47663551e-01       5.59000786e-01       0.00000000e+00       0.00000000e+00       0.00000000e+00       0.00000000e+00
      1.33800000e+00       7.47384155e-01       5.58583076e-01       0.00000000e+00       0.00000000e+00       0.00000000e+00       0.00000000e+00
      1.33850000e+00       7.47104968e-01       5.58165834e-01       0.00000000e+00       0.00000000e+00       0.00000000e+00       0.00000000e+00
      1.33900000e+00       7.46825990e-01       5.57749059e-01       0.00000000e+00       0.00000000e+00       0.00000000e+00       0.00000000e+00
      1.33950000e+00       7.46547219e-01       5.57332750e-01       0.00000000e+00       0.00000000e+00       0.00000000e+00       0.00000000e+00
      1.34000000e+00       7.46268657e-01       5.56916908e-01       0.00000000e+00       0.00000000e+00       0.00000000e+00       0.00000000e+00
      1.34050000e+00       7.45990302e-01       5.56501531e-01       0.00000000e+00       0.00000000e+00       0.00000000e+00       0.00000000e+00
      1.34100000e+00       7.45712155e-01       5.56086618e-01       0.00000000e+00       0.00000000e+00       0.00000000e+00       0.00000000e+00
      1.34150000e+00       7.45434215e-01       5.55672170e-01       0.00000000e+00       0.00000000e+00       0.00000000e+00       0.00000000e+00
      1.34200000e+00       7.45156483e-01       5.55258184e-01       0.00000000e+00       0.00000000e+00       0.00000000e+00       0.00000000e+00
      1.34250000e+00       7.44878957e-01       5.54844661e-01       0.00000000e+00       0.00000000e+00       0.00000000e+00       0.00000000e+00
      1.34300000e+00       7.44601638e-01       5.54431599e-01       0.00000000e+00       0.00000000e+00       0.00000000e+00       0.00000000e+00
      1.34350000e+00       7.44324525e-01       5.54018999e-01       0.00000000e+00       0.00000000e+00       0.00000000e+00       0.00000000e+00
      1.34400000e+00       7.44047619e-01       5.53606859e-01       0.00000000e+00       0.00000000e+00       0.00000000e+00       0.00000000e+00
      1.34450000e+00       7.43770919e-01       5.53195179e-01       0.00000000e+00       0.00000000e+00       0.00000000e+00       0.00000000e+00
      1.34500000e+00       7.43494424e-01       5.52783958e-01       0.00000000e+00       0.00000000e+00       0.00000000e+00       0.00000000e+00
      1.34550000e+00       7.43218135e-01       5.52373195e-01       0.00000000e+00       0.00000000e+00       0.00000000e+00       0.00000000e+00
      1.34600000e+00       7.42942051e-01       5.51962890e-01       0.00000000e+00       0.00000000e+00       0.00000000e+00       0.00000000e+00
      1.34650000e+00       7.42666172e-01       5.51553042e-01       0.00000000e+00       0.00000000e+00       0.00000000e+00       0.00000000e+00
      1.34700000e+00       7.42390497e-01       5.51143651e-01       0.00000000e+00       0.00000000e+00       0.00000000e+00       0.00000000e+00
      1.34750000e+00       7.42115028e-01       5.50734715e-01       0.00000000e+00       0.00000000e+00       0.00000000e+00       0.00000000e+00
      1.34800000e+00       7.41839763e-01       5.50326233e-01       0.00000000e+00       0.00000000e+00       0.00000000e+00       0.00000000e+00
      1.34850000e+00       7.41564702e-01       5.49918207e-01       0.00000000e+00       0.00000000e+00       0.00000000e+00       0.00000000e+00
      1.34900000e+00       7.41289844e-01       5.49510633e-01       0.00000000e+00       0.00000000e+00       0.00000000e+00       0.00000000e+00
      1.34950000e+00       7.41015191e-01       5.49103513e-01       0.00000000e+00       0.00000000e+00       0.00000000e+00       0.00000000e+00
      1.35000000e+00       7.40740741e-01       5.48696845e-01       0.00000000e+00       0.00000000e+00       0.00000000e+00       0.00000000e+00
      1.35050000e+00       7.40466494e-01       5.48290629e-01       0.00000000e+00       0.00000000e+00       0.00000000e+00       0.00000000e+00
      1.35100000e+00       7.40192450e-01       5.47884863e-01       0.00000000e+00       0.00000000e+00       0.00000000e+00       0.00000000e+00
      1.35150000e+00       7.39918609e-01       5.47479548e-01       0.00000000e+00       0.00000000e+00       0.00000000e+00       0.00000000e+00
      1.35200000e+00       7.39644970e-01       5.47074682e-01       0.00000000e+00       0.00000000e+00       0.00000000e+00       0.00000000e+00
      1.35250000e+00       7.39371534e-01       5.46670266e-01       0.00000000e+00       0.00000000e+00       0.00000000e+00       0.00000000e+00
      1.35300000e+00       7.39098300e-01       5.46266297e-01       0.00000000e+00       0.00000000e+00       0.00000000e+00       0.00000000e+00
      1.35350000e+00       7.38825268e-01       5.45862776e-01       0.00000000e+00       0.00000000e+00       0.00000000e+00       0.00000000e+00
      1.35400000e+00       7.38552437e-01       5.45459703e-01       0.00000000e+00       0.00000000e+00       0.00000000e+00       0.00000000e+00
      1.35450000e+00       7.38279808e-01       5.45057075e-01       0.00000000e+00       0.00000000e+00       0.00000000e+00       0.00000000e+00
      1.35500000e+00       7.38007380e-01       5.44654893e-01       0.00000000e+00       0.00000000e+00       0.00000000e+00       0.00000000e+00
      1.35550000e+00       7.37735153e-01       5.44253156e-01       0.00000000e+00       0.00000000e+00       0.00000000e+00       0.00000000e+00
      1.35600000e+00       7.37463127e-01       5.43851863e-01       0.00000000e+00       0.00000000e+00       0.00000000e+00       0.00000000e+00
      1.35650000e+00       7.37191301e-01       5.43451014e-01       0.00000000e+00       0.00000000e+00       0.00000000e+00       0.00000000e+00
      1.35700000e+00       7.36919676e-01       5.43050609e-01       0.00000000e+00       0.00000000e+00       0.00000000e+00       0.00000000e+00
      1.35750000e+00       7.36648250e-01       5.42650645e-01       0.00000000e+00       0.00000000e+00       0.00000000e+00       0.00000000e+00
      1.35800000e+00       7.36377025e-01       5.42251123e-01       0.00000000e+00       0.00000000e+00       0.00000000e+00       0.00000000e+00
      1.35850000e+00       7.36105999e-01       5.41852042e-01       0.00000000e+00       0.00000000e+00       0.00000000e+00       0.00000000e+00
      1.35900000e+00       7.35835173e-01       5.41453402e-01       0.00000000e+00       0.00000000e+00       0.00000000e+00       0.00000000e+00
      1.35950000e+00       7.35564546e-01       5.41055201e-01       0.00000000e+00       0.00000000e+00       0.00000000e+00       0.00000000e+00
      1.36000000e+00       7.35294118e-01       5.40657439e-01       0.00000000e+00       0.00000000e+00       0.00000000e+00       0.00000000e+00
[truncated: 188,308 more chars]
