# Supplementary material for: Water Potential from Adaptive Force Matching for Ice and Liquid with Revised Dispersion Predicts Supercooled Liquid Anomalies in Good Agreement with Two Independent Experimental Fits
Source: J Phys Chem B. 2024 Mar 27;128(14):3398–407. doi: 10.1021/acs.jpcb.3c06495 (PMC11017247; doi:10.1021/acs.jpcb.3c06495)
Supplement: Supplementary file 2 — jp3c06495_si_002.zip [file jp3c06495_si_002.zip › rWAIL-EG273/conf.gro]

Water
 6912
    1SOL      O    1   0.880   3.093   3.817  0.4291 -0.3696 -0.2602
    1SOL      H    2   0.888   3.115   3.911 -1.4265 -0.7478  0.0360
    1SOL      H    3   0.802   3.142   3.786 -0.1842 -1.8004 -1.0756
    1SOL      E    4   0.866   3.107   3.829  0.0393 -0.2085 -0.2895
    2SOL      O    5   1.701   3.389   1.871 -0.4329 -0.3740  0.4565
    2SOL      H    6   1.739   3.300   1.879 -1.7732 -1.1321 -0.9315
    2SOL      H    7   1.671   3.395   1.779 -0.0243  1.6895  0.4029
    2SOL      E    8   1.703   3.373   1.854 -0.4080  0.0944  0.1826
    3SOL      O    9   0.217   0.697   3.675  0.1600 -0.1481  0.2730
    3SOL      H   10   0.196   0.672   3.766  1.5728 -0.6346  0.4841
    3SOL      H   11   0.225   0.793   3.676  1.1465 -0.2221  0.8986
    3SOL      E   12   0.214   0.711   3.693  0.6681 -0.2962 -0.1247
    4SOL      O   13   1.503   1.097   2.861 -0.5654 -0.3342 -0.1140
    4SOL      H   14   1.474   1.121   2.950 -0.3904 -1.2819  0.2108
    4SOL      H   15   1.583   1.149   2.845  0.1478 -1.0993  0.8074
    4SOL      E   16   1.513   1.112   2.876 -0.1176 -0.2444  0.1787
    5SOL      O   17   2.753   3.550   3.863  0.2920  0.6037 -0.0661
    5SOL      H   18   2.748   3.644   3.839  0.7457  0.5352 -0.4461
    5SOL      H   19   2.806   3.548   3.944  0.2772  0.6796 -0.0538
    5SOL      E   20   2.763   3.569   3.874  0.5719  0.2350  0.0323
    6SOL      O   21   1.234   1.811   3.166 -0.6258  0.0980  0.0267
    6SOL      H   22   1.279   1.893   3.194 -0.7866  0.0572  0.4121
    6SOL      H   23   1.186   1.834   3.085 -2.5294  1.0016  1.3476
    6SOL      E   24   1.234   1.832   3.155 -0.4974  0.1744 -0.0878
    7SOL      O   25   0.663   1.855   3.809 -0.9530  0.2487  0.2007
    7SOL      H   26   0.698   1.854   3.719 -2.7260 -1.6570 -0.5423
    7SOL      H   27   0.720   1.917   3.858  0.9278  0.2549 -1.8429
    7SOL      E   28   0.681   1.867   3.801 -0.4711  0.0918 -0.0267
    8SOL      O   29   0.271   1.848   3.143 -0.2425  0.2717 -0.3634
    8SOL      H   30   0.331   1.831   3.069 -0.7937 -0.0200 -0.7519
    8SOL      H   31   0.299   1.934   3.180  2.1376 -1.0519  1.1770
    8SOL      E   32   0.289   1.862   3.136  0.0944 -0.1509  0.5355
    9SOL      O   33   3.466   2.329   0.055 -0.2273  0.0129  0.2208
    9SOL      H   34   3.447   2.247   0.102 -0.0841 -1.6266 -2.3678
    9SOL      H   35   3.553   2.315   0.013 -0.7078  1.0236 -1.1948
    9SOL      E   36   3.480   2.310   0.056 -0.2860  0.1287 -0.1670
   10SOL      O   37   1.258   2.290   0.470 -0.5967 -0.1604 -0.2157
   10SOL      H   38   1.348   2.322   0.455  0.0825 -2.1666 -0.7491
   10SOL      H   39   1.228   2.255   0.385 -2.5132  1.7789 -0.4426
   10SOL      E   40   1.270   2.289   0.450 -0.7932  0.2055  0.0624
   11SOL      O   41   2.482   1.728   1.018  0.1870 -0.5194 -0.6553
   11SOL      H   42   2.477   1.825   1.015  1.4117 -0.4709 -1.6415
   11SOL      H   43   2.396   1.700   1.055 -0.0191  0.9411  0.0705
   11SOL      E   44   2.464   1.742   1.025  0.6532  0.4201 -0.1255
   12SOL      O   45   0.719   0.736   0.469 -0.3102  0.0800  0.1050
   12SOL      H   46   0.812   0.754   0.445 -0.3021 -0.1120 -0.0157
   12SOL      H   47   0.695   0.803   0.534  0.5300 -1.0321  1.6257
   12SOL      E   48   0.733   0.753   0.477 -0.2010 -0.0910  0.2819
   13SOL      O   49   0.379   0.820   1.161  0.2586  0.0012 -0.3326
   13SOL      H   50   0.303   0.795   1.217  0.3997  1.0274  0.3288
   13SOL      H   51   0.341   0.875   1.091  0.3778  0.4624 -0.0377
   13SOL      E   52   0.356   0.826   1.158  0.1756  0.1137 -0.4479
   14SOL      O   53   0.594   0.282   2.379 -0.0998  0.2613 -0.0698
   14SOL      H   54   0.623   0.318   2.293 -0.0943 -0.6358 -0.4657
   14SOL      H   55   0.576   0.188   2.361 -1.0392  0.2862  0.7007
   14SOL      E   56   0.596   0.270   2.358  0.0804  0.2283  0.2795
   15SOL      O   57   0.351   0.094   1.952  0.0977 -0.4773 -0.4337
   15SOL      H   58   0.335   0.187   1.978 -1.1604 -0.8706  0.3104
   15SOL      H   59   0.293   0.079   1.876 -1.8330 -1.3762  1.1018
   15SOL      E   60   0.336   0.110   1.942 -0.1101 -0.4190  0.2448
   16SOL      O   61   0.743   2.842   1.208 -0.0958  0.0515 -0.0355
   16SOL      H   62   0.687   2.831   1.130  0.8086 -1.8483 -0.4804
   16SOL      H   63   0.764   2.937   1.212 -2.2050  0.5788 -0.6060
   16SOL      E   64   0.736   2.859   1.193 -0.2208  0.2681 -0.2718
   17SOL      O   65   1.760   0.982   2.510  0.2300 -0.1135 -0.3508
   17SOL      H   66   1.827   0.932   2.559  0.2773 -2.0356 -2.2176
   17SOL      H   67   1.678   0.973   2.562  1.2858  2.3800  2.0307
   17SOL      E   68   1.757   0.970   2.530  0.5036 -0.2829 -0.3426
   18SOL      O   69   3.312   3.265   3.937 -1.1511 -0.7561 -0.2141
   18SOL      H   70   3.323   3.259   4.033  0.2111 -0.2114 -0.3231
   18SOL      H   71   3.353   3.185   3.901  2.3881  1.0587 -0.5880
   18SOL      E   72   3.322   3.248   3.949 -0.3363 -0.2727 -0.1073
   19SOL      O   73   2.657   0.911   3.043  0.0693 -0.2938 -0.0038
   19SOL      H   74   2.709   0.901   3.125 -0.0516 -0.3236  0.0694
   19SOL      H   75   2.718   0.885   2.971  0.1633 -0.3054  0.0797
   19SOL      E   76   2.679   0.904   3.045  0.3044 -0.2742  0.1537
   20SOL      O   77   1.130   1.165   2.883 -0.0370 -0.2757  0.6764
   20SOL      H   78   1.200   1.232   2.879 -1.0356  0.7689 -1.2173
   20SOL      H   79   1.071   1.186   2.808 -0.1354 -3.5772 -0.3437
   20SOL      E   80   1.132   1.183   2.867 -0.4434 -0.1943 -0.0429
   21SOL      O   81   1.806   0.101   2.068 -0.1487 -0.3111 -0.3631
   21SOL      H   82   1.720   0.060   2.051  0.1292 -1.0963  0.0784
   21SOL      H   83   1.796   0.150   2.151  0.1056 -1.2651  0.2500
   21SOL      E   84   1.787   0.102   2.081  0.2902 -0.2769 -0.1196
   22SOL      O   85   0.218   2.291   2.291 -0.2626  0.2561 -0.3049
   22SOL      H   86   0.212   2.352   2.216 -1.1233  2.2018  1.2531
   22SOL      H   87   0.130   2.252   2.299 -0.3190  0.4420 -0.0045
   22SOL      E   88   0.199   2.296   2.278 -0.6564  0.1664 -0.1904
   23SOL      O   89   3.378   3.548   3.887 -0.2515 -0.0351  0.5235
   23SOL      H   90   3.447   3.550   3.820 -0.7543 -0.8415 -0.0312
   23SOL      H   91   3.364   3.455   3.909 -1.2311  0.0971  0.5464
   23SOL      E   92   3.389   3.530   3.878 -0.2781 -0.1874  0.3317
   24SOL      O   93   0.068   1.793   2.107 -0.1376  0.0014 -0.2596
   24SOL      H   94   0.079   1.796   2.203  0.5498  1.0922 -0.3559
   24SOL      H   95  -0.001   1.726   2.091  1.4025 -1.9816  0.8292
   24SOL      E   96   0.057   1.780   2.123  0.0708 -0.1865  0.1436
   25SOL      O   97   2.271   1.552   1.647  0.3481  0.8884 -0.2777
   25SOL      H   98   2.268   1.649   1.647 -0.6461  0.9238  1.8807
   25SOL      H   99   2.189   1.524   1.691  2.9025 -0.6728  4.1661
   25SOL      E  100   2.254   1.566   1.656  0.0277  0.1582  0.1946
   26SOL      O  101   1.854   0.080   3.332 -0.0888  0.3728  0.3403
   26SOL      H  102   1.784   0.050   3.392  0.1810  0.5459  0.7460
   26SOL      H  103   1.811   0.093   3.246 -0.2637 -0.9304  0.2132
   26SOL      E  104   1.832   0.077   3.327 -0.2443  0.1985  0.4363
   27SOL      O  105   0.513   1.980   1.504 -0.1655 -0.1012 -0.3658
   27SOL      H  106   0.513   2.068   1.463 -1.8326 -0.4264 -1.1926
   27SOL      H  107   0.592   1.935   1.470 -0.2350  0.4831 -1.3367
   27SOL      E  108   0.529   1.988   1.489 -0.6948  0.0524 -0.1443
   28SOL      O  109   0.145   1.352   1.507 -0.6246 -0.2998  0.6465
   28SOL      H  110   0.082   1.319   1.574  0.3154 -1.0794  1.1686
   28SOL      H  111   0.180   1.273   1.463 -1.1840  0.1999 -0.7595
   28SOL      E  112   0.139   1.330   1.512 -0.2593 -0.3772  0.4122
   29SOL      O  113   1.301   2.662   0.578  0.2039  0.0208 -0.3490
   29SOL      H  114   1.246   2.720   0.522 -0.3876 -0.4300 -0.2440
   29SOL      H  115   1.238   2.614   0.634  0.6812 -0.8086 -0.5143
   29SOL      E  116   1.278   2.664   0.578  0.1879  0.0992 -0.1811
   30SOL      O  117   3.396   3.266   0.210 -0.6847 -0.0202  0.6719
   30SOL      H  118   3.437   3.352   0.230 -3.1927  1.6902 -1.0225
   30SOL      H  119   3.316   3.262   0.264 -1.3510 -0.6462 -0.3341
   30SOL      E  120   3.388   3.282   0.224 -0.2727 -0.0593  0.1822
   31SOL      O  121   1.583   0.011   2.908  0.0217  0.1377 -0.0765
   31SOL      H  122   1.550  -0.074   2.943  0.8200  0.0910  0.5781
   31SOL      H  123   1.662  -0.011   2.858 -0.6711  0.3102 -1.2831
   31SOL      E  124   1.592  -0.010   2.905  0.2322  0.0450 -0.0050
   32SOL      O  125   1.004   0.433   2.438 -0.4467  0.1411  0.4699
   32SOL      H  126   0.941   0.444   2.365 -0.2432  0.8639  0.4000
   32SOL      H  127   1.029   0.339   2.437  1.9852  0.6772 -2.3848
   32SOL      E  128   0.996   0.416   2.423 -0.0110  0.1397  0.1154
   33SOL      O  129   1.392   1.421   3.107  0.2676 -0.1778 -0.0708
   33SOL      H  130   1.314   1.479   3.115  0.3600 -0.1575  0.7461
   33SOL      H  131   1.468   1.479   3.125  0.5120 -0.0952 -1.3213
   33SOL      E  132   1.392   1.444   3.112  0.4103 -0.1534  0.2581
   34SOL      O  133   2.267   0.585   3.085 -0.0555 -0.2952 -0.5762
   34SOL      H  134   2.314   0.535   3.016  0.3640 -0.9560  0.1725
   34SOL      H  135   2.179   0.604   3.047  0.3029 -0.2946 -1.4422
   34SOL      E  136   2.259   0.579   3.063 -0.0239 -0.2367 -0.2465
   35SOL      O  137   2.152   0.485   2.848  0.3308 -0.2245  0.0246
   35SOL      H  138   2.190   0.397   2.836  0.8307 -0.0475  0.2751
   35SOL      H  139   2.145   0.523   2.759 -0.0911 -0.5999 -0.1029
   35SOL      E  140   2.158   0.475   2.828  0.1904 -0.2586  0.1346
   36SOL      O  141   2.372   1.730   3.107  0.0447 -0.0093  0.1236
   36SOL      H  142   2.369   1.800   3.174  0.6417 -0.5463  0.7273
   36SOL      H  143   2.291   1.677   3.121  0.5003 -0.5187  0.8714
   36SOL      E  144   2.355   1.733   3.123  0.1594 -0.2564  0.4145
   37SOL      O  145   0.655   0.350   1.347 -0.0106  0.4834 -0.4096
   37SOL      H  146   0.721   0.280   1.363  0.1799  0.3407 -1.6846
   37SOL      H  147   0.706   0.425   1.311 -0.4603  0.5548 -0.9175
   37SOL      E  148   0.678   0.351   1.343 -0.0186  0.3446 -0.2223
   38SOL      O  149   0.739   0.426   3.345  0.6081 -0.5609  0.0759
   38SOL      H  150   0.804   0.479   3.296  0.3613 -0.6278 -0.3401
   38SOL      H  151   0.775   0.336   3.347 -0.2496 -1.0124 -1.7221
   38SOL      E  152   0.759   0.419   3.335  0.1896 -0.2833 -0.2226
   39SOL      O  153   1.788   1.073   1.106 -0.1472  0.3083  0.4142
   39SOL      H  154   1.784   1.166   1.133 -0.5794  0.1954  0.7447
   39SOL      H  155   1.696   1.042   1.104 -0.0047 -0.1214  0.3311
   39SOL      E  156   1.769   1.085   1.111 -0.4407  0.4378  0.3153
   40SOL      O  157   3.438   1.064   2.619  0.0651  0.3415 -0.1962
   40SOL      H  158   3.408   1.106   2.701  0.4297 -0.8621  0.5855
   40SOL      H  159   3.478   1.135   2.566  0.9290  0.9328  1.1976
   40SOL      E  160   3.440   1.086   2.625 -0.0149  0.1209  0.0709
   41SOL      O  161   2.092   2.387   3.888  0.1779  0.0199 -0.1489
   41SOL      H  162   2.176   2.345   3.913  0.8339  0.0964 -2.0939
   41SOL      H  163   2.031   2.314   3.871  0.4959 -0.0961 -0.8196
   41SOL      E  164   2.097   2.364   3.890  0.3550  0.0200  0.0551
   42SOL      O  165   2.940   0.318   3.968  0.4660  0.5476 -0.2594
   42SOL      H  166   2.987   0.237   3.995 -1.9117 -0.7758  0.1603
   42SOL      H  167   2.867   0.289   3.911 -0.2943  2.4259 -0.3340
   42SOL      E  168   2.935   0.296   3.962  0.6424  0.6768 -0.1242
   43SOL      O  169   3.111   1.652   3.924  0.1031  0.0038  0.3772
   43SOL      H  170   3.151   1.693   3.845  0.4289  0.1224  0.6023
   43SOL      H  171   3.162   1.686   3.999  0.6811 -1.1795  0.5386
   43SOL      E  172   3.129   1.667   3.923  0.2376  0.0556  0.0571
   44SOL      O  173   1.482   2.061   0.399 -0.3111 -0.0135 -0.4222
   44SOL      H  174   1.465   2.080   0.305 -0.8787  0.2070 -0.2821
   44SOL      H  175   1.396   2.072   0.443  0.1333  0.8094  0.2756
   44SOL      E  176   1.461   2.067   0.389 -0.2093  0.4140  0.3599
   45SOL      O  177   0.041   0.078   2.689 -0.1320 -0.8965  0.4315
   45SOL      H  178   0.033   0.094   2.784  0.6169 -3.0208  0.9125
   45SOL      H  179   0.031   0.165   2.647  0.9566  0.3110  2.5272
   45SOL      E  180   0.037   0.099   2.700  0.0710 -0.4736  0.6057
   46SOL      O  181   1.226   0.135   3.016  0.4324 -0.5690  0.6147
   46SOL      H  182   1.300   0.151   2.954  1.0104  0.1025  1.4517
   46SOL      H  183   1.156   0.196   2.988  0.7665 -0.1227  0.7325
   46SOL      E  184   1.227   0.150   2.998  0.2413 -0.0652  0.5298
   47SOL      O  185   1.397   2.062   3.088 -0.3184  0.5951 -0.8857
   47SOL      H  186   1.474   2.073   3.030 -1.0280 -2.0253 -2.4866
   47SOL      H  187   1.433   2.048   3.177  1.0023  0.4870 -1.4167
   47SOL      E  188   1.420   2.061   3.094 -0.0267  0.4132 -0.6997
   48SOL      O  189   1.819   2.964   1.886  0.0213  0.2514 -0.2880
   48SOL      H  190   1.733   3.000   1.856  0.1486 -0.3163 -1.4096
   48SOL      H  191   1.838   2.890   1.825  1.6135  0.7745 -0.4675
   48SOL      E  192   1.806   2.956   1.868  0.3218 -0.1672 -0.2752
   49SOL      O  193   0.367   1.826   3.724  0.2559  0.1787 -0.2880
   49SOL      H  194   0.342   1.908   3.680  0.4213 -0.5609 -1.8048
   49SOL      H  195   0.464   1.829   3.732  0.3701 -0.3138 -1.3097
   49SOL      E  196   0.382   1.843   3.717  0.1177  0.4340 -0.3063
   50SOL      O  197   0.515   2.153   2.724  0.3960  0.1116  0.7899
   50SOL      H  198   0.501   2.233   2.671 -0.9349 -0.4906  0.1860
   50SOL      H  199   0.604   2.162   2.761  0.6955  1.3467 -0.1597
   50SOL      E  200   0.530   2.171   2.721 -0.0421  0.2698  0.1191
   51SOL      O  201   0.550   1.110   1.120  0.4483  0.4750 -0.2276
   51SOL      H  202   0.598   1.139   1.199  0.4841 -0.0187 -0.0635
   51SOL      H  203   0.456   1.117   1.143  0.4619 -1.0340  0.3792
   51SOL      E  204   0.541   1.117   1.141  0.5533 -0.1120  0.0770
   52SOL      O  205   2.560   2.777   1.391 -0.0467 -0.3154 -0.3673
   52SOL      H  206   2.583   2.821   1.308  0.1954 -1.5107 -0.9535
   52SOL      H  207   2.638   2.784   1.447 -1.0536  2.8024  0.8347
   52SOL      E  208   2.580   2.787   1.385 -0.2222 -0.1514 -0.7403
   53SOL      O  209   0.033   0.619   3.883 -0.5828  0.1726  0.0052
   53SOL      H  210   0.041   0.526   3.857 -1.7168 -0.1992  0.9099
   53SOL      H  211  -0.051   0.649   3.845  0.6452  1.4280 -1.9207
   53SOL      E  212   0.018   0.606   3.870 -0.0588 -0.1263 -0.0599
   54SOL      O  213   3.218   2.713   0.091 -0.7698 -0.3932  0.4791
   54SOL      H  214   3.306   2.745   0.068 -0.6523 -2.2751 -2.1791
   54SOL      H  215   3.156   2.774   0.047 -0.7968  0.3189  1.4756
   54SOL      E  216   3.223   2.731   0.077 -0.2879  0.0359  0.0332
   55SOL      O  217   1.842   2.005   2.644 -0.9377  0.4834  0.4165
   55SOL      H  218   1.814   2.011   2.552  0.5094  2.9478  0.0497
   55SOL      H  219   1.935   1.979   2.641 -0.7977  0.8588  1.1528
   55SOL      E  220   1.855   2.001   2.625 -0.0699  0.2721 -0.1508
   56SOL      O  221   2.379   3.407   0.134 -0.1272 -0.2691 -0.0230
   56SOL      H  222   2.332   3.352   0.068 -0.0006  0.2928 -0.5902
   56SOL      H  223   2.310   3.460   0.177  0.0747  1.3075 -1.5717
   56SOL      E  224   2.356   3.406   0.129 -0.2585  0.0047 -0.2178
   57SOL      O  225   0.965   2.754   1.434  0.2393 -0.4147  0.5172
   57SOL      H  226   0.968   2.739   1.339 -0.9902  2.4966 -0.0788
   57SOL      H  227   0.889   2.701   1.465  0.7291 -1.4860 -0.0499
   57SOL      E  228   0.950   2.741   1.422  0.0622 -0.1028  0.1907
   58SOL      O  229   1.650   0.638   0.573 -0.3806 -0.0407 -0.0753
   58SOL      H  230   1.622   0.545   0.567 -0.4744  0.0026 -0.3070
   58SOL      H  231   1.728   0.638   0.630 -1.3089 -0.0715  1.2614
   58SOL      E  232   1.660   0.620   0.583 -0.1969 -0.2844  0.0625
   59SOL      O  233   3.070   3.127   0.951 -0.8019 -0.0767  0.4114
   59SOL      H  234   3.076   3.034   0.981 -1.4734 -0.0675  0.6047
   59SOL      H  235   3.124   3.131   0.870 -0.1974 -0.4677  0.7853
   59SOL      E  236   3.082   3.109   0.941  0.0782  0.0187  0.0363
   60SOL      O  237   3.320   0.819   1.847  0.5285  0.4141 -0.5093
   60SOL      H  238   3.242   0.778   1.807 -0.8791  2.6096 -0.1822
   60SOL      H  239   3.349   0.758   1.916 -0.0134 -1.0958 -1.5587
   60SOL      E  240   3.310   0.799   1.853  0.2213  0.5761 -0.4133
   61SOL      O  241   2.237   3.231   3.962  0.4771  0.1999  0.2409
   61SOL      H  242   2.240   3.134   3.972 -2.2742  0.1911  2.1212
   61SOL      H  243   2.143   3.253   3.952  1.1365  2.6215 -1.6362
   61SOL      E  244   2.219   3.216   3.962  0.0034 -0.1862  0.1562
   62SOL      O  245   1.337   0.337   3.245 -0.2982  0.3218 -0.9952
   62SOL      H  246   1.330   0.304   3.154 -2.6135 -0.9101 -0.4543
   62SOL      H  247   1.355   0.432   3.237 -2.1333  0.5776 -2.7931
   62SOL      E  248   1.340   0.349   3.225 -0.7807 -0.1264 -0.7271
   63SOL      O  249   0.793   0.765   2.517  0.6578  0.3009 -0.3297
   63SOL      H  250   0.782   0.732   2.427  0.9545  0.9168 -0.6013
   63SOL      H  251   0.709   0.746   2.562  0.4628  0.0992 -0.7710
   63SOL      E  252   0.774   0.755   2.508  0.3688  0.5709 -0.5124
   64SOL      O  253   1.271   3.248   2.828 -0.4318  0.6996  0.0986
   64SOL      H  254   1.352   3.279   2.871  0.7033 -2.0388  0.1419
   64SOL      H  255   1.199   3.279   2.884  0.8368 -0.1852  2.3537
   64SOL      E  256   1.273   3.260   2.848  0.0020  0.1661  0.7599
   65SOL      O  257   0.545   3.154   0.089 -0.0212  0.2908 -0.3157
   65SOL      H  258   0.570   3.079   0.033 -1.9806  0.0459 -0.9472
   65SOL      H  259   0.615   3.220   0.077  0.0750 -0.1230 -2.3609
   65SOL      E  260   0.564   3.152   0.076 -0.1333  0.1439 -0.4485
   66SOL      O  261   2.915   3.269   2.404 -0.0715  0.3361  0.1668
   66SOL      H  262   2.891   3.201   2.339  1.4379  1.1613 -1.3472
   66SOL      H  263   2.886   3.235   2.490  0.0753 -1.9194 -0.6176
   66SOL      E  264   2.904   3.249   2.408  0.1298 -0.2557  0.0423
   67SOL      O  265   2.437   2.474   2.703 -0.1644  0.0886 -0.0332
   67SOL      H  266   2.359   2.511   2.659  0.5582  0.5027 -1.0062
   67SOL      H  267   2.423   2.490   2.798 -1.3766 -0.0838 -0.1697
   67SOL      E  268   2.419   2.485   2.713 -0.2221  0.0574 -0.3330
   68SOL      O  269   2.138   0.301   0.205  0.5392 -0.0905 -0.1702
   68SOL      H  270   2.150   0.380   0.150  1.5912 -0.2593 -0.2010
   68SOL      H  271   2.216   0.246   0.188  0.2040 -0.7750  0.4537
   68SOL      E  272   2.156   0.305   0.190  0.1271 -0.0710 -0.5239
   69SOL      O  273   0.353   2.839   3.274  0.6641 -0.6677 -0.3492
   69SOL      H  274   0.291   2.765   3.281  0.4205 -0.4107  0.2440
   69SOL      H  275   0.314   2.910   3.327  1.5477 -0.5569  0.1629
   69SOL      E  276   0.332   2.838   3.286  0.0717 -0.1872 -0.1294
   70SOL      O  277   1.947   2.646   0.948 -0.0755 -0.1479  0.2199
   70SOL      H  278   2.037   2.657   0.913 -0.1741  0.5263  0.1821
   70SOL      H  279   1.931   2.723   1.005 -0.6255 -0.2680  0.2366
   70SOL      E  280   1.962   2.663   0.953  0.0460  0.0804  0.2155
   71SOL      O  281   2.809   0.758   3.242  0.0853  0.3646 -0.6549
   71SOL      H  282   2.759   0.761   3.325  0.5997  1.5341 -0.3614
   71SOL      H  283   2.757   0.702   3.183 -1.6122  1.5767 -0.3869
   71SOL      E  284   2.788   0.747   3.247 -0.3499  0.1665 -0.0825
   72SOL      O  285   0.592   1.187   2.010  0.4119  0.0469  0.9040
   72SOL      H  286   0.583   1.134   1.929  1.2249  1.2695 -0.0260
   72SOL      H  287   0.502   1.204   2.040  0.0569  0.3296 -0.2723
   72SOL      E  288   0.572   1.180   2.000  0.0067  0.2496  0.1527
   73SOL      O  289   0.699   0.642   3.517 -0.3766  0.5204  0.4610
   73SOL      H  290   0.713   0.563   3.463 -0.4617 -0.2957  1.6004
   73SOL      H  291   0.788   0.678   3.534 -0.1101 -0.7772  2.0176
   73SOL      E  292   0.720   0.633   3.510 -0.2358  0.0794  0.5081
   74SOL      O  293   0.575   2.923   1.413 -0.4027 -0.0226 -0.3961
   74SOL      H  294   0.485   2.889   1.403 -0.1867 -0.4491 -0.9374
   74SOL      H  295   0.630   2.870   1.353 -0.1100  1.5072 -1.5477
   74SOL      E  296   0.568   2.906   1.399  0.0020  0.0696 -0.3255
   75SOL      O  297   0.623   0.348   2.814 -0.7490  0.0397  0.3761
   75SOL      H  298   0.696   0.396   2.773 -0.2161 -1.0986 -0.0766
   75SOL      H  299   0.659   0.308   2.895 -0.8200 -0.6024  0.1037
   75SOL      E  300   0.645   0.349   2.822 -0.4316 -0.6057  0.1175
   76SOL      O  301   0.323   1.215   2.047 -0.3632  0.2925 -0.0560
   76SOL      H  302   0.287   1.302   2.023 -0.7269 -0.4471 -2.5439
   76SOL      H  303   0.247   1.155   2.045  0.2411 -0.4713 -0.7892
   76SOL      E  304   0.301   1.220   2.042 -0.1988 -0.0542 -0.1352
   77SOL      O  305   0.730   1.852   3.555 -0.2901  0.1227  0.4592
   77SOL      H  306   0.796   1.781   3.562  0.6279  0.7852 -0.8538
   77SOL      H  307   0.782   1.934   3.545 -1.2923  0.6415 -0.8713
   77SOL      E  308   0.754   1.854   3.554 -0.0953  0.1375 -0.2086
   78SOL      O  309   0.025   0.936   2.271  0.1213 -0.0438 -0.2484
   78SOL      H  310   0.047   1.011   2.328  0.0872  0.6564 -1.1404
   78SOL      H  311   0.099   0.874   2.281  1.6684  1.4403 -1.7536
   78SOL      E  312   0.044   0.938   2.284  0.5120  0.3483 -0.4545
   79SOL      O  313   0.777   2.342   1.681 -0.4472 -0.0373 -0.8546
   79SOL      H  314   0.703   2.291   1.717  0.3682 -0.5020  0.2218
   79SOL      H  315   0.819   2.283   1.616 -0.1234 -0.3590 -0.3606
   79SOL      E  316   0.771   2.320   1.675  0.1344  0.2211 -0.0921
   80SOL      O  317   3.231   1.683   1.992 -0.0247 -0.0244  0.1694
   80SOL      H  318   3.140   1.654   2.006 -0.1087  0.6670  1.1559
   80SOL      H  319   3.235   1.772   2.029  0.9433  0.1251 -0.2696
   80SOL      E  320   3.214   1.695   2.002 -0.0612 -0.2583 -0.1438
   81SOL      O  321   3.564   1.858   0.173 -0.4278  0.3571 -0.0162
   81SOL      H  322   3.501   1.792   0.205 -1.4394  0.8347 -0.9251
   81SOL      H  323   3.583   1.833   0.081  2.7163 -1.2240  0.9205
   81SOL      E  324   3.555   1.840   0.161 -0.0075 -0.1721 -0.2389
   82SOL      O  325   3.147   2.354   0.217 -0.2977 -0.3024 -0.3780
   82SOL      H  326   3.114   2.270   0.253 -0.1393 -0.1150  0.2156
   82SOL      H  327   3.147   2.416   0.292  0.3157  0.0136 -0.6310
   82SOL      E  328   3.141   2.350   0.239 -0.0816 -0.2043 -0.6166
   83SOL      O  329   2.969   1.833   2.275 -0.1145  0.8114 -0.4025
   83SOL      H  330   2.982   1.842   2.371  1.9777 -0.6085 -0.4811
   83SOL      H  331   3.055   1.856   2.235 -0.4151 -0.3158 -1.7796
   83SOL      E  332   2.989   1.839   2.286  0.1673 -0.7739  0.0281
   84SOL      O  333   2.844   1.137   2.076 -0.1717 -0.5991 -0.3540
   84SOL      H  334   2.810   1.193   2.148 -1.4363  0.5223 -1.7642
   84SOL      H  335   2.768   1.086   2.045  0.3149 -0.9092 -1.0446
   84SOL      E  336   2.822   1.138   2.084 -0.3563 -0.0234 -0.4529
   85SOL      O  337   3.149   0.788   3.859  0.8822 -0.2052  0.0276
   85SOL      H  338   3.118   0.877   3.885  0.9304 -0.4339  0.9019
   85SOL      H  339   3.097   0.726   3.913  0.5049 -0.7426 -0.9219
   85SOL      E  340   3.132   0.793   3.875  0.4144 -0.4416  0.0072
   86SOL      O  341   2.534   1.700   1.306 -0.3291 -0.5698 -0.2889
   86SOL      H  342   2.549   1.711   1.211  0.4612 -1.8263 -0.3355
   86SOL      H  343   2.438   1.700   1.317 -0.4221  0.1976 -0.9986
   86SOL      E  344   2.518   1.702   1.289 -0.2203 -0.5364 -0.3076
   87SOL      O  345   1.891   3.164   3.054  0.4534  0.1981 -0.2166
   87SOL      H  346   1.906   3.089   2.994  0.8993 -0.6478  0.9296
   87SOL      H  347   1.930   3.240   3.009  0.7822 -0.4120 -1.0061
   87SOL      E  348   1.902   3.164   3.033  0.1927 -0.1484  0.0488
   88SOL      O  349   2.225   2.654   2.557 -0.0260  0.6213  0.2872
   88SOL      H  350   2.173   2.582   2.517  0.3706  0.4079  0.1543
   88SOL      H  351   2.190   2.663   2.648  0.4401 -0.2632  0.5659
   88SOL      E  352   2.208   2.642   2.567  0.0734  0.2952  0.5509
   89SOL      O  353   3.389   1.463   1.616  0.0428  0.1862 -0.0114
   89SOL      H  354   3.296   1.445   1.633  0.5008 -0.9204  1.4407
   89SOL      H  355   3.404   1.554   1.648 -0.8714  1.0016 -1.7631
   89SOL      E  356   3.374   1.478   1.625  0.0935 -0.2164 -0.0499
   90SOL      O  357   1.190   0.802   3.549 -0.1376  0.3229  0.1087
   90SOL      H  358   1.146   0.716   3.546 -0.2777  0.4165 -0.7420
   90SOL      H  359   1.273   0.791   3.500 -0.4735  0.8482 -0.5832
   90SOL      E  360   1.198   0.783   3.539 -0.2229  0.5564 -0.3096
   91SOL      O  361   2.154   2.466   1.068 -0.1998  0.2888  0.0394
   91SOL      H  362   2.240   2.424   1.086 -0.4015  0.0358  0.4458
   91SOL      H  363   2.094   2.393   1.047 -0.6641  0.3088  1.2038
   91SOL      E  364   2.159   2.443   1.068 -0.2261  0.1553  0.1158
   92SOL      O  365   3.458   1.594   2.137 -0.3602 -0.8036  0.8102
   92SOL      H  366   3.445   1.499   2.153 -0.0630 -1.3770 -1.9562
   92SOL      H  367   3.374   1.625   2.100  0.0922 -0.3920  0.1140
   92SOL      E  368   3.438   1.581   2.133 -0.3511 -0.4368 -0.4254
   93SOL      O  369   2.943   0.513   3.455  0.1115  0.2024 -0.2576
   93SOL      H  370   2.919   0.423   3.483 -1.7896  0.9924  0.8906
   93SOL      H  371   3.017   0.538   3.512 -1.7424  0.6559  2.1023
   93SOL      E  372   2.953   0.500   3.472 -0.8008  0.3376 -0.1367
   94SOL      O  373   2.074   1.295   3.791  1.2268 -0.2495  0.0174
   94SOL      H  374   2.119   1.308   3.877  0.6709 -3.3142  0.9116
   94SOL      H  375   1.991   1.345   3.798  1.6379  0.3551  0.8362
   94SOL      E  376   2.067   1.308   3.810  0.6023 -0.3649  0.3439
   95SOL      O  377   3.097   1.272   2.675 -0.7795 -0.6621 -0.1761
   95SOL      H  378   3.082   1.334   2.749 -0.9165  0.3978 -1.0727
   95SOL      H  379   3.085   1.184   2.714  0.1531 -0.1830  1.3022
   95SOL      E  380   3.091   1.267   2.698 -0.3574  0.0712 -0.5944
   96SOL      O  381   1.371   1.846   1.264 -0.4205  0.1392 -0.2501
   96SOL      H  382   1.286   1.825   1.221 -0.9111  0.2051  0.6384
   96SOL      H  383   1.440   1.823   1.200 -1.1225  0.4137 -1.1300
   96SOL      E  384   1.368   1.837   1.243 -0.0531  0.2128 -0.0731
   97SOL      O  385   0.493   0.383   1.606  0.0710 -1.1266 -0.4139
   97SOL      H  386   0.545   0.388   1.524  0.4469  0.7615 -0.0916
   97SOL      H  387   0.545   0.328   1.667  1.2663 -0.0269 -0.4166
   97SOL      E  388   0.514   0.373   1.602 -0.1179  0.1177  0.1953
   98SOL      O  389   1.495   2.811   1.747  0.1113  0.5755  0.2089
   98SOL      H  390   1.435   2.872   1.701 -0.0702  0.4166  0.2345
   98SOL      H  391   1.481   2.827   1.842 -0.5676 -0.1075  0.2344
   98SOL      E  392   1.480   2.827   1.757 -0.0298  0.3814  0.1252
   99SOL      O  393   1.872   0.630   0.735  0.1404 -0.2714  0.3186
   99SOL      H  394   1.943   0.602   0.675 -0.5273  0.2529 -0.7517
   99SOL      H  395   1.915   0.645   0.820  1.1770 -0.7219 -0.1073
   99SOL      E  396   1.895   0.628   0.740 -0.3746 -0.0324 -0.1896
  100SOL      O  397   0.894   0.134   1.355 -0.7161 -0.7045  0.3836
  100SOL      H  398   0.934   0.198   1.293  1.8957 -1.6491  0.9678
  100SOL      H  399   0.873   0.056   1.301 -2.1115 -0.1206  0.0307
  100SOL      E  400   0.898   0.131   1.332 -0.5144 -0.5186  0.2920
  101SOL      O  401   0.574   0.618   0.069  0.4062 -0.5083  0.2262
  101SOL      H  402   0.543   0.599   0.160 -0.7741 -0.0834 -0.0699
  101SOL      H  403   0.560   0.535   0.020 -1.5717  0.0527 -0.2314
  101SOL      E  404   0.565   0.598   0.078 -0.3469  0.1242  0.0449
  102SOL      O  405   2.631   0.144   2.962  0.4439  0.6899 -0.5304
  102SOL      H  406   2.690   0.221   2.957 -0.9613  1.7829 -1.5397
  102SOL      H  407   2.621   0.114   2.870  0.5851 -0.3961 -0.1957
  102SOL      E  408   2.641   0.153   2.942  0.5312 -0.2690 -0.3915
  103SOL      O  409   0.711   2.552   3.923  0.3477 -0.0398 -1.1259
  103SOL      H  410   0.734   2.484   3.858 -0.3968 -0.0374 -1.4051
  103SOL      H  411   0.796   2.587   3.955  0.7278 -0.5836 -1.5239
  103SOL      E  412   0.733   2.546   3.916  0.4924 -0.0726 -0.8790
  104SOL      O  413   2.549   0.114   3.451  0.2644 -0.1014  0.5815
  104SOL      H  414   2.519   0.137   3.362  2.6234  1.1117  0.0045
  104SOL      H  415   2.473   0.127   3.509  0.2844  6.2013 -0.1825
  104SOL      E  416   2.528   0.121   3.445  0.6652  0.5372 -0.0587
  105SOL      O  417   1.698   1.408   2.099  0.7247  0.5085  0.1855
  105SOL      H  418   1.778   1.460   2.079  0.7914  1.9822  3.6859
  105SOL      H  419   1.698   1.336   2.034  3.2824  2.1030 -1.7782
  105SOL      E  420   1.714   1.404   2.082  0.9040  0.5282  0.5428
  106SOL      O  421   1.616   2.108   2.932 -0.0807  0.1937 -0.5935
  106SOL      H  422   1.707   2.106   2.898  0.3620  2.2121  0.3079
  106SOL      H  423   1.580   2.194   2.904 -1.4827 -0.2922 -0.3558
  106SOL      E  424   1.627   2.125   2.920 -0.0377  0.3637  0.0230
  107SOL      O  425   2.294   3.021   0.372  0.1493  0.1550 -0.4376
  107SOL      H  426   2.359   2.988   0.308  1.0846  0.6623  0.2317
  107SOL      H  427   2.323   2.986   0.458 -0.8645 -0.1853 -0.2180
  107SOL      E  428   2.313   3.007   0.376 -0.1721  0.2658 -0.1903
  108SOL      O  429   0.881   2.576   2.802 -0.2366  0.3405  0.2730
  108SOL      H  430   0.908   2.538   2.717 -2.0056  0.8880 -0.5956
  108SOL      H  431   0.847   2.501   2.854  0.7212  0.0249  0.4529
  108SOL      E  432   0.880   2.553   2.796 -0.0879 -0.2687  0.0248
  109SOL      O  433   0.188   1.978   1.753  0.7634 -0.0513 -0.6347
  109SOL      H  434   0.158   1.885   1.749 -0.6922  0.4007 -0.5697
  109SOL      H  435   0.145   2.015   1.832  1.3915  0.6798 -0.6261
  109SOL      E  436   0.174   1.967   1.768  0.3665  0.1286  0.1451
  110SOL      O  437   2.499   1.773   0.729 -0.4477 -0.9693 -0.0502
  110SOL      H  438   2.406   1.800   0.728 -0.0667  0.5958  1.3183
  110SOL      H  439   2.517   1.746   0.821  0.7009 -0.1634 -0.0094
  110SOL      E  440   2.484   1.773   0.747  0.2079 -0.3088  0.1250
  111SOL      O  441   2.498   2.579   0.527  0.4031  0.1164  0.6071
  111SOL      H  442   2.420   2.631   0.552  0.3791  1.1641 -1.4357
  111SOL      H  443   2.567   2.604   0.591 -1.2397 -2.0697  3.5260
  111SOL      E  444   2.496   2.594   0.545  0.3510 -0.3345  0.2937
  112SOL      O  445   0.453   0.403   2.569 -0.0422 -0.0263 -0.2446
  112SOL      H  446   0.467   0.363   2.656 -0.7246  0.2525 -0.0051
  112SOL      H  447   0.516   0.357   2.510 -0.3998 -1.0451  0.1433
  112SOL      E  448   0.468   0.385   2.575 -0.0629 -0.0676 -0.3339
  113SOL      O  449   1.874   3.228   0.582  0.1047 -0.2361 -0.1299
  113SOL      H  450   1.846   3.135   0.585 -0.3902 -0.0823  0.2622
  113SOL      H  451   1.827   3.266   0.507  1.0250 -0.5219 -0.8595
  113SOL      E  452   1.859   3.217   0.568  0.2259 -0.0952  0.1018
  114SOL      O  453   2.259   2.716   3.038  0.0245  0.1856 -0.6637
  114SOL      H  454   2.228   2.689   3.126  1.5422 -2.7814 -0.9119
  114SOL      H  455   2.320   2.791   3.055 -1.0030  0.7833  0.5875
  114SOL      E  456   2.265   2.726   3.059  0.1338  0.1339 -0.4609
  115SOL      O  457   1.840   0.426   1.830  0.1215 -0.4155  0.3548
  115SOL      H  458   1.856   0.336   1.798 -0.5318 -0.3700 -0.1146
  115SOL      H  459   1.769   0.418   1.895  0.4630 -0.3114  0.7477
  115SOL      E  460   1.829   0.407   1.836 -0.0783 -0.3269 -0.0041
  116SOL      O  461   2.506   2.537   2.988 -0.1289  0.0042  0.2479
  116SOL      H  462   2.529   2.454   3.032 -0.6999 -0.0875  0.3927
  116SOL      H  463   2.424   2.567   3.031 -1.0000 -0.3561 -1.0697
  116SOL      E  464   2.494   2.526   3.005 -0.5163  0.0779 -0.1845
  117SOL      O  465   1.241   2.941   0.695  0.1766 -0.1501 -0.6011
  117SOL      H  466   1.209   2.935   0.603 -1.1202  1.0274 -0.2629
  117SOL      H  467   1.333   2.972   0.688  1.3943 -3.6214 -1.6056
  117SOL      E  468   1.253   2.946   0.675  0.4189  0.1389 -0.7305
  118SOL      O  469   0.550   0.673   2.648 -0.4996  0.0714 -0.0850
  118SOL      H  470   0.507   0.590   2.620  0.7091 -0.2812 -1.0145
  118SOL      H  471   0.544   0.673   2.745  1.9377 -2.5808  0.2102
  118SOL      E  472   0.540   0.656   2.662 -0.1979 -0.3326 -0.3098
  119SOL      O  473   1.467   1.479   2.286 -0.1667  0.1018 -0.1892
  119SOL      H  474   1.397   1.414   2.300  0.5610 -0.6099  0.2446
  119SOL      H  475   1.503   1.460   2.198 -0.0948  0.0423 -0.1479
  119SOL      E  476   1.460   1.462   2.271  0.1928 -0.0362 -0.2639
  120SOL      O  477   1.536   3.569   2.035 -0.3225 -0.3623  0.2304
  120SOL      H  478   1.589   3.508   1.981  1.7386  0.8289  0.7997
  120SOL      H  479   1.495   3.630   1.972  0.7559  0.0186 -0.1347
  120SOL      E  480   1.539   3.569   2.012  0.2287 -0.1353  0.4003
  121SOL      O  481   0.851   0.731   0.157 -0.0498  0.2492  0.1231
  121SOL      H  482   0.888   0.642   0.165  0.4961  0.6156  2.3241
  121SOL      H  483   0.755   0.718   0.150 -0.0834 -0.5218  1.5069
  121SOL      E  484   0.839   0.711   0.157 -0.1931 -0.1595  0.6424
  122SOL      O  485   2.943   3.180   0.127  0.2102  0.3032  0.2318
  122SOL      H  486   2.976   3.177   0.218  0.2933  0.4304  0.2075
  122SOL      H  487   2.869   3.118   0.124 -0.2260  0.8067  0.5609
  122SOL      E  488   2.935   3.167   0.145  0.2079  0.2600  0.0253
  123SOL      O  489   1.802   3.551   2.749  0.5147 -0.1721  0.4514
  123SOL      H  490   1.862   3.626   2.759 -0.9482  1.0188  0.6605
  123SOL      H  491   1.810   3.523   2.656  0.8197  0.4631  0.2827
  123SOL      E  492   1.816   3.560   2.732  0.2600  0.4022  0.5509
  124SOL      O  493   0.664   1.746   0.430  0.1950 -0.1821  0.3969
  124SOL      H  494   0.759   1.734   0.441  0.7465  1.5636 -1.8266
  124SOL      H  495   0.649   1.753   0.334 -1.7304  2.6069  0.7786
  124SOL      E  496   0.680   1.745   0.413 -0.2177  0.0857 -0.0591
  125SOL      O  497   3.151   0.752   0.558  0.2525  0.4288 -0.8478
  125SOL      H  498   3.077   0.689   0.564 -1.5415  2.5049  0.5986
  125SOL      H  499   3.166   0.781   0.649  1.9723  1.0490 -1.3057
  125SOL      E  500   3.139   0.745   0.578 -0.2160  0.3723 -0.2707
  126SOL      O  501   0.468   1.474   1.581 -0.0672  0.6928 -0.1063
  126SOL      H  502   0.384   1.519   1.601  0.7991  2.2257  0.1835
  126SOL      H  503   0.493   1.503   1.492  0.4858  0.7691  0.0683
  126SOL      E  504   0.456   1.489   1.567  0.2189  0.1475  0.2720
  127SOL      O  505   3.041   1.166   0.389 -0.1549 -0.1316  0.5375
  127SOL      H  506   3.053   1.257   0.423  1.4685  0.2757 -0.9813
  127SOL      H  507   3.003   1.177   0.300  0.0211 -0.9551  0.3536
  127SOL      E  508   3.036   1.187   0.378  0.1097 -0.4003 -0.1734
  128SOL      O  509   2.202   2.264   1.739 -0.2521 -0.3193 -0.6609
  128SOL      H  510   2.264   2.237   1.809 -0.5623  0.4572 -0.0702
  128SOL      H  511   2.125   2.206   1.748 -0.7038  0.4055  0.2811
  128SOL      E  512   2.199   2.247   1.755 -0.1277 -0.1374  0.0050
  129SOL      O  513   1.447   2.911   1.258  0.2727  0.3677  0.1527
  129SOL      H  514   1.360   2.938   1.289 -0.0793 -0.8223  0.2522
  129SOL      H  515   1.508   2.929   1.332 -0.1123 -0.0005  0.5605
  129SOL      E  516   1.442   2.920   1.279  0.1783  0.3495  0.0598
  130SOL      O  517   2.789   2.424   3.972 -0.0806  0.7165 -0.3584
  130SOL      H  518   2.875   2.379   3.975 -0.5950 -0.3989 -1.6665
  130SOL      H  519   2.801   2.497   3.910  0.2320  1.2805  0.3498
  130SOL      E  520   2.809   2.429   3.960 -0.2481  0.2772 -0.5326
  131SOL      O  521   2.875   1.675   3.592  0.5172 -0.2254 -0.0124
  131SOL      H  522   2.963   1.645   3.621 -0.0504  0.5181  2.7094
  131SOL      H  523   2.889   1.761   3.551  1.0424  0.1271  0.8745
  131SOL      E  524   2.895   1.686   3.590  0.3530 -0.1346  0.3150
  132SOL      O  525   3.121   2.981   2.081 -0.5711  0.0681  1.2234
  132SOL      H  526   3.114   2.904   2.022  1.7019  0.4581  0.3449
  132SOL      H  527   3.107   2.946   2.170 -1.0274 -1.0984  0.7150
  132SOL      E  528   3.117   2.959   2.087  0.1573 -0.0450  0.5127
  133SOL      O  529   3.194   1.053   1.886 -0.6368  0.5266  0.2766
  133SOL      H  530   3.224   0.961   1.876  0.9704  1.2009 -1.9136
  133SOL      H  531   3.131   1.068   1.814 -2.1875  0.7387  1.6026
  133SOL      E  532   3.187   1.038   1.870 -0.3264  0.1824 -0.2064
  134SOL      O  533   2.751   1.073   0.466 -0.0393  0.0183 -0.2603
  134SOL      H  534   2.712   1.071   0.376  0.0638  0.1839 -0.3078
  134SOL      H  535   2.834   1.122   0.457  0.8041 -1.3950 -0.4088
  134SOL      E  536   2.760   1.082   0.446  0.0223 -0.0396  0.2167
  135SOL      O  537   0.863   1.571   3.032  0.2984 -0.1325  0.2727
  135SOL      H  538   0.822   1.511   3.097  0.6342  0.0655  0.6783
  135SOL      H  539   0.792   1.598   2.973 -0.1856  0.3113  1.0488
  135SOL      E  540   0.841   1.564   3.033  0.1524  0.0137 -0.0497
  136SOL      O  541   0.271   2.410   1.345  0.2440 -0.7453 -0.3003
  136SOL      H  542   0.205   2.346   1.312  0.6218 -1.6674  0.6672
  136SOL      H  543   0.282   2.388   1.439  1.0782  0.1602 -0.1775
  136SOL      E  544   0.260   2.393   1.357  0.3491 -0.1824  0.2073
  137SOL      O  545   1.459   2.109   0.134  0.4617 -0.3533  0.0446
  137SOL      H  546   1.452   2.058   0.052 -2.1149 -1.5492  0.9208
  137SOL      H  547   1.416   2.194   0.115  1.9349  0.3289 -0.4576
  137SOL      E  548   1.449   2.116   0.114  0.1135 -0.0346  0.0146
  138SOL      O  549   3.334   0.619   1.073  0.0947 -0.5209  0.1164
  138SOL      H  550   3.283   0.682   1.126  0.6616  1.1776 -1.2604
  138SOL      H  551   3.373   0.558   1.137 -0.9641  0.1521  1.4639
  138SOL      E  552   3.332   0.620   1.096  0.1400  0.1109 -0.0961
  139SOL      O  553   2.034   1.899   3.139  0.3549 -0.6024 -0.4324
  139SOL      H  554   2.105   1.933   3.082  1.9247 -1.9496  0.6237
  139SOL      H  555   2.030   1.803   3.121  1.0142 -1.1092  1.7470
  139SOL      E  556   2.048   1.886   3.124  0.6753 -0.3749 -0.1788
  140SOL      O  557   1.549   3.478   2.302 -0.0457  0.1114  0.1998
  140SOL      H  558   1.471   3.426   2.328  0.8269 -1.0593  0.5774
  140SOL      H  559   1.526   3.519   2.217 -0.1871 -2.2983 -1.0140
  140SOL      E  560   1.529   3.476   2.290  0.2136 -0.1846  0.4963
  141SOL      O  561   0.318   1.642   2.414 -0.2160  0.0780  0.1035
  141SOL      H  562   0.380   1.580   2.456 -1.1215 -0.0160  1.3865
  141SOL      H  563   0.328   1.726   2.463 -1.0703  0.0623  0.3301
  141SOL      E  564   0.332   1.647   2.432 -0.0182  0.1545  0.0025
  142SOL      O  565   3.551   3.208   3.352 -0.2340  0.0951 -0.3193
  142SOL      H  566   3.623   3.250   3.302 -0.7317 -0.2374 -1.3305
  142SOL      H  567   3.552   3.115   3.326  1.6292 -0.9052  2.7957
  142SOL      E  568   3.566   3.198   3.337 -0.1558 -0.0226 -0.0462
  143SOL      O  569   2.666   2.315   0.201 -0.3740 -0.0294  0.2606
  143SOL      H  570   2.690   2.359   0.118 -3.2064  1.8966  0.3065
  143SOL      H  571   2.716   2.361   0.270  0.6982 -0.4876 -0.2001
  143SOL      E  572   2.681   2.333   0.198 -0.3291  0.3164  0.3440
  144SOL      O  573   2.606   2.011   3.039  0.0700  0.1750 -0.0027
  144SOL      H  574   2.578   1.952   3.111  1.1180 -2.5923 -1.7156
  144SOL      H  575   2.573   1.969   2.957  0.8135  2.0179 -1.3207
  144SOL      E  576   2.594   1.991   3.037  0.1491 -0.3583 -0.1955
  145SOL      O  577   3.037   0.821   1.047  0.8177  0.0589  0.6197
  145SOL      H  578   2.951   0.778   1.061  0.2959 -0.0815 -2.2508
  145SOL      H  579   3.087   0.807   1.129 -1.6080 -0.4858  2.1056
  145SOL      E  580   3.030   0.810   1.066  0.0664  0.0321  0.3517
  146SOL      O  581   0.766   0.219   1.983 -0.4679  0.2579 -0.0670
  146SOL      H  582   0.751   0.139   2.037 -3.2542  1.1758  0.6586
  146SOL      H  583   0.719   0.203   1.899  0.4790  0.4590 -0.6577
  146SOL      E  584   0.753   0.200   1.977 -0.4035  0.4672  0.2807
  147SOL      O  585   0.080   2.771   2.093 -0.6337 -0.0614 -0.3452
  147SOL      H  586   0.052   2.842   2.152  0.6892 -1.7919  2.5424
  147SOL      H  587   0.174   2.787   2.076 -0.3921 -0.9724  0.1083
  147SOL      E  588   0.093   2.789   2.101 -0.3129 -0.1494  0.0870
  148SOL      O  589   0.287   1.015   0.971 -0.4489 -0.8203  0.9161
  148SOL      H  590   0.366   1.066   0.946 -0.2393  0.1983  3.3304
  148SOL      H  591   0.223   1.029   0.900 -0.2210  2.4955  1.2164
  148SOL      E  592   0.290   1.028   0.952 -0.0722 -0.1618  0.9733
  149SOL      O  593   0.576   2.983   3.387 -0.0411  0.0034  0.4227
  149SOL      H  594   0.493   2.958   3.344 -0.5238  0.4094  1.0890
  149SOL      H  595   0.627   3.033   3.321 -0.7875  0.6607  0.3353
  149SOL      E  596   0.570   2.988   3.365  0.0927 -0.0022  0.5036
  150SOL      O  597   0.885   3.001   2.783  0.6649  0.6571 -0.4298
  150SOL      H  598   0.816   2.949   2.828  1.0399  1.7212  1.5116
  150SOL      H  599   0.841   3.082   2.754  0.7127  0.5283 -0.8728
  150SOL      E  600   0.862   3.006   2.787  0.1891  0.2407 -0.0946
  151SOL      O  601   0.389   0.253   0.545  0.2527  0.1272 -0.1261
  151SOL      H  602   0.374   0.265   0.450  0.0767  0.0542 -0.1081
  151SOL      H  603   0.480   0.222   0.553 -0.3740 -1.9255 -0.4258
  151SOL      E  604   0.404   0.249   0.527 -0.0728 -0.2161 -0.6424
  152SOL      O  605   0.462   1.388   3.706  0.0835  0.1148 -0.0683
  152SOL      H  606   0.545   1.426   3.737 -0.5114  1.1120  0.3620
  152SOL      H  607   0.399   1.398   3.779 -0.5927 -0.0127 -0.6103
  152SOL      E  608   0.466   1.397   3.727  0.2351  0.4720  0.0678
  153SOL      O  609   1.375   0.252   3.771 -0.0216  0.2597  0.3318
  153SOL      H  610   1.352   0.342   3.799  1.2203  0.5910  0.3796
  153SOL      H  611   1.411   0.262   3.681 -2.4373 -0.5763 -0.8244
  153SOL      E  612   1.378   0.272   3.759 -0.1646  0.3784 -0.0934
  154SOL      O  613   0.147   2.716   3.053  0.4262  0.0018  0.1792
  154SOL      H  614   0.196   2.634   3.073  0.7876  0.4726  1.2963
  154SOL      H  615   0.062   2.687   3.017  0.8653 -0.8533 -0.1937
  154SOL      E  616   0.140   2.694   3.050  0.2636  0.1459 -0.2023
  155SOL      O  617   1.537   0.623   3.758  0.0462 -0.2893 -0.0867
  155SOL      H  618   1.555   0.714   3.729  0.6655 -0.4096 -0.1033
  155SOL      H  619   1.602   0.568   3.710  0.9707 -0.5208  1.3625
  155SOL      E  620   1.554   0.630   3.742 -0.0326 -0.2678  0.0970
  156SOL      O  621   2.676   0.074   2.686  0.1263 -0.1750  0.3061
  156SOL      H  622   2.770   0.097   2.691  0.5328 -1.6059 -0.2780
  156SOL      H  623   2.632   0.153   2.651  0.9413  0.8845  1.5624
  156SOL      E  624   2.686   0.095   2.680 -0.0071 -0.0443  0.1057
  157SOL      O  625   2.531   3.307   1.940  0.0256  0.1029 -0.6512
  157SOL      H  626   2.485   3.319   1.855 -1.5101 -0.8523  0.0003
  157SOL      H  627   2.507   3.218   1.970  1.7800 -0.1564  0.0765
  157SOL      E  628   2.517   3.292   1.929  0.3607 -0.0312  0.0812
  158SOL      O  629   1.739   0.387   3.117  0.0232 -0.9874  0.1432
  158SOL      H  630   1.805   0.368   3.186 -0.0510  0.3676  0.6187
  158SOL      H  631   1.790   0.395   3.035  0.2955 -1.2398  0.2859
  158SOL      E  632   1.763   0.385   3.115 -0.3527 -0.3522 -0.0878
  159SOL      O  633   2.849   2.649   3.823  0.1673  0.6057 -0.4772
  159SOL      H  634   2.883   2.706   3.893  0.2604 -0.1559  0.1073
  159SOL      H  635   2.776   2.699   3.782  1.1284  1.7026 -0.8911
  159SOL      E  636   2.841   2.670   3.829  0.4056  0.5507 -0.1494
  160SOL      O  637   2.911   2.028   2.065  0.8688 -0.4611  0.7013
  160SOL      H  638   2.911   1.936   2.096  2.4498 -0.9125 -0.4766
  160SOL      H  639   2.871   2.025   1.976  3.6869 -0.6024 -0.6692
  160SOL      E  640   2.903   2.009   2.053  1.0271 -0.1181 -0.3451
  161SOL      O  641   1.793   2.287   3.792  0.3264 -0.2707 -0.5739
  161SOL      H  642   1.738   2.208   3.801  0.9353 -0.8315 -1.5590
  161SOL      H  643   1.740   2.351   3.742 -0.9611  0.7780  1.9626
  161SOL      E  644   1.772   2.284   3.784  0.1056  0.0664 -0.1104
  162SOL      O  645   0.536   3.099   2.699 -0.0748 -0.5137 -1.1878
  162SOL      H  646   0.448   3.092   2.659 -0.0171 -2.9156 -1.0747
  162SOL      H  647   0.571   3.009   2.698  1.9894  0.2238 -0.3101
  162SOL      E  648   0.525   3.080   2.691  0.1371 -0.0748 -0.1798
  163SOL      O  649   1.837   1.804   3.866  0.5688 -0.1063  0.6806
  163SOL      H  650   1.766   1.757   3.912 -0.2531  0.1279 -0.3094
  163SOL      H  651   1.896   1.837   3.935  0.6233 -1.7389  1.4468
  163SOL      E  652   1.834   1.801   3.889  0.1330 -0.4215  0.0170
  164SOL      O  653   3.041   0.029   3.493  0.0800 -0.3995  0.0757
  164SOL      H  654   3.017  -0.052   3.446 -3.4756  0.5236 -0.0298
  164SOL      H  655   3.064   0.001   3.583  1.9325 -1.7098 -0.7438
  164SOL      E  656   3.040   0.007   3.501 -0.0716 -0.0890  0.2524
  165SOL      O  657   0.122   3.391   3.727 -0.8096  0.5262 -0.1325
  165SOL      H  658   0.199   3.406   3.670 -2.2177 -1.6203 -2.9049
  165SOL      H  659   0.049   3.440   3.685 -2.2816 -2.4837 -1.4189
  165SOL      E  660   0.122   3.403   3.707 -0.9717 -0.2413 -0.2498
  166SOL      O  661   2.771   2.054   0.120  0.1658  0.1110  0.4617
  166SOL      H  662   2.828   2.062   0.042  1.3228  0.5619  1.3284
  166SOL      H  663   2.757   2.144   0.152 -1.3004  0.0283  0.0911
  166SOL      E  664   2.780   2.073   0.111  0.6107 -0.1578  0.4714
  167SOL      O  665   1.154   3.114   3.559  0.1461 -0.0844 -0.1853
  167SOL      H  666   1.064   3.145   3.580 -0.1907 -0.3159 -1.2465
  167SOL      H  667   1.156   3.021   3.587  0.7999  0.5159  1.9493
  167SOL      E  668   1.137   3.101   3.569 -0.0034  0.2356 -0.1043
  168SOL      O  669   2.192   3.585   1.943 -0.1276  0.0646  0.5142
  168SOL      H  670   2.128   3.562   2.012 -1.2636 -1.1788 -0.8732
  168SOL      H  671   2.278   3.554   1.976 -0.7992 -1.4249  0.9823
  168SOL      E  672   2.197   3.574   1.963 -0.1145 -0.2846 -0.1266
  169SOL      O  673   2.095   0.093   0.462 -0.1022 -0.1200  0.3254
  169SOL      H  674   2.080   0.079   0.557  0.3028  2.0099  0.7534
  169SOL      H  675   2.071   0.186   0.445  0.3893 -0.2846 -1.5355
  169SOL      E  676   2.087   0.109   0.478  0.1496  0.1437  0.2540
  170SOL      O  677   0.499   2.787   3.042 -0.3012  0.1092  0.0795
  170SOL      H  678   0.502   2.690   3.046 -0.4622  0.0467 -1.1872
  170SOL      H  679   0.433   2.813   3.108 -2.4807 -0.8214 -1.6389
  170SOL      E  680   0.487   2.773   3.056 -0.3795 -0.1507  0.1056
  171SOL      O  681   1.144   0.450   2.815 -0.3138  0.5745 -0.6379
  171SOL      H  682   1.161   0.433   2.721  0.1292  2.4433 -0.9346
  171SOL      H  683   1.226   0.427   2.861 -0.2509  0.4388 -0.8208
  171SOL      E  684   1.164   0.442   2.805 -0.1070  0.5318 -0.2489
  172SOL      O  685   1.622   0.527   1.273  0.1287 -0.1650  0.0282
  172SOL      H  686   1.559   0.569   1.333 -1.1189 -0.2445 -1.1757
  172SOL      H  687   1.623   0.582   1.194  0.8436 -0.7060 -0.3542
  172SOL      E  688   1.610   0.546   1.269 -0.0274 -0.3457 -0.3067
  173SOL      O  689   2.259   1.316   3.997 -0.3814 -0.1143  0.3010
  173SOL      H  690   2.263   1.372   4.076  1.3570 -3.2429  2.6350
  173SOL      H  691   2.208   1.237   4.023 -0.3327 -0.9710 -1.9381
  173SOL      E  692   2.249   1.312   4.018  0.3751 -0.2003  0.4931
  174SOL      O  693   1.294   0.029   0.873  0.0702 -0.3819  0.3471
  174SOL      H  694   1.305   0.091   0.798 -0.5551  0.5313  0.9902
  174SOL      H  695   1.305   0.083   0.953  2.5340 -1.6528  0.9881
  174SOL      E  696   1.299   0.052   0.874  0.1548 -0.1540  0.0808
  175SOL      O  697   1.640   3.117   1.737 -0.1385  0.2829 -0.2567
  175SOL      H  698   1.624   3.035   1.687  1.0338 -0.0750 -0.0677
  175SOL      H  699   1.559   3.131   1.790  0.6339 -2.2635  1.8125
  175SOL      E  700   1.620   3.104   1.738  0.1850  0.0038  0.5424
  176SOL      O  701   2.709   0.438   2.315  0.3327  0.0855 -0.0797
  176SOL      H  702   2.731   0.343   2.312 -0.8772 -0.2069 -0.1485
  176SOL      H  703   2.709   0.461   2.409 -1.2254 -0.4535  0.0726
  176SOL      E  704   2.713   0.423   2.333 -0.1952  0.0228  0.1337
  177SOL      O  705   1.678   0.126   1.609 -0.1969  0.3407  0.2962
  177SOL      H  706   1.688   0.030   1.603 -2.7519  0.0825 -1.2865
  177SOL      H  707   1.716   0.161   1.527  2.0000  0.9064  1.4665
  177SOL      E  708   1.688   0.114   1.591 -0.0830  0.0917  0.0729
  178SOL      O  709   1.831   2.980   2.180  0.1667  0.1233 -0.1818
  178SOL      H  710   1.755   2.972   2.239  0.1798 -1.6955 -0.3569
  178SOL      H  711   1.797   2.967   2.090  0.3737  1.4432 -0.4790
  178SOL      E  712   1.809   2.976   2.174  0.3482 -0.1044  0.1609
  179SOL      O  713   0.708   1.648   2.775  0.3258 -0.4578  0.3831
  179SOL      H  714   0.625   1.691   2.802 -1.0252  0.1683 -3.9863
  179SOL      H  715   0.684   1.555   2.761 -0.2490  0.0393 -2.5164
  179SOL      E  716   0.687   1.638   2.778 -0.1847 -0.0082 -0.6637
  180SOL      O  717   0.339   1.877   2.537  0.3948 -0.2511  0.3670
  180SOL      H  718   0.401   1.939   2.496 -1.1837  0.3385 -1.3014
  180SOL      H  719   0.307   1.920   2.617  3.6531 -1.4728  2.5079
  180SOL      E  720   0.345   1.898   2.545  0.4239 -0.1177 -0.1111
  181SOL      O  721   1.638   0.211   3.936 -0.0658 -0.0005 -0.1589
  181SOL      H  722   1.661   0.117   3.926 -1.4034 -0.5474  1.4240
  181SOL      H  723   1.720   0.255   3.966  0.3073 -0.8507  0.0868
  181SOL      E  724   1.659   0.201   3.940  0.1586 -0.1370  0.2057
  182SOL      O  725   1.953   1.789   1.410 -0.0519  0.0100 -0.7368
  182SOL      H  726   1.975   1.881   1.389  0.2154 -0.0838 -0.8645
  182SOL      H  727   1.890   1.762   1.341  0.1998 -0.0381 -0.9512
  182SOL      E  728   1.945   1.802   1.392 -0.0093  0.1569  0.1823
  183SOL      O  729   0.995   0.424   3.849 -0.2111 -0.1993 -0.0000
  183SOL      H  730   0.916   0.446   3.798  0.0962 -0.4548 -0.5966
  183SOL      H  731   1.069   0.431   3.787  0.2843  0.3648  0.6317
  183SOL      E  732   0.994   0.430   3.826  0.1562  0.3427 -0.1097
  184SOL      O  733   3.371   2.816   3.601  0.3289  0.2620  0.8365
  184SOL      H  734   3.276   2.819   3.579  0.6263  2.0980 -0.4404
  184SOL      H  735   3.386   2.891   3.660  1.1359  0.4873  0.3520
  184SOL      E  736   3.355   2.831   3.608  0.4283 -0.1355  0.0026
  185SOL      O  737   1.811   3.009   2.676 -0.1697  0.3476 -0.1709
  185SOL      H  738   1.907   3.020   2.672 -0.1051  0.2746  0.9392
  185SOL      H  739   1.787   3.027   2.768 -1.3005  0.9381 -0.5640
  185SOL      E  740   1.825   3.015   2.693  0.0370  0.1043 -0.0666
  186SOL      O  741   3.198   1.177   0.622  0.1323  0.1029 -0.9145
  186SOL      H  742   3.121   1.127   0.592 -0.1619 -0.5094  0.7708
  186SOL      H  743   3.238   1.123   0.692  0.6412  1.5595 -0.0432
  186SOL      E  744   3.191   1.156   0.630  0.3420  0.5041 -0.1186
  187SOL      O  745   3.580   0.294   0.254 -0.0288 -0.7163  0.5593
  187SOL      H  746   3.522   0.325   0.325 -0.1332 -1.4132  0.7864
  187SOL      H  747   3.524   0.237   0.198  0.1060 -0.3420  0.0343
  187SOL      E  748   3.557   0.289   0.257  0.0910 -0.5436  0.5267
  188SOL      O  749   2.037   3.586   2.438 -0.1260 -0.0032 -0.6903
  188SOL      H  750   1.944   3.576   2.415 -0.3478  1.9980 -0.8051
  188SOL      H  751   2.085   3.586   2.354  0.3232 -3.2660 -0.5780
  188SOL      E  752   2.028   3.584   2.417 -0.0254  0.0037 -0.4685
  189SOL      O  753   2.557   1.867   2.805 -0.7192 -0.0653 -0.1214
  189SOL      H  754   2.532   1.785   2.849 -0.6957  1.1658  2.3364
  189SOL      H  755   2.653   1.860   2.789 -0.9602 -1.0802 -1.3449
  189SOL      E  756   2.571   1.849   2.810 -0.4548 -0.1411  0.0782
  190SOL      O  757   0.436   1.029   0.580  0.1957 -0.6649 -0.3600
  190SOL      H  758   0.367   1.095   0.565  0.2450 -0.9812 -2.2362
  190SOL      H  759   0.388   0.945   0.592  0.1754 -0.4799  0.9615
  190SOL      E  760   0.412   1.025   0.579  0.3971 -0.1912 -0.4379
  191SOL      O  761   0.941   1.488   1.541 -0.7676  0.5172  0.1931
  191SOL      H  762   0.995   1.500   1.620 -1.0804  0.6027  0.3941
  191SOL      H  763   0.905   1.398   1.548  0.8655 -0.2800 -0.8777
  191SOL      E  764   0.944   1.472   1.558 -0.2035 -0.2098  0.0036
  192SOL      O  765   0.121   0.555   3.458 -0.2092  0.0908 -0.2762
  192SOL      H  766   0.201   0.507   3.429  0.4309  0.5019  0.7554
  192SOL      H  767   0.149   0.606   3.537 -1.3298  0.7433 -0.2864
  192SOL      E  768   0.143   0.556   3.468 -0.3508  0.2826 -0.2332
  193SOL      O  769   1.816   0.221   2.302  0.5981  0.0130 -0.0864
  193SOL      H  770   1.862   0.273   2.369 -0.0525  0.5699 -0.0691
  193SOL      H  771   1.722   0.227   2.324  0.5505 -1.8145  0.3816
  193SOL      E  772   1.806   0.232   2.320  0.3312 -0.3485  0.0569
  194SOL      O  773   1.194   2.970   1.267  0.4096 -0.4264  0.9049
  194SOL      H  774   1.147   3.008   1.191 -0.3487 -0.8124  1.1765
  194SOL      H  775   1.140   2.895   1.296  0.0743  0.4122  2.5467
  194SOL      E  776   1.174   2.962   1.258  0.2896 -0.0246  0.8585
  195SOL      O  777   0.613   0.329   1.038  0.0779  0.0519  0.1410
  195SOL      H  778   0.669   0.323   1.116 -0.5773  0.5698  0.6678
  195SOL      H  779   0.568   0.415   1.045 -0.1197  0.0299 -0.7115
  195SOL      E  780   0.615   0.345   1.055 -0.3909  0.0209 -0.1579
  196SOL      O  781   0.635   2.219   2.232 -0.2312 -0.2842 -0.3895
  196SOL      H  782   0.610   2.144   2.175 -1.5127  0.9530 -1.5407
  196SOL      H  783   0.732   2.213   2.240 -0.2293 -1.6402 -1.0531
  196SOL      E  784   0.649   2.203   2.222 -0.3926  0.0775 -0.4631
  197SOL      O  785   1.056   2.892   3.781 -0.7106  0.0590 -0.1368
  197SOL      H  786   1.129   2.917   3.840 -2.4003  0.4412  1.9123
  197SOL      H  787   0.993   2.966   3.785 -0.9142  0.0878 -2.4616
  197SOL      E  788   1.058   2.912   3.794 -0.5975  0.0987  0.0498
  198SOL      O  789   1.504   2.819   3.990 -0.3158 -0.0973 -0.4619
  198SOL      H  790   1.567   2.778   3.928  1.5039 -0.1362  1.2940
  198SOL      H  791   1.551   2.897   4.026 -1.8542  0.7267 -0.1581
  198SOL      E  792   1.526   2.827   3.985 -0.0474  0.0245 -0.3866
  199SOL      O  793   0.659   3.323   2.567  0.2257 -0.3717 -0.2344
  199SOL      H  794   0.751   3.333   2.599  0.5604  0.2058 -1.3202
  199SOL      H  795   0.626   3.242   2.608  2.2265 -2.2494 -2.0706
  199SOL      E  796   0.671   3.309   2.581  0.1349 -0.3233 -0.0023
  200SOL      O  797   1.973   1.213   3.337 -0.0869 -0.2826  0.3149
  200SOL      H  798   1.901   1.192   3.276 -0.2755  0.2279  0.3618
  200SOL      H  799   1.995   1.306   3.320  0.2365 -0.2981  0.6344
  200SOL      E  800   1.963   1.227   3.321  0.4268 -0.1691  0.5629
  201SOL      O  801   1.296   2.225   2.773 -0.1269 -0.4811 -0.5403
  201SOL      H  802   1.255   2.286   2.710  1.6733  2.1628  0.6458
  201SOL      H  803   1.343   2.159   2.720  3.0696  2.8140 -2.2526
  201SOL      E  804   1.297   2.224   2.750  0.0888  0.1253 -0.4021
  202SOL      O  805   0.248   0.775   2.387  0.6303 -0.2110  0.9096
  202SOL      H  806   0.328   0.781   2.333  1.0225 -3.5686  0.8935
  202SOL      H  807   0.277   0.796   2.478  1.8214 -2.2141  1.0527
  202SOL      E  808   0.270   0.780   2.394  0.4845 -0.5431  0.5439
  203SOL      O  809   1.294   1.349   1.062  0.0552 -0.0373 -0.4507
  203SOL      H  810   1.391   1.348   1.060  0.0689  0.2140  0.1834
  203SOL      H  811   1.268   1.275   1.119  0.0124  2.9432  3.8513
  203SOL      E  812   1.308   1.334   1.073 -0.0328  0.6505  0.0364
  204SOL      O  813   0.895   2.352   1.955  0.5665 -0.2664 -0.8173
  204SOL      H  814   0.849   2.267   1.957 -0.6464  0.3684  0.7376
  204SOL      H  815   0.893   2.381   1.862  0.3886 -1.5897 -1.2410
  204SOL      E  816   0.885   2.341   1.937 -0.0507 -0.5008 -0.2810
  205SOL      O  817   1.387   0.849   0.500  0.5103 -0.2711 -0.3203
  205SOL      H  818   1.321   0.780   0.481  0.6186 -0.4465 -0.0613
  205SOL      H  819   1.469   0.820   0.457 -0.4329  1.6789 -3.8647
  205SOL      E  820   1.390   0.829   0.487  0.1435  0.5813 -0.0726
  206SOL      O  821   2.998   3.142   0.417  0.1442 -0.1100  0.0589
  206SOL      H  822   2.963   3.056   0.443 -0.8252 -1.1351 -3.9129
  206SOL      H  823   2.944   3.208   0.465 -1.2893 -1.7173  0.7441
  206SOL      E  824   2.980   3.138   0.432 -0.3493 -0.4896 -0.5728
  207SOL      O  825   2.003   0.740   3.017  0.0192  0.3046  0.2680
  207SOL      H  826   1.911   0.712   3.030 -0.2794  0.8979 -0.4877
  207SOL      H  827   2.027   0.790   3.096 -0.7809  1.3482 -0.1224
  207SOL      E  828   1.990   0.744   3.035 -0.2948  0.2795 -0.0503
  208SOL      O  829   0.691   0.824   3.258  0.4513 -0.0864 -0.2221
  208SOL      H  830   0.628   0.897   3.248  0.8343  0.4679  1.1296
  208SOL      H  831   0.644   0.755   3.307  0.4136 -0.3258 -0.5916
  208SOL      E  832   0.669   0.825   3.266  0.3487 -0.2276 -0.0396
  209SOL      O  833   1.346   3.009   2.666 -0.2438  0.4709 -0.0035
  209SOL      H  834   1.283   2.936   2.651 -0.5003  0.8967 -1.0737
  209SOL      H  835   1.307   3.061   2.738 -1.3995  1.0105 -0.9807
  209SOL      E  836   1.325   3.005   2.678 -0.4139  0.4167 -0.4724
  210SOL      O  837   1.046   0.166   1.911  0.1182  0.2797 -0.0869
  210SOL      H  838   1.088   0.211   1.836 -0.6299  0.5966 -0.3234
  210SOL      H  839   0.951   0.178   1.899 -0.1507 -1.8419 -0.4601
  210SOL      E  840   1.035   0.178   1.894 -0.2510 -0.3619 -0.5928
  211SOL      O  841   0.956   0.441   2.081 -0.0091  0.0179  0.1293
  211SOL      H  842   0.922   0.365   2.031  0.3785 -0.0105 -0.0953
  211SOL      H  843   0.902   0.516   2.051  0.5723  0.1046 -0.7472
  211SOL      E  844   0.938   0.441   2.065  0.2162 -0.0621 -0.1119
  212SOL      O  845   1.538   2.381   2.439  0.3225 -0.4199 -0.1312
  212SOL      H  846   1.512   2.297   2.398 -0.2951 -0.1064 -0.4021
  212SOL      H  847   1.584   2.357   2.521  1.0748 -1.0451 -0.7240
  212SOL      E  848   1.542   2.360   2.447  0.1483  0.1611 -0.0433
  213SOL      O  849   2.307   1.395   3.621  0.6461 -0.0770 -0.4616
  213SOL      H  850   2.351   1.314   3.591  0.1974 -1.4420  2.2749
  213SOL      H  851   2.221   1.366   3.657  1.2051  1.3001  2.2264
  213SOL      E  852   2.298   1.373   3.622  0.1354 -0.0382  0.2841
  214SOL      O  853   3.197   0.330   3.739 -0.3388  0.5519 -0.2094
  214SOL      H  854   3.223   0.375   3.821  1.4570 -0.5418 -0.1180
  214SOL      H  855   3.280   0.315   3.691 -1.4913  2.9684 -3.2703
  214SOL      E  856   3.219   0.336   3.746  0.0094  0.4246 -0.5439
  215SOL      O  857   2.436   3.548   1.285  0.1739 -0.0991 -0.4459
  215SOL      H  858   2.427   3.594   1.199 -0.1202 -0.9276 -0.8700
  215SOL      H  859   2.511   3.488   1.273  0.8690  0.5973  0.2701
  215SOL      E  860   2.449   3.545   1.265  0.1447 -0.1189 -0.6214
  216SOL      O  861   0.727   2.185   0.700  0.0034 -0.8702 -0.0583
  216SOL      H  862   0.730   2.267   0.649 -0.3848 -0.6217  0.3105
  216SOL      H  863   0.682   2.120   0.643 -2.0663 -0.1078  0.6060
  216SOL      E  864   0.718   2.188   0.678 -0.2273 -0.3001  0.3290
  217SOL      O  865   3.391   1.087   0.818  0.4155 -0.4953  0.0838
  217SOL      H  866   3.393   1.041   0.904 -2.3647  0.3537  0.6927
  217SOL      H  867   3.424   1.176   0.836  1.6111 -0.8487 -0.1929
  217SOL      E  868   3.398   1.095   0.839  0.0685 -0.4710  0.0675
  218SOL      O  869   0.572   0.023   3.511 -0.5371  0.0182 -0.5889
  218SOL      H  870   0.662   0.029   3.545 -0.4797  1.5535 -0.9228
  218SOL      H  871   0.578  -0.033   3.432 -0.0511 -0.6355 -0.0991
  218SOL      E  872   0.591   0.013   3.502  0.0624 -0.0738 -0.1731
  219SOL      O  873   2.478   0.127   1.880 -0.1590 -0.1681  0.0067
  219SOL      H  874   2.506   0.059   1.816  0.3874  0.3766 -0.3504
  219SOL      H  875   2.381   0.127   1.876 -0.1470  1.0051 -2.1109
  219SOL      E  876   2.464   0.113   1.866 -0.3507  0.1047 -0.1610
  220SOL      O  877   1.893   3.120   0.191  0.3898  0.1722 -0.7367
  220SOL      H  878   1.811   3.106   0.141 -0.0620  0.0529  0.0286
  220SOL      H  879   1.941   3.035   0.187 -1.2368 -0.9879  1.8842
  220SOL      E  880   1.886   3.100   0.180  0.1445  0.2249  0.0655
  221SOL      O  881   1.249   1.998   0.687  0.3924 -0.3062 -0.0276
  221SOL      H  882   1.233   2.058   0.613  1.2964 -0.6255 -0.4977
  221SOL      H  883   1.169   2.004   0.743  1.1781  2.7339  0.9441
  221SOL      E  884   1.230   2.011   0.684  0.2845  0.3470  0.4432
  222SOL      O  885   0.179   2.359   3.515  0.0422 -0.6613 -0.5837
  222SOL      H  886   0.271   2.352   3.486  0.5690  1.0755  0.5115
  222SOL      H  887   0.183   2.399   3.604 -1.7376 -1.1427 -0.2466
  222SOL      E  888   0.198   2.366   3.527 -0.0084 -0.2988 -0.1661
  223SOL      O  889   0.768   1.219   0.916 -0.7038  0.2391 -0.4192
  223SOL      H  890   0.735   1.264   0.837 -1.1068  0.7871  0.0543
  223SOL      H  891   0.821   1.145   0.883  0.4524  1.3833 -1.2185
  223SOL      E  892   0.772   1.213   0.894 -0.3547  0.2754 -0.2014
  224SOL      O  893   2.074   0.557   0.564  0.1881  0.1067 -0.0661
  224SOL      H  894   2.030   0.485   0.516  2.4856 -1.2895 -0.1867
  224SOL      H  895   2.106   0.618   0.494  1.0084 -0.4286 -0.1699
  224SOL      E  896   2.072   0.555   0.540  0.7575 -0.1313  0.2895
  225SOL      O  897   0.600   1.969   0.599  0.0064 -0.1462 -0.1567
  225SOL      H  898   0.595   1.905   0.526 -1.5945 -0.4991  0.2322
  225SOL      H  899   0.508   1.992   0.620  0.5262  1.8591  0.1130
  225SOL      E  900   0.581   1.961   0.588  0.1385  0.4229 -0.0530
  226SOL      O  901   1.799   1.297   2.317 -0.3620 -0.0969  0.6300
  226SOL      H  902   1.754   1.351   2.250 -0.1961  0.0065  0.6030
  226SOL      H  903   1.729   1.269   2.378 -0.4111  0.3452  0.7786
  226SOL      E  904   1.776   1.302   2.316 -0.1965  0.2340  0.3229
  227SOL      O  905   3.394   2.380   3.510  0.0178 -0.5962 -0.5946
  227SOL      H  906   3.465   2.318   3.532  0.5194  0.4360  0.7928
  227SOL      H  907   3.412   2.460   3.561 -1.4353  0.1726 -1.2122
  227SOL      E  908   3.412   2.384   3.524 -0.2764 -0.2408 -0.2097
  228SOL      O  909   1.584   3.319   3.829  0.4307 -0.2167  0.3290
  228SOL      H  910   1.495   3.320   3.867 -0.8897  1.8046 -2.4838
  228SOL      H  911   1.600   3.227   3.803  0.1314 -1.0280  2.7417
  228SOL      E  912   1.570   3.300   3.832  0.4657  0.2551  0.0591
  229SOL      O  913   0.234   1.815   0.830 -0.0036  0.2307  0.2367
  229SOL      H  914   0.181   1.836   0.908  0.8413 -0.0054  0.8991
  229SOL      H  915   0.305   1.756   0.862 -0.3206 -0.8284 -0.9313
  229SOL      E  916   0.238   1.807   0.852  0.2328  0.0870  0.2749
  230SOL      O  917   3.369   0.848   2.359  0.2862  0.1761  0.4124
  230SOL      H  918   3.349   0.876   2.450  1.5830 -1.0465  1.1090
  230SOL      H  919   3.465   0.861   2.348  0.1958  0.0330 -0.6865
  230SOL      E  920   3.384   0.856   2.375  0.8205  0.0292  0.3443
  231SOL      O  921   3.378   1.230   3.198 -0.3685 -0.7814 -0.1054
  231SOL      H  922   3.366   1.312   3.148 -0.6301 -0.1220  1.0167
  231SOL      H  923   3.330   1.242   3.281  2.0303 -0.8610  1.4058
  231SOL      E  924   3.366   1.249   3.205  0.1579 -0.2133  0.2209
  232SOL      O  925   0.332   1.952   2.813 -0.1372 -0.2274 -0.1222
  232SOL      H  926   0.264   1.997   2.866  1.5377  1.0562  1.0425
  232SOL      H  927   0.395   2.021   2.788  0.0111 -1.1174 -2.4554
  232SOL      E  928   0.331   1.975   2.819  0.1572 -0.0370 -0.2801
  233SOL      O  929   0.275   3.527   2.673  0.1396 -0.1180  0.3927
  233SOL      H  930   0.201   3.589   2.680 -0.0281 -0.2538 -0.0710
  233SOL      H  931   0.273   3.474   2.754 -0.5906 -0.4559  0.1672
  233SOL      E  932   0.260   3.529   2.691 -0.5502 -0.0694  0.0446
  234SOL      O  933   1.115   3.180   0.742 -0.6478 -0.1570 -0.7194
  234SOL      H  934   1.150   3.090   0.741 -0.1541 -0.1654  3.1468
  234SOL      H  935   1.192   3.238   0.733 -0.7729 -0.0963 -1.4809
  234SOL      E  936   1.137   3.174   0.740 -0.4615 -0.1806 -0.0526
  235SOL      O  937   3.250   2.543   2.973 -0.5468  0.2561 -0.2299
  235SOL      H  938   3.260   2.602   2.897  2.1453  0.6676  0.3575
  235SOL      H  939   3.298   2.585   3.046  1.7880 -2.6891  0.1425
  235SOL      E  940   3.261   2.563   2.972  0.0125 -0.3023  0.1854
  236SOL      O  941   2.154   2.369   1.380 -0.0486  0.0100 -0.0338
  236SOL      H  942   2.242   2.408   1.394 -0.8748  1.3555  1.6943
  236SOL      H  943   2.148   2.295   1.443 -0.9524  1.3606  1.5580
  236SOL      E  944   2.170   2.362   1.395 -0.3685  0.2593  0.3085
  237SOL      O  945   0.907   0.729   2.020  0.1034  0.0032 -0.0147
  237SOL      H  946   0.991   0.735   2.069  0.8799 -1.5355 -1.0683
  237SOL      H  947   0.912   0.798   1.953 -0.5872  1.5422  1.4360
  237SOL      E  948   0.925   0.744   2.017  0.2272  0.0308 -0.2807
  238SOL      O  949   2.937   1.329   1.891  0.3547  0.2174  0.7079
  238SOL      H  950   2.915   1.405   1.947 -0.6401 -0.5863  1.4349
  238SOL      H  951   2.901   1.252   1.937 -2.8353 -0.2752 -2.2072
  238SOL      E  952   2.925   1.329   1.912 -0.0242  0.1991  0.1695
  239SOL      O  953   3.006   1.477   1.155  0.3335 -0.2713 -0.2401
  239SOL      H  954   3.079   1.413   1.150 -1.2144 -2.2185  0.6456
  239SOL      H  955   2.981   1.480   1.249 -0.1792  1.0181 -0.3980
  239SOL      E  956   3.015   1.465   1.173  0.2580 -0.1137 -0.1433
  240SOL      O  957   1.836   0.952   0.208 -0.4452  0.2128 -0.0014
  240SOL      H  958   1.918   0.996   0.182 -0.9119  0.3601 -1.3335
  240SOL      H  959   1.845   0.933   0.302  1.2218 -0.0120 -0.1780
  240SOL      E  960   1.854   0.957   0.221 -0.3731  0.1963 -0.3410
  241SOL      O  961   1.627   1.073   0.607 -0.0208 -0.0065  0.6111
  241SOL      H  962   1.694   1.142   0.592 -0.8626  0.5880 -0.5917
  241SOL      H  963   1.645   1.005   0.539 -0.2019 -0.1951  0.7499
  241SOL      E  964   1.644   1.073   0.590 -0.1127  0.3495  0.0834
  242SOL      O  965   1.622   0.951   2.237  0.4873 -0.3025 -0.4917
  242SOL      H  966   1.704   0.906   2.211  2.2793  1.9743  0.7796
  242SOL      H  967   1.643   0.998   2.319 -2.3246 -0.1205  0.2352
  242SOL      E  968   1.642   0.952   2.248  0.0770  0.1850 -0.1744
  243SOL      O  969   2.729   2.056   3.328 -0.4062  0.0654  0.0991
  243SOL      H  970   2.756   2.110   3.253  0.2001  0.2517  0.4436
  243SOL      H  971   2.632   2.054   3.325 -0.3892 -1.6149 -1.8702
  243SOL      E  972   2.715   2.066   3.313 -0.0400 -0.0945  0.0854
  244SOL      O  973   0.594   2.529   3.193  0.3568 -0.0777 -0.6089
  244SOL      H  974   0.582   2.615   3.236  0.0852 -0.2300 -0.3754
  244SOL      H  975   0.505   2.489   3.190  0.6172 -0.7412  0.1107
  244SOL      E  976   0.574   2.538   3.201  0.1245 -0.4676 -0.5810
  245SOL      O  977   1.406   3.181   2.441  0.5957  0.4341  0.2512
  245SOL      H  978   1.365   3.117   2.501  2.5630 -0.0072  1.2010
  245SOL      H  979   1.362   3.265   2.460 -0.9331 -0.2940  0.0950
  245SOL      E  980   1.389   3.185   2.457  0.3752 -0.1903  0.1107
  246SOL      O  981   1.149   3.015   1.886 -0.1295 -0.0045 -0.0276
  246SOL      H  982   1.100   2.935   1.912  0.3561 -0.2609  0.1164
  246SOL      H  983   1.111   3.086   1.940  0.0623 -0.3132  0.5264
  246SOL      E  984   1.132   3.013   1.902  0.0657 -0.0014  0.2060
  247SOL      O  985   0.795   3.176   1.483  0.2536 -0.0215 -0.5238
  247SOL      H  986   0.878   3.138   1.516  0.4051  1.9361  1.6329
  247SOL      H  987   0.724   3.122   1.521  0.4937 -0.7253 -1.0549
  247SOL      E  988   0.797   3.158   1.497  0.3005  0.1755 -0.1351
  248SOL      O  989   2.908   0.749   2.939 -0.5015 -0.3922  0.7004
  248SOL      H  990   2.842   0.762   2.869  0.6948  1.6407 -0.1582
  248SOL      H  991   2.987   0.795   2.908  1.6095 -3.2844  1.3844
  248SOL      E  992   2.911   0.761   2.919  0.1862 -0.2851  0.4167
  249SOL      O  993   1.551   2.366   0.458  0.0073 -0.0296 -0.0824
  249SOL      H  994   1.608   2.436   0.422  0.3767 -0.4730 -0.3727
  249SOL      H  995   1.580   2.284   0.415 -2.4844  0.0506 -2.2145
  249SOL      E  996   1.568   2.363   0.442 -0.2640  0.0660 -0.0241
  250SOL      O  997   2.125   2.081   0.191  0.8598  0.1457 -0.4849
  250SOL      H  998   2.098   2.031   0.112 -0.3300  1.1923 -0.7862
  250SOL      H  999   2.067   2.159   0.192  1.3930  0.5484  0.9999
  250SOL      E 1000   2.108   2.087   0.175  0.4433  0.4062  0.0983
  251SOL      O 1001   1.332   1.062   0.319  0.2590  0.0061  0.1364
  251SOL      H 1002   1.257   1.118   0.343  0.7638  0.6605  0.2145
  251SOL      H 1003   1.354   1.012   0.399  1.5527  1.7375  0.9120
  251SOL      E 1004   1.322   1.063   0.340 -0.3927  0.0230  0.1752
  252SOL      O 1005   0.903   2.039   0.461  0.3596  0.4102  0.3502
  252SOL      H 1006   0.847   1.984   0.518 -1.4883 -0.0695 -1.7749
  252SOL      H 1007   0.847   2.063   0.385  1.8328  3.2686 -0.0021
  252SOL      E 1008   0.881   2.033   0.457 -0.0329  0.2977 -0.0108
  253SOL      O 1009   3.009   1.512   3.300 -0.0505 -0.1850  0.2946
  253SOL      H 1010   3.095   1.557   3.309 -0.1953  0.0275  0.6420
  253SOL      H 1011   3.022   1.447   3.229 -0.2823  1.4064 -1.2771
  253SOL      E 1012   3.029   1.508   3.288 -0.0423 -0.2873  0.0202
  254SOL      O 1013   2.174   2.417   2.882  0.6057 -0.4809  0.1386
  254SOL      H 1014   2.208   2.414   2.972 -0.9769  1.9311  0.9260
  254SOL      H 1015   2.087   2.461   2.889  0.1300 -0.8259 -2.4805
  254SOL      E 1016   2.163   2.426   2.901 -0.1306  0.1857 -0.1239
  255SOL      O 1017   2.755   2.852   0.945  0.1508 -0.6077  0.2302
  255SOL      H 1018   2.747   2.908   0.866 -1.0159 -1.5690 -0.3585
  255SOL      H 1019   2.673   2.866   0.995 -0.5161 -2.3465 -0.3227
  255SOL      E 1020   2.737   2.866   0.940 -0.0031 -0.5177 -0.0388
  256SOL      O 1021   1.165   1.509   0.666 -0.5108 -0.5939  0.5196
  256SOL      H 1022   1.148   1.513   0.761 -0.0077 -0.1719  0.5973
  256SOL      H 1023   1.118   1.430   0.634 -2.1066  0.1922  0.8204
  256SOL      E 1024   1.153   1.494   0.679 -0.0420  0.0370  0.0831
  257SOL      O 1025   0.797   2.096   2.008 -0.3840  0.1769  0.0252
  257SOL      H 1026   0.728   2.034   1.980 -1.2223  1.4353 -0.8300
  257SOL      H 1027   0.819   2.071   2.099  1.2329 -3.0279 -1.1015
  257SOL      E 1028   0.788   2.079   2.021 -0.1883 -0.2012 -0.2684
  258SOL      O 1029   2.376   2.201   2.064 -0.0369 -0.3710  0.8586
  258SOL      H 1030   2.330   2.273   2.110 -0.0542  0.4878 -0.4437
  258SOL      H 1031   2.469   2.209   2.091 -0.2147 -0.5181  1.5255
  258SOL      E 1032   2.385   2.217   2.078 -0.1489 -0.0995  0.3401
  259SOL      O 1033   1.523   1.688   2.442 -0.2265 -0.4462  1.0441
  259SOL      H 1034   1.452   1.749   2.419  0.4361 -0.1262 -0.2890
  259SOL      H 1035   1.512   1.612   2.381  0.9219 -0.0946  0.3646
  259SOL      E 1036   1.507   1.685   2.425  0.4169 -0.2959  0.8756
  260SOL      O 1037   3.432   1.181   2.875  0.2077  0.2733 -0.3260
  260SOL      H 1038   3.369   1.163   2.946 -0.2286 -0.0545 -0.7865
  260SOL      H 1039   3.409   1.269   2.842 -0.6682 -0.2435 -1.1518
  260SOL      E 1040   3.415   1.195   2.883 -0.4869 -0.3976  0.1784
  261SOL      O 1041   0.889   2.836   0.221 -0.2088  0.3730  0.2661
  261SOL      H 1042   0.893   2.913   0.280 -0.6462  0.2077  0.5121
  261SOL      H 1043   0.815   2.783   0.252 -1.3212  0.9500 -1.2522
  261SOL      E 1044   0.875   2.841   0.239 -0.4838  0.1734  0.0122
  262SOL      O 1045   3.276   3.352   0.561  0.2058  0.2476 -0.0937
  262SOL      H 1046   3.237   3.393   0.482 -0.6649 -0.3318  0.0233
  262SOL      H 1047   3.289   3.258   0.537 -0.5752 -0.0525  0.6274
  262SOL      E 1048   3.271   3.341   0.540 -0.2804  0.2154  0.2480
  263SOL      O 1049   0.548   3.602   2.298 -0.0264  0.3461  0.2811
  263SOL      H 1050   0.588   3.514   2.310 -1.1544 -0.1890  0.1837
  263SOL      H 1051   0.453   3.589   2.310 -0.3835  1.2631 -1.3466
  263SOL      E 1052   0.537   3.581   2.303 -0.2694  0.1882 -0.1798
  264SOL      O 1053   0.142   3.252   0.747  0.6869  0.7744  0.2229
  264SOL      H 1054   0.172   3.286   0.833 -0.5405  0.6607  0.7137
  264SOL      H 1055   0.050   3.282   0.738  0.3206 -0.4783 -0.3702
  264SOL      E 1056   0.130   3.265   0.762  0.3396  0.4697  0.1072
  265SOL      O 1057   2.476   0.511   0.974 -0.2946  0.6172  0.2060
  265SOL      H 1058   2.423   0.575   0.925 -0.5280 -0.1368 -0.5499
  265SOL      H 1059   2.547   0.484   0.914 -0.5967 -0.3287  0.2504
  265SOL      E 1060   2.480   0.518   0.952 -0.1960  0.3374 -0.4381
  266SOL      O 1061   1.032   3.216   1.030 -0.1040 -0.0284 -0.3665
  266SOL      H 1062   1.014   3.311   1.038  2.2481  0.5484 -1.0629
  266SOL      H 1063   1.045   3.200   0.935  1.0960 -0.6972 -0.1106
  266SOL      E 1064   1.031   3.232   1.013  0.3058 -0.3983 -0.1541
  267SOL      O 1065   1.349   2.607   3.839 -0.2084  0.1706  0.3481
  267SOL      H 1066   1.254   2.587   3.848 -0.2252  0.3349  0.5537
  267SOL      H 1067   1.394   2.542   3.894 -0.2530  0.5873  0.8891
  267SOL      E 1068   1.339   2.590   3.852 -0.4623 -0.1569  0.2387
  268SOL      O 1069   3.510   0.525   1.608 -0.2390 -0.6578 -0.2069
  268SOL      H 1070   3.453   0.481   1.673  1.8691 -1.2818  1.3528
  268SOL      H 1071   3.601   0.511   1.640  0.6901  4.3874  0.1833
  268SOL      E 1072   3.517   0.513   1.627  0.4420 -0.1743 -0.0684
  269SOL      O 1073   1.741   1.164   2.740 -0.3603 -0.8621 -0.0089
  269SOL      H 1074   1.752   1.122   2.653 -1.6017  0.2338 -0.7432
  269SOL      H 1075   1.800   1.242   2.739 -2.1759  0.5970 -0.9235
  269SOL      E 1076   1.755   1.171   2.723 -0.4458 -0.0929 -0.0023
  270SOL      O 1077   0.084   1.046   2.013 -0.2664  0.0498  0.0388
  270SOL      H 1078   0.070   1.000   2.097  0.8819 -1.4122 -0.5228
  270SOL      H 1079   0.000   1.090   1.993 -0.3562  0.9753  2.2472
  270SOL      E 1080   0.064   1.045   2.026  0.0381 -0.4512  0.3411
  271SOL      O 1081   2.389   0.931   0.144 -0.0506  0.5344 -0.3243
  271SOL      H 1082   2.319   0.995   0.124 -0.0979  0.7704  0.5533
  271SOL      H 1083   2.384   0.864   0.075 -0.8284  0.8107 -0.5377
  271SOL      E 1084   2.374   0.930   0.127 -0.1741  0.0778 -0.0981
  272SOL      O 1085   0.221   1.189   3.778 -0.1975  0.5145  0.3308
  272SOL      H 1086   0.156   1.152   3.841 -0.5925  0.9248  0.1694
  272SOL      H 1087   0.215   1.285   3.789 -1.3664  0.6735 -1.3952
  272SOL      E 1088   0.206   1.201   3.793 -0.5576  0.2364 -0.4148
  273SOL      O 1089   0.369   2.755   3.563  0.2277  0.2702 -0.6293
  273SOL      H 1090   0.448   2.779   3.614 -0.4321  0.5708  0.2866
  273SOL      H 1091   0.352   2.831   3.505 -0.0483  0.7058  0.0087
  273SOL      E 1092   0.382   2.775   3.562  0.0020  0.0240 -0.2741
  274SOL      O 1093   1.368   0.083   2.483  0.4026 -0.6015  0.2775
  274SOL      H 1094   1.379   0.077   2.580 -0.9326 -0.3939  0.4590
  274SOL      H 1095   1.281   0.123   2.470  0.9537  0.2068 -1.0265
  274SOL      E 1096   1.353   0.090   2.500  0.2401 -0.4480  0.2859
  275SOL      O 1097   1.918   0.157   1.758 -0.4662  0.3721  0.8058
  275SOL      H 1098   1.846   0.146   1.693  0.0854 -3.3733  0.6329
  275SOL      H 1099   1.886   0.114   1.839  1.2793 -0.7664  0.9259
  275SOL      E 1100   1.897   0.146   1.761  0.2041  0.0222  0.1764
  276SOL      O 1101   1.602   2.209   1.664  0.5160  0.2034  0.3767
  276SOL      H 1102   1.680   2.259   1.635 -0.5328  1.3320 -0.6152
  276SOL      H 1103   1.637   2.132   1.712  2.2478  0.4006 -0.4897
  276SOL      E 1104   1.625   2.204   1.667  0.4867  0.7272 -0.1705
  277SOL      O 1105   1.467   2.793   3.646 -0.3427 -0.0588 -0.1776
  277SOL      H 1106   1.390   2.818   3.594 -1.4697  0.4158  1.6107
  277SOL      H 1107   1.433   2.733   3.715  1.2699 -1.5843 -0.6460
  277SOL      E 1108   1.445   2.786   3.650  0.2459  0.2030 -0.3384
  278SOL      O 1109   2.441   2.921   3.067 -0.1039  0.0462  0.2355
  278SOL      H 1110   2.528   2.879   3.069  0.1137  0.4344 -0.4847
  278SOL      H 1111   2.447   2.988   2.997 -0.9654  0.1068  0.2104
  278SOL      E 1112   2.460   2.926   3.053  0.4949  0.4006  0.1013
  279SOL      O 1113   2.264   3.039   3.282  0.0631  0.5025 -0.7629
  279SOL      H 1114   2.319   3.011   3.206  1.7117  0.3457  0.4390
  279SOL      H 1115   2.173   3.017   3.257  0.5457  0.5711 -2.7480
  279SOL      E 1116   2.257   3.029   3.262  0.3282  0.2010 -0.4364
  280SOL      O 1117   0.094   1.169   2.953  0.0023 -0.4289  0.6199
  280SOL      H 1118   0.154   1.096   2.978  1.0047  0.0614 -0.2716
  280SOL      H 1119   0.012   1.126   2.926  0.8315 -1.3164 -0.6347
  280SOL      E 1120   0.090   1.146   2.953  0.4425 -0.2457  0.0276
  281SOL      O 1121   1.725   3.024   0.401 -0.2202  0.7535 -0.4126
  281SOL      H 1122   1.804   3.041   0.347 -0.6592  0.0673 -1.3036
  281SOL      H 1123   1.757   2.981   0.482  0.3883  1.1798 -0.4289
  281SOL      E 1124   1.747   3.019   0.406 -0.2452  0.1325 -0.2190
  282SOL      O 1125   2.317   1.591   2.763  0.3369  0.4692 -0.1031
  282SOL      H 1126   2.333   1.671   2.710 -2.3636  0.6528 -0.8035
  282SOL      H 1127   2.336   1.517   2.703  0.3072  0.6351 -0.3205
  282SOL      E 1128   2.324   1.593   2.741 -0.1423  0.4134  0.0270
  283SOL      O 1129   1.518   2.156   2.287  0.2801 -0.0549 -0.0713
  283SOL      H 1130   1.547   2.173   2.196  1.4168  1.5532  0.5281
  283SOL      H 1131   1.421   2.160   2.285  0.2293 -1.2124 -1.3946
  283SOL      E 1132   1.505   2.160   2.269  0.5224  0.6094 -0.0054
  284SOL      O 1133   1.625   0.059   3.520  0.0014  0.1464 -0.0615
  284SOL      H 1134   1.631   0.038   3.615  0.2505  2.1845  0.4329
  284SOL      H 1135   1.559  -0.002   3.484  0.4828 -1.2101  1.2310
  284SOL      E 1136   1.613   0.043   3.532  0.1828 -0.0972  0.3279
  285SOL      O 1137   2.885   1.824   3.064  0.0958  0.0647  0.4568
  285SOL      H 1138   2.859   1.846   2.973 -2.0261 -0.0208  0.9910
  285SOL      H 1139   2.872   1.905   3.115 -0.7729 -0.4317  1.0582
  285SOL      E 1140   2.877   1.844   3.056 -0.4227 -0.3624  0.3110
  286SOL      O 1141   0.360   3.346   0.025 -0.2287 -0.4652 -0.0263
  286SOL      H 1142   0.377   3.262   0.071 -0.9867 -0.3792  0.4171
  286SOL      H 1143   0.264   3.357   0.025 -0.0888  1.0577  1.0861
  286SOL      E 1144   0.344   3.331   0.034 -0.7223  0.0672  0.1509
  287SOL      O 1145   1.510   2.347   2.873  0.8618 -0.2048  0.2100
  287SOL      H 1146   1.429   2.307   2.838  0.1806 -0.6669  2.1954
  287SOL      H 1147   1.498   2.443   2.861  0.8685 -0.3561 -1.1800
  287SOL      E 1148   1.491   2.358   2.863  0.6583  0.0898  0.3653
  288SOL      O 1149   3.336   2.043   2.417  0.4272 -0.1257  0.3616
  288SOL      H 1150   3.347   1.958   2.463  0.7333 -0.4148 -0.2321
  288SOL      H 1151   3.425   2.066   2.385 -0.2944 -1.9146 -3.5406
  288SOL      E 1152   3.356   2.030   2.420 -0.1652 -0.3195 -0.2911
  289SOL      O 1153   2.429   1.864   2.356  0.8468 -0.0962  0.1394
  289SOL      H 1154   2.393   1.886   2.269 -1.8696 -0.4860  1.0617
  289SOL      H 1155   2.499   1.929   2.373  0.5236  0.8058 -1.7590
  289SOL      E 1156   2.436   1.881   2.342  0.1587 -0.1993 -0.3589
  290SOL      O 1157   2.007   2.993   3.263 -0.2025 -0.4526  0.4455
  290SOL      H 1158   1.975   3.021   3.351 -1.3578  0.9488 -0.3863
  290SOL      H 1159   1.972   3.059   3.201 -0.3997 -2.0718 -1.2350
  290SOL      E 1160   1.994   3.012   3.268 -0.7707 -0.3204 -0.2162
  291SOL      O 1161   0.885   1.109   0.408  0.1197  0.3265 -0.4463
  291SOL      H 1162   0.900   1.191   0.458  1.5728  0.4088 -0.9816
  291SOL      H 1163   0.789   1.108   0.390  0.1171  2.1326 -0.7837
  291SOL      E 1164   0.869   1.125   0.414  0.1528 -0.0568 -0.3733
  292SOL      O 1165   0.353   2.722   2.020 -0.9094  0.1719  0.3772
  292SOL      H 1166   0.304   2.683   1.946 -0.9680 -0.9568  0.9851
  292SOL      H 1167   0.447   2.719   1.993 -0.8252 -1.2428  0.7712
  292SOL      E 1168   0.362   2.714   2.000  0.0741 -0.0332  0.3780
  293SOL      O 1169   2.968   0.509   0.834  0.2000 -0.1152 -0.1174
  293SOL      H 1170   2.986   0.461   0.752 -0.2979 -0.0187 -0.2892
  293SOL      H 1171   3.035   0.478   0.897  0.1663 -0.7024 -0.3585
  293SOL      E 1172   2.985   0.493   0.830 -0.2006 -0.3400 -0.0817
  294SOL      O 1173   1.002   2.782   1.940 -0.0475 -0.5037 -0.1403
  294SOL      H 1174   0.965   2.726   2.011  0.2406 -1.1955 -0.5232
  294SOL      H 1175   0.926   2.810   1.887 -0.3966  0.8753  1.0149
  294SOL      E 1176   0.979   2.776   1.944  0.0005 -0.3664  0.4615
  295SOL      O 1177   2.788   0.382   2.956  0.1728 -0.2137  0.3075
  295SOL      H 1178   2.812   0.372   3.050  2.4668  0.8855 -0.0747
  295SOL      H 1179   2.867   0.353   2.907 -0.8606 -0.4423 -1.2902
  295SOL      E 1180   2.809   0.374   2.965 -0.1574 -0.0545 -0.1220
  296SOL      O 1181   0.112   2.228   1.198 -0.1586 -0.3291  0.4507
  296SOL      H 1182   0.042   2.164   1.218 -1.4578  0.8287 -0.1826
  296SOL      H 1183   0.084   2.271   1.115  1.3620  0.1059  0.1273
  296SOL      E 1184   0.093   2.223   1.185  0.1631 -0.1888  0.1446
  297SOL      O 1185   2.082   1.634   3.088 -0.0964  0.3043  0.0105
  297SOL      H 1186   2.058   1.599   3.175  4.6138 -0.9489  1.1116
  297SOL      H 1187   2.081   1.558   3.028  0.0662  0.4354 -0.1616
  297SOL      E 1188   2.077   1.612   3.094  0.1942  0.2663  0.2319
  298SOL      O 1189   3.411   0.202   2.322 -0.6032 -0.1636  0.3922
  298SOL      H 1190   3.367   0.263   2.383 -0.9559 -0.8599  0.8576
  298SOL      H 1191   3.505   0.203   2.349 -0.3195  1.2551 -0.5464
  298SOL      E 1192   3.421   0.214   2.340 -0.1841 -0.0148  0.4455
  299SOL      O 1193   1.455   0.029   3.312  0.4113 -0.2044 -0.2890
  299SOL      H 1194   1.385  -0.019   3.264 -0.1817  1.0165 -0.6806
  299SOL      H 1195   1.508   0.072   3.242 -0.6766  1.8943  0.1072
  299SOL      E 1196   1.451   0.028   3.288 -0.0426 -0.0109 -0.1072
  300SOL      O 1197   2.582   3.333   0.594  0.3122 -0.1514 -0.2706
  300SOL      H 1198   2.496   3.291   0.612  0.7913 -1.0559 -0.0536
  300SOL      H 1199   2.576   3.422   0.634 -0.9786  0.2954 -1.3702
  300SOL      E 1200   2.564   3.342   0.606 -0.1433 -0.4564 -0.0191
  301SOL      O 1201   1.702   2.619   0.405  0.4020 -0.1040  0.4287
  301SOL      H 1202   1.670   2.661   0.486 -0.6462 -0.0464  0.0090
  301SOL      H 1203   1.793   2.593   0.423  0.7855  1.5467  1.0109
  301SOL      E 1204   1.714   2.622   0.425  0.3568  0.0057 -0.3500
  302SOL      O 1205   2.201   2.176   0.707  0.1736 -0.4349 -0.5884
  302SOL      H 1206   2.242   2.263   0.713 -2.8245  1.0697  0.1385
  302SOL      H 1207   2.133   2.185   0.638  0.7449 -2.6573 -1.5133
  302SOL      E 1208   2.195   2.195   0.694 -0.1959 -0.3507 -0.1056
  303SOL      O 1209   0.796   2.850   1.757 -0.5193 -0.3335 -0.0044
  303SOL      H 1210   0.780   2.787   1.685 -0.2208  0.7315 -1.0289
  303SOL      H 1211   0.723   2.913   1.754  1.1448  1.6916 -1.5907
  303SOL      E 1212   0.778   2.850   1.742  0.0046  0.1827 -0.5356
  304SOL      O 1213   0.348   3.384   1.305  0.0087 -0.6750 -0.2523
  304SOL      H 1214   0.354   3.444   1.381  2.2233 -0.4550 -0.5436
  304SOL      H 1215   0.439   3.357   1.286 -0.5369 -1.1735 -2.4782
  304SOL      E 1216   0.368   3.391   1.316  0.1995 -0.3347 -0.5261
  305SOL      O 1217   1.168   2.525   1.156  0.1092 -0.1702 -0.6144
  305SOL      H 1218   1.107   2.600   1.147  1.9670  1.4184 -0.6269
  305SOL      H 1219   1.209   2.515   1.068  0.1459 -0.9683 -0.5080
  305SOL      E 1220   1.164   2.538   1.136  0.3515  0.1950 -0.3124
  306SOL      O 1221   2.912   1.697   1.004  0.0975 -0.0022 -0.0078
  306SOL      H 1222   2.930   1.623   1.064 -0.8972 -0.2801 -0.0400
  306SOL      H 1223   2.998   1.738   0.989  0.8258 -1.6559 -0.6564
  306SOL      E 1224   2.933   1.690   1.013  0.1432 -0.5283 -0.0303
  307SOL      O 1225   2.701   0.706   0.169 -0.7612 -0.1220  0.4495
  307SOL      H 1226   2.731   0.778   0.111 -1.2265 -1.2116 -1.2196
  307SOL      H 1227   2.726   0.733   0.259  0.5551  1.3504 -0.3106
  307SOL      E 1228   2.712   0.725   0.175 -0.5140 -0.2417 -0.2103
  308SOL      O 1229   2.441   0.627   0.200 -0.1750 -0.2499 -0.3769
  308SOL      H 1230   2.522   0.679   0.186  1.7065 -2.8742  0.0263
  308SOL      H 1231   2.393   0.630   0.116  1.5836 -0.5905 -1.4308
  308SOL      E 1232   2.448   0.638   0.180  0.3762 -0.0969 -0.4260
  309SOL      O 1233   1.236   0.546   1.538 -0.3511  0.2194 -0.3088
  309SOL      H 1234   1.143   0.575   1.531 -0.3216  0.1722 -0.9365
  309SOL      H 1235   1.233   0.458   1.580 -0.4125  1.2958  2.1483
  309SOL      E 1236   1.217   0.534   1.545 -0.4517  0.2944  0.0267
  310SOL      O 1237   1.370   0.245   2.119 -0.2042  0.2301  0.5470
  310SOL      H 1238   1.340   0.155   2.100 -0.4737  0.3386  0.4574
  310SOL      H 1239   1.419   0.239   2.203 -0.7134  0.1065  0.8359
  310SOL      E 1240   1.374   0.226   2.132 -0.1715  0.0024  0.1106
  311SOL      O 1241   3.159   0.031   3.760  0.0279  0.1406 -0.1042
  311SOL      H 1242   3.240  -0.008   3.798  1.2089  1.5712 -1.0322
  311SOL      H 1243   3.178   0.126   3.751 -0.4979  0.0643 -3.2771
  311SOL      E 1244   3.179   0.042   3.766 -0.0216  0.0744 -0.5557
  312SOL      O 1245   2.476   0.770   1.117 -0.3956 -0.3418  0.7182
  312SOL      H 1246   2.433   0.756   1.203  1.1031  0.0873  1.5830
  312SOL      H 1247   2.510   0.683   1.091  1.4701 -0.0319  1.9120
  312SOL      E 1248   2.475   0.750   1.129  0.5839 -0.1799  0.3529
  313SOL      O 1249   0.698   0.602   1.824  0.7873  0.5716  0.1108
  313SOL      H 1250   0.690   0.635   1.733  0.4303  2.0421  0.6398
  313SOL      H 1251   0.723   0.680   1.877 -0.8026  0.1625  1.5561
  313SOL      E 1252   0.702   0.624   1.816  0.5369  0.3030 -0.2014
  314SOL      O 1253   3.439   2.277   0.826  0.0463 -0.0496 -0.2403
  314SOL      H 1254   3.406   2.353   0.775 -0.6874  0.0519  0.3782
  314SOL      H 1255   3.486   2.222   0.761 -2.4932 -0.9084 -1.4763
  314SOL      E 1256   3.442   2.281   0.803 -0.2204 -0.3217 -0.0849
  315SOL      O 1257   0.338   3.212   2.297 -0.6844  0.6894  0.5266
  315SOL      H 1258   0.273   3.280   2.276 -2.0397 -0.8229 -0.4504
  315SOL      H 1259   0.320   3.139   2.235 -0.1911 -1.0976  2.3452
  315SOL      E 1260   0.321   3.211   2.280 -0.3676  0.3294  0.1455
  316SOL      O 1261   1.259   2.086   1.353 -0.4047  0.2158  0.0257
  316SOL      H 1262   1.317   2.011   1.334 -0.7443 -0.2287  0.7171
  316SOL      H 1263   1.308   2.143   1.415 -1.5639 -1.3679  2.5534
  316SOL      E 1264   1.280   2.083   1.362 -0.0305 -0.1882 -0.0375
  317SOL      O 1265   1.260   3.184   0.116  0.3592 -0.0294  0.0738
  317SOL      H 1266   1.163   3.184   0.112  0.3782 -1.4309 -1.3292
  317SOL      H 1267   1.281   3.178   0.211 -0.9423 -0.6137  0.3556
  317SOL      E 1268   1.245   3.183   0.134  0.1020 -0.7932 -0.0958
  318SOL      O 1269   3.180   2.933   0.744  0.4856  0.4240 -0.0583
  318SOL      H 1270   3.201   2.954   0.652  1.7964  1.3473  0.4277
  318SOL      H 1271   3.196   2.838   0.754  0.2042  0.2967 -0.8126
  318SOL      E 1272   3.187   2.918   0.728  0.1262  0.2618 -0.0635
  319SOL      O 1273   3.139   0.033   3.103 -0.0389  0.3764  0.1095
  319SOL      H 1274   3.042   0.035   3.101 -0.0373  1.8744  0.3729
  319SOL      H 1275   3.165   0.075   3.186  0.8480 -2.5814  1.4558
  319SOL      E 1276   3.125   0.042   3.119  0.1785 -0.2338  0.3119
  320SOL      O 1277   3.158   2.357   1.832 -0.0705  0.8179  0.6357
  320SOL      H 1278   3.209   2.314   1.762 -0.0962 -0.3515  1.3068
  320SOL      H 1279   3.191   2.448   1.835  2.4338 -0.0310  1.4152
  320SOL      E 1280   3.175   2.367   1.819  0.2700 -0.2123  0.7708
  321SOL      O 1281   1.697   3.568   3.805  0.5490 -0.0300 -0.3990
  321SOL      H 1282   1.791   3.561   3.782  0.2461  0.4449 -1.8692
  321SOL      H 1283   1.670   3.478   3.829  0.9720 -0.5120 -1.6572
  321SOL      E 1284   1.710   3.548   3.805  0.3453 -0.2212 -0.4531
  322SOL      O 1285   3.494   1.267   2.439 -0.2996 -0.2900  0.0242
  322SOL      H 1286   3.471   1.355   2.474 -0.7736 -0.2593 -0.3529
  322SOL      H 1287   3.588   1.273   2.416 -1.0170  1.2228 -3.0977
  322SOL      E 1288   3.508   1.286   2.442 -0.5139  0.1155 -0.2695
  323SOL      O 1289   1.809   1.329   1.216 -0.3234 -0.1872  0.4493
  323SOL      H 1290   1.773   1.320   1.306  1.2937 -0.5671  1.0988
  323SOL      H 1291   1.901   1.299   1.223  0.0056  0.3657 -1.2184
  323SOL      E 1292   1.820   1.321   1.235  0.0666  0.0203  0.2274
  324SOL      O 1293   1.017   1.925   3.016  0.0567  0.4938 -0.6461
  324SOL      H 1294   0.939   1.894   3.064  1.6209 -0.9236  1.1535
  324SOL      H 1295   1.036   2.013   3.053  0.8816 -0.3234  0.9978
  324SOL      E 1296   1.005   1.936   3.033  0.3402  0.2644  0.0319
  325SOL      O 1297   2.299   0.845   1.688 -0.4690  0.2768  0.0949
  325SOL      H 1298   2.299   0.820   1.594 -0.3676  0.2456  0.1038
  325SOL      H 1299   2.275   0.764   1.736  0.5845  0.0088  0.1786
  325SOL      E 1300   2.294   0.824   1.678  0.0709 -0.0503  0.1977
  326SOL      O 1301   1.349   3.189   3.394 -0.2693 -0.4615 -0.1104
  326SOL      H 1302   1.280   3.151   3.452 -0.4121  0.0385  0.0500
  326SOL      H 1303   1.402   3.245   3.452  0.6295 -1.2876 -0.1115
  326SOL      E 1304   1.346   3.193   3.417  0.0302  0.1029  0.0090
  327SOL      O 1305   0.546   3.520   2.730  0.1414 -0.1069 -0.0646
  327SOL      H 1306   0.457   3.548   2.703 -0.3948 -0.8574  0.9005
  327SOL      H 1307   0.582   3.474   2.653 -2.2414 -4.2868  0.9955
  327SOL      E 1308   0.535   3.516   2.709 -0.4964 -0.3745  0.3620
  328SOL      O 1309   0.970   0.462   0.103  0.0587 -0.3373 -0.5826
  328SOL      H 1310   1.042   0.406   0.135  0.5213  0.8381  0.5563
  328SOL      H 1311   0.972   0.455   0.006 -0.0533 -2.4107 -0.4850
  328SOL      E 1312   0.985   0.450   0.090  0.1373  0.3014 -0.3185
  329SOL      O 1313   0.382   1.276   3.397 -0.0735 -0.4848  0.2494
  329SOL      H 1314   0.302   1.232   3.363  0.1114 -0.9937  0.4561
  329SOL      H 1315   0.354   1.364   3.426 -0.0875  0.3277 -2.0229
  329SOL      E 1316   0.361   1.285   3.396 -0.1167 -0.3380 -0.2422
  330SOL      O 1317   1.473   1.387   0.778  0.0062  0.0125  0.1655
  330SOL      H 1318   1.440   1.478   0.772 -0.8840 -0.2694  0.5517
  330SOL      H 1319   1.396   1.334   0.807  0.9281 -0.5977  1.5880
  330SOL      E 1320   1.451   1.395   0.783  0.0190  0.2441 -0.1737
  331SOL      O 1321   2.733   1.314   0.861  0.0112  0.2754  0.0012
  331SOL      H 1322   2.672   1.382   0.892 -0.3318  0.1974 -0.4926
  331SOL      H 1323   2.799   1.360   0.806  0.7617  0.4506  1.0096
  331SOL      E 1324   2.734   1.337   0.856  0.0493  0.2649 -0.2194
  332SOL      O 1325   2.594   3.588   0.713  0.3356  0.1873  0.0535
  332SOL      H 1326   2.659   3.651   0.678 -0.4419  0.7885 -0.3495
  332SOL      H 1327   2.517   3.641   0.737 -0.6314 -0.6870 -0.9995
  332SOL      E 1328   2.591   3.611   0.711  0.1508 -0.0962  0.2310
  333SOL      O 1329   0.442   2.446   3.450  0.2120  0.1328 -0.2231
  333SOL      H 1330   0.502   2.395   3.394  0.0880  0.8998 -1.0803
  333SOL      H 1331   0.496   2.519   3.485  0.4021 -0.5833  1.0284
  333SOL      E 1332   0.465   2.451   3.446  0.0578  0.1495  0.0719
  334SOL      O 1333   0.159   3.272   3.212 -0.1285  0.0603 -0.4814
  334SOL      H 1334   0.148   3.288   3.117  0.0038  0.1694 -0.4796
  334SOL      H 1335   0.211   3.347   3.244 -1.0397  0.5549 -0.1261
  334SOL      E 1336   0.167   3.290   3.199 -0.0845 -0.3856 -0.2695
  335SOL      O 1337   0.623   3.126   3.649 -0.1373  0.6782  0.5398
  335SOL      H 1338   0.548   3.154   3.705  0.4257  1.4757  0.9128
  335SOL      H 1339   0.583   3.072   3.579 -0.8735 -0.2791  1.6558
  335SOL      E 1340   0.600   3.121   3.646 -0.1449  0.1488  0.6186
  336SOL      O 1341   2.943   1.284   3.740  0.6027 -0.3734  0.0535
  336SOL      H 1342   2.948   1.284   3.643  2.3585 -0.2089  0.1125
  336SOL      H 1343   2.864   1.232   3.762 -1.6595  2.1570 -1.4918
  336SOL      E 1344   2.928   1.274   3.725  0.0456  0.0397  0.2363
  337SOL      O 1345   0.067   3.376   1.444 -0.1053 -0.0352  0.3078
  337SOL      H 1346   0.043   3.302   1.386 -0.8788  0.5243 -0.0985
  337SOL      H 1347   0.113   3.439   1.386  0.2670 -0.0510  0.5838
  337SOL      E 1348   0.072   3.374   1.421 -0.0119 -0.2277  0.5213
  338SOL      O 1349   0.657   2.512   1.353 -0.4223  0.1480  0.1856
  338SOL      H 1350   0.619   2.570   1.285  1.4772  2.8381  1.2333
  338SOL      H 1351   0.731   2.466   1.310 -1.0371 -0.4229 -0.2809
  338SOL      E 1352   0.664   2.515   1.331  0.0847 -0.2098  0.5131
  339SOL      O 1353   2.754   3.316   3.686 -0.2066  0.2575 -0.1183
  339SOL      H 1354   2.702   3.264   3.749 -0.0228  0.5794  0.2957
  339SOL      H 1355   2.764   3.403   3.726  0.4839  0.2584 -0.2880
  339SOL      E 1356   2.745   3.323   3.706  0.0119 -0.0616  0.0704
  340SOL      O 1357   0.776   0.257   3.034  0.5067 -0.0633  0.3932
  340SOL      H 1358   0.829   0.336   3.054 -1.3380  1.2598  0.3281
  340SOL      H 1359   0.700   0.261   3.095 -0.4833 -0.8571 -0.7320
  340SOL      E 1360   0.771   0.274   3.050  0.1691  0.0642  0.0919
  341SOL      O 1361   0.611   3.330   2.294  0.0832 -0.6937 -0.5146
  341SOL      H 1362   0.621   3.304   2.386 -0.6427  0.2134 -0.1601
  341SOL      H 1363   0.525   3.294   2.267 -0.7930  1.0039 -0.1077
  341SOL      E 1364   0.596   3.318   2.307 -0.4265 -0.4784 -0.2271
  342SOL      O 1365   3.541   2.789   3.375  0.0506 -0.2286  0.0121
  342SOL      H 1366   3.617   2.732   3.394 -0.5027 -0.4072  1.9295
  342SOL      H 1367   3.498   2.804   3.461 -1.2318  1.0806 -0.8026
  342SOL      E 1368   3.547   2.781   3.396 -0.0117  0.0885  0.2214
  343SOL      O 1369   1.262   3.424   2.131  0.0554 -0.2845 -0.3149
  343SOL      H 1370   1.206   3.345   2.127  0.7385 -0.7858 -0.2726
  343SOL      H 1371   1.307   3.428   2.044 -1.1363  0.9515 -0.9190
  343SOL      E 1372   1.260   3.409   2.113  0.1240  0.2687 -0.4555
  344SOL      O 1373   2.910   3.479   0.094  0.4523  0.6554  0.2582
  344SOL      H 1374   2.869   3.491   0.182 -1.9582  1.3099 -0.8714
  344SOL      H 1375   2.916   3.383   0.081  0.5430  0.5527  1.0002
  344SOL      E 1376   2.903   3.462   0.109  0.2930  0.5657  0.2601
  345SOL      O 1377   2.197   0.226   1.620  0.0865 -0.1356 -0.4776
  345SOL      H 1378   2.123   0.191   1.671 -0.1020  0.0102 -0.6493
  345SOL      H 1379   2.197   0.322   1.635  0.3139 -0.1497 -0.3808
  345SOL      E 1380   2.182   0.238   1.633  0.1712  0.0508  0.0962
  346SOL      O 1381   1.567   3.359   3.361  0.2474 -0.1375 -0.1167
  346SOL      H 1382   1.537   3.451   3.357  0.0952 -0.1071  1.3615
  346SOL      H 1383   1.600   3.339   3.272  1.4995  1.7528 -0.1273
  346SOL      E 1384   1.568   3.373   3.342  0.1223 -0.2417  0.4575
  347SOL      O 1385   2.041   2.088   3.814  0.6022  0.5623 -0.3878
  347SOL      H 1386   1.955   2.103   3.856  0.0776 -0.6852 -0.9673
  347SOL      H 1387   2.034   2.130   3.726  0.0322 -0.8184 -1.0223
  347SOL      E 1388   2.023   2.100   3.805  0.0296  0.3351 -0.2673
  348SOL      O 1389   0.565   3.179   0.523  0.3161  0.1974  0.2619
  348SOL      H 1390   0.610   3.103   0.563 -0.6316 -1.1145 -1.0551
  348SOL      H 1391   0.473   3.151   0.509 -0.1936  1.7797  0.2022
  348SOL      E 1392   0.556   3.158   0.528  0.0807 -0.5255 -0.2781
  349SOL      O 1393   1.088   3.567   3.584  0.3690 -0.1392 -0.3967
  349SOL      H 1394   1.069   3.500   3.516  0.7907  0.7960 -1.4652
  349SOL      H 1395   1.110   3.647   3.535  1.9135  0.2318  0.8477
  349SOL      E 1396   1.088   3.569   3.561  0.4658  0.1001 -0.3616
  350SOL      O 1397   1.369   1.402   2.838  0.6494 -0.4262  0.1527
  350SOL      H 1398   1.279   1.438   2.835  0.7980  0.0016  0.6603
  350SOL      H 1399   1.389   1.390   2.932  1.4319  0.2952  0.0957
  350SOL      E 1400   1.355   1.407   2.856  0.5162 -0.0178  0.1508
  351SOL      O 1401   0.006   1.377   0.072 -0.4172  0.0596  0.1418
  351SOL      H 1402   0.010   1.308   0.004 -1.6925  0.6427 -0.5657
  351SOL      H 1403   0.098   1.392   0.100  0.3659  1.0283 -2.6970
  351SOL      E 1404   0.025   1.367   0.064 -0.1729  0.6369 -0.4050
  352SOL      O 1405   2.782   1.913   1.149  0.1345 -0.7390  0.5257
  352SOL      H 1406   2.808   1.842   1.088  0.8764  0.9376 -1.2080
  352SOL      H 1407   2.687   1.927   1.134  0.6401  0.8823 -1.7219
  352SOL      E 1408   2.768   1.902   1.133  0.0962 -0.2000  0.0710
  353SOL      O 1409   2.875   1.105   2.383 -0.5834  0.3599 -0.3312
  353SOL      H 1410   2.969   1.123   2.399 -0.7016  0.1689  0.6428
  353SOL      H 1411   2.871   1.016   2.343 -0.3270  0.5756 -0.8499
  353SOL      E 1412   2.893   1.091   2.378 -0.1970  0.5813 -0.0219
  354SOL      O 1413   2.354   3.327   2.595 -0.2052  0.2458 -0.2238
  354SOL      H 1414   2.294   3.289   2.661 -1.0002  0.4414 -0.8156
  354SOL      H 1415   2.417   3.257   2.573 -1.2557 -0.5414 -0.8221
  354SOL      E 1416   2.355   3.305   2.604 -0.2852  0.1508 -0.1371
  355SOL      O 1417   1.317   0.370   2.636 -0.3826 -0.8659  0.1784
  355SOL      H 1418   1.357   0.291   2.674  1.3744  0.1797  0.6464
  355SOL      H 1419   1.368   0.388   2.555 -1.1093 -0.5171 -0.2098
  355SOL      E 1420   1.335   0.358   2.627 -0.2106 -0.2198  0.2539
  356SOL      O 1421   1.867   0.350   3.772 -0.4498  0.1795  0.1756
  356SOL      H 1422   1.876   0.432   3.824  0.2212  1.3064 -1.6234
  356SOL      H 1423   1.887   0.278   3.834 -0.2595  1.4109  1.6054
  356SOL      E 1424   1.872   0.352   3.795 -0.3843  0.3241  0.0824
  357SOL      O 1425   1.527   1.805   1.044 -0.2279 -0.0617 -0.3201
  357SOL      H 1426   1.622   1.812   1.025 -0.6600  1.6463 -2.1734
  357SOL      H 1427   1.486   1.879   0.996 -2.4909 -0.6782  0.5545
  357SOL      E 1428   1.538   1.821   1.031 -0.5835  0.0008 -0.2170
  358SOL      O 1429   0.617   1.675   2.173 -0.1835 -0.1193 -0.5510
  358SOL      H 1430   0.651   1.599   2.124 -1.4356 -0.4338 -0.9706
  358SOL      H 1431   0.521   1.674   2.159 -0.4483  0.4332  1.0163
  358SOL      E 1432   0.605   1.660   2.160  0.1309  0.1108 -0.1157
  359SOL      O 1433   1.680   3.264   2.212  0.1258 -0.2817  0.0949
  359SOL      H 1434   1.640   3.348   2.242  0.4569  0.0098 -0.2612
  359SOL      H 1435   1.748   3.243   2.277 -0.8722 -1.0007  0.9350
  359SOL      E 1436   1.686   3.277   2.231  0.0127 -0.0652  0.2129
  360SOL      O 1437   2.134   0.550   1.227  0.4151  0.1648 -0.1151
  360SOL      H 1438   2.054   0.582   1.273  0.2283 -0.8155  0.2625
  360SOL      H 1439   2.208   0.578   1.283  0.2475 -0.1478  0.2695
  360SOL      E 1440   2.133   0.562   1.248  0.4452 -0.0107  0.0091
  361SOL      O 1441   3.240   1.962   3.995  0.1628 -0.6177  0.1246
  361SOL      H 1442   3.283   2.037   4.039  2.8402 -2.9898  1.9506
  361SOL      H 1443   3.214   1.902   4.067 -1.0243 -1.8669 -1.2930
  361SOL      E 1444   3.243   1.965   4.018  0.3061 -0.6129 -0.0095
  362SOL      O 1445   1.799   2.338   2.302 -0.2838 -0.0400 -0.2707
  362SOL      H 1446   1.854   2.259   2.314  0.2665  0.3608 -0.1003
  362SOL      H 1447   1.709   2.310   2.325 -0.5637 -1.2605 -2.5635
  362SOL      E 1448   1.792   2.317   2.309  0.0925 -0.1247 -0.1676
  363SOL      O 1449   3.289   0.297   2.713  0.0037  0.2153 -0.3498
  363SOL      H 1450   3.289   0.204   2.686  1.3688 -0.0646  0.4976
  363SOL      H 1451   3.293   0.348   2.631  2.4277 -0.5677 -0.8176
  363SOL      E 1452   3.290   0.289   2.691  0.5957  0.0791  0.0606
  364SOL      O 1453   1.970   3.050   3.539  0.2837  0.3189  0.6030
  364SOL      H 1454   2.044   3.108   3.565  1.5191 -0.8028 -0.2554
  364SOL      H 1455   1.892   3.107   3.536  1.5952  2.1630 -1.0764
  364SOL      E 1456   1.969   3.073   3.544  0.5020  0.5380  0.0992
  365SOL      O 1457   1.476   0.178   1.799  0.0429 -0.4663  0.2978
  365SOL      H 1458   1.555   0.172   1.743 -1.0531  1.3772 -1.6170
  365SOL      H 1459   1.499   0.237   1.872  0.5788 -0.3888  0.0708
  365SOL      E 1460   1.496   0.188   1.802 -0.3094  0.1668  0.0603
  366SOL      O 1461   2.052   0.037   0.729 -0.2197 -0.2272  0.3873
  366SOL      H 1462   2.001   0.101   0.781  0.6426  2.4612 -1.8394
  366SOL      H 1463   2.144   0.049   0.759 -0.0400 -0.3535 -0.1125
  366SOL      E 1464   2.060   0.052   0.745  0.1807  0.3468 -0.0067
  367SOL      O 1465   0.878   2.041   1.209  0.6566 -0.4859 -0.1015
  367SOL      H 1466   0.816   2.049   1.134  1.6029  0.3893 -0.8168
  367SOL      H 1467   0.966   2.052   1.170  1.1245  0.7750  1.2414
  367SOL      E 1468   0.883   2.045   1.186  0.4241 -0.1063  0.3499
  368SOL      O 1469   3.031   3.587   1.517 -0.0037 -0.2589 -0.1951
  368SOL      H 1470   2.967   3.654   1.546  0.2010  0.0249 -0.3980
  368SOL      H 1471   3.045   3.530   1.594 -0.3336 -0.1891 -0.0839
  368SOL      E 1472   3.021   3.589   1.538 -0.0257 -0.0890 -0.2825
  369SOL      O 1473   2.430   1.177   1.439  0.5187 -0.0539 -0.1060
  369SOL      H 1474   2.459   1.211   1.525  0.2536  0.7396 -0.3203
  369SOL      H 1475   2.485   1.224   1.373  0.9144 -0.8567 -0.3611
  369SOL      E 1476   2.447   1.193   1.443  0.3306  0.0710  0.3349
  370SOL      O 1477   3.569   3.134   3.623 -0.5112 -0.3006  0.2604
  370SOL      H 1478   3.639   3.194   3.654 -1.0750  0.5501 -0.0821
  370SOL      H 1479   3.558   3.155   3.528  1.2150 -2.8738 -0.6272
  370SOL      E 1480   3.581   3.150   3.610 -0.1893 -0.1676  0.1873
  371SOL      O 1481   0.963   1.314   1.991  0.1066 -0.2055  0.1914
  371SOL      H 1482   0.887   1.342   2.045 -0.1213 -1.4594  0.5500
  371SOL      H 1483   1.039   1.315   2.051  0.2922  0.5791 -0.0463
  371SOL      E 1484   0.963   1.320   2.014 -0.1771 -0.1310 -0.0584
  372SOL      O 1485   2.283   0.501   1.598 -0.0080  0.4693 -0.2497
  372SOL      H 1486   2.240   0.585   1.574 -0.4458 -0.1172 -1.5782
  372SOL      H 1487   2.340   0.479   1.523  1.7566  0.6023  0.9548
  372SOL      E 1488   2.286   0.514   1.578  0.1444 -0.0237 -0.2600
  373SOL      O 1489   0.653   2.061   1.011 -0.0398  0.0473 -0.2670
  373SOL      H 1490   0.561   2.091   1.004 -0.8499 -2.4012 -0.8621
  373SOL      H 1491   0.668   2.002   0.936  2.0279  0.3203 -0.1525
  373SOL      E 1492   0.638   2.055   0.995  0.3103 -0.3158 -0.2579
  374SOL      O 1493   1.456   0.831   3.421 -0.4996 -0.1109  0.1861
  374SOL      H 1494   1.447   0.867   3.331 -0.4688  0.1752  0.2963
  374SOL      H 1495   1.532   0.770   3.416  1.2325  1.8687  0.6140
  374SOL      E 1496   1.470   0.826   3.402  0.0727 -0.0372  0.1168
  375SOL      O 1497   0.711   2.568   0.819  0.1426 -0.0510  0.3746
  375SOL      H 1498   0.802   2.599   0.808  0.4334 -1.3554 -1.4411
  375SOL      H 1499   0.715   2.501   0.889  0.1571  1.3057  1.7362
  375SOL      E 1500   0.730   2.561   0.831  0.0594 -0.0430  0.1278
  376SOL      O 1501   0.843   3.103   1.187 -0.7016 -0.2284 -0.1083
  376SOL      H 1502   0.921   3.137   1.140  0.4486 -2.6975 -0.1434
  376SOL      H 1503   0.869   3.101   1.280 -1.0756 -0.1688 -0.0047
  376SOL      E 1504   0.864   3.110   1.196  0.0024 -0.4760  0.0779
  377SOL      O 1505   3.174   2.274   0.564  0.0434  0.0183 -0.3422
  377SOL      H 1506   3.256   2.223   0.574  0.9551  1.7475  1.5507
  377SOL      H 1507   3.109   2.229   0.620 -0.6023 -1.7386 -2.3413
  377SOL      E 1508   3.177   2.255   0.577  0.0916  0.1155 -0.4585
  378SOL      O 1509   0.900   2.236   2.303 -0.0416 -0.2890 -0.0923
  378SOL      H 1510   0.968   2.244   2.234  0.1270  0.9839  0.1838
  378SOL      H 1511   0.916   2.151   2.346  0.3353 -0.7497 -1.1082
  378SOL      E 1512   0.917   2.221   2.298 -0.2910 -0.2718 -0.1336
  379SOL      O 1513   3.012   0.518   2.772  0.1167  0.3943 -0.1355
  379SOL      H 1514   3.101   0.547   2.749  0.5869 -0.4882  0.5368
  379SOL      H 1515   2.982   0.581   2.841  1.4042 -1.0322  1.8311
  379SOL      E 1516   3.024   0.537   2.781  0.0435 -0.1796  0.3025
  380SOL      O 1517   1.830   2.516   3.462  0.4121  0.3424 -0.0480
  380SOL      H 1518   1.890   2.514   3.539 -1.0693  0.1561  1.1540
  380SOL      H 1519   1.803   2.424   3.449  1.0333  0.2985 -1.1374
  380SOL      E 1520   1.837   2.497   3.475  0.3844 -0.2736 -0.3872
  381SOL      O 1521   1.468   0.653   1.462  0.2042  0.4785  0.0841
  381SOL      H 1522   1.380   0.615   1.477  0.0015  1.2315  0.9040
  381SOL      H 1523   1.505   0.668   1.550  0.1991  2.3023 -0.1795
  381SOL      E 1524   1.457   0.649   1.482  0.0231  0.4171 -0.1144
  382SOL      O 1525   1.498   0.926   1.425 -0.3019 -0.4078 -0.4747
  382SOL      H 1526   1.562   0.938   1.496 -1.4401  0.7526  0.4006
  382SOL      H 1527   1.492   0.830   1.411  0.8217 -0.5785  0.1574
  382SOL      E 1528   1.509   0.909   1.436 -0.0013 -0.0043  0.0456
  383SOL      O 1529   1.593   3.558   0.845 -0.3507 -0.8304 -0.2501
  383SOL      H 1530   1.503   3.567   0.880 -0.6083  1.5922 -1.3391
  383SOL      H 1531   1.651   3.560   0.922 -1.1637 -1.1326  0.3849
  383SOL      E 1532   1.586   3.560   0.867 -0.2231 -0.0940 -0.5542
  384SOL      O 1533   1.060   2.280   0.922 -0.0635 -0.7419  0.1638
  384SOL      H 1534   0.971   2.313   0.901 -0.4685 -1.3338  0.8952
  384SOL      H 1535   1.116   2.308   0.848 -0.0476  2.8323  1.3363
  384SOL      E 1536   1.054   2.292   0.903 -0.1750  0.1794  0.3660
  385SOL      O 1537   0.307   1.005   1.479  0.0144 -0.0811  0.0887
  385SOL      H 1538   0.331   1.067   1.549 -1.2353  1.0066 -0.4108
  385SOL      H 1539   0.388   0.954   1.461  1.1816  1.6121  0.2930
  385SOL      E 1540   0.328   1.007   1.489  0.2229  0.0103  0.0655
  386SOL      O 1541   2.217   0.871   2.044  0.2954 -0.0176  0.6142
  386SOL      H 1542   2.305   0.884   2.006 -0.2344  0.2951 -0.5713
  386SOL      H 1543   2.204   0.946   2.105 -0.4806  2.0023 -1.8569
  386SOL      E 1544   2.232   0.889   2.049 -0.2133  0.3151 -0.4447
  387SOL      O 1545   3.436   1.013   1.512 -0.2228  0.3983  0.7039
  387SOL      H 1546   3.513   0.970   1.472 -0.1890  0.3694  0.7993
  387SOL      H 1547   3.473   1.082   1.569 -0.2112 -0.4863  1.7969
  387SOL      E 1548   3.459   1.018   1.515  0.0414  0.2451  0.4187
  388SOL      O 1549   3.353   0.376   0.402 -0.1876 -0.1042  0.4237
  388SOL      H 1550   3.367   0.435   0.477  1.9750  0.6223 -0.4609
  388SOL      H 1551   3.311   0.297   0.439  0.8989  0.1895  2.4376
  388SOL      E 1552   3.348   0.372   0.424  0.2071  0.1173  0.2821
  389SOL      O 1553   3.200   2.644   0.825 -0.3031  0.3255  0.0744
  389SOL      H 1554   3.113   2.601   0.823  0.1405 -0.5916  0.3366
  389SOL      H 1555   3.232   2.635   0.916  1.0978 -1.4598 -0.5371
  389SOL      E 1556   3.189   2.634   0.842 -0.1470  0.2306 -0.2140
  390SOL      O 1557   2.255   3.477   3.526  0.3394  0.2282 -0.6328
  390SOL      H 1558   2.278   3.437   3.440  1.2916 -0.0869 -0.2432
  390SOL      H 1559   2.339   3.485   3.574 -0.1955  0.2894  0.3230
  390SOL      E 1560   2.276   3.471   3.518  0.2882 -0.2906 -0.1236
  391SOL      O 1561   2.735   3.158   1.804 -0.2697 -0.2081  0.9398
  391SOL      H 1562   2.787   3.195   1.731  0.1629 -0.2509  1.2235
  391SOL      H 1563   2.683   3.233   1.839 -0.4065 -0.1679  0.6474
  391SOL      E 1564   2.735   3.180   1.797  0.1677  0.1171  0.4809
  392SOL      O 1565   1.574   2.505   3.661  0.2836  0.2603 -0.1275
  392SOL      H 1566   1.546   2.492   3.569 -2.6943 -0.1393  0.7276
  392SOL      H 1567   1.497   2.480   3.715  2.3593 -0.7787  2.5573
  392SOL      E 1568   1.553   2.498   3.654  0.2215 -0.2064  0.2034
  393SOL      O 1569   2.347   1.733   0.103  0.4944  0.2009 -0.4287
  393SOL      H 1570   2.391   1.807   0.149 -0.1889 -0.1847  0.8996
  393SOL      H 1571   2.401   1.716   0.024  1.0530  1.6516 -0.3857
  393SOL      E 1572   2.367   1.744   0.097  0.2548  0.4024 -0.2908
  394SOL      O 1573   2.585   0.686   1.367 -0.2756 -0.3377  0.3508
  394SOL      H 1574   2.611   0.592   1.363  0.2682 -0.2135  0.8949
  394SOL      H 1575   2.629   0.722   1.446  0.0223  0.5246 -0.1886
  394SOL      E 1576   2.599   0.674   1.382  0.0125 -0.1027 -0.0611
  395SOL      O 1577   1.404   2.602   2.802 -0.1589  0.9115 -0.1592
  395SOL      H 1578   1.448   2.687   2.818 -1.0616  1.1381  1.2361
  395SOL      H 1579   1.398   2.595   2.705  4.3897  0.0735 -0.5993
  395SOL      E 1580   1.411   2.617   2.786  0.3411  0.5448  0.0008
  396SOL      O 1581   2.644   2.085   2.445 -0.4722 -0.1694  0.2401
  396SOL      H 1582   2.701   2.011   2.472  0.9947  0.9288  0.2839
  396SOL      H 1583   2.599   2.114   2.525 -1.7770 -1.5714  0.0532
  396SOL      E 1584   2.646   2.076   2.466 -0.1642 -0.0521  0.1202
  397SOL      O 1585   3.507   0.798   0.254  0.5230  0.0649  0.1925
  397SOL      H 1586   3.434   0.740   0.282  0.5334 -0.1218 -0.1600
  397SOL      H 1587   3.519   0.862   0.326  0.7574 -0.6035  0.7525
  397SOL      E 1588   3.495   0.799   0.274  0.0953  0.0334  0.3636
  398SOL      O 1589   0.154   0.385   1.329  0.4692  0.2320  0.0404
  398SOL      H 1590   0.191   0.324   1.395  1.1031  0.5456 -0.0162
  398SOL      H 1591   0.161   0.338   1.245  2.7405  1.0696 -0.3151
  398SOL      E 1592   0.163   0.364   1.326  0.4346  0.3165  0.1206
  399SOL      O 1593   2.643   2.133   0.915 -0.4831  0.1623  0.0987
  399SOL      H 1594   2.641   2.122   0.819 -0.0309  0.7839  0.0099
  399SOL      H 1595   2.737   2.131   0.939 -0.6380 -1.1900  0.6834
  399SOL      E 1596   2.662   2.131   0.901 -0.4640  0.0836  0.1497
  400SOL      O 1597   2.598   3.385   0.319 -0.0408  0.1666 -0.6677
  400SOL      H 1598   2.572   3.358   0.409 -0.3417  2.0598 -0.1213
  400SOL      H 1599   2.517   3.381   0.266 -0.6138  1.9977 -0.0259
  400SOL      E 1600   2.577   3.379   0.327  0.1090  0.6630 -0.5711
  401SOL      O 1601   2.495   0.449   2.967  0.2825 -0.4209  0.9784
  401SOL      H 1602   2.590   0.448   2.946  0.4957  0.3245  1.8412
  401SOL      H 1603   2.461   0.365   2.933  1.0692 -0.3022 -0.1428
  401SOL      E 1604   2.507   0.432   2.956  0.4364 -0.1410  0.3834
  402SOL      O 1605   0.860   0.882   1.789  0.1923  0.2299  0.3638
  402SOL      H 1606   0.792   0.912   1.727 -0.9714 -0.2005  1.4043
  402SOL      H 1607   0.903   0.963   1.822  0.9975  0.4578 -1.1435
  402SOL      E 1608   0.855   0.904   1.783  0.2292  0.0472  0.6208
  403SOL      O 1609   1.521   2.656   0.197  0.3466 -0.1636  0.0763
  403SOL      H 1610   1.603   2.655   0.250  0.2631 -3.8766  0.3738
  403SOL      H 1611   1.547   2.695   0.112  2.2677 -0.5935  0.4053
  403SOL      E 1612   1.543   2.663   0.191  0.3828 -0.2123  0.2679
  404SOL      O 1613   0.738   2.609   1.592  0.1597 -0.1143 -0.1736
  404SOL      H 1614   0.754   2.526   1.641 -1.1352  0.3115  1.0549
  404SOL      H 1615   0.698   2.583   1.508 -0.3195 -0.7532  0.2419
  404SOL      E 1616   0.733   2.587   1.585 -0.3851 -0.1610 -0.3580
  405SOL      O 1617   0.591   3.532   0.195  0.0598 -0.1887 -0.1268
  405SOL      H 1618   0.627   3.619   0.172 -1.0483  0.2430 -0.3093
  405SOL      H 1619   0.496   3.546   0.207 -0.1663 -1.4078 -0.3202
  405SOL      E 1620   0.579   3.552   0.193 -0.3305 -0.0603 -0.5522
  406SOL      O 1621   0.190   3.081   2.947  0.1896  0.0301  0.1692
  406SOL      H 1622   0.227   2.998   2.914  2.6005  1.0957  0.0058
  406SOL      H 1623   0.094   3.076   2.929  0.8966 -0.5996 -4.4895
  406SOL      E 1624   0.178   3.064   2.937  0.2502  0.0931 -0.4063
  407SOL      O 1625   1.788   2.712   2.677 -0.0376  0.6626 -0.1504
  407SOL      H 1626   1.787   2.690   2.582 -0.8575  1.7982 -0.4312
  407SOL      H 1627   1.830   2.799   2.682  1.9141 -0.2587  0.7871
  407SOL      E 1628   1.796   2.725   2.659  0.1080  0.4688  0.1649
  408SOL      O 1629   1.690   3.462   1.611 -0.5618 -0.3352 -0.1593
  408SOL      H 1630   1.727   3.389   1.559 -2.5414 -0.1190 -2.0642
  408SOL      H 1631   1.594   3.452   1.603 -0.8892  1.6591  0.7354
  408SOL      E 1632   1.678   3.446   1.599 -0.4407  0.0627 -0.0891
  409SOL      O 1633   1.436   1.974   3.899  0.6746  0.2722  0.7247
  409SOL      H 1634   1.509   1.981   3.835  0.2045 -0.5851  0.0742
  409SOL      H 1635   1.366   2.031   3.865 -0.2523 -1.5230 -0.5092
  409SOL      E 1636   1.437   1.987   3.880 -0.2085 -0.2862 -0.0756
  410SOL      O 1637   2.899   3.405   1.299  0.2382 -0.0619 -0.4208
  410SOL      H 1638   2.925   3.393   1.392 -0.2205  0.6679 -0.1911
  410SOL      H 1639   2.802   3.392   1.298  0.3447 -0.8897 -0.9431
  410SOL      E 1640   2.885   3.400   1.317  0.1846 -0.0170 -0.5527
  411SOL      O 1641   2.798   1.202   2.787  0.1782  0.0279  0.1553
  411SOL      H 1642   2.762   1.134   2.728 -0.0878 -0.1431  0.5070
  411SOL      H 1643   2.728   1.218   2.853  0.5403  0.0773  0.5302
  411SOL      E 1644   2.777   1.191   2.789 -0.0339 -0.1456  0.1347
  412SOL      O 1645   2.837   1.836   2.787  0.4768  0.0532 -0.2055
  412SOL      H 1646   2.920   1.859   2.742  1.5636 -1.1169  1.0889
  412SOL      H 1647   2.832   1.739   2.784 -0.1261  0.0337  0.9175
  412SOL      E 1648   2.852   1.821   2.778  0.3360  0.0290 -0.0384
  413SOL      O 1649   1.681   2.021   3.790  0.0968 -0.0054 -0.6420
  413SOL      H 1650   1.744   1.967   3.841 -0.3767 -0.9392 -1.0247
  413SOL      H 1651   1.705   2.006   3.697  0.3995  0.9984 -0.7327
  413SOL      E 1652   1.699   2.007   3.782 -0.2988 -0.1084 -0.1545
  414SOL      O 1653   0.328   1.009   3.034  0.1880 -0.1146  0.3297
  414SOL      H 1654   0.357   0.934   2.980 -0.2393 -0.7008  0.8842
  414SOL      H 1655   0.372   0.996   3.120 -0.1942  0.0493  0.5525
  414SOL      E 1656   0.343   0.991   3.041  0.0407 -0.2777  0.0726
  415SOL      O 1657   1.014   0.574   3.265  0.2067 -0.1318 -0.5457
  415SOL      H 1658   1.096   0.626   3.254  0.9545 -1.4889 -1.5830
  415SOL      H 1659   1.028   0.522   3.346  0.3957 -0.4087 -0.7561
  415SOL      E 1660   1.033   0.574   3.279 -0.1426 -0.1824 -0.3158
  416SOL      O 1661   0.604   1.916   1.997  0.5793  0.2828 -0.5218
  416SOL      H 1662   0.557   1.892   1.915  0.5477  0.9041 -0.6932
  416SOL      H 1663   0.614   1.833   2.046 -1.1140  0.1841 -0.2625
  416SOL      E 1664   0.596   1.895   1.991 -0.0552 -0.0256 -0.0590
  417SOL      O 1665   2.770   1.639   2.186  0.1096  0.1738  0.0659
  417SOL      H 1666   2.723   1.690   2.118  0.0497  1.3288  0.9405
  417SOL      H 1667   2.826   1.704   2.232 -0.9963 -0.2584  2.1253
  417SOL      E 1668   2.772   1.662   2.182  0.0025  0.7976  0.3245
  418SOL      O 1669   1.803   2.374   1.545 -0.2548 -0.4237 -0.2199
  418SOL      H 1670   1.817   2.424   1.627 -0.5234  1.6609 -1.3668
  418SOL      H 1671   1.842   2.428   1.475 -0.5943 -1.8360 -1.5647
  418SOL      E 1672   1.813   2.395   1.548 -0.2128  0.0908 -0.4562
  419SOL      O 1673   3.073   0.873   3.205 -0.2961  0.1499  0.3671
  419SOL      H 1674   3.001   0.811   3.186 -0.7586  0.6197  0.5502
  419SOL      H 1675   3.090   0.919   3.121 -0.2674  0.0970  0.3440
  419SOL      E 1676   3.062   0.870   3.184 -0.3395  0.0156  0.3308
  420SOL      O 1677   1.512   0.887   3.707  0.0487 -0.2471  0.4338
  420SOL      H 1678   1.587   0.942   3.735  0.1969 -0.6992  0.9290
  420SOL      H 1679   1.497   0.910   3.613  1.3191 -0.7471  0.0887
  420SOL      E 1680   1.524   0.903   3.694  0.6488 -0.4076  0.1147
  421SOL      O 1681   0.425   0.688   3.284  0.2023 -0.3829  0.2882
  421SOL      H 1682   0.421   0.625   3.211 -1.0400 -1.2147  1.0327
  421SOL      H 1683   0.438   0.634   3.364 -0.5403  0.3188  0.8988
  421SOL      E 1684   0.427   0.665   3.285 -0.0738 -0.0321  0.6784
  422SOL      O 1685   1.425   1.338   1.392  0.2724  0.0170 -0.6548
  422SOL      H 1686   1.422   1.357   1.297  0.8439 -0.8986 -0.8768
  422SOL      H 1687   1.355   1.391   1.432 -0.5990 -0.2997 -1.7243
  422SOL      E 1688   1.410   1.352   1.381  0.0263  0.3691 -0.7908
  423SOL      O 1689   0.103   3.456   1.718  0.8293 -0.6298  0.0275
  423SOL      H 1690   0.020   3.435   1.764 -1.3421  1.8046 -2.4238
  423SOL      H 1691   0.097   3.411   1.632  0.1513  2.4804 -1.6976
  423SOL      E 1692   0.085   3.443   1.710  0.0869  0.2259 -0.3630
  424SOL      O 1693   3.211   0.559   3.321 -0.4579 -0.2870 -0.4147
  424SOL      H 1694   3.294   0.544   3.369 -0.5829 -1.9983 -0.6558
  424SOL      H 1695   3.145   0.576   3.390  0.0444  0.9768 -0.2164
  424SOL      E 1696   3.214   0.559   3.344 -0.3442 -0.1198 -0.3083
  425SOL      O 1697   0.776   1.389   0.470 -0.7759 -0.1916 -0.1776
  425SOL      H 1698   0.717   1.410   0.396 -0.0336 -0.7181 -0.9176
  425SOL      H 1699   0.826   1.471   0.487  0.4587 -0.6381 -1.5506
  425SOL      E 1700   0.774   1.410   0.459  0.0360 -0.2830 -0.3569
  426SOL      O 1701   3.290   0.375   1.498  0.2268  0.7579 -0.3128
  426SOL      H 1702   3.261   0.347   1.410  0.0174  1.0656 -0.3393
  426SOL      H 1703   3.370   0.428   1.483  0.4978  0.3721 -0.2767
  426SOL      E 1704   3.300   0.380   1.477 -0.1305  0.4794 -0.1067
  427SOL      O 1705   1.841   0.883   1.337 -0.4939 -0.0376  0.1339
  427SOL      H 1706   1.911   0.909   1.399  0.5144 -1.0512 -0.5513
  427SOL      H 1707   1.818   0.964   1.289  0.2320  0.2987  0.3426
  427SOL      E 1708   1.851   0.905   1.340  0.1075 -0.1942 -0.1253
  428SOL      O 1709   2.320   0.108   0.764  0.7579  0.3089 -0.4629
  428SOL      H 1710   2.343   0.118   0.671 -1.3216  1.2821 -0.9359
  428SOL      H 1711   2.288   0.196   0.792  4.3174  1.0009  2.1401
  428SOL      E 1712   2.318   0.128   0.751  0.6677  0.5323 -0.0902
  429SOL      O 1713   1.235   2.283   3.451  0.3180 -0.0699 -0.1079
  429SOL      H 1714   1.314   2.242   3.489  0.7376 -0.6607 -1.5555
  429SOL      H 1715   1.250   2.379   3.458  1.3927 -0.1723 -0.7784
  429SOL      E 1716   1.254   2.294   3.460  0.6317 -0.1606  0.0034
  430SOL      O 1717   1.492   3.531   1.312 -0.1023  0.3866  0.1049
  430SOL      H 1718   1.476   3.518   1.407 -1.7813  0.8337 -0.0705
  430SOL      H 1719   1.404   3.524   1.271  0.7211 -0.6814 -1.5339
  430SOL      E 1720   1.471   3.527   1.323  0.0763  0.0880 -0.2123
  431SOL      O 1721   2.902   3.151   3.164 -0.1504 -0.6342  0.2839
  431SOL      H 1722   2.828   3.211   3.145  0.9755  0.5148 -0.7018
  431SOL      H 1723   2.892   3.126   3.257  0.9881  3.6209  1.7909
  431SOL      E 1724   2.885   3.158   3.178  0.2486  0.4913  0.5291
  432SOL      O 1725   2.305   3.212   1.388  0.1490 -0.3866 -0.0176
  432SOL      H 1726   2.381   3.244   1.439  0.8954  0.5348 -1.6473
  432SOL      H 1727   2.235   3.278   1.403  0.6585  0.3623 -0.8663
  432SOL      E 1728   2.306   3.232   1.401  0.0867 -0.1189 -0.4294
  433SOL      O 1729   2.788   3.184   0.845 -0.2822  0.1206 -0.3480
  433SOL      H 1730   2.872   3.168   0.891  0.0643  0.9066 -0.6828
  433SOL      H 1731   2.757   3.270   0.879 -1.4895 -0.6468  0.5544
  433SOL      E 1732   2.799   3.198   0.861 -0.2541 -0.4109 -0.1378
  434SOL      O 1733   0.357   3.484   0.357 -0.0567  0.4834  0.5695
  434SOL      H 1734   0.350   3.388   0.358 -0.6811  0.5124  1.6569
  434SOL      H 1735   0.371   3.509   0.450 -0.3445  1.4641  0.3611
  434SOL      E 1736   0.358   3.470   0.376  0.1471  0.1954  0.0107
  435SOL      O 1737   2.359   0.321   1.138 -0.0847  0.1446  0.2817
  435SOL      H 1738   2.397   0.387   1.079  1.0051 -1.1227 -0.5082
  435SOL      H 1739   2.262   0.328   1.126  0.0542  1.0140 -0.4161
  435SOL      E 1740   2.347   0.335   1.124  0.1980  0.0282 -0.0709
  436SOL      O 1741   2.409   0.134   0.485  0.0564 -0.5745 -0.9234
  436SOL      H 1742   2.473   0.106   0.418 -0.1770  1.3262 -2.0212
  436SOL      H 1743   2.321   0.122   0.445 -0.1136 -0.0499 -0.7301
  436SOL      E 1744   2.404   0.126   0.464  0.1476  0.2463 -0.8047
  437SOL      O 1745   2.969   2.148   0.757 -0.1292  0.9016 -0.0248
  437SOL      H 1746   3.039   2.080   0.754  0.2010  1.2370 -0.0035
  437SOL      H 1747   2.958   2.168   0.851 -0.9211  0.1715  0.0482
  437SOL      E 1748   2.981   2.138   0.775  0.1943  0.4439  0.0770
  438SOL      O 1749   3.486   3.330   1.834 -0.3552  0.2048  0.4003
  438SOL      H 1750   3.520   3.251   1.879  1.8021  0.7588 -0.1224
  438SOL      H 1751   3.421   3.369   1.895 -0.0313 -0.9147  1.5004
  438SOL      E 1752   3.480   3.322   1.855  0.2982  0.1720  0.1584
  439SOL      O 1753   3.207   2.595   0.343  0.2728 -0.9765  0.2118
  439SOL      H 1754   3.201   2.640   0.258 -0.8888 -0.8596  0.3309
  439SOL      H 1755   3.123   2.615   0.388  1.3453 -0.0236  1.8981
  439SOL      E 1756   3.189   2.608   0.335  0.1224 -0.4933  0.6578
  440SOL      O 1757   2.618   1.859   1.517  0.1659 -0.1129 -0.1799
  440SOL      H 1758   2.675   1.936   1.504  0.9598 -0.7225 -0.3607
  440SOL      H 1759   2.594   1.828   1.428 -0.3923  0.0946 -0.1061
  440SOL      E 1760   2.624   1.868   1.497 -0.0489 -0.2980 -0.0110
  441SOL      O 1761   3.502   1.705   2.391 -0.0476 -0.2296  0.7005
  441SOL      H 1762   3.483   1.636   2.456 -0.6558 -0.4613  0.2833
  441SOL      H 1763   3.508   1.659   2.306  0.2958  0.1337  0.5256
  441SOL      E 1764   3.500   1.682   2.387 -0.3176  0.2975  0.0249
  442SOL      O 1765   0.767   2.333   1.008  0.2886  0.9651  0.2196
  442SOL      H 1766   0.741   2.240   1.002  0.1062  1.0182  0.1696
  442SOL      H 1767   0.812   2.342   1.094  0.5171  0.7810  0.1207
  442SOL      E 1768   0.771   2.316   1.024  0.1813  0.4578 -0.1142
  443SOL      O 1769   3.291   1.570   3.357  0.1122 -0.4462  0.4913
  443SOL      H 1770   3.350   1.499   3.388  1.8326  0.9731  0.6258
  443SOL      H 1771   3.326   1.652   3.397 -1.7943  0.5058  0.3177
  443SOL      E 1772   3.310   1.572   3.371  0.0276  0.0059  0.2563
  444SOL      O 1773   0.127   2.445   2.639 -0.4410 -1.0263 -0.0612
  444SOL      H 1774   0.216   2.407   2.631  0.6237  1.0029  1.2961
  444SOL      H 1775   0.140   2.541   2.646 -2.8328 -0.5557 -0.9694
  444SOL      E 1776   0.147   2.457   2.639 -0.4412 -0.5379  0.0258
  445SOL      O 1777   2.013   0.923   0.434  0.2888  0.5028  0.3205
  445SOL      H 1778   2.095   0.878   0.407  1.1600  1.5744  1.1080
  445SOL      H 1779   2.025   1.016   0.408 -1.4350  0.3580 -1.1729
  445SOL      E 1780   2.032   0.933   0.424 -0.1753  0.2951  0.3692
  446SOL      O 1781   0.458   1.724   2.876  0.2486  0.3417 -0.2859
  446SOL      H 1782   0.394   1.659   2.845 -0.5333  0.2698  1.3365
  446SOL      H 1783   0.420   1.811   2.855  0.6243  0.3026 -1.1773
  446SOL      E 1784   0.438   1.729   2.866  0.1353 -0.0170 -0.0771
  447SOL      O 1785   2.267   2.698   1.802  0.0522 -0.9226 -0.0440
  447SOL      H 1786   2.330   2.681   1.874 -1.0662 -1.7929  0.7622
  447SOL      H 1787   2.322   2.724   1.726  1.3444 -1.1650  0.7731
  447SOL      E 1788   2.290   2.700   1.801  0.3806 -0.4981  0.1695
  448SOL      O 1789   1.280   3.579   3.770 -0.2743  0.4990  0.4052
  448SOL      H 1790   1.198   3.587   3.718 -0.7601  0.7737  1.2063
  448SOL      H 1791   1.326   3.663   3.760  0.7596 -0.2167 -1.4144
  448SOL      E 1792   1.273   3.597   3.757 -0.4794  0.0857  0.1169
  449SOL      O 1793   0.865   3.352   2.178  0.5919  0.2743  0.8532
  449SOL      H 1794   0.781   3.340   2.225  0.3365  1.3301  0.6965
  449SOL      H 1795   0.933   3.362   2.247  0.4549  0.2815  0.9860
  449SOL      E 1796   0.862   3.351   2.201  0.2783 -0.0493  0.2727
  450SOL      O 1797   3.603   2.400   1.030 -0.5061 -0.0894  0.0962
  450SOL      H 1798   3.542   2.383   0.957 -1.0989 -0.5882  0.6947
  450SOL      H 1799   3.562   2.469   1.083  0.7384  1.5389 -0.9661
  450SOL      E 1800   3.583   2.410   1.026 -0.6155 -0.1445  0.2418
  451SOL      O 1801   2.077   0.679   1.898 -0.0567 -0.4915  0.6792
  451SOL      H 1802   2.098   0.755   1.955 -3.0678  1.1227 -0.1330
  451SOL      H 1803   2.151   0.617   1.910  1.1028  1.2227  3.6925
  451SOL      E 1804   2.096   0.682   1.912 -0.2801  0.1487  0.8415
  452SOL      O 1805   0.906   2.183   1.470  0.6809  0.4461 -0.1162
  452SOL      H 1806   0.961   2.104   1.456  0.1726  0.0671  0.0283
  452SOL      H 1807   0.827   2.170   1.415  0.8501  1.1142 -0.5310
  452SOL      E 1808   0.901   2.165   1.457  0.4026  0.1809  0.0676
  453SOL      O 1809   0.152   1.676   3.733  0.0263  0.1415  0.4266
  453SOL      H 1810   0.147   1.637   3.644 -1.0202 -0.0880  0.5632
  453SOL      H 1811   0.232   1.730   3.734 -0.5897  1.1352 -1.0744
  453SOL      E 1812   0.167   1.679   3.715 -0.2071  0.2517 -0.3408
  454SOL      O 1813   3.534   1.258   1.661 -0.4986  0.2015  0.0449
  454SOL      H 1814   3.483   1.336   1.632  0.5506  0.9137  0.0573
  454SOL      H 1815   3.501   1.236   1.749 -0.0815  1.3090  0.4961
  454SOL      E 1816   3.517   1.269   1.673 -0.1964  0.1874  0.0937
  455SOL      O 1817   1.636   2.186   2.014  0.1163  0.4278  0.0165
  455SOL      H 1818   1.557   2.207   1.962 -0.0555  3.4955  1.3014
  455SOL      H 1819   1.624   2.094   2.044 -2.9062  0.7514  0.0714
  455SOL      E 1820   1.618   2.172   2.009 -0.2112  0.4786  0.4717
  456SOL      O 1821   0.883   1.252   2.453  0.6095 -0.6274  0.3060
  456SOL      H 1822   0.877   1.165   2.496  2.0071 -0.1610  1.5311
  456SOL      H 1823   0.857   1.237   2.361  0.7939 -2.3286  0.4941
  456SOL      E 1824   0.876   1.232   2.443  0.3229 -0.5322  0.0482
  457SOL      O 1825   2.821   2.701   2.063  0.1145  0.2598  0.1531
  457SOL      H 1826   2.810   2.713   2.159  0.5301 -2.3567  0.6111
  457SOL      H 1827   2.748   2.749   2.022 -0.9341  0.2301  1.8816
  457SOL      E 1828   2.804   2.713   2.074  0.1835 -0.0711  0.3286
  458SOL      O 1829   0.903   1.919   2.210  0.0205 -0.1965 -0.1370
  458SOL      H 1830   0.995   1.912   2.241  0.0367 -1.1519 -0.3678
  458SOL      H 1831   0.849   1.881   2.281 -0.1573 -0.0599 -0.1982
  458SOL      E 1832   0.911   1.910   2.230 -0.0378  0.3156  0.2122
  459SOL      O 1833   1.689   0.886   3.070  0.1857 -0.6657  0.2119
  459SOL      H 1834   1.665   0.794   3.093  1.1322 -1.1148 -0.5633
  459SOL      H 1835   1.705   0.930   3.155 -0.8339 -1.0473  0.6223
  459SOL      E 1836   1.687   0.876   3.092 -0.1759 -0.6946  0.3151
  460SOL      O 1837   2.077   0.279   1.356 -0.3652  0.1545  0.2179
  460SOL      H 1838   2.108   0.366   1.327 -1.4353  0.8842  1.1494
  460SOL      H 1839   2.117   0.266   1.444 -0.7472  0.0015  0.3693
  460SOL      E 1840   2.091   0.293   1.368 -0.2286  0.4113  0.1476
  461SOL      O 1841   2.716   3.449   0.943 -0.5014  0.5639  0.2522
  461SOL      H 1842   2.679   3.510   0.878 -0.2445  0.1040 -0.3423
  461SOL      H 1843   2.808   3.477   0.956 -0.2280  0.0161 -0.4065
  461SOL      E 1844   2.727   3.467   0.933 -0.5180  0.0565 -0.2882
  462SOL      O 1845   1.633   0.668   1.698  0.2201  0.0435 -0.3914
  462SOL      H 1846   1.683   0.593   1.663  1.3047 -0.0322  1.1919
  462SOL      H 1847   1.693   0.711   1.762 -0.9045  1.3817 -0.1871
  462SOL      E 1848   1.655   0.662   1.704 -0.1505  0.2401 -0.1851
  463SOL      O 1849   2.270   0.898   3.088 -0.2135  0.0561  0.0680
  463SOL      H 1850   2.253   0.814   3.133  0.8465 -1.4118 -2.1102
  463SOL      H 1851   2.334   0.878   3.019  0.3518  2.7612 -0.3179
  463SOL      E 1852   2.279   0.877   3.083 -0.0878 -0.1956 -0.4168
  464SOL      O 1853   0.078   0.865   1.159 -0.2205 -0.1454  0.3237
  464SOL      H 1854   0.033   0.805   1.097 -0.7875 -0.0773  0.6667
  464SOL      H 1855   0.080   0.819   1.244 -0.5523  0.2696  0.5599
  464SOL      E 1856   0.069   0.844   1.163 -0.5525  0.0334  0.3949
  465SOL      O 1857   2.116   2.742   2.792  0.2833  0.0415  0.3989
  465SOL      H 1858   2.043   2.680   2.810 -0.5614  1.2005  1.1339
  465SOL      H 1859   2.172   2.740   2.871  0.7895 -0.4885  0.0315
  465SOL      E 1860   2.113   2.729   2.811 -0.0462  0.0745 -0.0085
  466SOL      O 1861   1.080   0.370   0.736  0.2107  0.3465  0.0607
  466SOL      H 1862   1.081   0.275   0.753 -0.9169 -0.0729 -1.9327
  466SOL      H 1863   1.173   0.394   0.723  0.4599 -0.5935  0.0341
  466SOL      E 1864   1.099   0.356   0.737  0.0884  0.0236  0.0676
  467SOL      O 1865   2.020   3.136   1.761  0.4239 -0.3264 -0.0109
  467SOL      H 1866   2.008   3.228   1.790  1.9461  0.2024 -0.9296
  467SOL      H 1867   1.947   3.086   1.802  0.3086  1.0474  1.5477
  467SOL      E 1868   2.003   3.144   1.775  0.2678 -0.0911  0.1605
  468SOL      O 1869   0.145   0.530   0.915 -0.3836 -0.9646 -0.0950
  468SOL      H 1870   0.232   0.565   0.889 -0.5510  0.2350  0.9412
  468SOL      H 1871   0.164   0.456   0.975 -0.0700 -0.4008  0.5120
  468SOL      E 1872   0.166   0.522   0.922 -0.2417 -0.1739 -0.1140
  469SOL      O 1873   1.309   1.783   1.574  0.1022  0.5122 -0.0245
  469SOL      H 1874   1.226   1.832   1.567 -0.5919 -0.7297 -1.0248
  469SOL      H 1875   1.288   1.693   1.544  1.8783  0.2388 -0.5847
  469SOL      E 1876   1.288   1.775   1.566  0.2123 -0.2575 -0.1119
  470SOL      O 1877   0.168   1.106   3.344  0.2203  1.0080 -0.1603
  470SOL      H 1878   0.237   1.045   3.313 -0.8414  0.1545 -0.9798
  470SOL      H 1879   0.095   1.096   3.280 -1.4112  0.4551  1.6805
  470SOL      E 1880   0.167   1.092   3.325 -0.1605  0.1866  0.3391
  471SOL      O 1881   2.069   0.948   1.462  0.2944 -0.8193  0.0408
  471SOL      H 1882   2.094   0.865   1.505 -0.9373 -1.6586 -0.8169
  471SOL      H 1883   2.069   1.015   1.533  0.3267 -1.7456  0.9254
  471SOL      E 1884   2.074   0.945   1.485  0.1790 -0.8410  0.0804
  472SOL      O 1885   1.718   2.480   0.767 -0.0074 -0.2823  0.0811
  472SOL      H 1886   1.660   2.550   0.732  1.5535  0.9076 -0.1983
  472SOL      H 1887   1.729   2.500   0.861 -2.6518 -2.4103  0.9961
  472SOL      E 1888   1.709   2.498   0.779  0.0230 -0.2254  0.6449
  473SOL      O 1889   1.841   2.532   3.994  0.3067  0.0919  0.3636
  473SOL      H 1890   1.803   2.601   3.938 -0.5148 -1.7767 -1.5113
  473SOL      H 1891   1.881   2.468   3.933  1.4698 -0.8598  2.0431
  473SOL      E 1892   1.841   2.533   3.971 -0.1490 -0.1415  0.5590
  474SOL      O 1893   0.131   1.169   2.390 -0.1347  0.2611 -0.0992
  474SOL      H 1894   0.217   1.206   2.365  0.0441  0.2419  0.4609
  474SOL      H 1895   0.136   1.155   2.486 -0.5705 -0.2384 -0.1405
  474SOL      E 1896   0.149   1.174   2.404 -0.5141  0.2252 -0.1279
  475SOL      O 1897   0.963   3.164   0.065 -0.0844  0.2712 -0.2439
  475SOL      H 1898   0.914   3.247   0.055 -2.9957 -1.2219  0.4290
  475SOL      H 1899   0.934   3.128   0.151 -0.0874 -2.1339 -1.1846
  475SOL      E 1900   0.947   3.174   0.080 -0.1132 -0.8888 -0.4852
  476SOL      O 1901   0.047   1.600   2.759 -0.3909 -0.6612 -0.0149
  476SOL      H 1902   0.085   1.565   2.676  2.0066  0.7193  0.4098
  476SOL      H 1903   0.122   1.609   2.820 -1.6576  0.8478  1.4177
  476SOL      E 1904   0.069   1.595   2.754 -0.3653 -0.1443  0.1165
  477SOL      O 1905   0.147   2.807   1.152 -0.2275  0.0300  0.4633
  477SOL      H 1906   0.157   2.893   1.106  1.3012 -0.4532 -0.1632
  477SOL      H 1907   0.058   2.776   1.126 -0.1996  0.7107 -0.5565
  477SOL      E 1908   0.131   2.818   1.137 -0.0334  0.0745  0.1616
  478SOL      O 1909   1.544   0.471   0.210 -0.6938 -0.8456 -0.1363
  478SOL      H 1910   1.537   0.464   0.113 -3.2985 -1.6180  0.0288
  478SOL      H 1911   1.571   0.383   0.240  0.7066 -0.4496 -0.1426
  478SOL      E 1912   1.548   0.452   0.197 -0.0869 -0.4921 -0.1884
  479SOL      O 1913   1.944   3.362   0.107  0.0568  0.3728  0.0432
  479SOL      H 1914   1.938   3.277   0.153 -0.0370  0.4391  0.1562
  479SOL      H 1915   1.989   3.422   0.170  0.2391  0.3712 -0.0855
  479SOL      E 1916   1.952   3.357   0.129  0.2891  0.3420 -0.1447
  480SOL      O 1917   0.996   1.352   3.682 -0.3530  0.5028  1.0283
  480SOL      H 1918   1.027   1.331   3.772 -1.5092  1.3873  1.6578
  480SOL      H 1919   0.930   1.285   3.661  0.6437 -0.3135  0.4034
  480SOL      E 1920   0.989   1.335   3.696 -0.1254 -0.1239  0.3625
  481SOL      O 1921   1.853   1.024   1.806 -0.0757  0.6466 -0.6681
  481SOL      H 1922   1.929   1.052   1.752  1.0602 -0.9479  0.0164
  481SOL      H 1923   1.866   1.066   1.893  0.8415 -0.7532 -0.0989
  481SOL      E 1924   1.871   1.038   1.813  0.1085  0.0220  0.0461
  482SOL      O 1925   2.392   2.580   1.139 -0.3119  0.5424 -0.3839
  482SOL      H 1926   2.456   2.653   1.146 -0.3262  0.6720 -1.4036
  482SOL      H 1927   2.305   2.621   1.145 -0.3259  0.3101  1.4984
  482SOL      E 1928   2.387   2.602   1.142 -0.1632  0.5204 -0.6018
  483SOL      O 1929   1.225   2.547   3.457 -0.4711  0.3631  0.6789
  483SOL      H 1930   1.142   2.573   3.501 -1.1181  0.0136 -0.2826
  483SOL      H 1931   1.274   2.629   3.444 -1.4806  0.8403 -0.3172
  483SOL      E 1932   1.218   2.569   3.463 -0.3037  0.1004  0.2101
  484SOL      O 1933   0.257   0.694   2.976 -0.0276  0.3265 -0.3716
  484SOL      H 1934   0.221   0.691   2.886 -1.2843 -0.7130  0.1375
  484SOL      H 1935   0.350   0.669   2.967  0.1618  1.3464 -1.5053
  484SOL      E 1936   0.268   0.688   2.956  0.1235 -0.2770 -0.4002
  485SOL      O 1937   0.144   2.778   0.842  0.4306  0.0307  0.9239
  485SOL      H 1938   0.169   2.687   0.867 -0.2516 -0.5937 -0.5521
  485SOL      H 1939   0.064   2.769   0.788  0.8071  1.4341  0.0687
  485SOL      E 1940   0.133   2.758   0.836  0.3397  0.1078  0.5932
  486SOL      O 1941   1.161   1.034   2.457  0.4191 -0.2039 -0.0937
  486SOL      H 1942   1.204   1.116   2.486  0.3447 -0.1837 -0.0402
  486SOL      H 1943   1.096   1.013   2.526  0.8214 -0.6041  0.1647
  486SOL      E 1944   1.156   1.046   2.477 -0.0250 -0.1123  0.6059
  487SOL      O 1945   2.205   3.218   3.651 -0.6680 -0.0468  0.4124
  487SOL      H 1946   2.206   3.305   3.608  0.3328  0.8085  2.0828
  487SOL      H 1947   2.158   3.232   3.735 -0.8474 -1.2292  0.5263
  487SOL      E 1948   2.196   3.238   3.659 -0.1290  0.0529  0.4978
  488SOL      O 1949   0.795   2.998   2.466  0.1812 -0.4731 -0.8127
  488SOL      H 1950   0.741   2.963   2.539 -1.9858  1.7821 -1.1771
  488SOL      H 1951   0.824   3.086   2.496  0.3866 -0.0682 -2.1362
  488SOL      E 1952   0.790   3.009   2.487 -0.2502 -0.3862 -0.9424
  489SOL      O 1953   2.810   2.816   1.677 -0.0863  0.4489  0.2221
  489SOL      H 1954   2.770   2.887   1.624 -0.3866  0.7815  0.8831
  489SOL      H 1955   2.793   2.734   1.627 -0.1603  0.7822 -0.3066
  489SOL      E 1956   2.799   2.814   1.656  0.1246  0.0027 -0.1325
  490SOL      O 1957   2.378   3.344   1.677  0.1672  0.2518  0.7698
  490SOL      H 1958   2.440   3.418   1.682 -0.1699  0.5743  0.1909
  490SOL      H 1959   2.300   3.378   1.631  0.2062 -0.5957  0.0565
  490SOL      E 1960   2.375   3.365   1.669 -0.0642 -0.5145  0.1704
  491SOL      O 1961   0.049   3.153   2.618 -0.3528 -0.5398  0.7182
  491SOL      H 1962   0.020   3.242   2.592 -2.1417 -1.2071  0.2978
  491SOL      H 1963   0.042   3.152   2.715  0.7305  0.1076  0.8153
  491SOL      E 1964   0.042   3.171   2.632 -0.0345 -0.1399 -0.0953
  492SOL      O 1965   1.615   0.260   1.202  0.0521 -0.0484  0.3099
  492SOL      H 1966   1.538   0.215   1.242  0.6056  1.2498  3.1318
  492SOL      H 1967   1.603   0.354   1.222  2.7380  0.1081  1.7080
  492SOL      E 1968   1.597   0.270   1.214  0.3498  0.0769  0.6752
  493SOL      O 1969   1.482   1.691   0.783 -0.6057  0.9033 -0.0971
  493SOL      H 1970   1.484   1.723   0.691  1.0275 -0.1339 -0.4727
  493SOL      H 1971   1.543   1.749   0.831 -0.6179  0.7643  0.0855
  493SOL      E 1972   1.494   1.709   0.774 -0.2123  0.4952  0.1966
  494SOL      O 1973   0.024   2.952   3.191 -0.4505  0.3596 -0.2555
  494SOL      H 1974   0.092   2.891   3.159 -1.2358  0.4700 -2.3026
  494SOL      H 1975  -0.029   2.902   3.254 -1.1448 -1.1819 -1.9714
  494SOL      E 1976   0.027   2.930   3.197 -0.4579  0.1018 -0.8055
  495SOL      O 1977   2.218   1.904   0.689 -0.8643  0.2842 -0.8371
  495SOL      H 1978   2.196   1.890   0.595  0.2035  0.0782 -1.0686
  495SOL      H 1979   2.258   1.993   0.692  0.6302 -0.3602 -0.8690
  495SOL      E 1980   2.221   1.919   0.670 -0.1943  0.0497 -0.1095
  496SOL      O 1981   3.349   1.501   2.540  0.3214  0.1227 -0.4190
  496SOL      H 1982   3.256   1.485   2.517  0.0103  0.6492  0.4192
  496SOL      H 1983   3.351   1.501   2.637  1.1509  0.3636 -0.4349
  496SOL      E 1984   3.331   1.497   2.555  0.1144 -0.2507 -0.3978
  497SOL      O 1985   0.802   3.467   0.612 -0.0471 -0.0559  0.4880
  497SOL      H 1986   0.884   3.517   0.598  1.0114 -2.1418 -1.5514
  497SOL      H 1987   0.752   3.475   0.529 -0.7286 -0.8091  0.8124
  497SOL      E 1988   0.808   3.479   0.593  0.3383 -0.2517 -0.1092
  498SOL      O 1989   0.467   0.704   0.355  0.2739 -0.1777 -0.1700
  498SOL      H 1990   0.432   0.771   0.293 -1.9555  0.4577  1.6232
  498SOL      H 1991   0.551   0.741   0.388  0.0043  0.8752 -0.6110
  498SOL      E 1992   0.477   0.725   0.349 -0.2725  0.0778  0.1023
  499SOL      O 1993   1.749   1.479   2.983 -0.0549 -0.0214 -0.1171
  499SOL      H 1994   1.774   1.452   2.892 -1.4017 -1.5590 -0.0703
  499SOL      H 1995   1.765   1.400   3.038  1.9451  1.2718  1.2612
  499SOL      E 1996   1.757   1.458   2.976  0.6731 -0.2261  0.0564
  500SOL      O 1997   2.833   0.456   0.174  0.7317  0.9357 -0.2561
  500SOL      H 1998   2.790   0.543   0.166 -1.1082  0.0963  0.0452
  500SOL      H 1999   2.868   0.436   0.086  0.3471  1.5552 -0.5579
  500SOL      E 2000   2.832   0.470   0.155  0.4528  0.5680 -0.1046
  501SOL      O 2001   1.037   1.012   3.112  0.4962 -0.9230  0.0801
  501SOL      H 2002   1.048   1.106   3.092  1.3237 -1.1917 -0.7977
  501SOL      H 2003   1.014   1.008   3.206 -0.0895  0.1809 -0.0008
  501SOL      E 2004   1.034   1.030   3.127  0.0203 -0.1972  0.0289
  502SOL      O 2005   2.425   2.997   0.666 -0.3877 -0.3601  0.8105
  502SOL      H 2006   2.400   3.091   0.660 -0.1882 -0.2490  1.5280
  502SOL      H 2007   2.521   2.997   0.682 -0.2294 -0.7208 -0.1021
  502SOL      E 2008   2.439   3.016   0.668 -0.1115 -0.4488  0.1361
  503SOL      O 2009   1.249   0.565   3.742  0.2521 -0.5785 -0.0016
  503SOL      H 2010   1.198   0.634   3.788  2.1615  1.0701 -0.2481
  503SOL      H 2011   1.340   0.597   3.740  1.0307 -2.6877 -1.0121
  503SOL      E 2012   1.257   0.585   3.750  0.5745 -0.1718  0.2615
  504SOL      O 2013   2.689   0.800   2.784  0.0367  0.0728 -0.3666
  504SOL      H 2014   2.612   0.740   2.779  0.7518 -0.7915 -2.8748
  504SOL      H 2015   2.668   0.873   2.724  0.3201  0.9696  0.5976
  504SOL      E 2016   2.669   0.802   2.771 -0.0822 -0.0700  0.0716
  505SOL      O 2017   1.313   0.993   1.634 -0.1730 -0.0621 -1.1893
  505SOL      H 2018   1.251   0.924   1.665  0.2472  0.1987  0.3116
  505SOL      H 2019   1.358   0.954   1.557 -1.2898 -0.7329 -1.5323
  505SOL      E 2020   1.310   0.971   1.625  0.0615 -0.2190 -0.5022
  506SOL      O 2021   2.550   3.592   0.044 -0.3228 -0.4088  0.7572
  506SOL      H 2022   2.590   3.567  -0.041 -2.3955 -0.8643 -0.1465
  506SOL      H 2023   2.482   3.525   0.061 -0.1904 -0.1168  2.6309
  506SOL      E 2024   2.544   3.574   0.031 -0.5362 -0.0763  0.8989
  507SOL      O 2025   2.063   0.706   1.601  0.0983  0.3185 -0.0966
  507SOL      H 2026   2.008   0.648   1.546  1.5017 -0.4730 -0.7311
  507SOL      H 2027   2.042   0.681   1.693 -0.9101  0.3524 -0.3057
  507SOL      E 2028   2.048   0.689   1.608  0.0636  0.0459 -0.1304
  508SOL      O 2029   0.305   2.426   3.972  0.4450 -0.4136 -0.1118
  508SOL      H 2030   0.352   2.342   3.988  0.6729 -0.0925  0.9568
  508SOL      H 2031   0.261   2.447   4.056 -0.2016  0.1755 -0.5890
  508SOL      E 2032   0.306   2.413   3.992 -0.2420 -0.1956  0.0523
  509SOL      O 2033   0.357   0.784   1.989  0.1724  0.4271 -0.6093
  509SOL      H 2034   0.399   0.826   2.066  1.1194 -2.6206  0.6848
  509SOL      H 2035   0.405   0.819   1.912  0.4408  2.1652  0.2930
  509SOL      E 2036   0.375   0.800   1.989  0.0165  0.1179 -0.1547
  510SOL      O 2037   3.536   3.124   2.871 -0.2258 -0.1266  0.1973
  510SOL      H 2038   3.519   3.215   2.840  1.2335  0.3976  0.8798
  510SOL      H 2039   3.461   3.103   2.930  0.4220  1.4078  1.6471
  510SOL      E 2040   3.518   3.138   2.876 -0.0916  0.0794  0.4085
  511SOL      O 2041   1.740   0.390   0.802  0.0198 -0.4563  0.7395
  511SOL      H 2042   1.816   0.451   0.797  0.8918 -1.5855 -1.2472
  511SOL      H 2043   1.763   0.327   0.872  0.8969 -0.6944  0.2646
  511SOL      E 2044   1.760   0.389   0.815  0.4682 -0.4764 -0.1576
  512SOL      O 2045   0.394   2.367   2.545 -0.7484  0.1083  0.2627
  512SOL      H 2046   0.351   2.324   2.469  2.0916 -0.3583 -1.2296
  512SOL      H 2047   0.421   2.455   2.512  1.1592 -0.3803  0.4415
  512SOL      E 2048   0.391   2.376   2.523 -0.1013  0.5444 -0.2411
  513SOL      O 2049   3.211   0.840   0.803  0.3871  0.2496  0.1918
  513SOL      H 2050   3.285   0.900   0.821  1.6022 -1.3989  0.9089
  513SOL      H 2051   3.141   0.866   0.866  0.8850  0.8997  0.4914
  513SOL      E 2052   3.212   0.857   0.819  0.6630 -0.0826 -0.1801
  514SOL      O 2053   1.185   1.180   3.918 -0.2512  0.0165  0.2275
  514SOL      H 2054   1.222   1.114   3.858  1.0915  0.9902 -0.0716
  514SOL      H 2055   1.100   1.143   3.949 -0.1066 -1.2817 -0.8561
  514SOL      E 2056   1.175   1.160   3.912 -0.1072  0.2085  0.2226
  515SOL      O 2057   2.259   2.913   2.431  0.6977 -0.2332  0.0145
  515SOL      H 2058   2.245   2.819   2.454  1.0432 -0.9887 -2.5059
  515SOL      H 2059   2.184   2.935   2.373 -0.2501  1.5982  1.8204
  515SOL      E 2060   2.241   2.898   2.424  0.1812  0.0754 -0.3041
  516SOL      O 2061   0.705   0.005   1.569  0.3744  0.5678  0.3905
  516SOL      H 2062   0.611  -0.003   1.545  0.4674 -0.9738  0.4162
  516SOL      H 2063   0.748   0.042   1.491  0.1768 -1.4699 -0.7698
  516SOL      E 2064   0.695   0.011   1.549  0.0663 -0.0012  0.4573
  517SOL      O 2065   1.539   1.201   3.913 -0.1442  0.5541  0.1794
  517SOL      H 2066   1.524   1.295   3.935 -2.1508  0.1768  0.5666
  517SOL      H 2067   1.549   1.155   3.997  0.5190  0.3597 -0.0000
  517SOL      E 2068   1.538   1.211   3.934 -0.5398 -0.0805  0.1266
  518SOL      O 2069   1.847   1.601   1.766  0.5466 -0.8353 -0.0936
  518SOL      H 2070   1.872   1.694   1.755 -0.6627 -0.4206  0.4374
  518SOL      H 2071   1.759   1.593   1.726  0.2544 -1.5408  0.6505
  518SOL      E 2072   1.834   1.618   1.756  0.1830 -0.4481 -0.0842
  519SOL      O 2073   3.357   1.742   1.744 -0.6335 -0.3587  0.4397
  519SOL      H 2074   3.373   1.836   1.760 -0.5474 -0.3981  0.5899
  519SOL      H 2075   3.321   1.707   1.828 -0.6729 -0.4566  0.3821
  519SOL      E 2076   3.353   1.754   1.764 -0.0411 -0.1693  0.2063
  520SOL      O 2077   2.490   3.043   1.982  0.1101 -0.9819  0.4682
  520SOL      H 2078   2.415   3.001   1.936 -0.5488 -1.8025  2.1940
  520SOL      H 2079   2.464   3.045   2.076  1.9976 -0.7109  1.0213
  520SOL      E 2080   2.470   3.035   1.992  0.0585 -0.6072  0.6474
  521SOL      O 2081   3.286   0.003   2.691  0.0530 -0.4579 -0.2016
  521SOL      H 2082   3.193  -0.013   2.715  0.5071  0.6579  2.6848
  521SOL      H 2083   3.335  -0.072   2.726  0.2584 -1.4325 -2.3807
  521SOL      E 2084   3.277  -0.015   2.703  0.1100 -0.2803 -0.0038
  522SOL      O 2085   0.694   3.260   0.895 -0.2777 -0.2547 -0.2374
  522SOL      H 2086   0.652   3.315   0.827 -0.5414  0.5098  0.5138
  522SOL      H 2087   0.639   3.181   0.902 -0.6124 -0.0459 -0.4786
  522SOL      E 2088   0.674   3.255   0.883 -0.2236 -0.0278 -0.1822
  523SOL      O 2089   2.751   1.854   0.299  0.3497 -0.1617  0.2235
  523SOL      H 2090   2.788   1.768   0.274  2.0296  0.7231 -0.5353
  523SOL      H 2091   2.785   1.917   0.233  0.3691  1.3201  1.5731
  523SOL      E 2092   2.765   1.849   0.281  0.4957  0.4321 -0.0691
  524SOL      O 2093   3.410   3.423   2.880 -0.1061  0.0010  0.2458
  524SOL      H 2094   3.339   3.405   2.943 -1.3973  1.6934 -0.6423
  524SOL      H 2095   3.474   3.479   2.928 -0.9281  1.0228  0.1812
  524SOL      E 2096   3.409   3.431   2.902 -0.2570  0.1877  0.1538
  525SOL      O 2097   3.134   2.102   0.317 -0.0772 -0.3209  0.0442
  525SOL      H 2098   3.096   2.019   0.349 -2.1847  0.8244  0.6377
  525SOL      H 2099   3.160   2.151   0.396  1.9990 -0.7038 -0.3217
  525SOL      E 2100   3.132   2.095   0.339  0.1237  0.0388  0.1761
  526SOL      O 2101   3.170   3.387   0.310  0.4532 -0.5569  0.1193
  526SOL      H 2102   3.208   3.470   0.276  0.9314 -0.7406  0.2002
  526SOL      H 2103   3.078   3.409   0.331  0.7126  0.0940  0.6217
  526SOL      E 2104   3.159   3.408   0.307  0.3430 -0.0555  0.3012
  527SOL      O 2105   2.555   1.687   3.924 -0.2312 -0.0579  0.2876
  527SOL      H 2106   2.540   1.682   3.829 -2.0421 -1.7824  0.5999
  527SOL      H 2107   2.647   1.719   3.934 -0.0004  0.1410 -1.9937
  527SOL      E 2108   2.571   1.693   3.907 -0.0532  0.1692 -0.0910
  528SOL      O 2109   1.935   2.549   2.855 -0.3072 -0.0455  0.0217
  528SOL      H 2110   1.898   2.573   2.941 -1.1351 -1.6036  0.1402
  528SOL      H 2111   1.866   2.570   2.790 -0.0558  0.2361 -0.1581
  528SOL      E 2112   1.914   2.558   2.859 -0.5576 -0.2913  0.0613
  529SOL      O 2113   1.906   3.279   2.027 -0.4295 -0.0135 -0.5779
  529SOL      H 2114   1.832   3.282   2.089  0.2840  1.4039  0.2460
  529SOL      H 2115   1.957   3.200   2.051 -1.9538 -1.3613 -1.5454
  529SOL      E 2116   1.901   3.264   2.044  0.0780 -0.0374 -0.1397
  530SOL      O 2117   2.516   2.686   0.270  0.4800  0.1640  0.9648
  530SOL      H 2118   2.494   2.665   0.362  1.6519 -0.1169  1.1887
  530SOL      H 2119   2.437   2.661   0.219 -0.2260  0.4244  1.8927
  530SOL      E 2120   2.496   2.677   0.278  0.6161  0.0565  0.7073
  531SOL      O 2121   0.794   1.718   1.595 -0.2412  0.4948  0.2866
  531SOL      H 2122   0.731   1.682   1.660  0.0314  0.0523  0.3122
  531SOL      H 2123   0.854   1.644   1.575  0.6589  1.0935  0.7293
  531SOL      E 2124   0.793   1.696   1.604 -0.1593  0.4578  0.2097
  532SOL      O 2125   2.959   2.884   0.554 -0.8700 -0.3782  0.4680
  532SOL      H 2126   2.966   2.790   0.530 -2.1533 -0.3390 -0.1644
  532SOL      H 2127   3.023   2.897   0.625  1.7930 -0.9507 -1.6579
  532SOL      E 2128   2.973   2.868   0.563 -0.1414 -0.1660  0.5290
  533SOL      O 2129   1.656   2.976   1.498 -0.6332  0.1516 -0.4638
  533SOL      H 2130   1.720   3.046   1.474 -0.1685  0.4912  1.5957
  533SOL      H 2131   1.701   2.892   1.478  0.4997  0.3838  0.9511
  533SOL      E 2132   1.678   2.974   1.489  0.1525 -0.2432  0.1408
  534SOL      O 2133   2.687   0.770   1.663 -0.2427  0.5848  0.4346
  534SOL      H 2134   2.782   0.781   1.678  0.1060  0.1149 -1.2091
  534SOL      H 2135   2.667   0.680   1.693 -0.0349  0.4481  0.1641
  534SOL      E 2136   2.702   0.754   1.672 -0.2152  0.4295  0.3070
  535SOL      O 2137   2.478   3.508   3.663  0.0766 -0.3425 -0.1754
  535SOL      H 2138   2.528   3.459   3.730  0.4172 -1.4499 -1.2101
  535SOL      H 2139   2.496   3.602   3.680  1.9385 -0.6924 -0.1004
  535SOL      E 2140   2.492   3.517   3.680 -0.2858 -0.4828  0.0633
  536SOL      O 2141   0.610   2.657   2.075 -0.3874  0.0481 -0.3022
  536SOL      H 2142   0.694   2.613   2.056  0.0478  1.1876 -1.1014
  536SOL      H 2143   0.553   2.588   2.112  1.3927 -0.4376  1.7935
  536SOL      E 2144   0.615   2.635   2.079  0.1355  0.6342  0.1035
  537SOL      O 2145   0.359   1.484   0.916  0.1464 -0.3110 -0.5039
  537SOL      H 2146   0.298   1.472   0.841  2.0567 -0.5116 -2.1110
  537SOL      H 2147   0.392   1.395   0.937  0.1579 -0.1682  0.1062
  537SOL      E 2148   0.353   1.464   0.905 -0.0358 -0.1508 -0.3074
  538SOL      O 2149   2.455   3.096   2.267 -0.1594 -0.1676 -0.0694
  538SOL      H 2150   2.543   3.136   2.270 -0.4758  0.5123  0.2097
  538SOL      H 2151   2.446   3.048   2.351 -0.3732  0.4516  0.2676
  538SOL      E 2152   2.471   3.094   2.284  0.0359  0.4154  0.0169
  539SOL      O 2153   1.154   1.543   3.238  0.2443  0.2122  0.2215
  539SOL      H 2154   1.148   1.559   3.333 -0.3013 -1.7034  0.5628
  539SOL      H 2155   1.194   1.623   3.200  3.0588  0.0143  2.4028
  539SOL      E 2156   1.161   1.562   3.249  0.3659  0.2175  0.4231
  540SOL      O 2157   3.098   2.816   3.499  0.1270 -0.4424 -0.4182
  540SOL      H 2158   3.062   2.746   3.556  0.5593  0.7107  1.3465
  540SOL      H 2159   3.090   2.782   3.408 -1.5981 -1.8879  0.2200
  540SOL      E 2160   3.089   2.795   3.492  0.3866 -0.3086 -0.3106
  541SOL      O 2161   3.545   2.449   2.851  0.5471  0.3129 -0.0712
  541SOL      H 2162   3.612   2.445   2.781  1.5491 -0.3149  0.8903
  541SOL      H 2163   3.532   2.543   2.869  1.1275  0.4427 -0.3165
  541SOL      E 2164   3.556   2.467   2.840  1.0105 -0.0616  0.1454
  542SOL      O 2165   3.401   1.338   0.511 -0.5098 -0.6563 -0.7260
  542SOL      H 2166   3.396   1.300   0.421 -1.0066 -2.5400  0.0560
  542SOL      H 2167   3.342   1.283   0.565  0.5992 -0.2200  0.9826
  542SOL      E 2168   3.388   1.319   0.504  0.2285 -0.5037 -0.1671
  543SOL      O 2169   1.346   2.023   0.946 -0.1850 -0.5471  0.1217
  543SOL      H 2170   1.316   2.020   0.854 -1.6164 -0.6588  0.5801
  543SOL      H 2171   1.267   2.037   1.000  0.9299  2.6534  1.1647
  543SOL      E 2172   1.324   2.025   0.939 -0.1454  0.3397  0.0032
  544SOL      O 2173   0.308   0.471   0.687 -0.2662 -0.1722  0.9717
  544SOL      H 2174   0.220   0.493   0.653  0.3225  1.5683  0.4670
  544SOL      H 2175   0.333   0.390   0.640 -0.3907  0.9661 -1.1966
  544SOL      E 2176   0.295   0.459   0.671  0.2039  0.3995  0.3163
  545SOL      O 2177   2.178   0.609   0.036 -0.1737 -0.0026 -0.0979
  545SOL      H 2178   2.176   0.689  -0.018 -0.3662  1.3528  1.7999
  545SOL      H 2179   2.230   0.545  -0.015 -0.3384  1.1825 -1.8436
  545SOL      E 2180   2.188   0.612   0.015 -0.3060  0.0683 -0.0781
  546SOL      O 2181   1.724   1.952   3.517 -0.0844  0.3987  0.1414
  546SOL      H 2182   1.810   1.939   3.474  0.3223 -1.2478  1.3324
  546SOL      H 2183   1.665   1.986   3.447  1.0529 -0.2285 -1.1803
  546SOL      E 2184   1.729   1.956   3.494  0.0553 -0.0326  0.1757
  547SOL      O 2185   0.322   2.353   1.639 -0.2835 -0.2556  0.4591
  547SOL      H 2186   0.372   2.289   1.691 -0.7047 -1.1303 -0.1879
  547SOL      H 2187   0.374   2.435   1.640  0.9951 -1.0528  0.0427
  547SOL      E 2188   0.342   2.357   1.650  0.0754 -0.1257  0.3817
  548SOL      O 2189   1.877   0.469   2.894 -0.4506  0.3671  0.1570
  548SOL      H 2190   1.833   0.537   2.840 -0.8708 -1.3949 -1.8680
  548SOL      H 2191   1.971   0.491   2.890 -0.5037  0.4572 -1.0985
  548SOL      E 2192   1.887   0.487   2.882 -0.1545  0.2723 -0.2302
  549SOL      O 2193   2.606   1.103   1.936  0.2500 -0.3503  0.2129
  549SOL      H 2194   2.570   1.192   1.950  0.8394 -0.0362 -0.2352
  549SOL      H 2195   2.627   1.097   1.842  0.7906 -0.7414  0.3491
  549SOL      E 2196   2.603   1.120   1.920  0.3605 -0.1970  0.1301
  550SOL      O 2197   2.218   1.614   0.370  0.3995 -0.5576 -0.0731
  550SOL      H 2198   2.181   1.566   0.446  0.0764  1.3678  1.0732
  550SOL      H 2199   2.294   1.562   0.341 -0.8921 -2.6127 -0.0132
  550SOL      E 2200   2.226   1.594   0.379  0.3177 -0.5347 -0.0566
  551SOL      O 2201   2.231   0.882   0.812 -0.5127 -0.2294  0.2418
  551SOL      H 2202   2.158   0.929   0.854 -0.1454  0.6639 -0.1019
  551SOL      H 2203   2.247   0.928   0.728  0.9081  0.0341  0.6371
  551SOL      E 2204   2.220   0.901   0.803  0.2640 -0.1657  0.1187
  552SOL      O 2205   2.723   3.172   2.218 -0.0876  0.9882  0.9187
  552SOL      H 2206   2.768   3.179   2.133 -0.9215  0.4532  0.4197
  552SOL      H 2207   2.719   3.263   2.253 -0.2083  1.2853  0.1381
  552SOL      E 2208   2.731   3.192   2.208 -0.3271  0.2402  0.7890
  553SOL      O 2209   1.472   3.098   2.175 -0.2248 -0.9175 -0.0475
  553SOL      H 2210   1.559   3.134   2.196 -1.0367  1.0665  0.1528
  553SOL      H 2211   1.420   3.107   2.257 -1.4976  0.8224 -0.9907
  553SOL      E 2212   1.479   3.107   2.196 -0.2740  0.0318 -0.5228
  554SOL      O 2213   3.459   2.419   2.265 -0.2067 -0.8861 -0.2086
  554SOL      H 2214   3.423   2.430   2.355 -0.0927 -0.0683 -0.2575
  554SOL      H 2215   3.544   2.466   2.265 -0.4526 -0.4299 -0.8914
  554SOL      E 2216   3.469   2.431   2.283 -0.2897 -0.1055  0.3197
  555SOL      O 2217   2.488   0.210   3.215  0.1108  0.2766 -0.2033
  555SOL      H 2218   2.530   0.190   3.130 -2.2370  0.0152 -1.3805
  555SOL      H 2219   2.392   0.210   3.198 -0.4657  0.1194  2.4677
  555SOL      E 2220   2.477   0.206   3.195 -0.1585  0.1036  0.5366
  556SOL      O 2221   3.520   3.569   3.228  0.1977 -1.1494  0.5973
  556SOL      H 2222   3.456   3.519   3.281 -0.3868 -0.8471  0.1841
  556SOL      H 2223   3.481   3.658   3.218  0.8360 -0.8641  0.6221
  556SOL      E 2224   3.499   3.577   3.237  0.2832 -0.6655  0.3689
  557SOL      O 2225   0.341   2.915   2.370 -0.3295  0.3814 -0.1282
  557SOL      H 2226   0.426   2.927   2.325  1.1112 -1.2855  1.9120
  557SOL      H 2227   0.336   2.986   2.436 -0.1191  0.0109  0.2918
  557SOL      E 2228   0.357   2.932   2.374  0.0051 -0.2056  0.0101
  558SOL      O 2229   3.423   3.034   3.817 -0.1873 -0.4269 -0.2873
  558SOL      H 2230   3.498   3.008   3.873 -0.2052 -1.6614 -0.8011
  558SOL      H 2231   3.462   3.084   3.744  0.2941 -1.9457 -1.1096
  558SOL      E 2232   3.446   3.038   3.814 -0.0277 -0.8398 -0.0841
  559SOL      O 2233   1.020   3.482   1.077  0.0866  0.4663  0.9355
  559SOL      H 2234   1.069   3.492   1.160 -0.5814  1.7816  1.1931
  559SOL      H 2235   0.926   3.488   1.102 -0.1269  0.6608  0.1085
  559SOL      E 2236   1.011   3.485   1.099  0.1300  0.5161  0.5555
  560SOL      O 2237   1.315   0.607   1.017  0.3491  0.5341 -0.2912
  560SOL      H 2238   1.367   0.529   0.990  0.9363  0.1196  1.8278
  560SOL      H 2239   1.226   0.591   0.982  0.6924 -0.6156 -0.7142
  560SOL      E 2240   1.308   0.588   1.004  0.2975  0.2824  0.1176
  561SOL      O 2241   2.626   3.139   3.865 -0.1593 -0.0658  0.0589
  561SOL      H 2242   2.676   3.074   3.813 -1.7080 -0.1863 -1.3959
  561SOL      H 2243   2.660   3.133   3.955  2.7348  0.2191 -0.9251
  561SOL      E 2244   2.643   3.125   3.873  0.0354 -0.2960 -0.1067
  562SOL      O 2245   2.548   1.615   2.929  0.2678  0.1777  0.4066
  562SOL      H 2246   2.498   1.651   3.004  0.5281  0.1309  0.6033
  562SOL      H 2247   2.485   1.560   2.880  0.5171 -1.1340  1.5185
  562SOL      E 2248   2.526   1.611   2.934 -0.1463  0.2693  0.1810
  563SOL      O 2249   3.537   2.276   2.574 -0.0682  0.2361 -0.2299
  563SOL      H 2250   3.550   2.209   2.643 -0.6856 -0.7622 -1.0660
  563SOL      H 2251   3.617   2.331   2.577  1.2712 -1.5880 -0.6918
  563SOL      E 2252   3.555   2.274   2.589  0.0250  0.0691 -0.6796
  564SOL      O 2253   0.125   1.616   1.497 -0.2008  0.0805 -0.2848
  564SOL      H 2254   0.146   1.522   1.481 -1.0403 -0.6711  2.4574
  564SOL      H 2255   0.203   1.665   1.466  0.9653 -1.6855 -0.3138
  564SOL      E 2256   0.145   1.607   1.488 -0.2117  0.1044  0.1449
  565SOL      O 2257   0.677   0.922   0.683  0.0792 -0.6640 -0.5658
  565SOL      H 2258   0.762   0.960   0.653 -0.1503 -0.2142 -0.6572
  565SOL      H 2259   0.610   0.989   0.661 -0.2648 -0.9014 -0.2495
  565SOL      E 2260   0.681   0.943   0.673  0.2892  0.0452  0.1915
  566SOL      O 2261   0.030   1.745   0.636  0.1672  0.3268 -0.7096
  566SOL      H 2262   0.053   1.793   0.555 -0.4749  1.1530 -0.4030
  566SOL      H 2263   0.088   1.782   0.705  1.7465 -1.3502 -1.0376
  566SOL      E 2264   0.046   1.762   0.634  0.2633 -0.0373 -0.4921
  567SOL      O 2265   1.176   2.944   2.199 -0.1946  0.2208  0.1505
  567SOL      H 2266   1.136   2.857   2.183  1.6720 -1.0608  1.9792
  567SOL      H 2267   1.248   2.950   2.134  0.3872 -0.1255  0.7500
  567SOL      E 2268   1.182   2.928   2.183  0.2617 -0.2664  0.3020
  568SOL      O 2269   3.413   0.143   1.232  0.3211 -0.6157  0.1237
  568SOL      H 2270   3.482   0.100   1.285  1.1382 -0.7432 -0.9877
  568SOL      H 2271   3.449   0.145   1.141  0.9866  3.6778  0.3010
  568SOL      E 2272   3.434   0.135   1.224  0.2825  0.0325 -0.0164
  569SOL      O 2273   0.961   2.289   3.981  0.0498  0.1095 -0.0830
  569SOL      H 2274   1.028   2.353   3.953 -0.9397  0.8678 -0.7895
  569SOL      H 2275   0.905   2.337   4.046 -1.5410  0.4790 -1.6379
  569SOL      E 2276   0.963   2.311   3.989 -0.2781  0.5618 -0.5409
  570SOL      O 2277   0.611   1.082   0.374 -0.4875 -0.1180 -0.0939
  570SOL      H 2278   0.540   1.079   0.440 -0.1765 -0.9982  0.2131
  570SOL      H 2279   0.575   1.038   0.296 -0.2789 -0.5602  0.0600
  570SOL      E 2280   0.590   1.073   0.372 -0.4228 -0.0826 -0.1773
  571SOL      O 2281   2.660   3.440   2.801 -0.1107 -0.1464  0.5993
  571SOL      H 2282   2.567   3.413   2.803 -0.2738 -0.6128 -3.4671
  571SOL      H 2283   2.662   3.524   2.752  1.5203  0.7068  1.9969
  571SOL      E 2284   2.642   3.452   2.791 -0.1948  0.2232  0.1140
  572SOL      O 2285   0.596   0.674   0.753  0.2528 -0.4277 -0.4080
  572SOL      H 2286   0.641   0.619   0.688  0.1084 -0.3995 -0.5318
  572SOL      H 2287   0.631   0.763   0.740  0.8662 -0.5812  0.1341
  572SOL      E 2288   0.612   0.681   0.738  0.4200  0.1124 -0.1725
  573SOL      O 2289   1.337   0.607   3.135  0.2376  0.2131 -0.0998
  573SOL      H 2290   1.286   0.676   3.090  0.4606  1.5325  1.6091
  573SOL      H 2291   1.429   0.639   3.136  0.2542  0.1636  1.1780
  573SOL      E 2292   1.345   0.627   3.126  0.0832 -0.1520  0.1765
  574SOL      O 2293   2.178   1.064   2.235  0.0284  0.1805 -0.2049
  574SOL      H 2294   2.165   1.011   2.315  1.1305  1.0746  0.5962
  574SOL      H 2295   2.259   1.116   2.251 -0.3208  1.1643 -1.4622
  574SOL      E 2296   2.192   1.064   2.254  0.3850  0.3638 -0.1081
  575SOL      O 2297   2.805   1.278   1.114  0.5079  0.3939 -0.3286
  575SOL      H 2298   2.880   1.338   1.127 -0.6895  2.0921 -0.8647
  575SOL      H 2299   2.778   1.290   1.021  0.0034 -0.6942 -0.3328
  575SOL      E 2300   2.815   1.293   1.098  0.2053 -0.0000 -0.1525
  576SOL      O 2301   1.478   0.280   3.512 -0.0306 -0.3557 -0.1359
  576SOL      H 2302   1.536   0.205   3.492 -0.3254 -0.8082  0.6811
  576SOL      H 2303   1.438   0.305   3.426  0.8485 -0.4620 -0.5842
  576SOL      E 2304   1.481   0.270   3.491  0.3529 -0.1551  0.1506
  577SOL      O 2305   1.214   2.945   1.640 -0.2804 -0.0314  0.2851
  577SOL      H 2306   1.213   2.850   1.620  1.0843 -0.4841  2.1498
  577SOL      H 2307   1.188   2.953   1.733  1.5470  1.2127  0.7478
  577SOL      E 2308   1.208   2.928   1.654  0.2160  0.3468  0.2028
  578SOL      O 2309   1.779   1.207   3.144  0.3478  0.6439 -0.3700
  578SOL      H 2310   1.687   1.178   3.157  0.6046  1.0269  3.2665
  578SOL      H 2311   1.818   1.141   3.084 -1.9294 -0.2609 -0.9557
  578SOL      E 2312   1.768   1.188   3.134  0.0550  0.1213  0.3496
  579SOL      O 2313   2.292   2.442   2.187 -0.3679  1.0251 -0.0697
  579SOL      H 2314   2.238   2.477   2.113 -0.5318 -1.3256 -1.1394
  579SOL      H 2315   2.229   2.428   2.260 -0.9706 -0.2749 -0.8077
  579SOL      E 2316   2.268   2.446   2.187 -0.5944  0.3937 -0.4406
  580SOL      O 2317   2.174   0.630   2.594  0.1045 -0.1830 -0.1937
  580SOL      H 2318   2.181   0.719   2.632 -0.0732 -0.4558  0.4939
  580SOL      H 2319   2.100   0.635   2.531 -0.3161 -0.0086  0.3082
  580SOL      E 2320   2.161   0.649   2.589  0.1481 -0.1312  0.2488
  581SOL      O 2321   0.535   0.880   1.384 -0.1263 -0.2057  0.1224
  581SOL      H 2322   0.508   0.857   1.294  0.4088 -0.7154  0.0859
  581SOL      H 2323   0.613   0.937   1.374  0.0838 -0.4614  0.2569
  581SOL      E 2324   0.545   0.887   1.364 -0.2178 -0.6988 -0.0909
  582SOL      O 2325   2.102   0.510   3.466  0.2742  0.3705 -0.5659
  582SOL      H 2326   2.104   0.468   3.553 -1.1965 -1.8421 -1.5147
  582SOL      H 2327   2.027   0.471   3.419 -0.3879  3.1547 -2.0712
  582SOL      E 2328   2.087   0.494   3.474  0.4061  0.6445 -0.3507
  583SOL      O 2329   1.086   0.171   2.402 -0.5069  0.0690  0.0845
  583SOL      H 2330   1.026   0.113   2.450 -2.6977  0.7848 -1.6344
  583SOL      H 2331   1.091   0.134   2.312 -0.1145  1.2373 -0.3926
  583SOL      E 2332   1.075   0.152   2.394 -0.1046  0.2229 -0.0580
  584SOL      O 2333   2.210   0.775   0.290 -0.3448 -0.3957  0.4124
  584SOL      H 2334   2.269   0.848   0.269  0.7682 -1.3524  0.0995
  584SOL      H 2335   2.244   0.699   0.240 -2.5002 -0.7396 -0.6853
  584SOL      E 2336   2.229   0.774   0.276 -0.7566 -0.4083  0.3269
  585SOL      O 2337   0.087   1.469   2.519  0.7391 -0.2414 -0.0341
  585SOL      H 2338   0.152   1.526   2.474  0.8326 -1.5260 -1.6290
  585SOL      H 2339   0.138   1.394   2.552  0.2158 -0.8314 -0.5393
  585SOL      E 2340   0.110   1.465   2.517  0.0359 -0.0668 -0.4157
  586SOL      O 2341   1.221   1.293   3.516  0.1265 -0.3355 -0.2487
  586SOL      H 2342   1.305   1.273   3.561  0.6025 -0.6721 -1.2790
  586SOL      H 2343   1.159   1.316   3.588  1.0257 -0.3088  0.5394
  586SOL      E 2344   1.225   1.294   3.540 -0.0104 -0.3843 -0.3084
  587SOL      O 2345   0.156   2.657   3.386 -0.4637  0.8221 -0.5995
  587SOL      H 2346   0.136   2.566   3.412  1.1561 -0.3032 -2.8973
  587SOL      H 2347   0.197   2.698   3.464  1.0881 -1.2575 -0.2284
  587SOL      E 2348   0.160   2.647   3.407  0.1658 -0.3584 -0.3242
  588SOL      O 2349   2.103   1.460   0.625 -0.1545  0.2752  0.1167
  588SOL      H 2350   2.009   1.449   0.607 -0.2695  1.4291 -0.0278
  588SOL      H 2351   2.108   1.491   0.717  0.1118 -0.0835  0.2286
  588SOL      E 2352   2.085   1.464   0.640 -0.1148  0.1459  0.1342
  589SOL      O 2353   1.107   1.090   2.188 -0.4465  0.0066 -0.7067
  589SOL      H 2354   1.166   1.026   2.145  1.2360 -0.1387  1.6427
  589SOL      H 2355   1.111   1.069   2.283 -0.9989  2.6401 -0.0197
  589SOL      E 2356   1.120   1.073   2.199  0.4265  0.5186 -0.1658
  590SOL      O 2357   2.384   0.842   2.831  0.1589 -0.3476  0.1244
  590SOL      H 2358   2.294   0.874   2.811  0.5985  0.4818 -0.6020
  590SOL      H 2359   2.378   0.745   2.829 -0.3916 -0.3126 -1.5618
  590SOL      E 2360   2.365   0.829   2.827 -0.0018 -0.3188 -0.3496
  591SOL      O 2361   0.452   1.865   1.744 -0.1322  0.3256 -0.4988
  591SOL      H 2362   0.359   1.893   1.752 -0.2277 -0.2187  0.5682
  591SOL      H 2363   0.491   1.921   1.675 -0.8240  1.6760  0.1782
  591SOL      E 2364   0.441   1.882   1.732 -0.0059  0.4651  0.0581
  592SOL      O 2365   1.848   2.588   2.418 -0.1090 -0.0170  0.0358
  592SOL      H 2366   1.814   2.512   2.369  1.0618 -1.1449  0.8885
  592SOL      H 2367   1.905   2.635   2.355  0.0155 -0.4743 -0.2002
  592SOL      E 2368   1.853   2.582   2.395  0.0863 -0.2157  0.1859
  593SOL      O 2369   1.204   3.527   2.743  0.5303 -0.1500 -0.1403
  593SOL      H 2370   1.132   3.533   2.808  0.3379 -1.3364 -0.2157
  593SOL      H 2371   1.228   3.432   2.740  0.3494 -0.1743 -1.9931
  593SOL      E 2372   1.195   3.509   2.755  0.2615 -0.3210 -0.2063
  594SOL      O 2373   0.046   2.852   2.426  0.1910  0.2681  0.0104
  594SOL      H 2374   0.136   2.875   2.399  0.4333  0.4001  0.8868
  594SOL      H 2375   0.018   2.780   2.367  0.5638  0.7778 -0.7917
  594SOL      E 2376   0.058   2.842   2.409 -0.0624  0.2035 -0.0645
  595SOL      O 2377   2.486   0.491   3.591 -0.4467 -0.3147 -0.0379
  595SOL      H 2378   2.493   0.481   3.495  0.3908 -1.1794  0.0980
  595SOL      H 2379   2.404   0.540   3.606  0.6769  2.1500 -1.3160
  595SOL      E 2380   2.471   0.498   3.575 -0.1802 -0.0524 -0.2957
  596SOL      O 2381   2.938   2.978   2.739 -0.0652  0.1936 -0.1573
  596SOL      H 2382   2.988   2.987   2.656 -1.1601  1.6111 -0.7099
  596SOL      H 2383   2.984   3.035   2.803  0.7404 -0.8475  0.2138
  596SOL      E 2384   2.957   2.991   2.735 -0.3069 -0.0965  0.0608
  597SOL      O 2385   3.097   2.231   1.211 -0.3508  0.2692 -0.3680
  597SOL      H 2386   3.056   2.222   1.299  0.6169 -0.8647 -0.0015
  597SOL      H 2387   3.172   2.291   1.224 -1.4783  1.8474 -0.9070
  597SOL      E 2388   3.104   2.241   1.231 -0.0329  0.3398 -0.3159
  598SOL      O 2389   2.170   1.265   1.328 -0.5209  0.1549  0.3686
  598SOL      H 2390   2.144   1.352   1.362  2.2506  1.5554 -0.7917
  598SOL      H 2391   2.244   1.238   1.384  0.3076 -0.2251 -0.8774
  598SOL      E 2392   2.180   1.277   1.346 -0.1220  0.2268 -0.1376
  599SOL      O 2393   2.700   1.389   2.599  0.2072  0.3902  0.2124
  599SOL      H 2394   2.731   1.312   2.650 -1.3861 -0.4406 -0.0299
  599SOL      H 2395   2.606   1.372   2.581  0.3820  1.2968 -1.8270
  599SOL      E 2396   2.688   1.370   2.606  0.0599 -0.1434 -0.3044
  600SOL      O 2397   0.076   2.019   1.350 -0.2111  0.2098  0.7767
  600SOL      H 2398   0.019   1.959   1.402 -0.3284  1.0352  1.6160
  600SOL      H 2399   0.091   2.096   1.407  0.5276  0.6662 -0.0200
  600SOL      E 2400   0.068   2.022   1.372 -0.1820  0.3503  0.4023
  601SOL      O 2401   3.349   2.496   0.651 -0.0367  0.1351 -0.3099
  601SOL      H 2402   3.313   2.566   0.708  0.3316  0.4406 -0.4405
  601SOL      H 2403   3.273   2.459   0.604 -0.5393 -1.0510  1.3649
  601SOL      E 2404   3.327   2.503   0.653 -0.0672 -0.0399  0.0132
  602SOL      O 2405   0.402   0.947   3.287 -0.5135  0.0270 -0.1707
  602SOL      H 2406   0.398   0.850   3.292  1.1285 -0.2136 -2.1771
  602SOL      H 2407   0.441   0.975   3.372 -0.0501 -1.1652  0.0328
  602SOL      E 2408   0.409   0.933   3.305  0.1079  0.1008 -0.2777
  603SOL      O 2409   0.270   0.341   1.958  0.1727  0.5120  0.0399
  603SOL      H 2410   0.238   0.350   1.867 -0.5520  0.4546  0.2869
  603SOL      H 2411   0.349   0.398   1.962  1.5455 -1.1752 -1.2345
  603SOL      E 2412   0.280   0.354   1.940  0.4164 -0.1009  0.0036
  604SOL      O 2413   2.458   2.975   3.511  0.0715 -0.4460  0.1423
  604SOL      H 2414   2.423   3.001   3.598  0.6647  0.3844  0.1358
  604SOL      H 2415   2.391   3.004   3.447 -0.3339 -0.9969  0.3039
  604SOL      E 2416   2.437   2.986   3.516 -0.1675 -0.1445 -0.0523
  605SOL      O 2417   1.019   1.262   1.354  0.2490  0.7000 -0.1619
  605SOL      H 2418   1.078   1.214   1.294 -0.3221  1.8719 -1.7316
  605SOL      H 2419   0.957   1.309   1.297 -0.7112  1.3938  1.3845
  605SOL      E 2420   1.019   1.262   1.331  0.0007  0.5069 -0.3934
  606SOL      O 2421   0.404   1.243   2.317  0.1302 -0.5155 -0.1151
  606SOL      H 2422   0.377   1.238   2.224  0.4014  1.5930 -0.3614
  606SOL      H 2423   0.473   1.176   2.328 -0.1598 -1.0390 -1.3142
  606SOL      E 2424   0.412   1.229   2.300  0.0458 -0.1965 -0.3072
  607SOL      O 2425   3.590   1.343   0.871 -0.1680 -0.2345  0.4239
  607SOL      H 2426   3.531   1.413   0.839  0.1098 -0.0039  0.4124
  607SOL      H 2427   3.576   1.341   0.967 -0.6661 -0.6181  0.3493
  607SOL      E 2428   3.575   1.357   0.884  0.2752  0.1014 -0.0067
  608SOL      O 2429   2.199   3.212   2.391  0.4040 -0.2366  0.2240
  608SOL      H 2430   2.251   3.277   2.442  0.1556  1.4034 -1.4893
  608SOL      H 2431   2.262   3.170   2.331  0.3828 -0.9326  0.6724
  608SOL      E 2432   2.222   3.217   2.389 -0.0836 -0.1541 -0.0810
  609SOL      O 2433   3.182   2.862   2.975  0.2387  0.4828  0.6543
  609SOL      H 2434   3.193   2.796   2.906 -0.2246  0.5343  0.5259
  609SOL      H 2435   3.131   2.818   3.045  1.2021  0.2536  1.2180
  609SOL      E 2436   3.174   2.840   2.975  0.2960 -0.1966  0.1291
  610SOL      O 2437   1.051   1.287   3.243  0.0946 -0.3418 -0.2222
  610SOL      H 2438   1.086   1.377   3.254 -0.0645 -0.2340 -0.5949
  610SOL      H 2439   1.092   1.235   3.314  0.7490 -0.1381 -0.4468
  610SOL      E 2440   1.066   1.295   3.259  0.4661 -0.2102  0.0100
  611SOL      O 2441   2.128   0.959   2.821 -0.2015  0.0490 -0.1075
  611SOL      H 2442   2.102   0.961   2.915 -1.7352  0.2020 -0.5006
  611SOL      H 2443   2.100   1.045   2.786 -1.4994 -0.7679 -1.1512
  611SOL      E 2444   2.117   0.977   2.833 -0.5471  0.2082 -0.1467
  612SOL      O 2445   2.975   2.440   1.627 -0.1131 -0.4350  0.0073
  612SOL      H 2446   2.977   2.353   1.585  2.0557 -0.1852 -0.5693
  612SOL      H 2447   3.005   2.426   1.718 -1.2200 -0.4880  0.3653
  612SOL      E 2448   2.982   2.420   1.637 -0.1380 -0.1406 -0.1485
  613SOL      O 2449   1.394   3.380   3.602  0.6135 -0.5083 -0.0066
  613SOL      H 2450   1.350   3.457   3.642  0.1725 -1.8823  2.3940
  613SOL      H 2451   1.482   3.377   3.643  1.9248  0.5447 -2.5781
  613SOL      E 2452   1.403   3.395   3.618  0.1251 -0.3203  0.1346
  614SOL      O 2453   3.463   2.984   1.693 -0.2601  0.5920  0.0040
  614SOL      H 2454   3.403   3.002   1.619 -0.0282 -1.1789 -0.6475
  614SOL      H 2455   3.406   2.982   1.772 -0.6560  1.4239 -0.2415
  614SOL      E 2456   3.440   2.987   1.694 -0.0051  0.2433 -0.1010
  615SOL      O 2457   2.046   1.150   1.653  0.3361 -0.4912 -0.3608
  615SOL      H 2458   2.021   1.244   1.649 -0.4861 -0.5931  1.4396
  615SOL      H 2459   2.137   1.149   1.688  0.6057 -0.3633 -1.0327
  615SOL      E 2460   2.059   1.169   1.659  0.0298 -0.1944  0.3671
  616SOL      O 2461   3.454   0.226   3.166 -0.1740  0.7395  0.2893
  616SOL      H 2462   3.442   0.264   3.078 -1.6499 -1.3942 -0.5031
  616SOL      H 2463   3.366   0.199   3.195  0.7659 -2.5661  0.4835
  616SOL      E 2464   3.434   0.228   3.154 -0.4018 -0.1751 -0.0213
  617SOL      O 2465   1.066   1.245   0.596  0.3761  0.1776 -0.7904
  617SOL      H 2466   1.108   1.256   0.510 -0.9326 -2.6859 -1.9363
  617SOL      H 2467   1.138   1.218   0.656  0.8581 -0.8604 -1.7872
  617SOL      E 2468   1.089   1.242   0.591 -0.0023 -0.4904 -0.7122
  618SOL      O 2469   2.238   1.607   1.096 -0.0887  0.2331  0.0330
  618SOL      H 2470   2.209   1.577   1.183  1.7316 -2.1694 -0.0835
  618SOL      H 2471   2.188   1.554   1.032 -0.5455  1.1296 -0.3703
  618SOL      E 2472   2.222   1.590   1.101  0.0043  0.0637 -0.6439
  619SOL      O 2473   0.957   0.473   3.035 -0.2576  0.1308 -0.3185
  619SOL      H 2474   1.011   0.482   2.955 -0.1281 -0.7861 -0.3497
  619SOL      H 2475   1.003   0.525   3.103  0.8687 -0.8996 -0.2578
  619SOL      E 2476   0.977   0.485   3.033 -0.0753 -0.1013 -0.0483
  620SOL      O 2477   3.382   1.471   2.819  1.1698 -0.0281 -0.2396
  620SOL      H 2478   3.343   1.500   2.903  0.8105 -0.5336 -0.2295
  620SOL      H 2479   3.476   1.496   2.825  1.1366 -0.0077  0.2856
  620SOL      E 2480   3.393   1.482   2.837  0.9416  0.0077  0.2489
  621SOL      O 2481   2.123   3.289   0.419  0.2563 -0.0321 -0.2561
  621SOL      H 2482   2.051   3.253   0.473  0.2483  0.2403 -0.0795
  621SOL      H 2483   2.168   3.212   0.381 -1.5461 -0.2015 -2.2596
  621SOL      E 2484   2.117   3.267   0.423  0.0854  0.4077 -0.1436
  622SOL      O 2485   2.532   2.886   1.104  0.4572 -0.2392  0.4537
  622SOL      H 2486   2.459   2.906   1.044  0.4180 -0.2777  0.4885
  622SOL      H 2487   2.535   2.959   1.168 -0.4448 -0.9313  1.3115
  622SOL      E 2488   2.518   2.905   1.105  0.2978 -0.4730  0.3569
  623SOL      O 2489   0.826   0.457   0.596 -0.2433 -0.1476  0.6385
  623SOL      H 2490   0.835   0.456   0.500 -2.1430  0.0745  0.4149
  623SOL      H 2491   0.914   0.435   0.631  0.0498 -2.1610 -1.1731
  623SOL      E 2492   0.845   0.452   0.584 -0.2692 -0.4941 -0.3336
  624SOL      O 2493   1.122   2.213   2.123  0.4416  0.0089 -0.0248
  624SOL      H 2494   1.111   2.188   2.030 -3.1588  0.8210  0.0260
  624SOL      H 2495   1.169   2.298   2.121 -1.1283  0.9048 -1.2839
  624SOL      E 2496   1.129   2.225   2.104 -0.6079  0.2559 -0.2643
  625SOL      O 2497   3.457   0.628   2.030 -0.1475  0.7152  0.5550
  625SOL      H 2498   3.544   0.670   2.035 -0.1544  0.7274  0.5747
  625SOL      H 2499   3.423   0.627   2.121 -0.3066  1.0117  0.5019
  625SOL      E 2500   3.468   0.637   2.049  0.3138  0.4614  0.2780
  626SOL      O 2501   1.724   1.816   3.234 -0.4491 -0.2784 -0.6505
  626SOL      H 2502   1.760   1.868   3.161 -1.1374  0.0914 -0.7327
  626SOL      H 2503   1.650   1.765   3.197 -1.6745  0.9255  0.0442
  626SOL      E 2504   1.716   1.816   3.212 -0.4497 -0.1746  0.0522
  627SOL      O 2505   1.487   1.498   3.849  0.1445  0.2180 -0.0943
  627SOL      H 2506   1.490   1.594   3.835  1.0651  0.3157  0.6585
  627SOL      H 2507   1.511   1.459   3.764 -0.8805  0.6300 -0.5907
  627SOL      E 2508   1.492   1.510   3.829  0.0143  0.1313  0.1583
  628SOL      O 2509   2.533   3.111   2.617 -0.3110 -0.0722  0.0326
  628SOL      H 2510   2.536   3.033   2.560  0.6467 -0.5841  0.7739
  628SOL      H 2511   2.620   3.152   2.610 -0.7970  0.9465 -0.3395
  628SOL      E 2512   2.551   3.104   2.604  0.2125  0.0097  0.4473
  629SOL      O 2513   3.350   3.532   2.440 -0.1626  0.0021 -0.1780
  629SOL      H 2514   3.314   3.570   2.522 -1.3265  1.6231 -1.3835
  629SOL      H 2515   3.353   3.606   2.377 -0.2736 -1.4157 -1.9076
  629SOL      E 2516   3.343   3.554   2.444 -0.1661 -0.0463 -0.2681
  630SOL      O 2517   1.936   2.740   3.292 -0.3559  0.2018  0.0751
  630SOL      H 2518   1.902   2.723   3.381 -1.0775  1.9400  0.1791
  630SOL      H 2519   1.939   2.837   3.284  0.4569  0.0790 -1.5097
  630SOL      E 2520   1.930   2.756   3.308 -0.2310  0.2784 -0.2431
  631SOL      O 2521   2.531   2.274   3.112 -0.2992  0.1178  0.3249
  631SOL      H 2522   2.540   2.179   3.092 -0.4765  0.3980 -1.2064
  631SOL      H 2523   2.603   2.294   3.174  1.2710 -0.5026 -1.2247
  631SOL      E 2524   2.547   2.259   3.120  0.1235  0.0637 -0.4225
  632SOL      O 2525   0.243   2.353   2.013 -0.2251 -0.3865 -0.0914
  632SOL      H 2526   0.255   2.257   2.022 -1.6400 -0.6501 -0.8003
  632SOL      H 2527   0.158   2.364   1.969  0.1202  1.1980 -0.4130
  632SOL      E 2528   0.229   2.336   2.006 -0.6386  0.5263 -0.3215
  633SOL      O 2529   2.545   2.143   1.739 -0.0785  0.1871 -0.5489
  633SOL      H 2530   2.476   2.168   1.676 -0.7965 -1.2551 -0.3741
  633SOL      H 2531   2.563   2.223   1.791 -2.3477  0.3377  0.0815
  633SOL      E 2532   2.535   2.164   1.736 -0.1722 -0.0646 -0.4702
  634SOL      O 2533   3.292   2.488   3.897 -0.2195 -0.0174 -0.2160
  634SOL      H 2534   3.357   2.443   3.952  0.7497 -0.1752 -1.4494
  634SOL      H 2535   3.268   2.569   3.946 -0.1557 -0.6432  0.8784
  634SOL      E 2536   3.300   2.495   3.918 -0.0510 -0.3054 -0.2577
  635SOL      O 2537   0.704   3.584   2.069  0.1885 -0.2297  0.2962
  635SOL      H 2538   0.772   3.537   2.120 -0.1890  1.4965  2.5218
  635SOL      H 2539   0.624   3.582   2.124 -1.0062 -0.3943 -1.3431
  635SOL      E 2540   0.701   3.574   2.090 -0.1264  0.3086  0.3982
  636SOL      O 2541   1.003   2.583   0.734 -0.0554  0.1101  0.6748
  636SOL      H 2542   1.015   2.488   0.718 -0.0980 -0.2016  2.2965
  636SOL      H 2543   0.969   2.619   0.650  2.0550 -0.8751 -0.6846
  636SOL      E 2544   0.999   2.571   0.714 -0.2974  0.0688  0.2895
  637SOL      O 2545   2.152   3.520   0.277 -0.2871 -0.2757 -0.9931
  637SOL      H 2546   2.141   3.441   0.331 -1.4502 -0.5007 -1.5324
  637SOL      H 2547   2.120   3.594   0.332  1.1352 -0.0995 -0.3532
  637SOL      E 2548   2.143   3.519   0.299 -0.1684  0.0391 -0.7035
  638SOL      O 2549   0.030   0.349   3.833  0.8973  0.1585 -0.0502
  638SOL      H 2550   0.092   0.303   3.774  0.9235 -1.1631  0.9509
  638SOL      H 2551  -0.012   0.279   3.886 -0.3814  1.1553  0.3100
  638SOL      E 2552   0.034   0.326   3.832 -0.0099  0.1377  0.2995
  639SOL      O 2553   0.140   0.729   0.116 -0.2980 -0.1805 -0.4102
  639SOL      H 2554   0.121   0.696   0.027 -0.5016  0.8768 -0.7840
  639SOL      H 2555   0.056   0.766   0.148 -0.0751  0.0042 -0.0316
  639SOL      E 2556   0.119   0.730   0.104 -0.2832 -0.1852 -0.7685
  640SOL      O 2557   1.821   0.764   1.893 -0.7887 -0.2817 -0.2233
  640SOL      H 2558   1.850   0.853   1.867 -0.6457 -0.3293 -0.2253
  640SOL      H 2559   1.901   0.709   1.890 -0.9799 -0.5409 -0.7839
  640SOL      E 2560   1.843   0.771   1.887 -0.3672 -0.3086 -0.1700
  641SOL      O 2561   3.188   2.141   1.999  0.0355 -0.2296  1.0308
  641SOL      H 2562   3.186   2.223   1.947 -0.1620 -0.1600  1.1459
  641SOL      H 2563   3.098   2.131   2.034 -0.1147 -0.8470  0.4675
  641SOL      E 2564   3.169   2.156   1.996 -0.1129 -0.3274  0.8674
  642SOL      O 2565   3.224   1.416   0.161 -0.2311 -0.1226 -0.2091
  642SOL      H 2566   3.262   1.335   0.198 -0.0414 -0.6536 -1.4887
  642SOL      H 2567   3.140   1.390   0.122 -0.3961  0.3988 -0.2116
  642SOL      E 2568   3.215   1.395   0.160 -0.3422 -0.0622 -0.5293
  643SOL      O 2569   3.329   3.114   2.288 -0.4946 -0.0696  0.3891
  643SOL      H 2570   3.271   3.180   2.329  1.2728  1.2621  0.8674
  643SOL      H 2571   3.356   3.054   2.360  0.1221  0.3904  0.5495
  643SOL      E 2572   3.323   3.115   2.310  0.0735  0.9568 -0.3389
  644SOL      O 2573   1.247   3.245   3.825  0.1779  0.5957  0.5050
  644SOL      H 2574   1.293   3.277   3.745  0.2997  0.1089  0.3809
  644SOL      H 2575   1.189   3.174   3.795 -1.3529  1.7836  0.5024
  644SOL      E 2576   1.245   3.237   3.803  0.0185  0.2655  0.1515
  645SOL      O 2577   1.402   3.153   1.908  0.0922 -0.3032  0.0560
  645SOL      H 2578   1.414   3.145   2.004  0.3189 -0.3189  0.0271
  645SOL      H 2579   1.328   3.094   1.885 -1.6208  1.5068  0.5828
  645SOL      E 2580   1.389   3.140   1.922  0.0983  0.1379 -0.1095
  646SOL      O 2581   2.857   0.216   0.330 -0.1635 -0.4806  0.4815
  646SOL      H 2582   2.773   0.169   0.317 -1.1561  1.1872  0.6517
  646SOL      H 2583   2.854   0.293   0.271  1.6754 -0.8782 -0.2088
  646SOL      E 2584   2.839   0.222   0.316  0.0388 -0.4124  0.1826
  647SOL      O 2585   0.583   0.052   1.049  0.5248 -0.0096 -0.0496
  647SOL      H 2586   0.579   0.148   1.041 -1.3012 -0.0222  0.3377
  647SOL      H 2587   0.491   0.022   1.051  1.0441 -1.8959 -1.4196
  647SOL      E 2588   0.564   0.065   1.048  0.2369 -0.1922 -0.1417
  648SOL      O 2589   1.576   2.746   1.097 -0.5216  0.2884 -0.5170
  648SOL      H 2590   1.544   2.654   1.102 -1.4649  0.6639  0.7643
  648SOL      H 2591   1.509   2.799   1.144  1.1191  1.3339  0.7510
  648SOL      E 2592   1.556   2.738   1.107  0.2288  0.1779 -0.2465
  649SOL      O 2593   1.805   1.493   0.109  0.3314  0.1879  0.7461
  649SOL      H 2594   1.897   1.525   0.117  0.7181 -1.1151  1.9484
  649SOL      H 2595   1.794   1.431   0.183 -0.8953 -1.1744 -0.5447
  649SOL      E 2596   1.821   1.487   0.126  0.0081  0.1165  0.4395
  650SOL      O 2597   3.039   1.452   2.866 -0.9750 -0.3352 -0.3295
  650SOL      H 2598   2.943   1.459   2.859 -0.7847  1.7416 -1.6620
  650SOL      H 2599   3.072   1.544   2.869  1.0405 -0.9496 -1.4485
  650SOL      E 2600   3.027   1.472   2.865 -0.4009 -0.0335 -0.6219
  651SOL      O 2601   0.345   3.587   0.635 -0.0033  0.1678 -0.6756
  651SOL      H 2602   0.375   3.670   0.596  0.3102  0.5386  0.3257
  651SOL      H 2603   0.275   3.612   0.699  0.0491 -0.3383 -0.4117
  651SOL      E 2604   0.337   3.608   0.640 -0.0860 -0.3158 -0.4471
  652SOL      O 2605   2.616   0.641   2.164 -0.0891 -0.6909  0.8642
  652SOL      H 2606   2.674   0.685   2.100 -0.3713  0.6330  1.4883
  652SOL      H 2607   2.669   0.568   2.200  0.7764 -0.2174  0.5792
  652SOL      E 2608   2.638   0.635   2.158  0.3925  0.1686  0.3712
  653SOL      O 2609   2.470   2.932   0.183  0.0297 -0.0139  0.1552
  653SOL      H 2610   2.414   2.921   0.104  0.2958  0.8228 -0.1603
  653SOL      H 2611   2.495   2.842   0.209  0.4593 -0.2751 -1.0893
  653SOL      E 2612   2.464   2.912   0.172 -0.1101 -0.0819 -0.1454
  654SOL      O 2613   2.147   0.301   3.662  0.8452  0.1977 -0.2886
  654SOL      H 2614   2.129   0.221   3.610 -1.2316  0.1725  0.3404
  654SOL      H 2615   2.060   0.329   3.695  1.7091  1.9455  0.6356
  654SOL      E 2616   2.126   0.291   3.659  0.3877  0.4468  0.0402
  655SOL      O 2617   0.889   3.261   2.659  0.1554  0.3325 -0.0729
  655SOL      H 2618   0.959   3.266   2.592 -0.8272  3.2124 -1.0241
  655SOL      H 2619   0.929   3.294   2.741  0.2328  0.8746 -0.3261
  655SOL      E 2620   0.911   3.268   2.662  0.0975  0.5880  0.0945
  656SOL      O 2621   0.479   0.516   1.958 -0.5772  0.5280  0.3142
  656SOL      H 2622   0.416   0.590   1.953 -0.7493  0.3507 -0.2112
  656SOL      H 2623   0.554   0.542   1.903  0.0286  0.9332  1.3001
  656SOL      E 2624   0.482   0.536   1.946 -0.3071  0.2374 -0.1338
  657SOL      O 2625   3.372   2.973   1.935  0.0684 -0.2173 -0.1873
  657SOL      H 2626   3.463   2.985   1.968  0.6095 -4.3213  0.4041
  657SOL      H 2627   3.315   3.014   2.002  1.3869  1.6940 -0.1483
  657SOL      E 2628   3.379   2.984   1.955  0.1589  0.1242  0.0407
  658SOL      O 2629   2.950   0.551   0.467  0.0007  0.2019 -0.0006
  658SOL      H 2630   2.926   0.462   0.499 -0.4296  0.6977  1.0788
  658SOL      H 2631   2.872   0.606   0.482 -0.0320  0.5852 -1.4508
  658SOL      E 2632   2.930   0.544   0.476  0.0366  0.0703 -0.3818
  659SOL      O 2633   1.412   1.926   3.573 -0.1920 -0.6347 -0.0543
  659SOL      H 2634   1.449   1.842   3.606 -0.6497 -0.0992  2.0172
  659SOL      H 2635   1.315   1.915   3.578 -0.2677  0.4265  1.5398
  659SOL      E 2636   1.400   1.907   3.581 -0.1322  0.1040  0.1357
  660SOL      O 2637   0.751   0.929   0.985  0.4301  0.4105  0.1049
  660SOL      H 2638   0.729   0.946   0.892  0.6820  0.6494  0.0909
  660SOL      H 2639   0.677   0.966   1.036  1.0565  1.7299  0.0884
  660SOL      E 2640   0.732   0.940   0.977  0.4325  0.7207  0.1352
  661SOL      O 2641   0.676   2.929   3.974  0.1706  0.4182 -0.3530
  661SOL      H 2642   0.749   2.947   3.914  0.2555  1.5863  0.0740
  661SOL      H 2643   0.696   2.842   4.014  0.3963 -0.0971 -1.5555
  661SOL      E 2644   0.695   2.915   3.970  0.3876  0.2833 -0.3022
  662SOL      O 2645   1.645   2.453   1.879 -0.3335  0.7448  0.2086
  662SOL      H 2646   1.606   2.489   1.798 -3.2768  1.9494  2.0207
  662SOL      H 2647   1.619   2.359   1.882 -0.6591  0.8317  0.0265
  662SOL      E 2648   1.632   2.441   1.863 -0.5318  0.4469  0.0986
  663SOL      O 2649   0.156   0.083   0.809 -0.7191 -0.4198  0.0464
  663SOL      H 2650   0.102   0.137   0.749 -3.7424 -0.5321  2.4122
  663SOL      H 2651   0.231   0.139   0.833 -0.9629  0.6812 -1.6101
  663SOL      E 2652   0.160   0.105   0.802 -0.9654 -0.2475  0.5419
  664SOL      O 2653   1.831   1.457   0.521 -0.6769  0.3498 -0.3445
  664SOL      H 2654   1.811   1.455   0.616  1.9914  0.7979  0.2870
  664SOL      H 2655   1.817   1.549   0.494 -1.4531  0.2188 -0.4361
  664SOL      E 2656   1.824   1.475   0.535  0.0740 -0.3345  0.0829
  665SOL      O 2657   1.673   3.440   0.107 -0.0383  0.5461 -0.2783
  665SOL      H 2658   1.769   3.423   0.103  0.0836  1.3891 -1.7224
  665SOL      H 2659   1.665   3.536   0.116 -0.7595  0.3086  2.6521
  665SOL      E 2660   1.691   3.456   0.108  0.0877  0.1375  0.0185
  666SOL      O 2661   2.139   1.419   2.895  0.1925  0.3180  0.2876
  666SOL      H 2662   2.205   1.370   2.947  0.5432 -0.3809 -0.8001
  666SOL      H 2663   2.189   1.480   2.838 -0.0253 -0.8025 -1.1487
  666SOL      E 2664   2.162   1.422   2.894  0.1811  0.1056 -0.1995
  667SOL      O 2665   0.155   3.417   2.330 -0.0804 -0.4267  0.2281
  667SOL      H 2666   0.104   3.413   2.413  0.4052  1.0108  0.6181
  667SOL      H 2667   0.091   3.439   2.261 -0.3163 -0.6423  0.3741
  667SOL      E 2668   0.132   3.421   2.333 -0.1940  0.1409  0.0300
  668SOL      O 2669   0.072   1.714   1.725 -0.2159 -0.2916 -0.6955
  668SOL      H 2670   0.094   1.677   1.638  1.7880 -0.4881 -0.1497
  668SOL      H 2671   0.032   1.641   1.775  0.0914 -0.6169 -0.9210
  668SOL      E 2672   0.068   1.692   1.718  0.1425 -0.4103 -0.5792
  669SOL      O 2673   1.137   1.379   2.460 -0.2436 -0.1602 -0.7108
  669SOL      H 2674   1.110   1.470   2.480 -1.9396 -0.3455 -1.9299
  669SOL      H 2675   1.058   1.324   2.478  0.3528 -1.2010 -1.1726
  669SOL      E 2676   1.116   1.386   2.467 -0.3423 -0.3418 -0.3379
  670SOL      O 2677   0.389   3.271   3.507  0.1909 -0.9890  0.1056
  670SOL      H 2678   0.399   3.360   3.469 -0.9044 -0.9984 -0.2531
  670SOL      H 2679   0.407   3.281   3.602 -0.2978 -0.2926  0.1339
  670SOL      E 2680   0.395   3.291   3.519 -0.1665 -0.3972 -0.0774
  671SOL      O 2681   3.184   1.749   0.172 -0.1062 -0.2172  0.8336
  671SOL      H 2682   3.130   1.770   0.250 -0.2588  4.1807 -0.1464
  671SOL      H 2683   3.276   1.753   0.203 -0.2001 -0.2932  1.1284
  671SOL      E 2684   3.192   1.754   0.194 -0.1147  0.4948  0.6172
  672SOL      O 2685   1.363   1.451   0.291 -0.3201 -0.7636 -0.2700
  672SOL      H 2686   1.399   1.398   0.364  0.7991  0.3919  0.0647
  672SOL      H 2687   1.385   1.402   0.211  2.1113 -0.1290 -0.0771
  672SOL      E 2688   1.375   1.431   0.290  0.1055 -0.4277 -0.1446
  673SOL      O 2689   2.792   3.203   2.649  0.3257  0.2100  0.1551
  673SOL      H 2690   2.784   3.270   2.719 -2.6986 -0.1855  0.3391
  673SOL      H 2691   2.835   3.127   2.691  1.0169  0.9516  0.8078
  673SOL      E 2692   2.799   3.201   2.672  0.3444  0.1664  0.0897
  674SOL      O 2693   1.823   0.199   1.393 -0.0947  0.3557  0.3928
  674SOL      H 2694   1.908   0.230   1.360 -0.3027 -0.2377 -0.7469
  674SOL      H 2695   1.761   0.211   1.319 -0.6288 -0.7803  0.6308
  674SOL      E 2696   1.827   0.208   1.372 -0.1637  0.1238 -0.0189
  675SOL      O 2697   1.834   3.051   0.988 -0.2116  0.7736 -0.2168
  675SOL      H 2698   1.768   3.042   0.917  0.9438 -1.5028 -1.0912
  675SOL      H 2699   1.814   2.981   1.051 -0.5624  2.1205  1.2339
  675SOL      E 2700   1.817   3.035   0.986  0.0254  0.3871 -0.1746
  676SOL      O 2701   1.709   1.979   2.385 -0.8738  0.0558 -0.1009
  676SOL      H 2702   1.634   2.008   2.332  0.8276 -0.6354 -3.0894
  676SOL      H 2703   1.710   1.882   2.377  0.5204  0.0763 -0.4155
  676SOL      E 2704   1.694   1.965   2.373 -0.2663 -0.0398 -0.4691
  677SOL      O 2705   2.087   1.855   0.953 -0.4027 -0.2030  0.0719
  677SOL      H 2706   2.137   1.865   0.871  0.8525 -0.0791  0.8221
  677SOL      H 2707   2.117   1.770   0.991  0.3371  0.5502  1.2400
  677SOL      E 2708   2.103   1.840   0.944 -0.2869 -0.1072  0.4850
  678SOL      O 2709   0.704   1.556   3.357 -0.8267  0.3121  0.6626
  678SOL      H 2710   0.624   1.539   3.410 -1.0326 -0.2865  0.1711
  678SOL      H 2711   0.703   1.651   3.338 -1.1575  0.3955  1.0780
  678SOL      E 2712   0.688   1.571   3.364 -0.2168 -0.0007 -0.1636
  679SOL      O 2713   1.993   2.619   0.211 -0.0260 -0.2006  0.7412
  679SOL      H 2714   1.950   2.584   0.131 -0.5104  0.7986  0.5414
  679SOL      H 2715   2.030   2.542   0.256 -0.1603 -0.8373 -0.2023
  679SOL      E 2716   1.992   2.597   0.204  0.0868  0.0130  0.1953
  680SOL      O 2717   3.467   0.188   4.003  0.1742 -0.3521 -0.7748
  680SOL      H 2718   3.427   0.275   3.985  1.5913  0.2435 -1.2025
  680SOL      H 2719   3.410   0.124   3.957  0.5694  0.6228 -2.7457
  680SOL      E 2720   3.448   0.192   3.990  0.3292 -0.0468 -0.7058
  681SOL      O 2721   3.375   0.558   0.603 -0.4085 -0.3830  0.4605
  681SOL      H 2722   3.304   0.624   0.602  1.6385  1.9515 -0.2416
  681SOL      H 2723   3.376   0.522   0.694 -0.7826  1.4804  1.2392
  681SOL      E 2724   3.361   0.564   0.621 -0.0996  0.2913  0.4557
  682SOL      O 2725   1.583   2.113   1.324 -0.2741  0.0195 -0.0917
  682SOL      H 2726   1.612   2.087   1.235  2.8209 -0.1811  0.8433
  682SOL      H 2727   1.606   2.207   1.332 -0.9304  0.1475  0.3672
  682SOL      E 2728   1.593   2.127   1.308  0.1494 -0.4469  0.0738
  683SOL      O 2729   3.378   1.830   3.501  0.3913  0.1139  0.3720
  683SOL      H 2730   3.349   1.815   3.593  0.6209  0.0695  0.4400
  683SOL      H 2731   3.475   1.830   3.505  0.4151 -0.6295  0.0158
  683SOL      E 2732   3.392   1.827   3.520  0.1597  0.1239  0.2585
  684SOL      O 2733   3.436   0.154   1.576  0.4008  0.0675 -0.0220
  684SOL      H 2734   3.527   0.168   1.607  0.3945  0.1196 -0.0252
  684SOL      H 2735   3.409   0.239   1.537  0.0841  0.2872  0.6568
  684SOL      E 2736   3.448   0.174   1.574  0.2069  0.5465 -0.1542
  685SOL      O 2737   0.197   2.453   0.667  0.1141  0.0497  0.3381
  685SOL      H 2738   0.107   2.472   0.637 -0.9625 -2.9347  1.2238
  685SOL      H 2739   0.194   2.459   0.764  1.4050  1.7269  0.3124
  685SOL      E 2740   0.178   2.458   0.681  0.1267 -0.1237  0.2808
  686SOL      O 2741   1.457   3.391   2.994 -0.2897  0.0393 -0.0530
  686SOL      H 2742   1.383   3.399   3.055 -0.7355  0.1290 -0.5921
  686SOL      H 2743   1.509   3.315   3.026 -1.5716 -1.1346 -0.6491
  686SOL      E 2744   1.453   3.377   3.012 -0.0963  0.0188  0.1419
  687SOL      O 2745   2.381   1.988   1.505  0.4028  0.1809 -0.2839
  687SOL      H 2746   2.469   1.952   1.523 -0.4851 -2.8920 -1.5779
  687SOL      H 2747   2.396   2.080   1.477  3.1237 -0.1219 -0.0430
  687SOL      E 2748   2.401   1.999   1.503  0.3859 -0.3574 -0.2454
  688SOL      O 2749   3.152   1.232   1.079 -0.0630  0.4593  0.2942
  688SOL      H 2750   3.183   1.285   1.004  0.1277 -0.8800 -0.5977
  688SOL      H 2751   3.083   1.175   1.044 -0.2192  0.0606  1.2228
  688SOL      E 2752   3.145   1.231   1.057  0.1271  0.2257  0.2744
  689SOL      O 2753   2.470   2.322   3.553 -0.0082  0.3308  0.2110
  689SOL      H 2754   2.423   2.247   3.514 -1.5391  1.4065 -0.0731
  689SOL      H 2755   2.507   2.288   3.637 -1.4320 -0.5016  0.5317
  689SOL      E 2756   2.468   2.300   3.562 -0.2416  0.0179 -0.3544
  690SOL      O 2757   0.179   0.168   3.621 -0.1450 -0.2719 -0.2206
  690SOL      H 2758   0.263   0.202   3.588  0.2577 -2.4044 -1.6152
  690SOL      H 2759   0.200   0.084   3.665 -1.5648 -1.1070 -1.0588
  690SOL      E 2760   0.200   0.158   3.623 -0.6845 -0.2378 -0.3294
  691SOL      O 2761   2.316   1.567   3.391 -0.1431  0.5192 -0.4891
  691SOL      H 2762   2.335   1.520   3.474 -0.9248 -1.0809 -1.1716
  691SOL      H 2763   2.402   1.599   3.359  0.4446 -0.5919 -0.0600
  691SOL      E 2764   2.337   1.564   3.401 -0.2447 -0.1924 -0.3692
  692SOL      O 2765   2.098   2.998   2.150  0.2158 -0.2416 -0.3088
  692SOL      H 2766   2.135   2.960   2.069  0.1311 -0.4208 -0.2650
  692SOL      H 2767   2.004   2.974   2.149 -0.3985  1.9466 -1.4392
  692SOL      E 2768   2.086   2.985   2.134  0.2491 -0.0705 -0.5134
  693SOL      O 2769   1.117   3.351   3.367  0.1380  0.0485  0.1020
  693SOL      H 2770   1.041   3.298   3.396 -0.5580  0.8375 -0.2251
  693SOL      H 2771   1.195   3.298   3.388 -0.5508 -1.3051 -0.6482
  693SOL      E 2772   1.117   3.330   3.377 -0.3585  0.3468  0.1233
  694SOL      O 2773   2.643   2.641   2.637  0.1457  0.1519 -0.7839
  694SOL      H 2774   2.588   2.572   2.678  0.4807 -1.5685 -3.0433
  694SOL      H 2775   2.708   2.666   2.705 -2.3628  1.1383  1.4191
  694SOL      E 2776   2.645   2.632   2.659 -0.0074  0.2607 -0.7537
  695SOL      O 2777   3.280   2.630   1.804  0.3801 -0.3198 -0.2922
  695SOL      H 2778   3.355   2.673   1.848 -0.3077  0.8929 -0.2509
  695SOL      H 2779   3.202   2.678   1.835 -0.2929 -0.6911 -1.3626
  695SOL      E 2780   3.279   2.648   1.819  0.3078  0.2578 -0.4797
  696SOL      O 2781   2.246   0.976   1.274  0.2363 -0.6581  0.1719
  696SOL      H 2782   2.171   0.996   1.332  0.1196 -0.5109 -0.0265
  696SOL      H 2783   2.311   1.046   1.291 -0.0093 -0.3257 -0.2396
  696SOL      E 2784   2.244   0.994   1.289  0.3982 -0.4134  0.3605
  697SOL      O 2785   2.921   0.984   0.697  0.1067 -0.0527 -0.0145
  697SOL      H 2786   2.844   1.012   0.644  0.1623 -0.9322 -0.5694
  697SOL      H 2787   2.904   1.018   0.786 -1.7140 -1.5845  0.2804
  697SOL      E 2788   2.902   0.997   0.704  0.0993  0.2777  0.4337
  698SOL      O 2789   1.547   0.247   2.331  0.0298  0.1753 -0.0726
  698SOL      H 2790   1.533   0.331   2.377 -0.3807  0.1979 -0.2394
  698SOL      H 2791   1.481   0.186   2.367 -0.8556  0.4207 -1.2038
  698SOL      E 2792   1.531   0.251   2.347 -0.3601  0.2468 -0.1724
  699SOL      O 2793   0.818   0.651   1.008  0.1105 -0.6927  0.5207
  699SOL      H 2794   0.812   0.746   0.989  0.8854 -0.6748  0.3423
  699SOL      H 2795   0.730   0.615   0.989 -0.1512 -0.0317  0.4684
  699SOL      E 2796   0.799   0.663   1.000  0.1940 -0.4904  0.2870
  700SOL      O 2797   2.413   1.428   2.540  0.6430  0.5111 -0.6315
  700SOL      H 2798   2.371   1.362   2.483 -0.9772  1.6019 -0.7562
  700SOL      H 2799   2.440   1.500   2.479 -2.7024  2.5235  0.0204
  700SOL      E 2800   2.410   1.429   2.516 -0.0085  0.2698  0.0932
  701SOL      O 2801   1.235   2.290   2.373 -0.2564 -0.1868  0.2726
  701SOL      H 2802   1.147   2.263   2.342 -0.0142 -1.3662  0.5840
  701SOL      H 2803   1.218   2.342   2.454 -0.7291  0.7161 -0.3860
  701SOL      E 2804   1.214   2.295   2.383  0.0290 -0.0227 -0.0702
  702SOL      O 2805   0.909   2.366   0.241  0.6360  0.1216 -0.2866
  702SOL      H 2806   0.865   2.442   0.282  1.1400  0.5056 -0.4517
  702SOL      H 2807   0.852   2.290   0.261  0.1445  0.5330 -0.0918
  702SOL      E 2808   0.889   2.366   0.253  0.2943 -0.1041 -0.1329
  703SOL      O 2809   3.221   3.313   1.031  0.4974  0.0613 -0.0761
  703SOL      H 2810   3.209   3.344   1.122  0.2005  1.4636 -0.5700
  703SOL      H 2811   3.140   3.263   1.010  0.3796  0.0986  0.2876
  703SOL      E 2812   3.202   3.309   1.045 -0.2869  0.5066 -0.1564
  704SOL      O 2813   2.634   0.049   0.286 -0.7496 -0.2732  0.0179
  704SOL      H 2814   2.628  -0.039   0.326  2.2554 -1.0506 -0.9919
  704SOL      H 2815   2.619   0.036   0.191 -2.0094  0.6257  0.0667
  704SOL      E 2816   2.630   0.029   0.275 -0.0712  0.0872  0.1942
  705SOL      O 2817   3.193   2.496   1.357  0.3411 -0.1970 -0.0000
  705SOL      H 2818   3.261   2.549   1.401 -0.8088  0.7814  0.6588
  705SOL      H 2819   3.112   2.550   1.360 -0.7376 -1.7566  0.1995
  705SOL      E 2820   3.191   2.517   1.366 -0.1859 -0.3207  0.2821
  706SOL      O 2821   2.087   1.870   4.001  0.5422 -0.6388  0.4882
  706SOL      H 2822   2.180   1.848   4.022  0.6908 -1.3401 -0.7604
  706SOL      H 2823   2.093   1.934   3.928  0.0477 -0.0714  0.9478
  706SOL      E 2824   2.107   1.879   3.991 -0.0384 -0.2581  0.1557
  707SOL      O 2825   1.277   1.976   1.796  0.0390  0.4659 -0.3240
  707SOL      H 2826   1.185   2.004   1.809  0.0229  0.9607 -1.4342
  707SOL      H 2827   1.272   1.890   1.750  0.1275  1.1439 -1.6355
  707SOL      E 2828   1.258   1.964   1.789 -0.0310  0.7702 -0.4387
  708SOL      O 2829   0.055   3.491   0.969 -0.2614 -0.1043 -0.2680
  708SOL      H 2830   0.079   3.550   0.896  2.5190 -0.6462  0.0994
  708SOL      H 2831  -0.012   3.431   0.933  0.3950  0.2100 -2.0957
  708SOL      E 2832   0.047   3.491   0.947  0.4511 -0.3207 -0.5831
  709SOL      O 2833   1.547   2.362   3.171 -0.0309 -0.0089  0.3685
  709SOL      H 2834   1.573   2.319   3.088 -0.9741 -0.7662  0.4528
  709SOL      H 2835   1.539   2.457   3.149 -0.3293 -0.2080 -0.4236
  709SOL      E 2836   1.551   2.373   3.150 -0.1708  0.1232  0.0369
  710SOL      O 2837   0.244   0.374   3.278  0.8098 -0.2085 -0.0273
  710SOL      H 2838   0.233   0.278   3.277 -1.4848  0.0091  0.2399
  710SOL      H 2839   0.205   0.406   3.195  0.2913  0.6038  0.5157
  710SOL      E 2840   0.234   0.361   3.261  0.5975 -0.1004 -0.2088
  711SOL      O 2841   0.284   1.474   1.937 -0.3334 -0.3781 -0.2523
  711SOL      H 2842   0.302   1.551   1.995 -0.3737  0.1131 -0.8840
  711SOL      H 2843   0.208   1.500   1.884 -1.3649 -1.4813  0.6405
  711SOL      E 2844   0.273   1.495   1.938 -0.2561 -0.2441 -0.2568
  712SOL      O 2845   2.915   3.099   1.248 -0.3844  0.8762 -0.0918
  712SOL      H 2846   2.933   3.190   1.277 -0.3209  0.4416  1.3039
  712SOL      H 2847   2.938   3.043   1.324  1.7220 -0.5269 -1.6560
  712SOL      E 2848   2.923   3.106   1.269 -0.2137  0.5128 -0.4319
  713SOL      O 2849   2.975   0.257   0.642 -0.0382  0.6720 -0.3203
  713SOL      H 2850   2.961   0.236   0.736 -0.0984 -0.4107 -0.5518
  713SOL      H 2851   2.892   0.233   0.598  0.5846 -0.5150 -0.8941
  713SOL      E 2852   2.956   0.248   0.652 -0.0263  0.2508 -0.4443
  714SOL      O 2853   0.321   0.776   0.595 -0.4297  0.2114  0.8775
  714SOL      H 2854   0.385   0.722   0.643  0.5495  1.2969  0.8236
  714SOL      H 2855   0.335   0.754   0.501 -0.3951  0.1903  0.8876
  714SOL      E 2856   0.337   0.761   0.586 -0.5209 -0.0259  0.5763
  715SOL      O 2857   2.773   2.623   0.176 -0.2676  0.1877 -0.0901
  715SOL      H 2858   2.793   2.548   0.118  0.6544  0.5266 -0.2271
  715SOL      H 2859   2.680   2.612   0.202 -0.1532 -0.9825 -0.1389
  715SOL      E 2860   2.758   2.606   0.170  0.0084  0.0311  0.1271
  716SOL      O 2861   3.511   3.558   3.632 -0.5695 -0.1431 -0.0592
  716SOL      H 2862   3.465   3.504   3.565 -1.2957 -0.6583  0.8327
  716SOL      H 2863   3.494   3.650   3.605 -4.0275 -0.2194  1.3616
  716SOL      E 2864   3.498   3.566   3.613 -1.0292 -0.1519  0.3858
  717SOL      O 2865   2.716   0.398   0.884  0.0823  0.0281 -0.6739
  717SOL      H 2866   2.807   0.431   0.872 -0.5140  1.6873 -0.9872
  717SOL      H 2867   2.719   0.341   0.962  1.2424  0.6878 -0.2042
  717SOL      E 2868   2.735   0.393   0.897  0.0303  0.3861 -0.8908
  718SOL      O 2869   2.849   1.582   2.453 -0.0049 -0.3253  0.5016
  718SOL      H 2870   2.800   1.512   2.499 -0.1200  1.0321  2.5928
  718SOL      H 2871   2.787   1.656   2.446  0.8727  0.4463  0.6770
  718SOL      E 2872   2.827   1.582   2.461  0.5084  0.2449 -0.0258
  719SOL      O 2873   1.018   3.368   2.447  0.0007  0.6465 -0.0258
  719SOL      H 2874   0.994   3.449   2.495 -2.3601 -1.2063  2.2225
  719SOL      H 2875   1.114   3.370   2.440  0.1728  2.6530  1.7841
  719SOL      E 2876   1.032   3.385   2.455 -0.3931  0.2611  0.3421
  720SOL      O 2877   1.739   2.308   2.682  0.1155  0.3926 -0.3001
  720SOL      H 2878   1.744   2.213   2.665  0.4661  0.2606  0.5176
  720SOL      H 2879   1.669   2.319   2.747  2.6632  0.2231  2.7048
  720SOL      E 2880   1.726   2.291   2.691 -0.1948  0.2717  0.0817
  721SOL      O 2881   0.728   2.146   2.900  0.2873  0.0634 -0.2925
  721SOL      H 2882   0.816   2.111   2.880  0.8625  0.5783  1.2044
  721SOL      H 2883   0.744   2.234   2.938 -0.8967  0.2519 -0.2040
  721SOL      E 2884   0.749   2.157   2.904 -0.2429  0.4210 -0.0579
  722SOL      O 2885   2.078   0.375   1.023 -0.2146 -0.1343  0.6742
  722SOL      H 2886   2.071   0.445   1.090 -1.6535 -1.2238  1.6991
  722SOL      H 2887   2.145   0.407   0.960  0.0543  1.5996  1.7832
  722SOL      E 2888   2.090   0.395   1.023 -0.1426  0.0479  0.6434
  723SOL      O 2889   1.168   1.840   3.598 -0.1165 -0.2458 -0.2570
  723SOL      H 2890   1.200   1.751   3.576  1.5211  0.4517 -0.9648
  723SOL      H 2891   1.102   1.861   3.530 -0.4493 -0.8807 -0.1340
  723SOL      E 2892   1.161   1.826   3.580 -0.2572 -0.1896 -0.2075
  724SOL      O 2893   0.303   0.275   0.284 -0.1102 -1.1081 -0.0073
  724SOL      H 2894   0.251   0.357   0.286 -0.4369 -1.3200  0.7007
  724SOL      H 2895   0.351   0.277   0.200 -0.0348 -0.1435  0.0449
  724SOL      E 2896   0.302   0.292   0.268  0.1188 -0.0797 -0.1477
  725SOL      O 2897   3.283   1.807   2.585  0.4615 -0.3272  0.2647
  725SOL      H 2898   3.337   1.800   2.665  1.7164 -0.1986 -0.5375
  725SOL      H 2899   3.285   1.718   2.545  1.0709 -0.0355 -0.3730
  725SOL      E 2900   3.294   1.788   2.593  0.6841 -0.0125 -0.0401
  726SOL      O 2901   1.585   2.760   2.391  0.4766  0.1617  0.3771
  726SOL      H 2902   1.602   2.855   2.402 -0.2389  0.7241 -2.4194
  726SOL      H 2903   1.673   2.719   2.384  0.8142  1.0224 -0.7379
  726SOL      E 2904   1.606   2.771   2.392 -0.0488 -0.1272 -0.4080
  727SOL      O 2905   2.468   0.724   0.483 -0.1502  0.2756 -0.1226
  727SOL      H 2906   2.434   0.695   0.397 -1.1946  2.3856 -0.4806
  727SOL      H 2907   2.485   0.642   0.533  1.2698 -1.0487 -2.5728
  727SOL      E 2908   2.464   0.702   0.476 -0.2518  0.1065 -0.4562
  728SOL      O 2909   0.530   3.370   0.718  0.0135  0.1402 -0.3268
  728SOL      H 2910   0.479   3.448   0.694 -0.5806 -0.6529 -1.7724
  728SOL      H 2911   0.535   3.316   0.637  2.2870 -0.2928  0.0318
  728SOL      E 2912   0.521   3.375   0.697  0.5897 -0.0361 -0.3728
  729SOL      O 2913   0.277   1.128   1.225  0.3623 -0.1131 -0.8232
  729SOL      H 2914   0.265   1.058   1.291  0.3666  0.0435 -0.6540
  729SOL      H 2915   0.245   1.091   1.141 -0.6012  0.0368 -0.5355
  729SOL      E 2916   0.268   1.107   1.221  0.1920 -0.0672 -0.1224
  730SOL      O 2917   3.597   2.188   3.409 -0.3574 -0.2838  0.7299
  730SOL      H 2918   3.664   2.253   3.435 -1.5390  0.9001  0.9412
  730SOL      H 2919   3.637   2.137   3.337  0.2904  1.3044 -0.0878
  730SOL      E 2920   3.618   2.191   3.399 -0.1251 -0.1374  0.5960
  731SOL      O 2921   0.304   2.823   2.841  0.0427 -0.2835  0.4627
  731SOL      H 2922   0.256   2.804   2.924 -0.7856  0.8235  0.2685
  731SOL      H 2923   0.397   2.830   2.867 -0.1848 -0.1293  1.2779
  731SOL      E 2924   0.313   2.821   2.863 -0.1995 -0.2291  0.0333
  732SOL      O 2925   2.308   2.615   1.420  0.2924  0.2613  0.3988
  732SOL      H 2926   2.379   2.642   1.360 -0.8617  4.1834  0.5545
  732SOL      H 2927   2.228   2.610   1.365 -0.4231  2.0749  1.2031
  732SOL      E 2928   2.306   2.619   1.397  0.0721  0.5853  0.0023
  733SOL      O 2929   3.566   0.774   1.696 -1.1759 -0.2998  0.0976
  733SOL      H 2930   3.487   0.806   1.744 -2.3829 -0.2030 -1.8286
  733SOL      H 2931   3.542   0.685   1.664 -0.4383 -0.3402 -0.3538
  733SOL      E 2932   3.545   0.763   1.699 -0.7416  0.1188 -0.2307
  734SOL      O 2933   2.194   1.634   1.947  0.0776 -0.1190  0.1731
  734SOL      H 2934   2.243   1.664   1.869 -0.4081  1.2817  0.3833
  734SOL      H 2935   2.260   1.592   2.004  0.9871  1.4142  0.2923
  734SOL      E 2936   2.217   1.632   1.943  0.2246  0.4072  0.1322
  735SOL      O 2937   1.382   0.395   2.975 -0.4935 -0.0998 -0.8209
  735SOL      H 2938   1.427   0.438   2.901  2.0358 -1.1519  0.0130
  735SOL      H 2939   1.369   0.464   3.041  0.2735  0.1411 -0.9158
  735SOL      E 2940   1.388   0.417   2.973 -0.4232 -0.2209 -0.2072
  736SOL      O 2941   2.254   1.997   1.145 -0.0022  0.5549 -0.0441
  736SOL      H 2942   2.201   1.970   1.068  2.0185 -1.7735 -0.7261
  736SOL      H 2943   2.240   1.928   1.212  1.2694  0.5133  0.1929
  736SOL      E 2944   2.241   1.978   1.143  0.0242  0.3449 -0.1123
  737SOL      O 2945   1.062   1.518   0.047  0.7525 -0.1424  0.6672
  737SOL      H 2946   1.057   1.600  -0.005 -1.6771 -2.4352 -3.2568
  737SOL      H 2947   1.144   1.474   0.019  0.2238 -0.6493 -0.1569
  737SOL      E 2948   1.077   1.526   0.031  0.1444 -0.5634 -0.3406
  738SOL      O 2949   1.612   1.063   1.629 -0.2365 -0.1792 -0.5052
  738SOL      H 2950   1.691   1.040   1.680 -0.0876 -1.5238 -1.3046
  738SOL      H 2951   1.545   1.087   1.695  0.5173 -0.0509  0.2217
  738SOL      E 2952   1.614   1.063   1.652 -0.3704  0.1464 -0.0934
  739SOL      O 2953   1.516   0.719   0.821  0.2688  0.6287 -0.4497
  739SOL      H 2954   1.446   0.653   0.827  0.5840  0.3703  0.6682
  739SOL      H 2955   1.524   0.740   0.726 -0.8205  0.1494 -0.6662
  739SOL      E 2956   1.504   0.710   0.803  0.0289  0.2618 -0.1887
  740SOL      O 2957   1.066   1.144   1.609  0.3630  0.0777 -0.1791
  740SOL      H 2958   1.044   1.189   1.526 -1.3203  0.1236  0.2613
  740SOL      H 2959   1.157   1.112   1.597  1.0404  2.1487 -1.1292
  740SOL      E 2960   1.080   1.147   1.590  0.4593 -0.0799 -0.1740
  741SOL      O 2961   0.236   3.348   2.941 -0.4535  0.0358  0.5222
  741SOL      H 2962   0.230   3.253   2.921  0.2786  0.5599 -2.9444
  741SOL      H 2963   0.329   3.363   2.965  0.2220  0.1870 -1.8599
  741SOL      E 2964   0.253   3.332   2.942 -0.1120  0.2156 -0.4683
  742SOL      O 2965   2.818   0.322   3.216 -0.2467 -0.0469  0.3408
  742SOL      H 2966   2.766   0.364   3.286  0.1738  0.4246  0.3790
  742SOL      H 2967   2.908   0.359   3.225 -0.4623  0.9461 -1.2005
  742SOL      E 2968   2.826   0.338   3.232 -0.3946  0.2953  0.2859
  743SOL      O 2969   2.695   1.073   1.651 -0.5436  0.2388  0.1567
  743SOL      H 2970   2.699   1.125   1.568 -1.6742  0.9792  0.5412
  743SOL      H 2971   2.693   0.980   1.623  0.8733  0.3989 -0.5706
  743SOL      E 2972   2.695   1.065   1.628 -0.4924  0.0944  0.3984
  744SOL      O 2973   1.888   0.598   1.359  0.5489  0.2970  0.0868
  744SOL      H 2974   1.856   0.689   1.350  0.7753  0.3981  0.2857
  744SOL      H 2975   1.809   0.542   1.353  0.3651  0.5270  0.3118
  744SOL      E 2976   1.866   0.605   1.356  0.0340  0.1309  0.2828
  745SOL      O 2977   3.406   2.987   2.524 -0.1017 -0.1931 -0.3812
  745SOL      H 2978   3.473   3.053   2.542 -0.8579  0.7933 -1.0573
  745SOL      H 2979   3.454   2.907   2.496  0.7866  1.0061 -2.5195
  745SOL      E 2980   3.429   2.984   2.522  0.3352  0.2006 -0.3847
  746SOL      O 2981   0.837   1.807   0.876 -0.5636 -0.3554 -0.1458
  746SOL      H 2982   0.824   1.749   0.953 -1.3652 -0.1612 -0.1289
  746SOL      H 2983   0.781   1.770   0.806  0.0779 -0.4685 -0.6107
  746SOL      E 2984   0.823   1.788   0.878 -0.5185 -0.1710  0.2793
  747SOL      O 2985   1.676   1.421   3.594 -0.4000 -0.5959  0.1811
  747SOL      H 2986   1.744   1.425   3.664 -0.8349 -1.9842  0.7118
  747SOL      H 2987   1.722   1.446   3.513 -0.1858  2.4478  1.1050
  747SOL      E 2988   1.699   1.427   3.592 -0.3413 -0.2762  0.4241
  748SOL      O 2989   2.813   0.239   3.514 -0.3209  0.4320  0.0058
  748SOL      H 2990   2.879   0.168   3.509  0.2374  0.8907  0.5686
  748SOL      H 2991   2.749   0.220   3.445  0.2165 -0.2266 -0.3222
  748SOL      E 2992   2.814   0.221   3.499 -0.1964  0.3134  0.0189
  749SOL      O 2993   1.730   1.304   0.296  0.4142  0.0397  1.0789
  749SOL      H 2994   1.654   1.245   0.280  0.0854  0.5060  0.9137
  749SOL      H 2995   1.722   1.330   0.389  0.1777  0.3627  0.9683
  749SOL      E 2996   1.713   1.297   0.311 -0.0395  0.0062  0.5665
  750SOL      O 2997   1.901   2.010   1.054 -0.5208  0.0130  0.3091
  750SOL      H 2998   1.928   2.007   1.147 -1.5889  0.4640  0.6420
  750SOL      H 2999   1.960   1.947   1.009  1.2465  1.1191  0.9532
  750SOL      E 3000   1.918   1.997   1.064 -0.1405  0.0043  0.4306
  751SOL      O 3001   2.730   2.974   0.679 -0.0440 -0.0618  0.8747
  751SOL      H 3002   2.765   3.062   0.701 -0.5693 -0.2732  2.7195
  751SOL      H 3003   2.789   2.939   0.610  0.5534  1.4636  0.5775
  751SOL      E 3004   2.749   2.985   0.669  0.0923  0.1516  0.4728
  752SOL      O 3005   1.169   2.761   0.876 -0.1957  0.0940  0.1809
  752SOL      H 3006   1.202   2.821   0.807 -0.6524  0.9386  0.6865
  752SOL      H 3007   1.103   2.705   0.830 -0.3131  0.4803 -0.1326
  752SOL      E 3008   1.162   2.762   0.853 -0.5432  0.4387  0.2871
  753SOL      O 3009   0.923   2.810   3.145 -0.1213  0.1852 -0.2534
  753SOL      H 3010   0.888   2.805   3.055  0.7242 -3.3895 -0.5601
  753SOL      H 3011   0.856   2.767   3.201  0.6873 -0.4505  0.2608
  753SOL      E 3012   0.903   2.800   3.139 -0.0321 -0.8519 -0.3073
  754SOL      O 3013   3.148   3.072   2.567  0.2099 -0.4750  0.0416
  754SOL      H 3014   3.236   3.033   2.559  1.0280  0.9110  1.7397
  754SOL      H 3015   3.161   3.167   2.554 -0.9238 -0.1652  1.0491
  754SOL      E 3016   3.168   3.083   2.563 -0.1528 -0.4664  0.4885
  755SOL      O 3017   3.287   3.056   0.465  0.0651  0.1983  0.1231
  755SOL      H 3018   3.350   3.053   0.391 -0.2221  1.6664 -0.1984
  755SOL      H 3019   3.200   3.072   0.425  0.0431  2.0063  0.8136
  755SOL      E 3020   3.283   3.058   0.442  0.0971  0.5270 -0.3339
  756SOL      O 3021   0.756   2.108   3.924 -0.1492  0.3031  0.7542
  756SOL      H 3022   0.802   2.189   3.898  0.3522  0.3124  1.6145
  756SOL      H 3023   0.667   2.136   3.951 -0.3304  0.4197  0.0529
  756SOL      E 3024   0.747   2.129   3.924 -0.0231  0.2429  0.2578
  757SOL      O 3025   1.211   1.758   0.542 -0.4011  0.4211 -0.0045
  757SOL      H 3026   1.215   1.664   0.563  3.0858  0.2141 -0.9649
  757SOL      H 3027   1.234   1.804   0.624  3.0119  0.0793 -0.6264
  757SOL      E 3028   1.217   1.749   0.562  0.5971  0.5921  0.1148
  758SOL      O 3029   2.822   0.254   1.474 -0.2890  0.3448  0.4386
  758SOL      H 3030   2.896   0.293   1.524 -0.2720  1.6067 -0.5314
  758SOL      H 3031   2.800   0.319   1.406 -0.1465 -1.4205 -1.3893
  758SOL      E 3032   2.833   0.275   1.471  0.0232  0.3109 -0.2501
  759SOL      O 3033   0.755   3.584   2.896  0.0497 -0.0208 -0.0431
  759SOL      H 3034   0.779   3.672   2.929 -1.0710  0.0440  0.6543
  759SOL      H 3035   0.670   3.596   2.851 -0.9598 -1.0127  1.4922
  759SOL      E 3036   0.743   3.604   2.894 -0.1487 -0.0532  0.3617
  760SOL      O 3037   1.052   2.130   1.885 -0.0742  0.3423 -0.3524
  760SOL      H 3038   1.035   2.215   1.842 -0.7037  1.3032  1.6583
  760SOL      H 3039   0.966   2.102   1.921  0.2314 -0.8921 -0.5670
  760SOL      E 3040   1.032   2.142   1.884 -0.0791  0.1615 -0.0715
  761SOL      O 3041   3.398   0.711   3.808 -0.1368  0.7394 -0.0082
  761SOL      H 3042   3.415   0.741   3.717  0.2163  0.4919 -0.0218
  761SOL      H 3043   3.305   0.734   3.825  0.0013  1.4453 -0.1758
  761SOL      E 3044   3.383   0.722   3.793 -0.2342  0.2910 -0.0599
  762SOL      O 3045   3.004   2.990   1.505 -0.0847  0.0643  0.0075
  762SOL      H 3046   2.994   2.903   1.548  0.1169 -0.8698 -1.7123
  762SOL      H 3047   3.099   3.000   1.489 -0.2079  0.0644 -0.7991
  762SOL      E 3048   3.021   2.974   1.510 -0.0299 -0.2071 -0.0371
  763SOL      O 3049   2.302   0.743   1.395  0.5490 -0.6433  0.9374
  763SOL      H 3050   2.398   0.732   1.401  0.6832  0.6519  1.4702
  763SOL      H 3051   2.288   0.833   1.361 -0.4745 -0.5178  1.6263
  763SOL      E 3052   2.318   0.759   1.389  0.3447 -0.8639  0.6697
  764SOL      O 3053   0.116   0.694   1.948 -0.1111 -0.1421 -0.0329
  764SOL      H 3054   0.076   0.739   1.871 -1.3013 -0.7557  0.2025
  764SOL      H 3055   0.189   0.752   1.976  0.0255  0.3480 -1.3003
  764SOL      E 3056   0.123   0.715   1.938 -0.4269 -0.4768 -0.2315
  765SOL      O 3057   2.003   2.245   0.924 -0.8735 -0.3129 -0.1572
  765SOL      H 3058   2.054   2.226   0.844 -0.1494 -0.0907  0.2409
  765SOL      H 3059   1.971   2.159   0.956 -0.8897 -0.4345 -0.5023
  765SOL      E 3060   2.007   2.224   0.914 -0.7809 -0.1227  0.1414
  766SOL      O 3061   3.122   1.413   1.709  0.1493 -0.1386  0.0778
  766SOL      H 3062   3.083   1.502   1.703  0.5189  0.0301  0.2176
  766SOL      H 3063   3.108   1.385   1.800  1.5727  0.4797  0.5137
  766SOL      E 3064   3.111   1.425   1.726 -0.0200 -0.0316 -0.0166
  767SOL      O 3065   0.378   2.548   0.480  0.2659 -0.2185 -0.3323
  767SOL      H 3066   0.348   2.520   0.392  1.4094 -2.2554 -0.1500
  767SOL      H 3067   0.310   2.517   0.542  0.0178  0.1936 -0.3973
  767SOL      E 3068   0.358   2.536   0.475  0.1557 -0.1551 -0.2491
  768SOL      O 3069   1.468   2.890   0.401  0.0006 -0.3449 -0.0506
  768SOL      H 3070   1.540   2.950   0.375  1.9257 -1.3420  2.6091
  768SOL      H 3071   1.464   2.823   0.331 -0.3663  1.2619 -1.6769
  768SOL      E 3072   1.481   2.889   0.382  0.4006  0.0162  0.1014
  769SOL      O 3073   1.621   3.080   0.075  0.1714 -0.0009 -0.0240
  769SOL      H 3074   1.647   3.132  -0.003  2.3477 -1.2639 -0.2413
  769SOL      H 3075   1.585   3.144   0.138 -1.0947  1.1353 -1.8095
  769SOL      E 3076   1.619   3.103   0.072  0.0835 -0.3400 -0.2199
  770SOL      O 3077   0.447   0.581   3.532  0.3596 -0.1031  0.0476
  770SOL      H 3078   0.535   0.614   3.555  0.0250 -0.1681  1.5297
  770SOL      H 3079   0.387   0.618   3.599 -0.9020  0.6697 -1.4575
  770SOL      E 3080   0.452   0.595   3.550 -0.1078 -0.0454 -0.0111
  771SOL      O 3081   3.246   0.679   2.685  0.2086  0.7985  0.3236
  771SOL      H 3082   3.218   0.625   2.609  0.5081  2.0782 -0.7403
  771SOL      H 3083   3.343   0.677   2.684  0.2663  2.2928 -0.4866
  771SOL      E 3084   3.260   0.668   2.669  0.0606  0.6600  0.0323
  772SOL      O 3085   3.307   0.571   0.238 -0.4057 -0.0304 -0.4111
  772SOL      H 3086   3.219   0.614   0.234 -0.1495  0.6604  0.8161
  772SOL      H 3087   3.301   0.507   0.311  0.3566  0.6530  0.2738
  772SOL      E 3088   3.288   0.567   0.252  0.3153  0.2624 -0.3721
  773SOL      O 3089   0.516   1.057   0.062 -0.2557  0.0006 -0.6213
  773SOL      H 3090   0.600   1.008   0.066 -0.5273 -0.4855 -0.8623
  773SOL      H 3091   0.507   1.084  -0.031 -1.0813 -1.2070 -0.9053
  773SOL      E 3092   0.531   1.053   0.044 -0.2397 -0.1777 -0.0005
  774SOL      O 3093   1.198   1.376   2.138  0.8419  0.4442  0.4568
  774SOL      H 3094   1.252   1.415   2.068  0.7562 -3.6495 -2.2353
  774SOL      H 3095   1.247   1.297   2.168 -1.6310 -1.0154  0.9934
  774SOL      E 3096   1.219   1.368   2.130  0.2550  0.1199  0.1564
  775SOL      O 3097   3.138   1.783   0.863  0.3165  0.1084 -0.3714
  775SOL      H 3098   3.173   1.858   0.813  3.5804 -0.1881  1.1883
  775SOL      H 3099   3.212   1.720   0.869 -1.1029 -1.4920  1.6479
  775SOL      E 3100   3.160   1.785   0.854  0.2805 -0.1426  0.0873
  776SOL      O 3101   2.387   1.271   0.939 -0.2620 -0.1910  0.2622
  776SOL      H 3102   2.425   1.182   0.925 -0.5670 -0.3973  0.7113
  776SOL      H 3103   2.302   1.255   0.982 -0.5101  0.3075 -0.0451
  776SOL      E 3104   2.378   1.250   0.945 -0.3093 -0.1412  0.1688
  777SOL      O 3105   2.913   3.147   2.015 -0.5291  0.5570 -0.0284
  777SOL      H 3106   2.856   3.129   1.938  1.7295  1.1431 -1.9442
  777SOL      H 3107   2.985   3.083   2.009  0.2226  1.2762  1.0391
  777SOL      E 3108   2.916   3.131   1.999 -0.0374  0.0961  0.2243
  778SOL      O 3109   1.321   0.200   0.636 -0.3609  0.5291  0.0833
  778SOL      H 3110   1.403   0.252   0.640  1.4527 -2.1646  0.8084
  778SOL      H 3111   1.255   0.259   0.597  1.9970  2.7283 -0.8782
  778SOL      E 3112   1.324   0.222   0.629  0.2037  0.3532 -0.1296
  779SOL      O 3113   1.730   2.706   3.794  0.4744  0.3724 -0.0600
  779SOL      H 3114   1.759   2.757   3.717  0.9859 -1.4050 -1.1032
  779SOL      H 3115   1.690   2.626   3.758  1.7699 -1.0646  1.5244
  779SOL      E 3116   1.728   2.700   3.772  0.0420 -0.0973  0.3662
  780SOL      O 3117   2.936   2.530   0.812  0.2633  0.0333  0.0817
  780SOL      H 3118   2.926   2.497   0.903  1.0628  0.2011  0.2418
  780SOL      H 3119   2.851   2.515   0.769  0.0203 -0.4672  0.7289
  780SOL      E 3120   2.917   2.520   0.821 -0.0223  0.0234 -0.1611
  781SOL      O 3121   2.440   3.355   2.945 -0.0912  0.0427 -0.0450
  781SOL      H 3122   2.367   3.398   2.991  0.5448  0.1012  0.9538
  781SOL      H 3123   2.521   3.390   2.987  0.4548 -2.6695  1.3819
  781SOL      E 3124   2.442   3.371   2.963 -0.0563 -0.1411  0.3006
  782SOL      O 3125   1.887   2.786   3.585 -0.2997  0.0848 -1.1346
  782SOL      H 3126   1.959   2.730   3.618  0.4377  0.6541 -1.7542
  782SOL      H 3127   1.927   2.873   3.568 -1.2965  0.6301 -0.7658
  782SOL      E 3128   1.909   2.792   3.588 -0.4951  0.2856 -0.4899
  783SOL      O 3129   0.967   3.587   2.580  0.5050  0.3473  0.1413
  783SOL      H 3130   1.042   3.597   2.641  0.4658  1.0477  0.0837
  783SOL      H 3131   0.893   3.632   2.624 -0.7172 -2.7246  1.5555
  783SOL      E 3132   0.967   3.598   2.601  0.0074  0.0382 -0.0455
  784SOL      O 3133   3.411   1.685   0.310  0.5769 -0.1332 -0.3083
  784SOL      H 3134   3.410   1.716   0.402  0.2439  0.0111 -0.3579
  784SOL      H 3135   3.434   1.591   0.315 -1.0770 -0.5568  0.0572
  784SOL      E 3136   3.415   1.673   0.330 -0.2157 -0.4859  0.1817
  785SOL      O 3137   0.930   0.181   3.982  0.3305  0.6581 -0.7857
  785SOL      H 3138   0.957   0.263   3.938  0.8054  0.0467 -1.6575
  785SOL      H 3139   1.001   0.117   3.964  0.1108  0.1314  0.1303
  785SOL      E 3140   0.949   0.185   3.970 -0.0942 -0.0708 -0.4865
  786SOL      O 3141   3.359   1.050   3.625 -0.5981  0.0171  0.4767
  786SOL      H 3142   3.448   1.089   3.620 -0.0956 -0.8724  1.8170
  786SOL      H 3143   3.355   0.985   3.554 -0.3018  0.2901  0.2058
  786SOL      E 3144   3.376   1.045   3.610 -0.2934  0.1598  0.2460
  787SOL      O 3145   1.092   2.835   2.696  0.3960  0.7126 -0.0039
  787SOL      H 3146   1.109   2.776   2.771 -1.2426 -1.1578 -1.0097
  787SOL      H 3147   1.022   2.895   2.725 -0.3237 -0.0890 -0.0479
  787SOL      E 3148   1.081   2.835   2.716  0.3540  0.3412 -0.3043
  788SOL      O 3149   0.433   2.316   3.713 -0.0680 -0.0028  0.5515
  788SOL      H 3150   0.446   2.364   3.629  1.6178  1.2880  1.4746
  788SOL      H 3151   0.376   2.374   3.767 -0.4982 -0.4576  0.5907
  788SOL      E 3152   0.424   2.337   3.707  0.2043  0.0890  0.2832
  789SOL      O 3153   1.657   0.735   3.994  0.1194  0.3830  0.5630
  789SOL      H 3154   1.579   0.719   3.939  0.5474  0.4612 -0.0736
  789SOL      H 3155   1.624   0.733   4.086 -0.3783 -1.0867  0.3837
  789SOL      E 3156   1.635   0.731   4.001  0.2429  0.1933  0.1588
  790SOL      O 3157   0.741   1.268   1.564 -0.0455 -0.0842 -0.1186
  790SOL      H 3158   0.672   1.330   1.533  0.4874  1.7191  2.0221
  790SOL      H 3159   0.694   1.185   1.583 -1.0632  0.1167 -1.5378
  790SOL      E 3160   0.718   1.264   1.561 -0.5324  0.0365  0.1127
  791SOL      O 3161   1.507   1.851   2.865 -0.5493  0.5421 -0.0846
  791SOL      H 3162   1.541   1.912   2.932 -1.4209  0.0016  0.8781
  791SOL      H 3163   1.585   1.819   2.816  0.2153  0.1486  1.3540
  791SOL      E 3164   1.530   1.857   2.868 -0.3621 -0.1346  0.0854
  792SOL      O 3165   1.055   3.183   2.082  0.3203 -0.2195 -0.2763
  792SOL      H 3166   0.971   3.224   2.111  0.6029 -0.2828  0.6770
  792SOL      H 3167   1.064   3.103   2.136  1.1937  0.0015 -0.0759
  792SOL      E 3168   1.040   3.175   2.099  0.0666 -0.0421 -0.5785
  793SOL      O 3169   1.399   1.440   1.717  0.0504  0.0457  0.3068
  793SOL      H 3170   1.412   1.350   1.752  0.1724  1.4518  4.4484
  793SOL      H 3171   1.477   1.458   1.662  0.2803 -2.1470 -0.1686
  793SOL      E 3172   1.417   1.426   1.713 -0.2321 -0.2211  0.3143
  794SOL      O 3173   2.926   0.848   1.856 -0.2581  0.1674 -0.2075
  794SOL      H 3174   2.933   0.931   1.807  0.1066  0.3046  0.0747
  794SOL      H 3175   2.843   0.854   1.905  0.9818  1.4852  1.8512
  794SOL      E 3176   2.911   0.866   1.856 -0.0164  0.1435  0.3015
  795SOL      O 3177   0.913   2.387   1.239  0.3429 -0.3236  0.6367
  795SOL      H 3178   0.940   2.302   1.277  2.4738  0.2549  0.5528
  795SOL      H 3179   0.992   2.422   1.195 -0.6432  1.4300  0.1387
  795SOL      E 3180   0.934   2.377   1.238  0.4968 -0.0528  0.2515
  796SOL      O 3181   2.995   0.370   2.388 -0.0760 -0.5973 -0.0627
  796SOL      H 3182   2.942   0.307   2.439  0.7056 -0.2845  1.1757
  796SOL      H 3183   2.948   0.455   2.394  0.1580 -0.4952  0.3964
  796SOL      E 3184   2.975   0.374   2.399  0.1865 -0.1764  0.1736
  797SOL      O 3185   1.721   2.230   0.213 -0.5000  0.2756 -0.0070
  797SOL      H 3186   1.654   2.291   0.178 -0.9630 -1.1930 -1.7872
  797SOL      H 3187   1.677   2.144   0.219 -0.1521  0.1735  3.3717
  797SOL      E 3188   1.698   2.225   0.207 -0.1476 -0.1368  0.2073
  798SOL      O 3189   1.890   0.574   3.910  0.2552  0.3580  0.4929
  798SOL      H 3190   1.972   0.601   3.954 -0.3304  0.1511  1.7562
  798SOL      H 3191   1.819   0.623   3.954 -0.2358  1.4298 -1.3559
  798SOL      E 3192   1.892   0.589   3.927  0.0197  0.5809 -0.1702
  799SOL      O 3193   0.798   1.392   1.142  0.3551  0.5283 -0.5796
  799SOL      H 3194   0.772   1.475   1.099  0.0287 -0.2268 -1.8736
  799SOL      H 3195   0.787   1.323   1.075 -1.3105 -0.8846  1.0544
  799SOL      E 3196   0.791   1.395   1.120  0.4502  0.0607 -0.0768
  800SOL      O 3197   1.136   0.772   3.028  0.0894  0.1617 -0.3024
  800SOL      H 3198   1.110   0.757   2.935 -0.7624 -0.5534  0.0370
  800SOL      H 3199   1.101   0.860   3.050  0.9330  0.6510 -0.8717
  800SOL      E 3200   1.124   0.787   3.014  0.0877 -0.1447 -0.0730
  801SOL      O 3201   3.056   2.696   1.544 -0.1234 -0.1586  0.3325
  801SOL      H 3202   3.152   2.696   1.558 -0.1659 -0.7965  0.6898
  801SOL      H 3203   3.025   2.613   1.583 -0.8285  0.0674  0.2674
  801SOL      E 3204   3.069   2.679   1.555 -0.1287 -0.1174  0.0256
  802SOL      O 3205   3.274   3.073   1.463  0.7258 -0.7097  0.7717
  802SOL      H 3206   3.319   3.067   1.377 -0.7567 -1.5021  0.0090
  802SOL      H 3207   3.302   3.157   1.501  2.0408 -0.7233 -0.1209
  802SOL      E 3208   3.288   3.088   1.453  0.0700 -0.5059  0.1494
  803SOL      O 3209   2.324   3.256   0.672 -0.0681  0.2006 -0.6364
  803SOL      H 3210   2.299   3.292   0.759  0.3925 -2.3362  0.6347
  803SOL      H 3211   2.256   3.287   0.611  1.1882  4.5917 -0.1399
  803SOL      E 3212   2.306   3.269   0.677  0.1084  0.4938 -0.0055
  804SOL      O 3213   0.079   2.690   0.340 -0.3534 -0.1104  0.0247
  804SOL      H 3214   0.147   2.740   0.291 -0.2427 -0.5254 -0.2474
  804SOL      H 3215   0.037   2.755   0.398  0.2520  0.1586  0.1715
  804SOL      E 3216   0.084   2.713   0.342 -0.1268 -0.0341  0.0769
  805SOL      O 3217   1.490   1.979   3.320 -0.2793  0.6832  0.3827
  805SOL      H 3218   1.449   1.975   3.408 -2.5221 -0.1762 -0.6259
  805SOL      H 3219   1.542   1.897   3.312  2.1808  1.9975  1.8499
  805SOL      E 3220   1.492   1.962   3.336 -0.2544  0.1483  0.4475
  806SOL      O 3221   1.857   2.065   0.016  0.1303  0.2928 -0.1318
  806SOL      H 3222   1.856   2.013   0.098  0.2359  0.9837  0.3186
  806SOL      H 3223   1.792   2.136   0.030 -0.8738 -0.3813 -1.1884
  806SOL      E 3224   1.844   2.069   0.035 -0.1570  0.2937 -0.2851
  807SOL      O 3225   1.717   2.935   3.301 -0.6258  0.1721 -0.0177
  807SOL      H 3226   1.700   2.848   3.341  0.2589 -1.9525 -3.8005
  807SOL      H 3227   1.711   2.921   3.206  3.1412  3.4088 -1.0082
  807SOL      E 3228   1.713   2.915   3.290  0.2526  0.2386 -0.6636
  808SOL      O 3229   0.578   1.401   0.241  0.4527  0.1770 -0.1830
  808SOL      H 3230   0.583   1.304   0.235 -0.0325  0.1417 -0.0274
  808SOL      H 3231   0.498   1.420   0.292  1.4954  0.6086  1.3490
  808SOL      E 3232   0.563   1.385   0.250  0.0753 -0.1307  0.3011
  809SOL      O 3233   1.704   1.978   1.790  0.2343  0.2623  0.1265
  809SOL      H 3234   1.652   1.947   1.714  2.2839 -1.1743 -0.7840
  809SOL      H 3235   1.652   1.953   1.868 -0.2130 -1.6615 -0.7227
  809SOL      E 3236   1.683   1.967   1.790  0.4822 -0.2467  0.0497
  810SOL      O 3237   0.122   0.130   3.352  0.1156 -0.1464 -0.5684
  810SOL      H 3238   0.122   0.138   3.448 -0.3689  1.3188 -0.6664
  810SOL      H 3239   0.052   0.066   3.331  0.9514 -1.3016  0.0882
  810SOL      E 3240   0.108   0.119   3.367 -0.0229 -0.0473 -0.2421
  811SOL      O 3241   2.046   1.425   1.713  0.3133  0.7736  0.4441
  811SOL      H 3242   2.051   1.384   1.801  1.0875  2.3303  1.1821
  811SOL      H 3243   1.974   1.490   1.720 -1.4332 -0.9074 -0.9445
  811SOL      E 3244   2.033   1.430   1.732  0.2541  0.3103  0.3787
  812SOL      O 3245   0.380   3.429   1.785  0.3527  0.0616 -0.4849
  812SOL      H 3246   0.301   3.429   1.841  0.2227 -1.0793 -0.6484
  812SOL      H 3247   0.455   3.416   1.847  0.1951 -1.3852 -0.5594
  812SOL      E 3248   0.379   3.426   1.809  0.0038  0.0595 -0.7091
  813SOL      O 3249   2.490   0.601   2.741 -0.0024 -0.0867 -0.1614
  813SOL      H 3250   2.443   0.593   2.657 -0.5403 -0.0065  0.1285
  813SOL      H 3251   2.462   0.525   2.794 -1.6706  1.2186  0.9094
  813SOL      E 3252   2.475   0.584   2.735 -0.5176  0.2779 -0.0277
  814SOL      O 3253   1.721   1.766   2.720 -0.0401 -0.0467 -0.1919
  814SOL      H 3254   1.756   1.853   2.694  1.2364 -0.6173 -0.4919
  814SOL      H 3255   1.769   1.743   2.801 -1.0643 -0.0639  0.4234
  814SOL      E 3256   1.738   1.779   2.731 -0.3169 -0.4061  0.1888
  815SOL      O 3257   1.380   0.125   2.780 -0.3604 -0.3828  0.1564
  815SOL      H 3258   1.472   0.105   2.800 -0.2442 -1.5883 -1.4168
  815SOL      H 3259   1.333   0.041   2.785 -1.3978  0.2268  0.9814
  815SOL      E 3260   1.389   0.104   2.785 -0.2518 -0.6042  0.1144
  816SOL      O 3261   0.355   0.264   0.900 -0.6128  0.0564 -0.1173
  816SOL      H 3262   0.333   0.342   0.847 -1.1230  1.1503  1.6424
  816SOL      H 3263   0.452   0.258   0.897 -0.6557 -1.2069 -2.8761
  816SOL      E 3264   0.370   0.278   0.889 -0.4987  0.0803  0.1173
  817SOL      O 3265   2.778   1.386   1.642 -0.7024  0.9229  0.2163
  817SOL      H 3266   2.800   1.342   1.559 -0.8067 -1.1153  1.1982
  817SOL      H 3267   2.845   1.358   1.705 -0.8446  2.1230  0.9441
  817SOL      E 3268   2.796   1.372   1.638 -0.3198  0.2067  0.4016
  818SOL      O 3269   1.545   1.670   0.342 -0.2794 -0.3000 -0.0036
  818SOL      H 3270   1.580   1.694   0.254 -3.7123  0.7177 -1.2464
  818SOL      H 3271   1.480   1.601   0.325  1.9345 -3.2405  2.3845
  818SOL      E 3272   1.539   1.661   0.321 -0.3431 -0.3636  0.1578
  819SOL      O 3273   0.990   0.105   0.886 -0.2888 -0.3674 -0.4840
  819SOL      H 3274   1.023   0.039   0.949  0.9924 -1.1460 -1.8974
  819SOL      H 3275   0.898   0.080   0.870 -0.4774 -0.4766  0.6456
  819SOL      E 3276   0.979   0.087   0.896 -0.4994 -0.2302 -0.2850
  820SOL      O 3277   3.039   2.611   2.385  0.5113  0.0212 -0.1306
  820SOL      H 3278   3.056   2.704   2.362  0.0636  0.6710  1.9258
  820SOL      H 3279   2.948   2.594   2.359  0.4674  0.2892 -0.1590
  820SOL      E 3280   3.024   2.626   2.375  0.1711 -0.1480  0.2388
  821SOL      O 3281   0.657   1.127   2.622 -0.5611  0.0180 -0.3681
  821SOL      H 3282   0.726   1.071   2.662 -0.1561 -0.0551 -1.1581
  821SOL      H 3283   0.673   1.216   2.658 -0.1023 -0.0150 -0.4816
  821SOL      E 3284   0.674   1.134   2.637  0.3258 -0.2165 -0.4735
  822SOL      O 3285   2.165   3.584   1.373 -0.0739 -0.2435 -0.0059
  822SOL      H 3286   2.252   3.563   1.333 -0.6566  0.8904 -1.9683
  822SOL      H 3287   2.159   3.680   1.374 -2.0372 -0.2772 -1.6635
  822SOL      E 3288   2.181   3.599   1.365 -0.5155  0.0860 -0.5099
  823SOL      O 3289   1.979   0.321   0.439  0.2681 -0.0868  0.0110
  823SOL      H 3290   1.890   0.283   0.429  0.2557 -0.1449  0.3342
  823SOL      H 3291   2.012   0.333   0.349 -0.9681  2.0689 -0.2270
  823SOL      E 3292   1.967   0.315   0.419  0.2423  0.1631  0.5498
  824SOL      O 3293   0.734   2.974   0.657  0.0088 -0.1785  0.3558
  824SOL      H 3294   0.794   3.051   0.662  0.2845 -0.4684  2.0945
  824SOL      H 3295   0.686   2.973   0.742 -0.7382 -1.3342 -0.0615
  824SOL      E 3296   0.737   2.989   0.675 -0.0237 -0.2936  0.2349
  825SOL      O 3297   1.365   2.523   1.380 -0.1102 -0.6291  0.2223
  825SOL      H 3298   1.301   2.520   1.307 -0.1582  0.9693  0.1731
  825SOL      H 3299   1.361   2.435   1.420 -1.6709 -0.8638 -0.3513
  825SOL      E 3300   1.351   2.505   1.373 -0.4073  0.0337  0.0480
  826SOL      O 3301   2.765   0.154   2.382 -0.6068  0.3580  0.1541
  826SOL      H 3302   2.683   0.147   2.434 -0.9815  2.1884 -0.1054
  826SOL      H 3303   2.739   0.138   2.290 -0.2864 -1.0074  0.2811
  826SOL      E 3304   2.743   0.149   2.374 -0.4848  0.7465  0.3319
  827SOL      O 3305   2.476   0.869   1.948 -0.1707 -0.0363  0.4322
  827SOL      H 3306   2.466   0.842   1.855 -0.5254 -0.5633  0.6171
  827SOL      H 3307   2.481   0.966   1.946 -1.4938  0.0526 -0.0418
  827SOL      E 3308   2.475   0.883   1.929 -0.3016  0.0550  0.1041
  828SOL      O 3309   3.563   2.793   1.437 -0.3906 -0.2794 -0.6945
  828SOL      H 3310   3.627   2.850   1.481 -1.6021  0.4963  0.1490
  828SOL      H 3311   3.598   2.703   1.444 -0.8981 -0.3317  2.6856
  828SOL      E 3312   3.583   2.786   1.447 -0.6777 -0.1539  0.1354
  829SOL      O 3313   3.515   2.718   2.876  0.1453  0.5285  0.0238
  829SOL      H 3314   3.422   2.734   2.856 -0.1567 -1.5959 -0.5560
  829SOL      H 3315   3.562   2.728   2.791  0.3768  1.1488  0.2234
  829SOL      E 3316   3.506   2.723   2.855  0.0988  0.6767  0.1717
  830SOL      O 3317   1.798   3.249   1.429 -0.1713 -0.3812 -0.1029
  830SOL      H 3318   1.758   3.251   1.341 -0.9769 -0.8479  0.2450
  830SOL      H 3319   1.875   3.309   1.424 -1.2115  0.9407 -0.6338
  830SOL      E 3320   1.806   3.262   1.410  0.0285  0.7841  0.1116
  831SOL      O 3321   2.127   1.535   1.387  0.4026  0.0398 -0.4387
  831SOL      H 3322   2.174   1.553   1.471 -1.5803 -1.1634  1.0316
  831SOL      H 3323   2.038   1.570   1.400  0.2917  0.5694 -2.4120
  831SOL      E 3324   2.119   1.546   1.407 -0.2032 -0.4541  0.0417
  832SOL      O 3325   2.731   0.844   2.039  0.5377 -0.1160  0.3182
  832SOL      H 3326   2.651   0.884   2.002  2.6312  2.4971 -1.7455
  832SOL      H 3327   2.731   0.867   2.133  0.2726  2.4394 -0.2571
  832SOL      E 3328   2.715   0.856   2.050  0.4935  0.3832 -0.4208
  833SOL      O 3329   2.372   2.857   1.607 -0.4732 -0.2989 -0.2122
  833SOL      H 3330   2.297   2.919   1.604  0.7745  1.3086  0.4854
  833SOL      H 3331   2.374   2.814   1.520 -0.7253  1.4458 -1.1107
  833SOL      E 3332   2.357   2.861   1.589 -0.1895 -0.0761 -0.0699
  834SOL      O 3333   0.035   0.832   0.658  0.6057  0.3474 -0.1864
  834SOL      H 3334  -0.019   0.776   0.716 -0.6132  0.8896 -0.7580
  834SOL      H 3335   0.125   0.797   0.665  0.2900 -0.2429  1.2195
  834SOL      E 3336   0.042   0.814   0.671 -0.3327 -0.1043  0.0064
  835SOL      O 3337   3.198   2.020   0.742  0.0456  0.3136 -0.2868
  835SOL      H 3338   3.240   2.056   0.822  0.6476  0.2874 -0.5834
  835SOL      H 3339   3.269   2.016   0.676 -0.3742  0.0316 -0.7249
  835SOL      E 3340   3.221   2.026   0.745 -0.1792 -0.0833 -0.2694
  836SOL      O 3341   2.483   1.351   1.699 -0.0627 -0.5596 -0.1454
  836SOL      H 3342   2.442   1.429   1.659  1.5217  2.1469  3.0175
  836SOL      H 3343   2.574   1.350   1.665 -0.2081 -1.3826 -0.5435
  836SOL      E 3344   2.493   1.366   1.684  0.2247  0.1474  0.1063
  837SOL      O 3345   3.381   2.677   2.485 -0.1092  0.0093  0.2008
  837SOL      H 3346   3.353   2.704   2.396  0.7669  1.0975  0.2414
  837SOL      H 3347   3.345   2.587   2.497 -0.6809  0.0559 -1.0361
  837SOL      E 3348   3.368   2.665   2.470  0.2277  0.0918 -0.0795
  838SOL      O 3349   1.553   0.379   0.587 -0.2295  0.0655  0.0157
  838SOL      H 3350   1.588   0.342   0.504  0.4245  0.8617 -0.0828
  838SOL      H 3351   1.622   0.362   0.653 -0.4976 -0.0619  0.2590
  838SOL      E 3352   1.574   0.368   0.583 -0.3497 -0.1964 -0.1887
  839SOL      O 3353   2.565   1.470   0.985 -0.6565 -0.2671  0.0680
  839SOL      H 3354   2.551   1.566   0.986 -1.3533 -0.3637  0.5698
  839SOL      H 3355   2.479   1.432   0.961 -0.7713 -0.8105  1.2588
  839SOL      E 3356   2.545   1.482   0.980 -0.4228 -0.3907  0.2573
  840SOL      O 3357   2.771   0.703   3.826 -0.2010  0.5063 -0.2533
  840SOL      H 3358   2.863   0.709   3.856 -0.1969 -2.1680  0.5799
  840SOL      H 3359   2.775   0.696   3.729  0.4839  0.4562 -0.2246
  840SOL      E 3360   2.790   0.703   3.813  0.0282  0.0934 -0.0285
  841SOL      O 3361   1.865   1.175   0.855 -0.4249  0.3194  0.1827
  841SOL      H 3362   1.834   1.121   0.929  0.8859  0.1840  0.6672
  841SOL      H 3363   1.899   1.112   0.789  1.4727  0.5057  0.9177
  841SOL      E 3364   1.866   1.151   0.857  0.2253  0.0570  0.2338
  842SOL      O 3365   2.027   2.302   2.648  0.0698  0.2712 -0.2186
  842SOL      H 3366   1.931   2.297   2.661  0.2007 -2.0844  0.2236
  842SOL      H 3367   2.065   2.308   2.736  0.3871 -1.9149 -0.1340
  842SOL      E 3368   2.015   2.302   2.668  0.0729 -0.1301  0.1028
  843SOL      O 3369   0.578   1.394   1.330  0.1887  0.0466  0.2890
  843SOL      H 3370   0.652   1.402   1.269 -0.1539 -0.9201 -0.2651
  843SOL      H 3371   0.499   1.383   1.274 -0.0656 -1.3812  0.8840
  843SOL      E 3372   0.577   1.394   1.307 -0.0359 -0.2346  0.2390
  844SOL      O 3373   1.021   0.896   1.086  0.1371  0.5550  0.0971
  844SOL      H 3374   0.937   0.934   1.117 -0.7094 -1.8406  0.9640
  844SOL      H 3375   1.023   0.912   0.991  0.1323  3.1743  0.4531
  844SOL      E 3376   1.004   0.907   1.073 -0.1922  0.4971  0.0486
  845SOL      O 3377   0.776   0.183   2.602  0.1865 -0.1368 -0.1419
  845SOL      H 3378   0.733   0.234   2.532  1.6312  0.7062 -0.4527
  845SOL      H 3379   0.713   0.183   2.676 -0.4509  0.8190 -0.6586
  845SOL      E 3380   0.755   0.193   2.603  0.1018  0.6422 -0.4999
  846SOL      O 3381   1.961   0.437   2.089  0.4879 -0.2563 -0.0661
  846SOL      H 3382   1.878   0.414   2.134  1.1675  3.2993  3.6173
  846SOL      H 3383   1.938   0.446   1.995 -2.7814 -1.2982  0.5104
  846SOL      E 3384   1.940   0.434   2.079 -0.2649 -0.0172  0.2548
  847SOL      O 3385   0.915   2.556   3.372  0.5679  0.2080 -0.1542
  847SOL      H 3386   0.836   2.604   3.343  1.0816  2.0383  1.3251
  847SOL      H 3387   0.978   2.564   3.298  0.2356  0.8268 -0.3725
  847SOL      E 3388   0.912   2.567   3.351  0.0652  0.3214  0.0936
  848SOL      O 3389   2.285   0.464   1.881  0.3739 -0.0250  0.0486
  848SOL      H 3390   2.266   0.369   1.882 -0.3642  0.1156  0.0412
  848SOL      H 3391   2.319   0.482   1.791 -1.1343  0.0143 -0.5469
  848SOL      E 3392   2.288   0.448   1.863 -0.1643 -0.4130  0.6864
  849SOL      O 3393   1.506   1.186   3.138 -0.1354 -0.2740  0.2265
  849SOL      H 3394   1.444   1.118   3.169  1.0826 -0.4046  2.5941
  849SOL      H 3395   1.452   1.267   3.129 -1.4039 -1.2357 -1.7161
  849SOL      E 3396   1.483   1.189   3.142 -0.0722 -0.3302  0.1984
  850SOL      O 3397   1.272   2.963   3.971  0.3878  0.4767 -0.3285
  850SOL      H 3398   1.356   2.915   3.962  0.9165  0.3607  3.7105
  850SOL      H 3399   1.297   3.054   3.994 -0.5776  0.4577  0.8372
  850SOL      E 3400   1.294   2.972   3.974  0.0936  0.4817  0.0671
  851SOL      O 3401   0.690   1.513   3.769 -0.5810  0.3126  0.2400
  851SOL      H 3402   0.679   1.604   3.800 -2.2948  0.1129  0.2955
  851SOL      H 3403   0.738   1.468   3.841  0.5865  1.2249  0.0639
  851SOL      E 3404   0.697   1.522   3.790 -0.1883  0.1544  0.3339
  852SOL      O 3405   0.254   3.029   3.488  0.0717 -0.1732  0.0913
  852SOL      H 3406   0.168   3.060   3.457  1.1654 -0.6144 -4.0073
  852SOL      H 3407   0.314   3.105   3.479  0.8299 -0.8497 -0.8389
  852SOL      E 3408   0.249   3.050   3.480  0.5078 -0.2114 -0.5478
  853SOL      O 3409   1.304   3.415   1.838  0.2825  0.5866 -0.0839
  853SOL      H 3410   1.222   3.389   1.793 -0.0429 -1.8472  1.7250
  853SOL      H 3411   1.354   3.333   1.850  2.2759  1.7794  0.3113
  853SOL      E 3412   1.298   3.394   1.832  0.5641 -0.1539  0.2296
  854SOL      O 3413   2.478   1.605   3.668 -0.1142 -0.8328  0.3827
  854SOL      H 3414   2.400   1.552   3.691 -0.9619 -0.3609 -1.2887
  854SOL      H 3415   2.545   1.540   3.640 -0.9533 -1.1005 -1.1076
  854SOL      E 3416   2.476   1.581   3.667 -0.0664 -0.5057 -0.2270
  855SOL      O 3417   0.998   2.755   1.124  0.4013 -0.3643 -0.4443
  855SOL      H 3418   1.050   2.809   1.062  0.5398  0.8196  0.6648
  855SOL      H 3419   0.911   2.798   1.129  0.7343  0.2029  0.9730
  855SOL      E 3420   0.991   2.775   1.112  0.0054 -0.0935  0.3127
  856SOL      O 3421   1.830   1.648   0.941 -0.5177  0.8137 -0.1720
  856SOL      H 3422   1.851   1.719   0.878 -1.6043  0.2670 -1.1947
  856SOL      H 3423   1.774   1.585   0.892 -0.5683 -0.1498  1.0523
  856SOL      E 3424   1.823   1.650   0.919 -0.4886 -0.0549  0.0482
  857SOL      O 3425   1.444   3.150   1.075 -0.2237  0.5463  0.1163
  857SOL      H 3426   1.437   3.070   1.129 -1.1459  0.2504 -0.4222
  857SOL      H 3427   1.526   3.193   1.104  0.0497 -0.3545  0.7304
  857SOL      E 3428   1.459   3.142   1.091 -0.1037  0.3813  0.1654
  858SOL      O 3429   0.626   3.130   2.979  0.3570  0.1394  0.2718
  858SOL      H 3430   0.604   3.115   2.886 -0.5460 -1.4933  0.6972
  858SOL      H 3431   0.543   3.115   3.028  0.6074  1.8028  1.2853
  858SOL      E 3432   0.605   3.124   2.970  0.0275  0.0862  0.4426
  859SOL      O 3433   1.372   3.146   1.533 -0.4025 -0.2683  0.5926
  859SOL      H 3434   1.468   3.132   1.542 -0.2148 -0.5335 -1.3024
  859SOL      H 3435   1.331   3.070   1.578  0.3056 -0.4805  0.8942
  859SOL      E 3436   1.383   3.128   1.544 -0.0336 -0.2714  0.0730
  860SOL      O 3437   1.899   1.818   0.710  0.0883  0.3612  0.1036
  860SOL      H 3438   1.844   1.898   0.702  1.5294  1.3292 -0.4254
  860SOL      H 3439   1.990   1.850   0.718  0.5056 -1.1773  2.2390
  860SOL      E 3440   1.906   1.840   0.710  0.1391  0.3549  0.1770
  861SOL      O 3441   2.805   1.222   3.188  0.3122  0.0413  0.1426
  861SOL      H 3442   2.819   1.149   3.251 -0.2566  1.1446  1.6042
  861SOL      H 3443   2.722   1.202   3.143  0.3098 -0.3632  0.3254
  861SOL      E 3444   2.791   1.203   3.192 -0.1327 -0.3424 -0.0040
  862SOL      O 3445   2.117   1.589   2.388  0.0306 -0.0266 -0.7770
  862SOL      H 3446   2.035   1.641   2.386 -0.4266 -0.5984  1.2778
  862SOL      H 3447   2.090   1.499   2.410  1.1956 -0.2811 -0.3196
  862SOL      E 3448   2.095   1.582   2.392  0.1706 -0.1593  0.0551
  863SOL      O 3449   2.624   2.342   1.898  0.2382  0.0164  0.2661
  863SOL      H 3450   2.707   2.392   1.902 -1.2858  2.6761  1.5739
  863SOL      H 3451   2.554   2.409   1.894 -1.8609 -2.1245 -1.6770
  863SOL      E 3452   2.627   2.365   1.898 -0.5616  0.1304  0.4038
  864SOL      O 3453   2.217   0.809   3.567 -0.0050 -0.3532  0.3425
  864SOL      H 3454   2.308   0.824   3.540 -0.0507 -0.0945  0.3346
  864SOL      H 3455   2.182   0.896   3.592 -0.3345 -0.4081  0.0845
  864SOL      E 3456   2.228   0.829   3.567 -0.0689 -0.1020  0.3057
  865SOL      O 3457   3.487   0.427   3.379 -0.0133 -0.6174  0.2496
  865SOL      H 3458   3.505   0.352   3.319  1.1733 -1.0350  1.1036
  865SOL      H 3459   3.574   0.461   3.404 -0.4993 -0.2520  1.5002
  865SOL      E 3460   3.508   0.419   3.372 -0.0505 -0.3993  0.5442
  866SOL      O 3461   0.831   2.108   3.532  0.1105  0.1250  0.3973
  866SOL      H 3462   0.793   2.173   3.472  0.8218  0.7157  0.5740
  866SOL      H 3463   0.913   2.148   3.565  0.0676 -0.4564  1.2527
  866SOL      E 3464   0.840   2.129   3.527  0.0809  0.1654  0.4095
  867SOL      O 3465   3.097   0.336   3.226 -0.1458 -0.5239  0.3857
  867SOL      H 3466   3.111   0.337   3.130  0.0504  0.3501  0.4215
  867SOL      H 3467   3.146   0.412   3.260 -0.5947 -0.5642  1.1324
  867SOL      E 3468   3.110   0.351   3.214 -0.3421 -0.3071  0.1276
  868SOL      O 3469   0.156   1.103   0.250 -0.1071 -0.5254  0.5140
  868SOL      H 3470   0.088   1.071   0.311 -1.2633 -0.1672 -0.5370
  868SOL      H 3471   0.223   1.033   0.246 -0.5978 -1.0476  1.2983
  868SOL      E 3472   0.156   1.082   0.261  0.0005 -0.3517  0.2003
  869SOL      O 3473   1.437   2.049   2.626 -0.4997  0.0375 -0.1544
  869SOL      H 3474   1.483   1.984   2.681 -1.5747  0.1220  0.9104
  869SOL      H 3475   1.414   2.002   2.544  0.0221 -0.4849 -0.0069
  869SOL      E 3476   1.441   2.027   2.621 -0.1001  0.0558 -0.2956
  870SOL      O 3477   0.327   2.041   3.340  0.0535 -0.3349  0.4764
  870SOL      H 3478   0.398   1.975   3.349  0.9988  0.2285 -2.0108
  870SOL      H 3479   0.368   2.116   3.293 -1.2064  1.7256  2.4618
  870SOL      E 3480   0.350   2.043   3.332  0.3709  0.0707  0.6179
  871SOL      O 3481   1.695   0.871   0.452 -0.0795 -0.3548 -0.5971
  871SOL      H 3482   1.686   0.788   0.502 -0.8070 -0.2684 -0.5675
  871SOL      H 3483   1.659   0.853   0.364 -2.3780  0.5077  0.0839
  871SOL      E 3484   1.686   0.851   0.444 -0.3051 -0.2305 -0.6791
  872SOL      O 3485   3.117   3.444   1.731  0.0717 -0.1764 -0.2750
  872SOL      H 3486   3.183   3.376   1.710 -1.2803 -1.4634 -0.5340
  872SOL      H 3487   3.089   3.426   1.822 -0.1632  0.1464 -0.2814
  872SOL      E 3488   3.125   3.427   1.745 -0.0317 -0.2502  0.5859
  873SOL      O 3489   1.060   3.397   1.666  0.3653 -0.0597 -0.0535
  873SOL      H 3490   0.969   3.419   1.693 -0.1355 -0.1114 -1.6294
  873SOL      H 3491   1.053   3.315   1.615  1.0478  0.7628 -1.5453
  873SOL      E 3492   1.040   3.385   1.661  0.3895 -0.2027 -0.5427
  874SOL      O 3493   1.723   1.072   3.768 -0.0238 -0.1507  0.1419
  874SOL      H 3494   1.667   1.131   3.821 -1.1486 -1.0595  0.0013
  874SOL      H 3495   1.767   1.014   3.831 -0.2521 -0.2911  0.1729
  874SOL      E 3496   1.720   1.072   3.791 -0.2613 -0.2651  0.2180
  875SOL      O 3497   0.752   2.140   0.236  0.2532  0.7162  0.0590
  875SOL      H 3498   0.659   2.165   0.243  0.9163  3.1092  1.3821
  875SOL      H 3499   0.752   2.055   0.188 -2.5689  0.5973  0.0913
  875SOL      E 3500   0.733   2.128   0.228  0.1140  0.8386  0.0147
  876SOL      O 3501   0.462   3.116   2.041  0.6334 -0.0597 -0.2756
  876SOL      H 3502   0.521   3.046   2.074  0.4861 -0.7466 -1.3753
  876SOL      H 3503   0.521   3.179   1.996  0.6079 -0.4540 -0.8845
  876SOL      E 3504   0.486   3.115   2.038  0.2361 -0.0201 -0.4387
  877SOL      O 3505   2.992   1.897   2.548  0.1633  0.1778  0.2515
  877SOL      H 3506   3.081   1.859   2.545  0.6065  1.2049 -0.4384
  877SOL      H 3507   3.005   1.992   2.560 -0.7608  0.5718 -1.4086
  877SOL      E 3508   3.012   1.908   2.550 -0.0112  0.2800  0.4139
  878SOL      O 3509   1.637   2.865   0.853  0.0245  0.2550 -0.4479
  878SOL      H 3510   1.566   2.931   0.859 -0.9701 -0.8322  0.2517
  878SOL      H 3511   1.627   2.810   0.933  0.0638 -1.4572 -1.5740
  878SOL      E 3512   1.621   2.867   0.870 -0.1293 -0.0225 -0.6830
  879SOL      O 3513   1.988   3.282   3.840  0.2123  0.2177  0.2244
  879SOL      H 3514   1.931   3.204   3.830  1.2048 -0.7254  1.6361
  879SOL      H 3515   1.967   3.319   3.927 -0.8392  2.0728 -0.7502
  879SOL      E 3516   1.973   3.274   3.855  0.0344  0.4297 -0.0715
  880SOL      O 3517   2.995   2.348   2.141 -0.2291 -0.2726  0.2329
  880SOL      H 3518   2.978   2.334   2.235  0.1883  0.4501  0.4219
  880SOL      H 3519   3.071   2.408   2.137  0.3642 -1.0401 -0.5641
  880SOL      E 3520   3.007   2.357   2.159 -0.1801 -0.3456 -0.0351
  881SOL      O 3521   0.433   2.942   0.270  0.3971  0.5788  0.2465
  881SOL      H 3522   0.471   3.024   0.235 -0.0600  0.8558  0.3992
  881SOL      H 3523   0.417   2.959   0.364  0.5993  0.2042  0.3529
  881SOL      E 3524   0.438   2.962   0.282 -0.0269  0.2953  0.0926
  882SOL      O 3525   1.042   2.512   3.112  0.5907  0.5739  0.5654
  882SOL      H 3526   1.084   2.597   3.090  3.1017 -0.4722  0.9533
  882SOL      H 3527   1.115   2.448   3.115 -1.1711 -1.5305  0.7225
  882SOL      E 3528   1.065   2.516   3.108  0.1074 -0.1914  0.3461
  883SOL      O 3529   0.543   1.718   0.178 -0.4815 -0.3842  0.2006
  883SOL      H 3530   0.451   1.748   0.166  0.3878  1.5100 -3.0661
  883SOL      H 3531   0.537   1.621   0.180 -2.4376 -0.4640 -2.6645
  883SOL      E 3532   0.523   1.705   0.176 -0.3146  0.1074 -0.9424
  884SOL      O 3533   2.753   2.223   2.813  0.2781 -0.0354 -0.0945
  884SOL      H 3534   2.824   2.256   2.756 -2.2840  1.7529 -2.5030
  884SOL      H 3535   2.757   2.279   2.893  1.3307  0.2421 -0.3225
  884SOL      E 3536   2.768   2.241   2.818  0.4131  0.0330  0.0581
  885SOL      O 3537   2.217   1.815   1.700 -0.2769  0.3753  0.3729
  885SOL      H 3538   2.240   1.898   1.656 -0.5344  0.4258  0.3334
  885SOL      H 3539   2.121   1.819   1.714 -0.3514 -0.0888  0.0111
  885SOL      E 3540   2.202   1.833   1.694 -0.1498  0.1289  0.2614
  886SOL      O 3541   3.480   0.202   0.976 -0.2944 -0.0794  0.8053
  886SOL      H 3542   3.433   0.142   0.916 -1.8697 -0.2333  2.1155
  886SOL      H 3543   3.452   0.291   0.950 -1.0724 -0.1521  1.3459
  886SOL      E 3544   3.465   0.208   0.959 -0.1891 -0.1191  0.6009
  887SOL      O 3545   1.542   2.242   0.832 -0.0672 -0.6870  0.2168
  887SOL      H 3546   1.448   2.245   0.808 -0.3201  0.3146  1.2184
  887SOL      H 3547   1.574   2.333   0.821  1.0103 -1.1697 -0.8878
  887SOL      E 3548   1.530   2.261   0.825 -0.0538 -0.7692 -0.1798
  888SOL      O 3549   0.543   0.420   3.833 -0.3413 -0.3911 -0.1481
  888SOL      H 3550   0.506   0.414   3.744  0.9774 -1.2691 -0.6612
  888SOL      H 3551   0.603   0.496   3.832 -1.8330  0.8623  0.6085
  888SOL      E 3552   0.547   0.434   3.815 -0.0291 -0.0033 -0.7975
  889SOL      O 3553   1.558   1.643   3.098  0.5581 -0.4099  0.9099
  889SOL      H 3554   1.635   1.605   3.053  0.3095  1.3338 -1.1715
  889SOL      H 3555   1.505   1.684   3.028 -2.4263 -1.7213  2.2266
  889SOL      E 3556   1.563   1.644   3.075 -0.3194 -0.3758  0.4458
  890SOL      O 3557   1.236   2.311   3.174 -0.4898  0.1771 -0.2443
  890SOL      H 3558   1.237   2.289   3.269 -1.4945  0.3990 -0.1695
  890SOL      H 3559   1.318   2.274   3.138  0.1447  0.5153  0.8032
  890SOL      E 3560   1.252   2.299   3.186 -0.4607  0.0957 -0.0380
  891SOL      O 3561   2.725   1.020   2.605  0.0831  0.2740  0.0410
  891SOL      H 3562   2.794   1.047   2.542 -0.1395  0.2502 -0.2137
  891SOL      H 3563   2.662   0.968   2.552 -0.4943  0.8738  0.1282
  891SOL      E 3564   2.727   1.015   2.582  0.0463  0.2402  0.1084
  892SOL      O 3565   2.371   0.971   0.532  0.5820 -0.1613 -0.4531
  892SOL      H 3566   2.411   0.887   0.501  1.1328  0.0934 -0.4437
  892SOL      H 3567   2.436   1.009   0.593  1.1801  1.1707 -1.8573
  892SOL      E 3568   2.392   0.962   0.538  0.6941 -0.2854 -0.7672
  893SOL      O 3569   3.318   1.832   3.768 -0.0106  0.1746  0.1110
  893SOL      H 3570   3.273   1.889   3.833  0.9770  1.4882 -0.3287
  893SOL      H 3571   3.407   1.818   3.803 -0.1121 -0.7868  0.0093
  893SOL      E 3572   3.327   1.841   3.788  0.0203  0.4310  0.0469
  894SOL      O 3573   3.066   0.079   0.015  0.7286 -0.5412 -0.8338
  894SOL      H 3574   3.011   0.007   0.051  0.0614  0.1649 -0.4227
  894SOL      H 3575   3.096   0.047  -0.072  0.2839 -1.2373 -0.7414
  894SOL      E 3576   3.061   0.058   0.005  0.6823 -0.3713 -0.5864
  895SOL      O 3577   3.422   0.717   3.514  0.3228 -0.3452  0.2600
  895SOL      H 3578   3.395   0.783   3.448 -2.5451 -1.5825  0.0260
  895SOL      H 3579   3.499   0.673   3.475  1.6331  2.0602 -0.0543
  895SOL      E 3580   3.432   0.721   3.493  0.0080 -0.2182 -0.1486
  896SOL      O 3581   1.598   1.239   2.466 -0.2159 -0.1095  0.2584
  896SOL      H 3582   1.585   1.318   2.522  0.8421  0.0254  0.3387
  896SOL      H 3583   1.522   1.238   2.406 -0.2530  0.9800  0.2564
  896SOL      E 3584   1.580   1.255   2.465  0.0645 -0.1958  0.2993
  897SOL      O 3585   0.104   1.084   0.763  0.3678  0.2837 -0.2663
  897SOL      H 3586   0.038   1.126   0.820  1.0053  0.2268  0.5243
  897SOL      H 3587   0.069   0.996   0.743 -0.8536  1.0397 -1.7152
  897SOL      E 3588   0.083   1.075   0.770  0.2543  0.1339 -0.2169
  898SOL      O 3589   2.906   0.094   1.250  0.0713  0.0091  0.3871
  898SOL      H 3590   2.891   0.104   1.345 -0.7706 -0.5283  0.3110
  898SOL      H 3591   2.905  -0.002   1.233 -0.4352  0.1218 -0.2610
  898SOL      E 3592   2.903   0.077   1.266 -0.4902 -0.1647  0.2373
  899SOL      O 3593   1.238   1.482   1.517  0.1397  0.1887 -0.7209
  899SOL      H 3594   1.150   1.445   1.500  0.7530 -1.8153  0.2039
  899SOL      H 3595   1.256   1.464   1.611  0.9631  1.9166 -0.4941
  899SOL      E 3596   1.224   1.471   1.533 -0.2770  0.2839 -0.2334
  900SOL      O 3597   1.964   2.880   1.389  0.4090 -0.2452 -0.1905
  900SOL      H 3598   2.040   2.925   1.430 -0.6564  0.1605  1.4201
  900SOL      H 3599   1.913   2.844   1.463 -1.2400 -0.0582 -1.1965
  900SOL      E 3600   1.969   2.882   1.412  0.0380 -0.1564 -0.2771
  901SOL      O 3601   2.824   1.714   3.892  0.1068  0.1451 -0.6053
  901SOL      H 3602   2.826   1.692   3.798 -0.0393  1.3382 -0.9108
  901SOL      H 3603   2.907   1.762   3.909  0.9857 -1.5900  0.3030
  901SOL      E 3604   2.841   1.720   3.877  0.1372 -0.3583  0.1772
  902SOL      O 3605   0.793   0.866   3.761 -0.0348  0.1747 -0.0909
  902SOL      H 3606   0.780   0.930   3.688 -0.5746  0.1465 -0.0194
  902SOL      H 3607   0.799   0.920   3.841 -0.7530  0.1274  0.0027
  902SOL      E 3608   0.792   0.890   3.762  0.0709  0.5078 -0.0980
  903SOL      O 3609   0.977   3.089   0.332  0.1162  0.6258  0.0672
  903SOL      H 3610   0.959   3.139   0.413 -2.6085 -0.2924  0.1309
  903SOL      H 3611   1.046   3.026   0.355 -1.6483 -0.6630  2.1911
  903SOL      E 3612   0.987   3.086   0.353 -0.3507 -0.1427  0.6191
  904SOL      O 3613   1.808   2.967   0.654  0.4291 -0.2954 -0.1427
  904SOL      H 3614   1.902   2.947   0.639  0.0024 -1.5045 -1.3937
  904SOL      H 3615   1.784   2.917   0.733  1.0148  0.6718  0.6768
  904SOL      E 3616   1.822   2.953   0.666  0.0618 -0.1805  0.0206
  905SOL      O 3617   2.272   2.158   2.781  0.2409  0.1529 -0.1420
  905SOL      H 3618   2.237   2.239   2.822  0.2409 -0.8387  1.9382
  905SOL      H 3619   2.360   2.182   2.748  0.1826  1.0448  0.3283
  905SOL      E 3620   2.283   2.179   2.783 -0.0420 -0.4165  0.6428
  906SOL      O 3621   3.502   1.881   0.990  0.4468 -0.2446  0.3344
  906SOL      H 3622   3.457   1.820   1.049  0.6671  0.7712  1.5941
  906SOL      H 3623   3.595   1.882   1.019  0.6408 -0.0264 -0.2707
  906SOL      E 3624   3.511   1.869   1.007  0.5352  0.2183  0.3019
  907SOL      O 3625   2.059   1.497   0.904 -0.8423 -0.1073 -0.1352
  907SOL      H 3626   2.053   1.412   0.951 -0.8725 -0.6435 -1.0929
  907SOL      H 3627   1.972   1.538   0.916 -0.9320 -0.3501  0.0658
  907SOL      E 3628   2.040   1.488   0.916 -0.6803  0.3383  0.1786
  908SOL      O 3629   1.424   0.814   2.929  0.2702 -0.5609  0.2428
  908SOL      H 3630   1.356   0.864   2.880  0.5623 -0.3305  0.0675
  908SOL      H 3631   1.499   0.875   2.939  0.2533 -0.6376  0.8962
  908SOL      E 3632   1.426   0.836   2.921  0.5205  0.3182  0.0872
  909SOL      O 3633   1.250   1.122   1.228 -0.4204  0.7024  0.2016
  909SOL      H 3634   1.316   1.089   1.291 -1.8448  0.9133  1.8851
  909SOL      H 3635   1.226   1.045   1.174 -0.2171  0.1325  0.8994
  909SOL      E 3636   1.259   1.100   1.230 -0.4141  0.2566  0.4410
  910SOL      O 3637   2.339   2.865   0.894 -0.2354  0.1639  0.1045
  910SOL      H 3638   2.263   2.908   0.937  0.3049 -0.0881  1.3872
  910SOL      H 3639   2.359   2.918   0.816 -0.3870  1.5024  0.9446
  910SOL      E 3640   2.328   2.884   0.887  0.1269  0.1104  0.5442
  911SOL      O 3641   1.978   2.155   1.542  0.9294  0.7491  0.0704
  911SOL      H 3642   1.976   2.121   1.633 -0.7503 -0.7353 -0.4708
  911SOL      H 3643   1.911   2.225   1.539 -0.4057 -0.5232 -0.4780
  911SOL      E 3644   1.964   2.162   1.560  0.0383  0.0891  0.1662
  912SOL      O 3645   2.732   1.653   1.682 -0.8764 -0.8424 -0.2306
  912SOL      H 3646   2.742   1.561   1.652 -0.0741  0.0351 -2.9990
  912SOL      H 3647   2.695   1.701   1.606  0.7121  1.5247  0.3765
  912SOL      E 3648   2.727   1.644   1.661 -0.4938 -0.2023 -0.7145
  913SOL      O 3649   1.170   3.413   0.450 -0.2391 -0.1261 -0.6944
  913SOL      H 3650   1.206   3.323   0.443  1.0079  0.3861 -1.1376
  913SOL      H 3651   1.093   3.415   0.391 -0.0814 -0.8055 -0.9242
  913SOL      E 3652   1.162   3.395   0.437  0.0691 -0.0250 -0.2730
  914SOL      O 3653   2.136   2.529   1.993 -0.2857  0.9305  0.0958
  914SOL      H 3654   2.056   2.474   1.986  0.4419  0.0238 -1.8575
  914SOL      H 3655   2.140   2.580   1.910  1.0912  1.0655  0.2142
  914SOL      E 3656   2.121   2.528   1.975 -0.1669  0.3541 -0.1570
  915SOL      O 3657   0.263   0.203   1.548  0.1891 -1.0166 -0.0604
  915SOL      H 3658   0.200   0.187   1.620  0.6125 -0.6600  0.3882
  915SOL      H 3659   0.330   0.263   1.584  2.3404 -3.4821  0.3816
  915SOL      E 3660   0.264   0.212   1.569  0.2838 -0.5631 -0.3350
  916SOL      O 3661   1.142   0.058   2.164 -0.0664  0.3661  0.6593
  916SOL      H 3662   1.104   0.088   2.080 -0.5896 -0.2799  0.6525
  916SOL      H 3663   1.180  -0.030   2.144  2.7192  1.5440  0.3174
  916SOL      E 3664   1.142   0.046   2.143  0.0919 -0.1758  0.6236
  917SOL      O 3665   0.737   1.830   2.400 -0.0095  0.2961 -0.0521
  917SOL      H 3666   0.689   1.753   2.364 -0.2425  0.4326 -0.0289
  917SOL      H 3667   0.671   1.900   2.409 -0.0540  0.1408  1.0398
  917SOL      E 3668   0.714   1.828   2.395  0.0565  0.2177  0.2553
  918SOL      O 3669   3.450   1.195   1.945 -0.3418 -0.6315 -0.1754
  918SOL      H 3670   3.437   1.225   2.036 -0.5945 -0.2112 -0.3472
  918SOL      H 3671   3.379   1.130   1.929 -1.7724  0.9885 -0.8117
  918SOL      E 3672   3.433   1.188   1.960 -0.5218  0.2567  0.1393
  919SOL      O 3673   2.080   2.957   0.588  0.6006  0.3905  0.1137
  919SOL      H 3674   2.117   2.883   0.538  0.4543  1.6520 -1.9771
  919SOL      H 3675   2.155   2.997   0.634  1.0152  0.1389 -0.3387
  919SOL      E 3676   2.102   2.950   0.587  0.3482  0.3228  0.0640
  920SOL      O 3677   1.072   0.684   2.516  0.1955  0.2081  0.2597
  920SOL      H 3678   1.055   0.600   2.471  0.9321  1.2489 -2.0925
  920SOL      H 3679   0.992   0.702   2.568 -0.3590 -1.4421  0.0253
  920SOL      E 3680   1.052   0.671   2.518 -0.2986  0.0874 -0.1332
  921SOL      O 3681   0.923   3.573   3.190  0.1888  0.0131 -0.0417
  921SOL      H 3682   0.915   3.596   3.096  0.5605 -0.0586 -0.0894
  921SOL      H 3683   0.888   3.483   3.198 -1.1033  0.4960  0.1160
  921SOL      E 3684   0.914   3.560   3.173 -0.0766  0.0134  0.1689
  922SOL      O 3685   0.579   1.150   3.798  0.1816  0.5503 -0.0679
  922SOL      H 3686   0.658   1.177   3.750 -0.3421 -0.2072 -1.3948
  922SOL      H 3687   0.507   1.203   3.761 -0.2580 -0.1547 -0.2349
  922SOL      E 3688   0.580   1.166   3.781  0.0743  0.5553 -0.2415
  923SOL      O 3689   2.639   2.823   1.916  0.0602  0.3002 -0.2046
  923SOL      H 3690   2.604   2.911   1.940 -0.6153  0.0739 -0.3298
  923SOL      H 3691   2.679   2.835   1.829  2.6600  1.1628  1.0192
  923SOL      E 3692   2.640   2.843   1.903  0.0382  0.1399  0.1371
  924SOL      O 3693   0.163   2.112   2.958  0.1313 -0.1495  0.4358
  924SOL      H 3694   0.084   2.105   2.903  1.2565 -2.1413 -1.0364
  924SOL      H 3695   0.140   2.175   3.029 -2.2421  0.4250 -0.7709
  924SOL      E 3696   0.143   2.123   2.961 -0.1001 -0.2361  0.2289
  925SOL      O 3697   0.754   3.372   3.163 -0.0588 -0.2018  0.2804
  925SOL      H 3698   0.697   3.397   3.089  1.9335  0.7133 -1.0481
  925SOL      H 3699   0.695   3.364   3.240 -1.9343  0.7569 -0.9845
  925SOL      E 3700   0.731   3.375   3.164  0.0152  0.1509  0.0357
  926SOL      O 3701   3.273   3.281   2.026  0.0034 -0.4685 -0.0723
  926SOL      H 3702   3.318   3.230   2.095  0.4352  2.2001  1.7864
  926SOL      H 3703   3.179   3.259   2.035  0.2741 -1.7307 -0.1058
  926SOL      E 3704   3.263   3.266   2.041  0.1657 -0.0449  0.2219
  927SOL      O 3705   1.363   2.588   2.540 -0.4112  0.4286  0.4531
  927SOL      H 3706   1.432   2.552   2.482 -2.4582 -1.0203 -1.2458
  927SOL      H 3707   1.338   2.673   2.501 -1.0906 -0.0877 -0.2858
  927SOL      E 3708   1.372   2.598   2.521  0.0654  0.3255 -0.1343
  928SOL      O 3709   1.319   0.159   1.136  0.4069  0.2287  0.6245
  928SOL      H 3710   1.292   0.077   1.180  0.6357  0.8266  1.9251
  928SOL      H 3711   1.276   0.231   1.186 -0.8111  0.8815 -1.2398
  928SOL      E 3712   1.305   0.157   1.155  0.1669  0.2754 -0.3720
  929SOL      O 3713   3.427   0.047   0.722 -0.7341 -0.7802  0.3621
  929SOL      H 3714   3.434  -0.049   0.733  0.2287 -0.6020  1.5765
  929SOL      H 3715   3.510   0.074   0.679  0.2667 -0.2194  2.4691
  929SOL      E 3716   3.445   0.033   0.716 -0.0834 -0.2165  0.5854
  930SOL      O 3717   2.410   2.266   1.512  0.4061  0.1199 -0.7000
  930SOL      H 3718   2.464   2.312   1.446  0.2768  1.9028  0.3726
  930SOL      H 3719   2.366   2.336   1.563  0.2423 -1.1902  1.0649
  930SOL      E 3720   2.412   2.289   1.509  0.2255  0.2816  0.0015
  931SOL      O 3721   1.456   2.991   3.231 -0.3690 -0.0611  0.0364
  931SOL      H 3722   1.516   2.943   3.290 -0.8562 -0.1402  0.4684
  931SOL      H 3723   1.404   3.049   3.288 -0.1667  0.5889 -0.4223
  931SOL      E 3724   1.458   2.993   3.254 -0.5452  0.0498 -0.3051
  932SOL      O 3725   2.569   0.477   3.331 -0.3925 -0.1165 -0.0312
  932SOL      H 3726   2.548   0.558   3.282  0.0967 -0.0014 -0.0561
  932SOL      H 3727   2.521   0.406   3.285 -0.3378  0.0656 -0.3741
  932SOL      E 3728   2.555   0.479   3.312  0.3100 -0.0969 -0.2523
  933SOL      O 3729   0.958   0.463   1.678  0.2156 -0.4443 -0.3257
  933SOL      H 3730   1.011   0.382   1.684  0.1484 -0.4618  0.0517
  933SOL      H 3731   0.918   0.474   1.765 -1.9870 -1.5084 -1.1232
  933SOL      E 3732   0.960   0.449   1.696 -0.1169 -0.3238 -0.2176
  934SOL      O 3733   0.313   3.514   1.082  0.0832  0.2691 -0.2742
  934SOL      H 3734   0.222   3.514   1.049 -0.4749  2.0166  1.1294
  934SOL      H 3735   0.313   3.455   1.159  0.5235 -0.8714 -1.1089
  934SOL      E 3736   0.295   3.502   1.091 -0.0030  0.2269  0.0687
  935SOL      O 3737   0.235   2.495   0.947  0.1705 -0.2607  0.1152
  935SOL      H 3738   0.292   2.526   1.019 -2.2216  0.1635  1.9262
  935SOL      H 3739   0.152   2.468   0.989 -1.9923  1.6184 -2.6235
  935SOL      E 3740   0.230   2.496   0.970 -0.5259  0.2615 -0.6291
  936SOL      O 3741   1.649   1.558   1.587 -0.0990 -0.3703  0.0969
  936SOL      H 3742   1.634   1.622   1.515 -0.9837 -0.6463  0.0132
  936SOL      H 3743   1.687   1.480   1.544  0.5361 -0.0814  0.1256
  936SOL      E 3744   1.653   1.555   1.564  0.2096 -0.2749 -0.0417
  937SOL      O 3745   2.895   0.290   2.648  0.0479 -0.1007  0.5371
  937SOL      H 3746   2.947   0.358   2.693  0.1478  0.9760 -1.1116
  937SOL      H 3747   2.949   0.209   2.652 -0.2834 -0.2714  2.9435
  937SOL      E 3748   2.916   0.287   2.658  0.2540  0.3215  0.3675
  938SOL      O 3749   1.618   0.619   3.172 -0.2069  0.4428 -0.8958
  938SOL      H 3750   1.667   0.538   3.151  0.5087  0.1690  1.4969
  938SOL      H 3751   1.653   0.649   3.258 -1.7413  2.2661 -0.8297
  938SOL      E 3752   1.635   0.609   3.185 -0.4910  0.0322 -0.2437
  939SOL      O 3753   3.456   2.226   2.086  0.4030 -0.0716 -0.2637
  939SOL      H 3754   3.474   2.278   2.166  1.3044  0.4971 -0.8117
  939SOL      H 3755   3.361   2.211   2.087 -0.6420  4.6346 -1.7981
  939SOL      E 3756   3.441   2.234   2.102  0.1495  0.5330 -0.4024
  940SOL      O 3757   1.225   0.425   1.250  0.2831  0.0075  0.2260
  940SOL      H 3758   1.260   0.459   1.334  2.2698 -1.0318 -0.1331
  940SOL      H 3759   1.251   0.490   1.183 -1.0536  0.6904  0.3315
  940SOL      E 3760   1.237   0.445   1.253  0.1696 -0.0222 -0.2911
  941SOL      O 3761   0.100   1.869   2.391 -0.0317 -0.0146  0.6144
  941SOL      H 3762   0.154   1.867   2.472 -2.1662  1.8031  2.2318
  941SOL      H 3763   0.013   1.834   2.417 -0.9664  1.2164 -0.6942
  941SOL      E 3764   0.093   1.862   2.412 -0.1768  0.1435  0.3356
  942SOL      O 3765   3.361   1.195   1.294 -0.6817  0.2167  0.1593
  942SOL      H 3766   3.269   1.223   1.308 -1.4361 -2.5006  1.1605
  942SOL      H 3767   3.381   1.134   1.367  0.9678 -1.4796 -1.5898
  942SOL      E 3768   3.347   1.189   1.312 -0.0657 -0.6165 -0.1519
  943SOL      O 3769   3.182   0.935   0.364  0.0818  0.3659 -0.1381
  943SOL      H 3770   3.168   0.865   0.430 -0.6159 -1.2237 -1.8924
  943SOL      H 3771   3.122   1.007   0.391  0.5771  0.1973  1.5250
  943SOL      E 3772   3.167   0.936   0.383  0.2866  0.2113  0.0052
  944SOL      O 3773   3.516   2.118   3.677 -0.2515  0.7226  0.2631
  944SOL      H 3774   3.550   2.099   3.588  0.6200  1.8428  0.3291
  944SOL      H 3775   3.449   2.050   3.694  1.2982 -1.0320 -0.2628
  944SOL      E 3776   3.509   2.101   3.663 -0.0552  0.4160 -0.0593
  945SOL      O 3777   2.386   0.490   2.481  0.4410 -0.0637 -0.2282
  945SOL      H 3778   2.301   0.530   2.504  2.0135  3.0007  0.8238
  945SOL      H 3779   2.413   0.534   2.399  1.3497 -0.4785 -0.1610
  945SOL      E 3780   2.374   0.506   2.469  0.2682  0.5083  0.0204
  946SOL      O 3781   1.087   2.983   3.286 -0.3499 -0.1559  0.1886
  946SOL      H 3782   1.044   2.913   3.235  0.1802 -0.1762 -0.2330
  946SOL      H 3783   1.088   3.060   3.228 -2.1832  0.6520  1.1269
  946SOL      E 3784   1.079   2.984   3.264 -0.1960 -0.4392 -0.0339
  947SOL      O 3785   1.502   0.458   3.956 -0.4932  0.1531  0.4748
  947SOL      H 3786   1.492   0.516   3.879  2.1882  1.4120  0.9497
  947SOL      H 3787   1.508   0.368   3.920 -1.7829  0.4332 -0.5225
  947SOL      E 3788   1.501   0.451   3.933  0.0000  0.1196 -0.0295
  948SOL      O 3789   2.792   1.251   1.396  0.3705  0.3258  1.2713
  948SOL      H 3790   2.723   1.301   1.351 -0.6195 -1.0433  1.1912
  948SOL      H 3791   2.829   1.191   1.329  0.4128 -0.1707  1.7249
  948SOL      E 3792   2.786   1.249   1.374  0.2425 -0.1364  0.3366
  949SOL      O 3793   1.141   1.271   0.330  0.1242  0.4114 -0.4259
  949SOL      H 3794   1.213   1.336   0.323 -0.5967  1.6084  2.0549
  949SOL      H 3795   1.095   1.274   0.245  2.8254 -0.2841 -2.0517
  949SOL      E 3796   1.146   1.285   0.311  0.2584 -0.0333 -0.2973
  950SOL      O 3797   2.911   0.532   1.996  0.4520 -0.3744  0.5523
  950SOL      H 3798   2.836   0.536   1.935 -0.4126 -0.1128  1.6032
  950SOL      H 3799   2.932   0.437   2.003  0.2354 -0.4493  0.2322
  950SOL      E 3800   2.900   0.514   1.985 -0.1052 -0.0110  0.3121
  951SOL      O 3801   2.739   0.210   3.789  0.2702  0.0077 -0.0033
  951SOL      H 3802   2.763   0.235   3.698 -0.0236  1.6366  0.3299
  951SOL      H 3803   2.689   0.286   3.824 -2.1885 -1.7803  0.5652
  951SOL      E 3804   2.734   0.230   3.778 -0.3803 -0.4306  0.1194
  952SOL      O 3805   0.330   0.634   1.597 -0.4047  0.1139  0.2164
  952SOL      H 3806   0.395   0.567   1.623  0.2018  0.0380 -1.3468
  952SOL      H 3807   0.323   0.625   1.500 -1.8873  0.9023  0.2354
  952SOL      E 3808   0.342   0.619   1.583 -0.2271 -0.0087 -0.0687
  953SOL      O 3809   1.597   2.422   0.071  0.1105 -0.0281 -0.5173
  953SOL      H 3810   1.570   2.477   0.147  0.0361 -0.0015 -0.5624
  953SOL      H 3811   1.690   2.443   0.055  0.2623 -0.3933 -0.1235
  953SOL      E 3812   1.610   2.437   0.083 -0.2599 -0.2201 -0.3042
  954SOL      O 3813   2.121   2.059   2.549 -0.5429  0.5319  0.0407
  954SOL      H 3814   2.184   2.024   2.614 -2.0041  1.1889  1.8896
  954SOL      H 3815   2.102   2.149   2.577 -1.1281  0.8904 -1.4032
  954SOL      E 3816   2.130   2.070   2.568 -0.5150  0.3180 -0.1145
  955SOL      O 3817   1.063   1.942   1.498 -0.0791  0.1610  0.2817
  955SOL      H 3818   1.047   1.857   1.453  0.8628  1.0555 -1.8782
  955SOL      H 3819   1.138   1.982   1.451  0.3420  1.6336  2.0922
  955SOL      E 3820   1.075   1.933   1.479 -0.2301 -0.0343 -0.0256
  956SOL      O 3821   0.551   3.378   2.968 -0.2615  0.3168  0.0176
  956SOL      H 3822   0.594   3.291   2.968  1.2581  1.0299  0.3869
  956SOL      H 3823   0.565   3.413   2.879 -1.1650  0.0675 -0.2348
  956SOL      E 3824   0.562   3.367   2.950  0.2447  0.4874 -0.1250
  957SOL      O 3825   2.708   1.826   2.524  0.3806  0.6201 -0.0752
  957SOL      H 3826   2.672   1.763   2.589  1.2209 -0.4295 -0.5956
  957SOL      H 3827   2.801   1.838   2.549  0.3443  1.3202 -0.2536
  957SOL      E 3828   2.719   1.816   2.542  0.0360  0.2244 -0.0144
  958SOL      O 3829   1.215   0.268   1.693  0.3717 -0.1565  0.7205
  958SOL      H 3830   1.303   0.240   1.723 -0.3732 -1.1175  2.0739
  958SOL      H 3831   1.189   0.203   1.626  1.2079  0.8880 -0.6963
  958SOL      E 3832   1.227   0.249   1.685 -0.0199 -0.4144  0.7675
  959SOL      O 3833   0.478   1.731   0.955  0.2541 -0.5849 -0.2039
  959SOL      H 3834   0.467   1.635   0.964  0.0765 -0.5617 -0.1744
  959SOL      H 3835   0.473   1.766   1.045 -3.0967 -0.1813 -0.4404
  959SOL      E 3836   0.475   1.718   0.974 -0.1914 -0.2999  0.1069
  960SOL      O 3837   1.849   1.451   3.794  0.2434 -0.2565 -0.4800
  960SOL      H 3838   1.895   1.531   3.763  0.3584  0.8574  2.2414
  960SOL      H 3839   1.839   1.463   3.890 -2.1035 -2.3377 -0.3554
  960SOL      E 3840   1.857   1.470   3.807 -0.2098 -0.1344 -0.0545
  961SOL      O 3841   2.735   3.522   3.352 -0.3338  0.1670  0.1141
  961SOL      H 3842   2.677   3.585   3.397  0.7515  0.5343  1.0701
  961SOL      H 3843   2.802   3.577   3.308 -0.2082 -0.2723 -0.2464
  961SOL      E 3844   2.737   3.545   3.352 -0.1443  0.0392  0.0899
  962SOL      O 3845   3.230   1.069   3.030 -0.0411  0.7169  0.0589
  962SOL      H 3846   3.250   1.125   3.107 -0.5433 -1.0604  1.5447
  962SOL      H 3847   3.149   1.106   2.993 -1.1439  0.2096  1.8457
  962SOL      E 3848   3.218   1.088   3.038 -0.3877  0.2358  0.2615
  963SOL      O 3849   2.167   0.427   2.273  0.5349  0.2559  0.4058
  963SOL      H 3850   2.242   0.488   2.261  0.0312  0.9717  0.8345
  963SOL      H 3851   2.126   0.420   2.185  2.1051 -1.5136 -0.2542
  963SOL      E 3852   2.174   0.438   2.253  0.4503 -0.0532 -0.0937
  964SOL      O 3853   2.190   1.897   0.390  0.4515 -0.1968  0.0734
  964SOL      H 3854   2.223   1.813   0.356  0.2339 -0.1482 -0.2580
  964SOL      H 3855   2.144   1.939   0.316  1.3160  0.6180 -0.0100
  964SOL      E 3856   2.187   1.889   0.368  0.3451 -0.1955 -0.3473
  965SOL      O 3857   3.041   1.026   1.663 -0.2705  0.0672 -0.0466
  965SOL      H 3858   3.096   0.965   1.611 -0.6247 -0.2283 -0.0714
  965SOL      H 3859   3.061   1.114   1.627  0.4652  0.0088  0.1882
  965SOL      E 3860   3.056   1.032   1.646 -0.0200 -0.1161 -0.6222
  966SOL      O 3861   1.314   0.680   1.908 -0.4736 -0.1594  0.6191
  966SOL      H 3862   1.400   0.664   1.866 -0.1201  1.3803  0.7006
  966SOL      H 3863   1.294   0.599   1.956 -0.0385 -1.2991 -1.0367
  966SOL      E 3864   1.327   0.661   1.909 -0.0611  0.2116  0.0029
  967SOL      O 3865   0.067   0.854   1.477  0.4595  0.0063 -0.2299
  967SOL      H 3866   0.137   0.919   1.496  1.5208 -1.1750 -0.0115
  967SOL      H 3867   0.028   0.833   1.563  0.1451  0.3257 -0.2950
  967SOL      E 3868   0.073   0.863   1.498  0.4232  0.1403 -0.5698
  968SOL      O 3869   2.996   1.597   1.434 -0.2028  0.3458  0.2593
  968SOL      H 3870   2.994   1.601   1.531 -1.3221  1.8117  0.2114
  968SOL      H 3871   2.975   1.687   1.404  0.7336  0.0641 -1.3552
  968SOL      E 3872   2.991   1.616   1.447 -0.8486  0.2822  0.0984
  969SOL      O 3873   0.467   2.630   3.916  0.2183  0.1155 -0.6155
  969SOL      H 3874   0.559   2.602   3.930  0.8049  2.2006  0.0992
  969SOL      H 3875   0.412   2.558   3.951  1.5842 -0.8524 -0.4100
  969SOL      E 3876   0.474   2.610   3.926  0.4500  0.4893 -0.1119
  970SOL      O 3877   3.028   3.190   2.933  0.2931 -0.0962  0.2098
  970SOL      H 3878   3.105   3.241   2.962  0.9751 -0.5878 -0.6959
  970SOL      H 3879   2.994   3.146   3.013  2.0745 -1.3697  0.3290
  970SOL      E 3880   3.036   3.192   2.955  0.1934 -0.2536 -0.3060
  971SOL      O 3881   3.529   2.951   0.987 -0.1238  0.0690 -0.1218
  971SOL      H 3882   3.496   2.931   1.076 -0.6623 -0.0989 -0.3562
  971SOL      H 3883   3.583   2.875   0.961  0.2724  0.2448  0.1726
  971SOL      E 3884   3.534   2.932   0.999  0.1403 -0.0794  0.0712
  972SOL      O 3885   2.312   1.843   2.627 -0.1854 -0.2588  0.2508
  972SOL      H 3886   2.405   1.862   2.649 -0.4623  0.4497  0.8253
  972SOL      H 3887   2.297   1.889   2.543 -0.4286  0.8846  0.8990
  972SOL      E 3888   2.328   1.856   2.614  0.1432 -0.0365 -0.1072
  973SOL      O 3889   2.760   1.632   3.259  0.3134  0.3123  0.2220
  973SOL      H 3890   2.838   1.587   3.295 -0.7435  0.3367  2.7979
  973SOL      H 3891   2.795   1.694   3.192  1.9815 -2.7783 -2.0073
  973SOL      E 3892   2.783   1.635   3.253  0.4414  0.1339  0.3420
  974SOL      O 3893   0.458   2.346   2.971 -0.0584  0.4543 -0.2549
  974SOL      H 3894   0.440   2.270   2.915 -0.9443 -0.0865  0.7263
  974SOL      H 3895   0.461   2.422   2.911 -0.5112 -0.1706 -1.0907
  974SOL      E 3896   0.455   2.346   2.948 -0.1822  0.0865  0.1998
  975SOL      O 3897   1.147   2.570   1.792 -0.3859  0.1711 -0.0801
  975SOL      H 3898   1.196   2.621   1.725 -0.7928  0.1341 -0.4062
  975SOL      H 3899   1.075   2.628   1.821 -0.1973  0.1975  0.3490
  975SOL      E 3900   1.142   2.592   1.785 -0.5905  0.2425 -0.3347
  976SOL      O 3901   1.700   0.679   3.453  0.0813 -0.0000 -0.0637
  976SOL      H 3902   1.785   0.717   3.481 -0.6806  1.3056  0.5284
  976SOL      H 3903   1.698   0.590   3.492  0.0835  0.8888  2.0828
  976SOL      E 3904   1.717   0.669   3.466 -0.0657  0.1931  0.1384
  977SOL      O 3905   2.722   0.189   1.069  0.2691 -0.8377 -0.3530
  977SOL      H 3906   2.658   0.116   1.063  0.7083 -1.2008 -0.6358
  977SOL      H 3907   2.775   0.171   1.148 -0.0165 -0.5026 -0.0826
  977SOL      E 3908   2.720   0.171   1.084  0.1764 -0.5622 -0.3324
  978SOL      O 3909   1.806   1.709   2.383 -0.1900  0.2093  0.2407
  978SOL      H 3910   1.716   1.675   2.375 -0.0184 -0.4368  0.9838
  978SOL      H 3911   1.827   1.745   2.295 -1.8022  2.0244  0.5417
  978SOL      E 3912   1.792   1.709   2.364 -0.1356  0.4578  0.2073
  979SOL      O 3913   0.072   0.648   3.185  0.0140 -0.1753 -0.3321
  979SOL      H 3914   0.117   0.646   3.271 -1.0260 -1.0348  0.2095
  979SOL      H 3915   0.136   0.689   3.124 -0.0732  2.6226  1.2905
  979SOL      E 3916   0.094   0.656   3.190 -0.4225 -0.0416  0.2450
  980SOL      O 3917   2.248   1.231   0.542  0.1654  0.1959 -0.4343
  980SOL      H 3918   2.266   1.137   0.529 -1.4662  0.0296 -1.9158
  980SOL      H 3919   2.181   1.236   0.612  0.7050  0.3062  0.0783
  980SOL      E 3920   2.238   1.213   0.554 -0.0864  0.0654 -0.2270
  981SOL      O 3921   0.535   0.630   2.914 -0.1376  0.0404  0.0716
  981SOL      H 3922   0.559   0.537   2.927  0.5517  0.2912  0.6635
  981SOL      H 3923   0.615   0.681   2.936 -0.1623  0.7234 -1.3063
  981SOL      E 3924   0.556   0.622   2.921 -0.3494  0.1928 -0.1843
  982SOL      O 3925   2.707   1.342   2.267 -0.0193  0.2048 -0.3464
  982SOL      H 3926   2.742   1.432   2.256  1.2116 -0.3020 -0.7793
  982SOL      H 3927   2.750   1.308   2.347  0.0509 -0.2343 -0.5694
  982SOL      E 3928   2.723   1.353   2.281 -0.3946 -0.5332 -0.2468
  983SOL      O 3929   0.150   2.728   3.957 -0.2373  0.6911  0.4554
  983SOL      H 3930   0.188   2.795   4.016 -1.3772  1.3869  0.4228
  983SOL      H 3931   0.054   2.730   3.974 -0.2501 -1.3574  0.8901
  983SOL      E 3932   0.138   2.742   3.972 -0.0431  0.2414 -0.2419
  984SOL      O 3933   0.705   2.601   3.569  0.3314 -0.1014  0.0788
  984SOL      H 3934   0.742   2.514   3.593  2.0778  0.7519  0.6010
  984SOL      H 3935   0.697   2.650   3.652 -0.4158  0.3228 -0.2390
  984SOL      E 3936   0.711   2.593   3.590  0.3058  0.0736 -0.2905
  985SOL      O 3937   2.741   1.120   3.804  0.3172 -0.4179 -0.0940
  985SOL      H 3938   2.651   1.131   3.838  0.4389 -3.4515  1.5235
  985SOL      H 3939   2.732   1.064   3.725  0.7890 -0.8172  0.1324
  985SOL      E 3940   2.721   1.111   3.795  0.2054 -0.7042  0.1032
  986SOL      O 3941   0.807   1.818   3.189 -0.0977 -0.4077 -0.5685
  986SOL      H 3942   0.873   1.842   3.256  0.1760 -0.3114 -0.8700
  986SOL      H 3943   0.824   1.724   3.169 -0.0310 -0.3754 -0.6669
  986SOL      E 3944   0.824   1.804   3.199 -0.0415 -0.2777 -0.3525
  987SOL      O 3945   3.428   1.521   3.123  0.1937  0.1503 -0.8558
  987SOL      H 3946   3.518   1.524   3.160  0.5311  1.3647 -1.6819
  987SOL      H 3947   3.368   1.532   3.199  0.5564 -3.4611  0.1058
  987SOL      E 3948   3.434   1.524   3.145  0.2715 -0.1514 -0.5811
  988SOL      O 3949   2.437   1.317   1.976  0.8708  0.0538  0.2074
  988SOL      H 3950   2.408   1.378   2.045  0.8639 -0.9356  1.1154
  988SOL      H 3951   2.436   1.368   1.893  1.9186  1.5563  1.0854
  988SOL      E 3952   2.431   1.339   1.973  0.5972 -0.3653  0.5618
  989SOL      O 3953   2.883   2.136   1.065 -0.4553 -0.3899 -0.2741
  989SOL      H 3954   2.871   2.048   1.103 -1.5961  0.8686  2.5898
  989SOL      H 3955   2.975   2.160   1.086  0.0499 -1.0764 -1.5939
  989SOL      E 3956   2.899   2.123   1.077 -0.3161 -0.4491 -0.2183
  990SOL      O 3957   1.032   3.527   3.972  0.6920 -0.1396  0.3709
  990SOL      H 3958   1.117   3.487   3.948  0.3927 -0.2776 -0.5042
  990SOL      H 3959   1.020   3.509   4.067  1.7749  0.1527  0.5667
  990SOL      E 3960   1.046   3.515   3.986  0.4935 -0.2011 -0.0561
  991SOL      O 3961   2.752   2.562   2.386  0.2681  0.2655 -0.5700
  991SOL      H 3962   2.696   2.604   2.454 -1.1587  1.5851 -2.4431
  991SOL      H 3963   2.693   2.547   2.311  1.9534 -0.4985 -1.7989
  991SOL      E 3964   2.729   2.567   2.385  0.3945  0.0485 -0.6526
  992SOL      O 3965   0.524   2.995   0.887  0.4405 -0.5687 -0.3648
  992SOL      H 3966   0.433   3.012   0.859 -0.1448  0.4646  1.9075
  992SOL      H 3967   0.524   2.903   0.919  0.1007 -0.4646 -0.0579
  992SOL      E 3968   0.506   2.980   0.888  0.0648  0.1853  0.0809
  993SOL      O 3969   2.261   0.369   3.945  0.5069 -1.1080  0.7507
  993SOL      H 3970   2.346   0.333   3.974  1.9143  1.2972 -0.0582
  993SOL      H 3971   2.270   0.380   3.849  0.2181  1.2678  0.9367
  993SOL      E 3972   2.280   0.364   3.931  0.3875  0.0280  0.5616
  994SOL      O 3973   2.550   2.848   2.480 -0.4515  0.0658  0.0985
  994SOL      H 3974   2.457   2.822   2.476 -0.3471 -0.5816  1.4476
  994SOL      H 3975   2.588   2.799   2.555  0.9825  0.3040 -0.4331
  994SOL      E 3976   2.539   2.833   2.494 -0.0861 -0.0487 -0.0414
  995SOL      O 3977   2.427   0.412   1.373  0.5792  0.4414 -0.8740
  995SOL      H 3978   2.398   0.368   1.292 -2.8351 -0.5770  0.7201
  995SOL      H 3979   2.453   0.340   1.433 -0.8111  0.8280  0.2518
  995SOL      E 3980   2.426   0.389   1.369 -0.2139  0.6222 -0.4652
  996SOL      O 3981   3.442   0.379   2.923 -0.2488  0.0204  0.1268
  996SOL      H 3982   3.421   0.464   2.965  1.7350  0.2150  0.8562
  996SOL      H 3983   3.369   0.362   2.861 -0.7482  2.2032  0.0250
  996SOL      E 3984   3.423   0.393   2.919 -0.1579 -0.0990 -0.0550
  997SOL      O 3985   2.869   0.049   3.141 -0.7282 -0.2786  0.0002
  997SOL      H 3986   2.873   0.146   3.148  2.0461  0.0001 -3.1294
  997SOL      H 3987   2.818   0.031   3.061  0.4006 -1.2993 -0.5175
  997SOL      E 3988   2.860   0.065   3.127  0.2987 -0.1381 -0.6407
  998SOL      O 3989   2.578   1.089   0.732 -0.8098 -0.3309  0.1829
  998SOL      H 3990   2.619   1.169   0.767  1.2864 -0.3415 -1.9423
  998SOL      H 3991   2.548   1.039   0.809  0.9220  0.9382  1.7635
  998SOL      E 3992   2.580   1.095   0.754  0.0359  0.2215 -0.1594
  999SOL      O 3993   2.161   3.003   1.532 -0.3871  0.3050 -0.5297
  999SOL      H 3994   2.211   3.066   1.477  0.8332 -0.8756 -0.8209
  999SOL      H 3995   2.100   3.058   1.584  2.2400  2.0324  0.9977
  999SOL      E 3996   2.159   3.026   1.531  0.2448  0.0178 -0.1881
 1000SOL      O 3997   3.213   1.928   1.225 -0.1781 -0.1867  0.4071
 1000SOL      H 3998   3.261   1.851   1.192  2.8152  1.6038  0.2601
 1000SOL      H 3999   3.207   1.989   1.150 -3.2911 -0.4807  0.2712
 1000SOL      E 4000   3.221   1.924   1.204 -0.2656 -0.0039 -0.2023
 1001SOL      O 4001   3.055   1.249   1.499 -0.4861 -0.2657 -0.6340
 1001SOL      H 4002   3.067   1.311   1.573 -0.8970 -2.6478  1.5609
 1001SOL      H 4003   2.962   1.261   1.470 -1.2723 -1.3624  1.2926
 1001SOL      E 4004   3.039   1.264   1.508 -0.2055 -0.4063  0.1355
 1002SOL      O 4005   2.177   1.102   0.123  0.2991  0.0886  0.2103
 1002SOL      H 4006   2.125   1.039   0.071  0.4322  0.1825 -0.0384
 1002SOL      H 4007   2.118   1.129   0.195  1.2523 -2.6437  2.1757
 1002SOL      E 4008   2.155   1.095   0.127  0.3304 -0.1778  0.2172
 1003SOL      O 4009   2.237   1.816   1.350 -0.4482  0.1387 -0.4904
 1003SOL      H 4010   2.275   1.865   1.425  2.1527 -2.9628  0.4604
 1003SOL      H 4011   2.155   1.777   1.383  1.4374 -2.5307  1.5467
 1003SOL      E 4012   2.228   1.818   1.372  0.2720 -0.3639 -0.1086
 1004SOL      O 4013   3.363   3.554   2.053 -0.2290  0.2500 -0.1090
 1004SOL      H 4014   3.306   3.476   2.047 -1.2093  0.6219  2.7341
 1004SOL      H 4015   3.325   3.618   1.990 -1.4446 -0.4032 -0.0748
 1004SOL      E 4016   3.344   3.551   2.039 -0.1521  0.2658  0.1599
 1005SOL      O 4017   2.756   2.033   3.735 -0.0332 -0.8624 -0.3043
 1005SOL      H 4018   2.816   1.987   3.796  1.0827  1.6816  0.6582
 1005SOL      H 4019   2.802   2.034   3.650  0.3255 -0.8182 -0.1150
 1005SOL      E 4020   2.777   2.024   3.730  0.4371 -0.0829 -0.3950
 1006SOL      O 4021   3.519   2.867   0.704 -0.3021  0.1880 -0.1890
 1006SOL      H 4022   3.460   2.911   0.767 -1.0402 -2.4643  1.1358
 1006SOL      H 4023   3.461   2.811   0.650  0.7865 -1.0945 -0.0807
 1006SOL      E 4024   3.495   2.865   0.706 -0.1230  0.0830 -0.1716
 1007SOL      O 4025   2.434   0.146   1.489  0.1359 -0.0529  0.3313
 1007SOL      H 4026   2.346   0.167   1.523 -0.3729  1.0722 -1.5900
 1007SOL      H 4027   2.420   0.101   1.404  1.4136 -0.9438  0.5473
 1007SOL      E 4028   2.414   0.141   1.479  0.0487  0.0445 -0.0117
 1008SOL      O 4029   1.904   2.925   2.933  0.1414  0.0902  0.1849
 1008SOL      H 4030   1.832   2.880   2.980 -0.2626 -0.5784 -1.0364
 1008SOL      H 4031   1.963   2.855   2.901 -0.2272  0.4028 -1.2975
 1008SOL      E 4032   1.901   2.902   2.936  0.1027 -0.2422 -0.5093
 1009SOL      O 4033   3.171   0.238   1.307 -0.0725  0.4257  0.3689
 1009SOL      H 4034   3.252   0.190   1.283 -0.8529  0.4160 -2.5599
 1009SOL      H 4035   3.100   0.172   1.301 -0.5100  0.7658  1.5522
 1009SOL      E 4036   3.173   0.215   1.301 -0.0673  0.4401 -0.3395
 1010SOL      O 4037   2.342   0.665   2.206  0.4785  0.1111  0.2020
 1010SOL      H 4038   2.423   0.667   2.152  1.5194  3.0062  1.6516
 1010SOL      H 4039   2.285   0.734   2.168  0.1658  0.4607  1.2823
 1010SOL      E 4040   2.347   0.679   2.188  0.6648  0.1101  0.0410
 1011SOL      O 4041   0.241   1.474   0.127 -0.2241 -0.0653  0.0599
 1011SOL      H 4042   0.279   1.443   0.211  1.7450  0.3537 -0.6149
 1011SOL      H 4043   0.233   1.570   0.137  1.2718  0.1691 -0.6407
 1011SOL      E 4044   0.247   1.487   0.146  0.2279 -0.3600  0.0525
 1012SOL      O 4045   0.708   2.745   3.341  0.2687 -0.2666 -0.2418
 1012SOL      H 4046   0.702   2.717   3.434  1.0723 -0.2988 -0.1904
 1012SOL      H 4047   0.646   2.819   3.332 -1.7943 -1.9401 -0.3442
 1012SOL      E 4048   0.695   2.754   3.358 -0.2044 -0.5299  0.0283
 1013SOL      O 4049   1.143   2.400   2.623 -0.2977 -0.2906 -0.0145
 1013SOL      H 4050   1.050   2.406   2.597 -0.0211  0.1489 -0.9488
 1013SOL      H 4051   1.180   2.488   2.609 -0.1764  0.0611  2.1940
 1013SOL      E 4052   1.132   2.419   2.615 -0.0567 -0.1451  0.6554
 1014SOL      O 4053   0.933   1.812   2.740  0.4190  0.1553 -0.2623
 1014SOL      H 4054   0.945   1.876   2.812 -0.9444  0.0055  0.1202
 1014SOL      H 4055   0.846   1.772   2.755  0.1743 -0.0016 -1.8956
 1014SOL      E 4056   0.918   1.817   2.757  0.1321  0.0627  0.2222
 1015SOL      O 4057   3.162   1.123   2.418  0.2552  0.0668 -0.2013
 1015SOL      H 4058   3.248   1.161   2.441  0.6258 -1.2250  0.6529
 1015SOL      H 4059   3.171   1.093   2.326  0.3081  1.0259 -0.5184
 1015SOL      E 4060   3.181   1.125   2.404  0.5252  0.4225 -0.4199
 1016SOL      O 4061   0.270   3.134   1.179 -0.6273 -0.1173 -0.0828
 1016SOL      H 4062   0.302   3.208   1.233 -1.4680  1.2842 -1.4224
 1016SOL      H 4063   0.323   3.136   1.098 -0.0006 -1.6328  0.2366
 1016SOL      E 4064   0.287   3.149   1.174 -0.1824 -0.4610  0.1794
 1017SOL      O 4065   2.068   0.698   2.311 -0.1592 -0.1139 -0.1485
 1017SOL      H 4066   2.141   0.752   2.345 -0.6125  1.1706 -1.1356
 1017SOL      H 4067   2.109   0.616   2.278  0.7181  0.2111  0.1207
 1017SOL      E 4068   2.091   0.692   2.311  0.0437  0.0511 -0.2085
 1018SOL      O 4069   0.573   2.570   2.795 -0.1061 -0.6084 -0.5698
 1018SOL      H 4070   0.510   2.595   2.725 -0.9002  0.3573  0.4373
 1018SOL      H 4071   0.619   2.491   2.762  0.1445  0.2935 -2.5253
 1018SOL      E 4072   0.570   2.559   2.775  0.0957 -0.1555 -0.5286
 1019SOL      O 4073   1.092   0.770   2.250 -0.2477 -0.0848  0.1788
 1019SOL      H 4074   1.184   0.797   2.265 -0.2756  0.9903 -1.3692
 1019SOL      H 4075   1.064   0.727   2.332  1.3850  0.2582  0.9519
 1019SOL      E 4076   1.105   0.767   2.269  0.3524 -0.1611 -0.1578
 1020SOL      O 4077   0.613   2.935   2.208 -0.5820  0.4200 -0.2715
 1020SOL      H 4078   0.669   2.958   2.284 -1.2080  0.1473  0.2887
 1020SOL      H 4079   0.636   2.842   2.188 -1.0794  0.1839  0.2001
 1020SOL      E 4080   0.629   2.921   2.219 -0.4759  0.2425 -0.2618
 1021SOL      O 4081   0.578   1.060   1.745  0.5794 -0.2212  0.0589
 1021SOL      H 4082   0.532   0.974   1.750 -0.8351  0.5499  1.4437
 1021SOL      H 4083   0.516   1.120   1.701  1.4117  0.1866 -0.5750
 1021SOL      E 4084   0.557   1.055   1.737  0.6848  0.1050  0.1221
 1022SOL      O 4085   1.618   2.343   3.436 -0.8257 -0.4039  0.4288
 1022SOL      H 4086   1.591   2.347   3.343 -0.7268  0.4593  0.4328
 1022SOL      H 4087   1.546   2.297   3.481 -2.0742  1.4035  0.3523
 1022SOL      E 4088   1.598   2.334   3.426 -0.6065  0.3479  0.1920
 1023SOL      O 4089   0.152   0.223   1.098  0.2850  0.2817 -0.8753
 1023SOL      H 4090   0.092   0.193   1.027  1.7499 -2.1250 -1.2280
 1023SOL      H 4091   0.241   0.205   1.064  1.0822  0.4768  1.0142
 1023SOL      E 4092   0.158   0.213   1.077  0.3224  0.5241 -0.0086
 1024SOL      O 4093   1.916   2.511   0.569  0.2083 -1.1353  0.0326
 1024SOL      H 4094   1.991   2.556   0.610 -0.4390  1.8183 -1.7219
 1024SOL      H 4095   1.843   2.518   0.632  0.6411 -1.5593  0.5911
 1024SOL      E 4096   1.916   2.521   0.590  0.0927 -0.1125  0.1109
 1025SOL      O 4097   2.928   2.629   0.415  0.3630 -0.3255  0.2976
 1025SOL      H 4098   2.870   2.564   0.458  1.2476 -1.7127 -0.5187
 1025SOL      H 4099   2.891   2.641   0.326  0.8556 -0.5932  0.0545
 1025SOL      E 4100   2.909   2.619   0.406  0.5155 -0.3093 -0.0479
 1026SOL      O 4101   1.556   1.910   1.554  0.3834 -0.7586  0.0380
 1026SOL      H 4102   1.556   1.965   1.474 -1.5854  2.1270  1.7685
 1026SOL      H 4103   1.464   1.881   1.565 -0.0901  1.2345  2.5102
 1026SOL      E 4104   1.537   1.915   1.540  0.1440  0.0754  0.5116
 1027SOL      O 4105   1.887   0.355   3.340  0.2773 -0.3647 -0.5990
 1027SOL      H 4106   1.884   0.258   3.352 -2.3795 -0.2619  0.2578
 1027SOL      H 4107   1.831   0.391   3.411  0.3689  1.7541 -1.5262
 1027SOL      E 4108   1.876   0.343   3.357 -0.0541 -0.1323 -0.3301
 1028SOL      O 4109   3.009   2.219   1.480  0.0739  0.0346  0.0371
 1028SOL      H 4110   2.936   2.158   1.497 -0.8753  1.1283  0.0152
 1028SOL      H 4111   3.089   2.174   1.511 -0.7122 -0.8516  0.8057
 1028SOL      E 4112   3.010   2.198   1.489  0.0038  0.1025  0.3015
 1029SOL      O 4113   0.616   1.638   1.768 -0.6305  0.5472 -0.1237
 1029SOL      H 4114   0.570   1.575   1.710 -2.8235 -0.7229  2.7558
 1029SOL      H 4115   0.561   1.717   1.769 -0.7128  0.4848  0.3842
 1029SOL      E 4116   0.596   1.641   1.757 -0.3789  0.2179  0.4784
 1030SOL      O 4117   2.853   3.319   0.579 -0.0759  0.1757 -0.3834
 1030SOL      H 4118   2.903   3.336   0.661  0.1879 -0.5270 -0.3888
 1030SOL      H 4119   2.760   3.316   0.605  0.0034  0.0039 -0.1174
 1030SOL      E 4120   2.845   3.322   0.600  0.2928  0.0093 -0.5535
 1031SOL      O 4121   2.987   3.527   1.001 -0.5012  0.1989 -0.0823
 1031SOL      H 4122   3.061   3.512   1.062 -1.0689  2.4277  1.2681
 1031SOL      H 4123   3.008   3.610   0.955 -1.3595 -0.0393 -0.9344
 1031SOL      E 4124   3.006   3.541   1.004 -0.6415  0.0707  0.1543
 1032SOL      O 4125   0.379   2.120   2.126  0.1684  0.2150 -0.4778
 1032SOL      H 4126   0.337   2.143   2.211  1.3827  0.3652  0.1005
 1032SOL      H 4127   0.370   2.024   2.118  1.0526  0.0434  0.3907
 1032SOL      E 4128   0.369   2.106   2.141  0.5921  0.3377 -0.2294
 1033SOL      O 4129   1.041   0.602   0.868  0.3909 -0.3927 -0.0087
 1033SOL      H 4130   1.036   0.524   0.810  1.4110 -0.4888  0.0140
 1033SOL      H 4131   0.955   0.607   0.912 -0.2780 -0.5432 -1.2409
 1033SOL      E 4132   1.023   0.587   0.865  0.3954 -0.3833 -0.2438
 1034SOL      O 4133   1.941   0.189   2.851 -0.2314  0.5447 -0.5524
 1034SOL      H 4134   1.895   0.274   2.847 -0.4744  0.4085 -0.6978
 1034SOL      H 4135   1.986   0.188   2.937  0.3771  1.1261 -0.8585
 1034SOL      E 4136   1.941   0.206   2.867 -0.3716  0.5783 -0.2594
 1035SOL      O 4137   3.556   2.677   1.862  0.5909 -0.0145  0.0938
 1035SOL      H 4138   3.580   2.739   1.933  0.2684  2.1308 -1.5520
 1035SOL      H 4139   3.573   2.589   1.898  0.4873  0.9686  2.7898
 1035SOL      E 4140   3.564   2.672   1.883  0.2138 -0.0559  0.0948
 1036SOL      O 4141   2.940   3.016   3.428  0.4903  0.8479  0.0292
 1036SOL      H 4142   3.018   2.959   3.438  1.3051  1.8971 -0.1284
 1036SOL      H 4143   2.952   3.087   3.492  1.0235  2.4634 -1.7695
 1036SOL      E 4144   2.958   3.019   3.443  0.7583  0.6406 -0.0927
 1037SOL      O 4145   2.933   3.238   1.631 -0.3425 -0.2906  0.3427
 1037SOL      H 4146   2.998   3.298   1.671 -0.5924  1.7292 -1.9946
 1037SOL      H 4147   2.985   3.166   1.591  0.2880  0.1462  0.3602
 1037SOL      E 4148   2.956   3.236   1.631 -0.4449  0.0565  0.1509
 1038SOL      O 4149   1.159   1.754   2.278 -0.0071 -0.4329 -0.1625
 1038SOL      H 4150   1.086   1.691   2.266 -1.2253  1.0330 -0.9787
 1038SOL      H 4151   1.200   1.763   2.191 -0.5055  0.6192 -0.3081
 1038SOL      E 4152   1.152   1.743   2.259  0.0747  0.4893 -0.2068
 1039SOL      O 4153   3.533   1.006   3.222 -0.3711 -0.3807  0.2019
 1039SOL      H 4154   3.489   1.087   3.191 -0.0787 -0.7871 -1.3520
 1039SOL      H 4155   3.534   0.946   3.145 -0.7759 -1.9551  1.3775
 1039SOL      E 4156   3.525   1.011   3.200 -0.3572 -0.4602  0.5834
 1040SOL      O 4157   2.732   0.953   3.587 -0.1693  0.4004 -0.1988
 1040SOL      H 4158   2.764   0.862   3.585 -0.4605  0.2998 -0.4650
 1040SOL      H 4159   2.641   0.949   3.551  0.6236  1.1175 -2.4421
 1040SOL      E 4160   2.720   0.934   3.579 -0.0656  0.1772 -0.4779
 1041SOL      O 4161   2.461   3.567   2.516 -0.0526 -0.1791  1.0026
 1041SOL      H 4162   2.407   3.590   2.438 -0.4737  0.2336  1.4070
 1041SOL      H 4163   2.419   3.488   2.553  0.5125 -0.7350  0.4611
 1041SOL      E 4164   2.442   3.556   2.508 -0.2424  0.4286  0.1665
 1042SOL      O 4165   0.896   2.575   2.129  0.0631 -0.6753  0.0818
 1042SOL      H 4166   0.975   2.594   2.182  0.2006  0.0661 -0.3713
 1042SOL      H 4167   0.917   2.495   2.078  0.8364 -0.0366 -0.6367
 1042SOL      E 4168   0.916   2.563   2.129 -0.0376 -0.2826  0.2106
 1043SOL      O 4169   0.301   2.030   0.684  0.1812 -0.8063  0.3712
 1043SOL      H 4170   0.334   2.109   0.731  0.7739 -1.1876  0.6056
 1043SOL      H 4171   0.298   1.960   0.751  0.6648 -1.2570 -0.0629
 1043SOL      E 4172   0.307   2.032   0.707  0.2093 -0.5543  0.0077
 1044SOL      O 4173   3.083   0.690   1.713  0.0239 -0.3892 -0.3238
 1044SOL      H 4174   3.026   0.713   1.788  0.3544 -0.2489 -0.1131
 1044SOL      H 4175   3.060   0.599   1.690 -0.4715 -0.2428 -0.4083
 1044SOL      E 4176   3.067   0.676   1.723 -0.0495 -0.4487 -0.2925
 1045SOL      O 4177   2.104   2.990   1.032  0.2862 -0.1472 -0.6311
 1045SOL      H 4178   2.096   2.911   1.088  2.6460 -0.5470 -0.7245
 1045SOL      H 4179   2.023   2.993   0.979 -0.1254 -2.1724 -0.1910
 1045SOL      E 4180   2.086   2.975   1.033  0.5911 -0.3143 -0.2989
 1046SOL      O 4181   1.863   1.718   0.434  0.5372  0.5599  0.8237
 1046SOL      H 4182   1.950   1.692   0.400  0.9351  1.5850  1.0090
 1046SOL      H 4183   1.880   1.759   0.521 -0.1375  0.7211  0.8901
 1046SOL      E 4184   1.884   1.721   0.445 -0.0563  0.6550  0.2626
 1047SOL      O 4185   2.248   2.398   3.147  0.1383 -0.3781  0.1398
 1047SOL      H 4186   2.167   2.344   3.155  0.9936 -1.8383 -0.6230
 1047SOL      H 4187   2.321   2.335   3.153  1.2048  0.7939 -0.2127
 1047SOL      E 4188   2.246   2.375   3.150  0.0199 -0.6760 -0.0707
 1048SOL      O 4189   2.717   2.435   0.443  0.6309 -0.0996 -0.2098
 1048SOL      H 4190   2.712   2.378   0.521 -0.4446 -3.0075 -2.2157
 1048SOL      H 4191   2.634   2.485   0.442  0.4805 -0.3391  0.2968
 1048SOL      E 4192   2.699   2.434   0.458  0.3020 -0.3920 -0.0400
 1049SOL      O 4193   3.231   0.836   1.515  0.3731 -0.0812  0.0151
 1049SOL      H 4194   3.302   0.889   1.556  1.2814 -0.4322 -1.0444
 1049SOL      H 4195   3.220   0.760   1.574  0.7376  0.0724  0.2916
 1049SOL      E 4196   3.243   0.832   1.535  0.1605 -0.3682 -0.1856
 1050SOL      O 4197   3.049   0.396   1.642  0.0847  0.4628  0.4304
 1050SOL      H 4198   3.108   0.375   1.568 -1.8975 -0.6062 -0.9390
 1050SOL      H 4199   3.025   0.310   1.681 -2.0410  0.6751 -0.2939
 1050SOL      E 4200   3.056   0.374   1.635 -0.3022  0.2425  0.0552
 1051SOL      O 4201   2.990   0.195   0.915  0.0649  0.2726  0.2747
 1051SOL      H 4202   2.913   0.206   0.972 -0.6925 -0.1621 -0.6185
 1051SOL      H 4203   3.064   0.235   0.962 -0.2837 -1.0633  2.0628
 1051SOL      E 4204   2.989   0.205   0.936 -0.2004 -0.0230  0.0425
 1052SOL      O 4205   0.645   0.438   2.158  1.3011  0.4944  0.1758
 1052SOL      H 4206   0.575   0.465   2.097  0.9861  1.4911  0.9552
 1052SOL      H 4207   0.709   0.389   2.104  0.6505  0.6988 -0.7952
 1052SOL      E 4208   0.644   0.434   2.135  0.4002  0.7176  0.2402
 1053SOL      O 4209   1.127   1.020   3.417  0.5466 -0.0489  0.0129
 1053SOL      H 4210   1.150   0.934   3.458  0.5937 -0.3934 -0.7174
 1053SOL      H 4211   1.172   1.087   3.471 -0.0402 -0.4346  0.9997
 1053SOL      E 4212   1.141   1.016   3.436  0.3696 -0.1835  0.1271
 1054SOL      O 4213   1.544   0.954   1.146  0.4288  0.2643 -0.0416
 1054SOL      H 4214   1.456   0.967   1.107 -0.1979 -1.5513  0.6368
 1054SOL      H 4215   1.530   0.961   1.242  1.0351  0.0168  0.0688
 1054SOL      E 4216   1.524   0.958   1.158  0.3018 -0.3592 -0.0079
 1055SOL      O 4217   1.091   0.852   0.789 -0.1037 -0.5741  0.2397
 1055SOL      H 4218   1.083   0.760   0.817 -0.9983 -0.1665  1.3863
 1055SOL      H 4219   1.178   0.881   0.819 -0.0169 -0.9011  0.3019
 1055SOL      E 4220   1.107   0.839   0.800 -0.3284 -0.3460  0.3468
 1056SOL      O 4221   0.273   0.111   3.001 -0.2828  0.2191 -0.0167
 1056SOL      H 4222   0.194   0.064   3.032 -0.8750  1.1175 -0.1172
 1056SOL      H 4223   0.243   0.201   2.980  0.4579  0.1289 -1.5703
 1056SOL      E 4224   0.251   0.119   3.003  0.1209  0.2214 -0.0557
 1057SOL      O 4225   2.042   2.660   2.237 -0.7263 -0.2064  0.4731
 1057SOL      H 4226   2.063   2.633   2.146 -1.0540 -2.4447  1.0028
 1057SOL      H 4227   2.116   2.717   2.265 -0.0549 -0.4208 -0.7967
 1057SOL      E 4228   2.061   2.666   2.224 -0.4458 -0.4111 -0.0405
 1058SOL      O 4229   0.538   2.264   1.823  0.4863 -0.9310 -0.1728
 1058SOL      H 4230   0.527   2.208   1.901  0.7896 -2.4999 -1.2124
 1058SOL      H 4231   0.503   2.351   1.849 -0.1113 -1.6128  1.4538
 1058SOL      E 4232   0.528   2.270   1.844  0.1756 -0.6120 -0.1349
 1059SOL      O 4233   1.964   2.121   1.830  0.6896 -0.4758 -0.1888
 1059SOL      H 4234   2.008   2.062   1.892  1.6372  0.7722  0.3625
 1059SOL      H 4235   1.869   2.110   1.847  0.8895 -1.1752  0.5106
 1059SOL      E 4236   1.954   2.107   1.846  0.5157  0.0302  0.1100
 1060SOL      O 4237   0.949   2.018   2.497  0.3488 -0.7541 -0.6253
 1060SOL      H 4238   0.898   1.936   2.495  1.1414 -1.5617  3.4692
 1060SOL      H 4239   1.042   1.990   2.497  0.6657  0.2629 -0.6405
 1060SOL      E 4240   0.958   1.996   2.496  0.3915 -0.1641  0.1517
 1061SOL      O 4241   1.860   1.764   2.940  0.2344 -0.6793 -0.3699
 1061SOL      H 4242   1.907   1.701   2.998  0.4095 -0.1613  0.0663
 1061SOL      H 4243   1.929   1.818   2.900 -0.0067  0.7673  1.0687
 1061SOL      E 4244   1.883   1.762   2.944 -0.0430 -0.0766  0.0837
 1062SOL      O 4245   0.081   0.278   2.169  0.6031 -0.0849 -0.7715
 1062SOL      H 4246   0.149   0.329   2.123 -0.1808  0.0857 -1.7804
 1062SOL      H 4247   0.052   0.333   2.243  1.4089 -0.0773 -0.4538
 1062SOL      E 4248   0.089   0.299   2.175  0.2751 -0.2873 -0.3858
 1063SOL      O 4249   1.239   2.270   0.052  0.1924  0.4017 -0.3926
 1063SOL      H 4250   1.218   2.360   0.081 -0.3620 -0.4684  2.0964
 1063SOL      H 4251   1.161   2.217   0.073  0.9891 -0.9143 -0.6210
 1063SOL      E 4252   1.219   2.278   0.062 -0.0291  0.2828  0.0026
 1064SOL      O 4253   0.335   2.632   2.351  0.1579  0.1640  0.3513
 1064SOL      H 4254   0.339   2.717   2.305  0.6527  0.2390  0.5294
 1064SOL      H 4255   0.407   2.578   2.313 -0.9026 -0.6114 -0.6187
 1064SOL      E 4256   0.350   2.638   2.334 -0.1201 -0.4315  0.0910
 1065SOL      O 4257   2.869   2.461   1.918 -0.5267  0.5369  0.0061
 1065SOL      H 4258   2.923   2.400   1.970  0.6494  0.1277 -1.6297
 1065SOL      H 4259   2.855   2.538   1.975 -0.8115 -0.6193  1.5691
 1065SOL      E 4260   2.877   2.464   1.940 -0.1623 -0.0349  0.1977
 1066SOL      O 4261   0.505   0.834   2.225  0.2970  0.4116 -0.2454
 1066SOL      H 4262   0.521   0.913   2.279  0.8683  0.6166 -0.7108
 1066SOL      H 4263   0.585   0.780   2.235  0.8355  0.8969 -1.6413
 1066SOL      E 4264   0.524   0.839   2.238  0.4368  0.1521 -0.5163
 1067SOL      O 4265   3.070   2.690   3.229  0.2411 -0.3787 -0.2504
 1067SOL      H 4266   3.164   2.667   3.232  0.3299  0.0704  1.0821
 1067SOL      H 4267   3.024   2.611   3.262  0.4409  0.6047  2.7209
 1067SOL      E 4268   3.079   2.669   3.236  0.1519 -0.2684  0.0254
 1068SOL      O 4269   0.434   0.009   3.938  0.7593  0.2668 -0.0461
 1068SOL      H 4270   0.436  -0.083   3.968  1.0875  0.3164  0.0831
 1068SOL      H 4271   0.358   0.048   3.985  0.7541  0.1207  0.0709
 1068SOL      E 4272   0.419  -0.002   3.954 -0.2302  0.3552 -0.1344
 1069SOL      O 4273   3.582   1.500   1.885 -0.3154 -0.5905 -0.7676
 1069SOL      H 4274   3.546   1.530   1.969  0.2306  0.3510 -0.8521
 1069SOL      H 4275   3.553   1.408   1.875 -1.8740 -0.1524 -0.4024
 1069SOL      E 4276   3.569   1.488   1.900 -0.3428 -0.3398 -0.3737
 1070SOL      O 4277   2.385   3.052   3.759  0.0321  0.0817 -0.2345
 1070SOL      H 4278   2.333   3.131   3.737  0.6489  0.2751 -1.0289
 1070SOL      H 4279   2.455   3.083   3.819  0.2798  0.1399 -0.5537
 1070SOL      E 4280   2.388   3.074   3.767  0.4067 -0.0019 -0.2364
 1071SOL      O 4281   1.255   1.198   0.827 -0.6164 -0.1715  0.3349
 1071SOL      H 4282   1.234   1.235   0.915 -1.6886  0.4497 -0.1603
 1071SOL      H 4283   1.334   1.143   0.841 -1.1611 -0.6351  1.8305
 1071SOL      E 4284   1.267   1.194   0.848 -0.5912  0.1464  0.5313
 1072SOL      O 4285   3.265   2.725   2.748 -0.3653 -0.0314 -0.1247
 1072SOL      H 4286   3.185   2.697   2.702 -1.0570  3.3731 -1.2542
 1072SOL      H 4287   3.331   2.742   2.679 -0.6833  2.9587  0.1950
 1072SOL      E 4288   3.262   2.723   2.725 -0.2303  0.8952 -0.3954
 1073SOL      O 4289   2.862   2.301   2.414 -0.1485 -0.5839 -0.0290
 1073SOL      H 4290   2.786   2.251   2.448 -0.5980  0.7148  0.9866
 1073SOL      H 4291   2.835   2.394   2.417  0.7947 -0.2145 -1.4960
 1073SOL      E 4292   2.841   2.310   2.421 -0.0968  0.0216  0.0318
 1074SOL      O 4293   3.419   1.519   3.993  0.0567 -0.0150 -0.0474
 1074SOL      H 4294   3.492   1.469   4.032 -0.0407 -0.6082 -0.6207
 1074SOL      H 4295   3.341   1.497   4.048  0.0962 -0.1681 -0.0525
 1074SOL      E 4296   3.418   1.505   4.012  0.0039 -0.0815  0.2212
 1075SOL      O 4297   3.386   0.604   3.086  0.0583 -0.0995  0.3172
 1075SOL      H 4298   3.466   0.583   3.136 -0.0061 -0.4678  0.2717
 1075SOL      H 4299   3.315   0.612   3.153  0.0929  0.0251  0.3393
 1075SOL      E 4300   3.388   0.601   3.110  0.5375  0.1650  0.1625
 1076SOL      O 4301   1.580   1.470   2.614 -0.2114  0.1065  0.0963
 1076SOL      H 4302   1.573   1.565   2.594 -1.6770 -0.2687 -1.3568
 1076SOL      H 4303   1.505   1.451   2.673 -0.9725 -0.4713 -1.0315
 1076SOL      E 4304   1.563   1.485   2.622 -0.2643 -0.3441 -0.2982
 1077SOL      O 4305   0.206   1.404   3.093  0.2205 -0.0856  0.1636
 1077SOL      H 4306   0.179   1.323   3.048  1.4464  0.0427 -0.8462
 1077SOL      H 4307   0.301   1.394   3.111  0.6507  1.5587 -0.9680
 1077SOL      E 4308   0.220   1.386   3.088  0.3431  0.1924  0.0580
 1078SOL      O 4309   0.503   1.825   3.385  0.2428 -0.4813 -0.6051
 1078SOL      H 4310   0.531   1.779   3.304  0.3923 -0.1525 -0.7448
 1078SOL      H 4311   0.584   1.840   3.436  0.2325 -0.1483 -0.6821
 1078SOL      E 4312   0.525   1.819   3.379  0.0694 -0.3662 -0.0386
 1079SOL      O 4313   0.014   2.505   1.439 -0.1937 -0.0929 -0.1101
 1079SOL      H 4314   0.106   2.477   1.421 -0.5641 -1.1860 -0.4284
 1079SOL      H 4315  -0.012   2.456   1.518 -0.1680  1.0342  0.6159
 1079SOL      E 4316   0.027   2.489   1.451  0.2443  0.1485  0.2750
 1080SOL      O 4317   0.872   2.965   3.499  0.4957 -0.3168 -0.0521
 1080SOL      H 4318   0.788   2.953   3.452  0.5332  0.5206 -0.3570
 1080SOL      H 4319   0.940   2.970   3.430  0.4809  1.5080 -0.0005
 1080SOL      E 4320   0.868   2.964   3.476  0.0827  0.2362  0.1075
 1081SOL      O 4321   0.005   2.406   1.929  0.3413 -0.5545  0.4669
 1081SOL      H 4322  -0.009   2.376   1.838 -0.3837  0.5794  0.1846
 1081SOL      H 4323  -0.068   2.369   1.980 -0.5062  0.6011  0.1348
 1081SOL      E 4324  -0.012   2.392   1.921 -0.0270 -0.1999  0.0152
 1082SOL      O 4325   1.269   1.812   0.295 -0.1132  0.2933 -0.4591
 1082SOL      H 4326   1.365   1.824   0.305  0.0206 -1.4546  0.9768
 1082SOL      H 4327   1.236   1.800   0.386 -1.4742 -0.5488 -1.0414
 1082SOL      E 4328   1.282   1.812   0.315 -0.2382  0.0451  0.0031
 1083SOL      O 4329   1.016   1.728   0.220  0.1607  0.1117 -0.0274
 1083SOL      H 4330   1.031   1.635   0.198  1.5139 -0.3009  2.3536
 1083SOL      H 4331   1.104   1.765   0.239 -0.3335  1.9295 -0.9931
 1083SOL      E 4332   1.037   1.717   0.219  0.6719  0.2319  0.2136
 1084SOL      O 4333   2.491   0.872   3.416  0.3903  0.1953 -0.1362
 1084SOL      H 4334   2.482   0.818   3.336  2.1011 -1.9711  1.0066
 1084SOL      H 4335   2.459   0.960   3.392 -1.6241 -1.0446 -2.4095
 1084SOL      E 4336   2.483   0.879   3.395  0.2652  0.1868  0.1934
 1085SOL      O 4337   2.583   1.154   2.960 -0.2056 -0.7245  0.0252
 1085SOL      H 4338   2.580   1.060   2.985 -1.2528 -0.4878  0.8570
 1085SOL      H 4339   2.495   1.189   2.981 -0.9682 -0.2823 -3.3882
 1085SOL      E 4340   2.565   1.142   2.969 -0.0871 -0.4088 -0.1633
 1086SOL      O 4341   1.636   0.009   0.574  0.3394 -0.4414 -0.8423
 1086SOL      H 4342   1.551   0.012   0.528 -0.7252 -1.2666  0.9579
 1086SOL      H 4343   1.614   0.010   0.669  2.4470  1.9714 -0.2642
 1086SOL      E 4344   1.615   0.010   0.584  0.4115 -0.2370  0.0022
 1087SOL      O 4345   1.064   2.039   0.034 -0.9869  0.1220  0.3486
 1087SOL      H 4346   1.104   2.028   0.122  0.1106  1.1893  0.0173
 1087SOL      H 4347   0.985   2.094   0.049  0.0780  1.6778  0.5046
 1087SOL      E 4348   1.057   2.048   0.055  0.0083  0.1662  0.4017
 1088SOL      O 4349   3.085   1.439   2.456 -0.0421 -0.1791 -0.1680
 1088SOL      H 4350   3.004   1.491   2.465  0.7948  1.5136 -1.7857
 1088SOL      H 4351   3.077   1.368   2.522 -2.1962  0.7283  0.6480
 1088SOL      E 4352   3.067   1.435   2.471  0.1604 -0.1094 -0.3513
 1089SOL      O 4353   0.685   0.745   1.558  0.2297  0.1798  0.0421
 1089SOL      H 4354   0.775   0.770   1.533  0.3187  0.2949  0.4724
 1089SOL      H 4355   0.627   0.799   1.502  0.4277  0.4808  0.1240
 1089SOL      E 4356   0.691   0.761   1.542  0.5196 -0.1672 -0.0901
 1090SOL      O 4357   2.541   0.408   2.016  0.1309 -0.2081 -0.7648
 1090SOL      H 4358   2.449   0.437   2.005  0.3124  0.2783 -1.0627
 1090SOL      H 4359   2.566   0.437   2.106 -1.0626 -3.3655  0.7276
 1090SOL      E 4360   2.527   0.420   2.032  0.2332 -0.7010 -0.0952
 1091SOL      O 4361   1.944   0.767   3.601  0.6509 -0.2856  0.1949
 1091SOL      H 4362   1.932   0.861   3.581  2.8480 -0.3123 -1.6191
 1091SOL      H 4363   2.026   0.741   3.556 -1.2381 -3.7188 -1.7031
 1091SOL      E 4364   1.958   0.780   3.588  0.3654 -0.5578 -0.3228
 1092SOL      O 4365   3.153   2.256   3.485 -0.3306 -0.1281 -0.4547
 1092SOL      H 4366   3.155   2.161   3.463  1.0137 -0.6842  1.8009
 1092SOL      H 4367   3.246   2.283   3.490 -0.6839  1.0358  0.1221
 1092SOL      E 4368   3.172   2.242   3.481 -0.0916 -0.0319 -0.4590
 1093SOL      O 4369   2.957   3.540   2.419 -0.4985  0.6628  0.1254
 1093SOL      H 4370   2.923   3.452   2.398 -0.0962  0.6405 -0.4541
 1093SOL      H 4371   2.878   3.597   2.425 -0.7839  0.2072  0.8213
 1093SOL      E 4372   2.934   3.534   2.416 -0.2209 -0.1813 -0.1158
 1094SOL      O 4373   2.146   0.931   2.479  0.1820 -0.1718 -0.2832
 1094SOL      H 4374   2.087   0.953   2.552 -0.7079  1.1367 -1.3530
 1094SOL      H 4375   2.232   0.968   2.504 -0.0011 -0.1235  0.2887
 1094SOL      E 4376   2.152   0.943   2.499 -0.2058 -0.0554  0.0067
 1095SOL      O 4377   0.476   0.824   1.743 -0.3926  0.1639 -0.6325
 1095SOL      H 4378   0.551   0.763   1.756 -0.7515 -0.2640 -0.5549
 1095SOL      H 4379   0.411   0.774   1.692 -0.8621  0.3444 -0.2184
 1095SOL      E 4380   0.478   0.801   1.735 -0.6251  0.4186 -0.1569
 1096SOL      O 4381   1.345   0.090   0.206 -0.2324 -0.3316  0.4562
 1096SOL      H 4382   1.316   0.022   0.144 -0.6926  1.0633 -0.9339
 1096SOL      H 4383   1.337   0.050   0.294 -2.0236 -1.5371 -0.2012
 1096SOL      E 4384   1.337   0.069   0.212 -0.0432 -0.2036  0.0948
 1097SOL      O 4385   0.527   0.798   3.845 -0.6001 -0.3808 -0.2370
 1097SOL      H 4386   0.619   0.819   3.823 -0.4425 -0.2298  0.5519
 1097SOL      H 4387   0.530   0.753   3.931 -1.2816 -0.1446 -0.0808
 1097SOL      E 4388   0.546   0.793   3.857 -0.0457 -0.1763  0.1853
 1098SOL      O 4389   0.863   0.197   3.349  0.0773  0.5382  0.2417
 1098SOL      H 4390   0.866   0.128   3.281 -0.5337  0.8887 -0.1530
 1098SOL      H 4391   0.828   0.154   3.428  0.6098  0.1727  0.2864
 1098SOL      E 4392   0.857   0.175   3.351 -0.0429  0.4499  0.0881
 1099SOL      O 4393   1.468   0.382   0.955  1.2013 -0.0645 -0.3182
 1099SOL      H 4394   1.548   0.422   0.917  2.1640  1.1180  2.6859
 1099SOL      H 4395   1.499   0.303   1.002 -0.0041 -1.6858 -2.0770
 1099SOL      E 4396   1.490   0.374   0.957  0.8714 -0.2280 -0.4533
 1100SOL      O 4397   0.098   0.030   1.296  0.3841  0.3722 -0.1245
 1100SOL      H 4398   0.132   0.043   1.206  1.3103 -0.1141  0.1474
 1100SOL      H 4399   0.151   0.089   1.352  0.5794 -0.1567  0.2561
 1100SOL      E 4400   0.115   0.045   1.289  0.0680  0.3375 -0.1306
 1101SOL      O 4401   2.241   1.113   3.277  0.2911 -0.2197 -0.0933
 1101SOL      H 4402   2.238   1.061   3.195  0.3803  0.4292 -0.5226
 1101SOL      H 4403   2.149   1.128   3.302  0.2543  0.0547 -0.3886
 1101SOL      E 4404   2.222   1.106   3.265 -0.1276 -0.1168  0.3146
 1102SOL      O 4405   0.138   1.883   0.382  0.2758  0.0724 -0.4270
 1102SOL      H 4406   0.183   1.969   0.380  1.8747 -0.7305 -2.3222
 1102SOL      H 4407   0.074   1.886   0.309 -1.0468  0.3000  0.7027
 1102SOL      E 4408   0.134   1.901   0.367  0.4119 -0.3931 -0.3062
 1103SOL      O 4409   2.140   0.142   3.074  0.2913  0.1978  0.0407
 1103SOL      H 4410   2.176   0.191   3.150  1.4953  1.2395 -1.1454
 1103SOL      H 4411   2.182   0.054   3.078  1.5807  0.7665 -0.2524
 1103SOL      E 4412   2.156   0.134   3.090  0.4098  0.4578 -0.3389
 1104SOL      O 4413   3.332   2.678   3.223  0.2664 -0.6162 -0.5528
 1104SOL      H 4414   3.384   2.738   3.278  2.3658 -0.9157 -2.0892
 1104SOL      H 4415   3.364   2.589   3.243 -0.8351 -0.9788 -0.3436
 1104SOL      E 4416   3.349   2.672   3.238  0.0051 -0.3411 -0.3190
 1105SOL      O 4417   3.265   1.254   3.475 -0.3748  0.9557 -0.3336
 1105SOL      H 4418   3.272   1.176   3.533  1.8037  1.2580 -0.1103
 1105SOL      H 4419   3.177   1.290   3.492 -1.7455 -1.8203 -0.9573
 1105SOL      E 4420   3.249   1.246   3.490 -0.3615  0.3400 -0.1727
 1106SOL      O 4421   1.026   0.702   2.799  0.1701 -0.8793 -0.3382
 1106SOL      H 4422   1.038   0.614   2.761 -1.8357 -0.4760 -2.0908
 1106SOL      H 4423   1.093   0.758   2.757 -0.3845 -0.9972 -1.4100
 1106SOL      E 4424   1.042   0.696   2.783 -0.5295 -0.5831 -0.5666
 1107SOL      O 4425   1.551   0.757   0.256  0.4751  0.5014 -0.0651
 1107SOL      H 4426   1.538   0.661   0.256 -0.3362  0.6052 -0.7399
 1107SOL      H 4427   1.473   0.794   0.211  1.2015  1.4186 -0.6055
 1107SOL      E 4428   1.533   0.745   0.247  0.2208  0.4968  0.1841
 1108SOL      O 4429   2.389   2.065   0.365  0.0757 -0.2478 -0.2195
 1108SOL      H 4430   2.445   2.041   0.441  1.0606  0.7614 -0.5984
 1108SOL      H 4431   2.308   2.012   0.375 -0.5715  1.0681  2.4765
 1108SOL      E 4432   2.384   2.050   0.383  0.4884  0.2326 -0.2036
 1109SOL      O 4433   2.316   0.251   2.830  0.1005 -0.2954  0.1011
 1109SOL      H 4434   2.278   0.187   2.892  1.2340 -0.8323  0.2689
 1109SOL      H 4435   2.296   0.216   2.741 -0.1689 -0.3437  0.1793
 1109SOL      E 4436   2.304   0.231   2.825  0.1492 -0.3461 -0.1970
 1110SOL      O 4437   0.315   3.114   2.545  0.0403 -0.7679  0.2679
 1110SOL      H 4438   0.221   3.111   2.569 -0.2198 -2.0294 -0.8069
 1110SOL      H 4439   0.325   3.191   2.488 -0.4979 -1.0245 -0.1821
 1110SOL      E 4440   0.298   3.129   2.538 -0.0866 -0.3832 -0.0149
 1111SOL      O 4441   0.120   0.038   0.348  0.0422  0.0736  0.4161
 1111SOL      H 4442   0.194  -0.025   0.351 -0.5375 -0.6211  0.4618
 1111SOL      H 4443   0.159   0.121   0.317  0.5583 -0.7158 -1.1622
 1111SOL      E 4444   0.142   0.042   0.342  0.2417 -0.2244 -0.1696
 1112SOL      O 4445   2.563   1.741   3.429  0.1853  0.7793  0.1312
 1112SOL      H 4446   2.654   1.732   3.398  0.1686 -0.1087  0.3275
 1112SOL      H 4447   2.569   1.748   3.525  0.1046  1.6299  0.0805
 1112SOL      E 4448   2.582   1.741   3.442  0.4891 -0.1240  0.5638
 1113SOL      O 4449   3.038   2.600   2.669  0.2491  0.0376  0.6149
 1113SOL      H 4450   3.035   2.620   2.574  1.8550 -1.2337  0.2605
 1113SOL      H 4451   2.957   2.641   2.706 -0.3982  0.5759 -1.2649
 1113SOL      E 4452   3.021   2.612   2.657 -0.0406 -0.2466  0.2582
 1114SOL      O 4453   2.409   3.103   2.876 -0.0227 -0.1165 -0.1287
 1114SOL      H 4454   2.429   3.190   2.914 -0.1006 -0.1024 -0.1201
 1114SOL      H 4455   2.446   3.104   2.786 -0.9765  0.3142 -0.5280
 1114SOL      E 4456   2.420   3.120   2.866 -0.1236  0.0569  0.4795
 1115SOL      O 4457   1.323   3.158   0.400 -0.3353 -0.1280 -0.0959
 1115SOL      H 4458   1.349   3.065   0.413 -1.5335 -0.9741 -3.0616
 1115SOL      H 4459   1.406   3.206   0.387  0.1793 -1.2620 -1.1123
 1115SOL      E 4460   1.345   3.149   0.400 -0.3596  0.0890 -0.5345
 1116SOL      O 4461   0.985   1.599   2.572  0.1240  0.0916 -0.6404
 1116SOL      H 4462   0.992   1.678   2.628  1.0260  0.3860 -1.1406
 1116SOL      H 4463   0.896   1.602   2.535 -0.8629 -0.6426  1.5193
 1116SOL      E 4464   0.969   1.615   2.576  0.2507 -0.0538 -0.0468
 1117SOL      O 4465   3.313   3.318   1.616 -0.7205 -0.2394 -0.0843
 1117SOL      H 4466   3.351   3.386   1.559 -0.0235 -1.8077 -1.6009
 1117SOL      H 4467   3.375   3.307   1.690 -0.2350 -0.0653 -0.4676
 1117SOL      E 4468   3.333   3.329   1.619 -0.0821 -0.4342 -0.3509
 1118SOL      O 4469   2.370   2.303   3.983 -0.4587 -0.4583 -0.3591
 1118SOL      H 4470   2.455   2.265   3.958 -0.4004 -0.1969 -0.5541
 1118SOL      H 4471   2.369   2.302   4.080  0.2700  0.6374 -0.3182
 1118SOL      E 4472   2.387   2.295   3.997 -0.4397  0.0093 -0.1711
 1119SOL      O 4473   2.818   1.566   0.326  0.1509 -0.1099 -0.2249
 1119SOL      H 4474   2.755   1.517   0.270 -2.2955  2.0267  0.4571
 1119SOL      H 4475   2.773   1.579   0.411  1.9818  0.6039  0.6950
 1119SOL      E 4476   2.796   1.559   0.332 -0.0800 -0.0023  0.1956
 1120SOL      O 4477   1.804   1.890   0.226  0.0357 -0.1532  0.2251
 1120SOL      H 4478   1.740   1.845   0.169 -1.1404  2.5910 -0.8057
 1120SOL      H 4479   1.817   1.831   0.302 -3.0916 -1.1926  0.0878
 1120SOL      E 4480   1.794   1.869   0.230 -0.5182  0.2821 -0.3456
 1121SOL      O 4481   2.976   0.265   2.135 -0.2147  0.0069  0.2601
 1121SOL      H 4482   2.992   0.312   2.219  0.3550  0.3910 -0.0504
 1121SOL      H 4483   3.053   0.207   2.123  0.4083  0.9872 -0.6743
 1121SOL      E 4484   2.995   0.263   2.150  0.5487  0.2261  0.0643
 1122SOL      O 4485   3.541   2.109   2.773  0.1408 -0.2333  0.1474
 1122SOL      H 4486   3.486   2.158   2.836  1.2091 -0.1251  1.0256
 1122SOL      H 4487   3.519   2.015   2.786  0.5241 -0.2302  0.8584
 1122SOL      E 4488   3.525   2.100   2.788 -0.2374  0.2092  0.0859
 1123SOL      O 4489   1.880   2.750   1.703  0.3616 -0.2950  0.0563
 1123SOL      H 4490   1.940   2.676   1.722 -0.5843 -0.9164  0.7347
 1123SOL      H 4491   1.809   2.712   1.649 -1.5943 -0.6161  2.6208
 1123SOL      E 4492   1.878   2.728   1.696 -0.3815 -0.5048  0.7121
 1124SOL      O 4493   1.870   1.029   3.553 -0.1484  0.1943 -0.1964
 1124SOL      H 4494   1.914   1.108   3.518 -0.1843 -0.4219 -1.7298
 1124SOL      H 4495   1.830   1.056   3.637  1.2542  1.3462  0.1297
 1124SOL      E 4496   1.871   1.050   3.563  0.4057  0.1828 -0.4059
 1125SOL      O 4497   0.754   0.747   2.999  0.5713  0.6185 -0.0080
 1125SOL      H 4498   0.831   0.693   2.976  0.2385  0.3079 -0.4123
 1125SOL      H 4499   0.745   0.741   3.095  0.3516 -0.3041 -0.0800
 1125SOL      E 4500   0.768   0.735   3.014  0.2425  0.0238  0.1427
 1126SOL      O 4501   0.138   2.993   1.556  0.4436  0.1666  0.3206
 1126SOL      H 4502   0.077   2.995   1.631  1.1431 -1.5537  0.9784
 1126SOL      H 4503   0.180   3.080   1.555 -0.9687  0.8799  0.7207
 1126SOL      E 4504   0.134   3.011   1.571 -0.0015  0.4557  0.4148
 1127SOL      O 4505   2.531   1.990   1.119  0.3922  0.0948 -0.0546
 1127SOL      H 4506   2.443   2.003   1.156  0.6479 -0.9295  1.0003
 1127SOL      H 4507   2.543   2.060   1.052 -0.9484  0.6322  0.2511
 1127SOL      E 4508   2.516   2.006   1.113  0.3800  0.2955 -0.0625
 1128SOL      O 4509   3.465   0.865   2.971  0.8031  0.3152  0.0954
 1128SOL      H 4510   3.389   0.924   2.982  0.8223  0.3069  0.2736
 1128SOL      H 4511   3.439   0.781   3.012 -0.3527 -0.7920 -2.6772
 1128SOL      E 4512   3.445   0.860   2.981 -0.0599  0.2373 -0.3707
 1129SOL      O 4513   2.212   2.637   0.815  0.3010 -0.5555  0.2114
 1129SOL      H 4514   2.271   2.703   0.856 -0.3038  0.8793 -1.1202
 1129SOL      H 4515   2.265   2.557   0.806  1.4003  0.0712  0.9006
 1129SOL      E 4516   2.234   2.634   0.822 -0.0906 -0.1167  0.1124
 1130SOL      O 4517   1.331   2.529   0.900 -0.1509  0.0941 -0.3390
 1130SOL      H 4518   1.310   2.623   0.887  0.7027  0.4290  0.5171
 1130SOL      H 4519   1.413   2.529   0.952  0.1482 -1.1305 -0.7807
 1130SOL      E 4520   1.343   2.548   0.908 -0.0067  0.1034  0.1472
 1131SOL      O 4521   2.616   3.226   3.377  0.4579  0.4019  0.1397
 1131SOL      H 4522   2.655   3.311   3.405  1.5865  0.2066 -0.7441
 1131SOL      H 4523   2.592   3.181   3.459  0.6445  1.2166  0.6561
 1131SOL      E 4524   2.619   3.234   3.399  0.5549  0.1995 -0.5003
 1132SOL      O 4525   1.326   3.448   0.009 -0.0126 -0.0353 -0.3485
 1132SOL      H 4526   1.302   3.354  -0.001  2.3652 -0.6348 -1.0168
 1132SOL      H 4527   1.340   3.480  -0.081 -0.5562  0.9259 -0.1050
 1132SOL      E 4528   1.324   3.435  -0.011  0.4072  0.0788 -0.2221
 1133SOL      O 4529   2.646   3.149   0.116  0.0374  0.0007 -0.3629
 1133SOL      H 4530   2.620   3.225   0.171 -0.9417  0.3194 -1.2471
 1133SOL      H 4531   2.589   3.076   0.144 -1.8187  0.6505 -2.1707
 1133SOL      E 4532   2.630   3.150   0.132 -0.4542 -0.0240 -0.4004
 1134SOL      O 4533   2.438   0.070   1.032  0.1668 -0.0357  0.4079
 1134SOL      H 4534   2.375   0.032   0.969 -2.8040  0.6999  2.6865
 1134SOL      H 4535   2.417   0.165   1.036 -0.1758 -0.1259  2.7817
 1134SOL      E 4536   2.421   0.081   1.020 -0.1904 -0.0009  0.8332
 1135SOL      O 4537   2.517   2.440   0.935  0.3068  0.3091 -0.1170
 1135SOL      H 4538   2.578   2.391   0.992 -1.7836 -1.7060  0.5669
 1135SOL      H 4539   2.476   2.507   0.992 -2.0172 -1.9079  1.0488
 1135SOL      E 4540   2.521   2.443   0.958 -0.3682 -0.0965  0.3140
 1136SOL      O 4541   3.484   1.529   0.687  0.5097  0.0933  0.0944
 1136SOL      H 4542   3.563   1.571   0.649 -1.0836  1.2836 -2.1283
 1136SOL      H 4543   3.457   1.461   0.622  1.3234 -2.4354  2.2275
 1136SOL      E 4544   3.494   1.524   0.666 -0.0236 -0.1427  0.4428
 1137SOL      O 4545   3.538   3.003   2.161 -0.2125  0.0131 -0.4014
 1137SOL      H 4546   3.593   3.073   2.122  0.2558 -0.3586 -0.4099
 1137SOL      H 4547   3.464   3.049   2.203 -1.1839  0.3914 -2.4211
 1137SOL      E 4548   3.534   3.026   2.162 -0.1348  0.0348 -0.2587
 1138SOL      O 4549   0.566   2.737   0.996 -0.4141  0.3426 -0.2619
 1138SOL      H 4550   0.606   2.668   0.941  2.4089  0.2518  1.6755
 1138SOL      H 4551   0.484   2.698   1.030  0.0581 -1.2657 -0.8632
 1138SOL      E 4552   0.558   2.716   0.992 -0.0587 -0.0289 -0.2324
 1139SOL      O 4553   1.136   1.768   1.120 -0.6970  0.2131  0.0901
 1139SOL      H 4554   1.168   1.714   1.046 -0.7630  1.3803 -0.7974
 1139SOL      H 4555   1.097   1.847   1.080  2.9655  2.9357  1.4319
 1139SOL      E 4556   1.134   1.773   1.097  0.1247  0.4761 -0.0895
 1140SOL      O 4557   1.805   1.621   3.429 -0.0061 -0.3237 -0.3218
 1140SOL      H 4558   1.783   1.692   3.366  1.9405  0.3430 -0.3186
 1140SOL      H 4559   1.849   1.665   3.504  0.5218 -1.4403  0.0554
 1140SOL      E 4560   1.809   1.644   3.431  0.0358  0.0157 -0.2664
 1141SOL      O 4561   0.429   2.612   1.608 -0.2818 -0.0712  0.3640
 1141SOL      H 4562   0.431   2.644   1.516  0.7123 -1.4038 -0.1015
 1141SOL      H 4563   0.513   2.641   1.648  1.3016 -3.1452 -0.4867
 1141SOL      E 4564   0.446   2.624   1.598 -0.1186 -0.5963  0.3107
 1142SOL      O 4565   2.337   2.592   0.085  0.3403 -0.2514 -0.0703
 1142SOL      H 4566   2.247   2.589   0.121  0.6898  1.6869  1.1342
 1142SOL      H 4567   2.367   2.500   0.082 -1.1766 -0.8032  0.8383
 1142SOL      E 4568   2.325   2.573   0.092  0.1791  0.1206  0.2912
 1143SOL      O 4569   1.220   2.706   1.546 -0.1240 -0.7797  0.2472
 1143SOL      H 4570   1.264   2.638   1.493  1.5689  1.3596 -1.2662
 1143SOL      H 4571   1.129   2.710   1.512 -0.3527 -2.4100  0.5612
 1143SOL      E 4572   1.211   2.693   1.529 -0.0402 -0.3860  0.0563
 1144SOL      O 4573   0.130   2.168   1.571  0.4243 -0.0821 -0.4014
 1144SOL      H 4574   0.190   2.243   1.586  2.0276 -0.7596 -2.8790
 1144SOL      H 4575   0.165   2.096   1.626  0.2637  0.2694  0.1785
 1144SOL      E 4576   0.149   2.169   1.585  0.1829  0.2225 -0.4580
 1145SOL      O 4577   0.973   2.715   3.999 -0.3143  1.2372  0.2780
 1145SOL      H 4578   0.981   2.791   3.939 -0.0618  1.5902  0.7446
 1145SOL      H 4579   0.976   2.753   4.089 -1.0047  0.7536  0.5172
 1145SOL      E 4580   0.975   2.738   4.005  0.0241  0.5501 -0.3802
 1146SOL      O 4581   2.504   1.191   3.958 -0.3493  0.1389 -0.2502
 1146SOL      H 4582   2.427   1.251   3.963 -0.4068  0.0090  0.7888
 1146SOL      H 4583   2.541   1.190   4.048  0.0920 -0.8102 -0.4303
 1146SOL      E 4584   2.496   1.203   3.977  0.3728 -0.1015 -0.0746
 1147SOL      O 4585   2.980   0.153   1.768 -0.0517  0.0514  0.0662
 1147SOL      H 4586   3.069   0.119   1.790  0.3906  1.5005  0.6258
 1147SOL      H 4587   2.919   0.080   1.789  0.9949 -0.9840 -0.3640
 1147SOL      E 4588   2.986   0.132   1.776 -0.2398  0.0945  0.1185
 1148SOL      O 4589   2.752   0.762   0.471  0.4631 -0.3373 -0.0826
 1148SOL      H 4590   2.766   0.858   0.462  0.9604 -0.2425  1.4514
 1148SOL      H 4591   2.662   0.753   0.504  0.8729 -0.3070  1.0787
 1148SOL      E 4592   2.737   0.779   0.476  0.2410 -0.2078  0.3581
 1149SOL      O 4593   2.719   1.424   3.932 -0.2987 -0.1637  0.3330
 1149SOL      H 4594   2.640   1.476   3.911  1.5771  2.1228 -1.6796
 1149SOL      H 4595   2.786   1.488   3.961  0.8580 -2.0202  2.0917
 1149SOL      E 4596   2.717   1.447   3.934  0.1993 -0.3154  0.4492
 1150SOL      O 4597   2.410   1.170   3.491  0.3374  0.0870 -0.0853
 1150SOL      H 4598   2.497   1.205   3.469 -0.5042  1.7744 -0.9069
 1150SOL      H 4599   2.359   1.174   3.409 -0.4520 -1.1312  0.3115
 1150SOL      E 4600   2.417   1.178   3.471 -0.4023  0.1887 -0.0532
 1151SOL      O 4601   1.793   1.726   1.203  0.0567 -0.4408  0.5261
 1151SOL      H 4602   1.706   1.691   1.229 -0.3954  0.4042  0.1965
 1151SOL      H 4603   1.810   1.687   1.115 -0.1006 -0.4117  0.4825
 1151SOL      E 4604   1.779   1.711   1.190  0.0099 -0.2238  0.4025
 1152SOL      O 4605   2.592   0.749   2.457 -0.1767 -0.1559 -0.0145
 1152SOL      H 4606   2.668   0.700   2.492  1.2752  1.2527 -1.0179
 1152SOL      H 4607   2.590   0.727   2.362 -0.4445  0.5356 -0.1725
 1152SOL      E 4608   2.607   0.735   2.445  0.0873  0.0276 -0.0249
 1153SOL      O 4609   1.623   2.389   1.342  0.0624 -0.1368 -0.1755
 1153SOL      H 4610   1.538   2.437   1.338  0.6488  0.9377 -0.1151
 1153SOL      H 4611   1.648   2.390   1.435  0.5922  0.3777 -0.3173
 1153SOL      E 4612   1.611   2.399   1.360  0.1981 -0.1585  0.3240
 1154SOL      O 4613   0.131   0.472   1.748  0.0116 -0.1745  0.4435
 1154SOL      H 4614   0.119   0.527   1.827  1.5161 -1.1829  1.4377
 1154SOL      H 4615   0.177   0.529   1.685  1.7654 -0.2913  1.5445
 1154SOL      E 4616   0.138   0.494   1.751  0.4462 -0.1569  0.5316
 1155SOL      O 4617   2.771   0.685   3.544  0.1134 -0.3189  0.5100
 1155SOL      H 4618   2.688   0.635   3.550  0.3926 -1.2103 -1.8235
 1155SOL      H 4619   2.836   0.622   3.509  0.5615  1.5140 -2.3174
 1155SOL      E 4620   2.767   0.662   3.538 -0.0372 -0.0947 -0.3099
 1156SOL      O 4621   2.615   3.092   1.299 -0.2603 -0.8350 -0.4716
 1156SOL      H 4622   2.710   3.107   1.292 -0.2294 -1.4149 -1.3778
 1156SOL      H 4623   2.600   3.061   1.390  0.4162 -0.8300 -0.3570
 1156SOL      E 4624   2.631   3.089   1.316  0.0305 -0.3644 -0.1509
 1157SOL      O 4625   0.504   0.603   0.982  0.2179 -0.7130 -0.0072
 1157SOL      H 4626   0.463   0.676   1.033 -2.7056 -2.4585  0.3649
 1157SOL      H 4627   0.529   0.642   0.897  0.7401  1.1638  0.9382
 1157SOL      E 4628   0.501   0.626   0.975 -0.2418 -0.1208  0.3372
 1158SOL      O 4629   2.963   2.657   1.293 -0.3103  0.2374  0.1880
 1158SOL      H 4630   2.979   2.697   1.379 -0.9538  0.4370  0.2216
 1158SOL      H 4631   2.948   2.731   1.232  0.1371  0.0971 -0.0928
 1158SOL      E 4632   2.963   2.680   1.298 -0.3024 -0.1583  0.1930
 1159SOL      O 4633   0.614   2.836   2.628 -0.3346  0.0819  0.0614
 1159SOL      H 4634   0.649   2.774   2.694  2.3368 -1.0942 -2.2514
 1159SOL      H 4635   0.525   2.803   2.606 -0.4008 -0.7528  1.4651
 1159SOL      E 4636   0.603   2.817   2.637  0.4448 -0.1014 -0.0466
 1160SOL      O 4637   0.624   3.049   1.639 -0.7766  1.0104  0.3905
 1160SOL      H 4638   0.617   2.984   1.567 -2.1720  1.4653  0.0917
 1160SOL      H 4639   0.533   3.075   1.659 -0.3351  1.6972  1.5954
 1160SOL      E 4640   0.604   3.041   1.628 -0.8881  0.6946  0.2527
 1161SOL      O 4641   1.845   1.118   2.085  0.2111  0.0029  0.7691
 1161SOL      H 4642   1.837   1.183   2.157  0.8229 -0.0166  0.8563
 1161SOL      H 4643   1.859   1.033   2.129 -0.9069 -0.2517  0.6651
 1161SOL      E 4644   1.846   1.114   2.108  0.2785  0.3609  0.2711
 1162SOL      O 4645   2.396   1.240   2.300  0.0057  0.6032  0.2498
 1162SOL      H 4646   2.489   1.235   2.273  0.5327 -0.6590  2.1057
 1162SOL      H 4647   2.355   1.304   2.240  1.3468 -1.0193 -2.5511
 1162SOL      E 4648   2.406   1.252   2.283  0.2828  0.4342  0.6496
 1163SOL      O 4649   2.196   1.812   3.549 -0.1652 -0.3868 -0.0041
 1163SOL      H 4650   2.264   1.752   3.512  1.1586  0.1529  1.4448
 1163SOL      H 4651   2.243   1.894   3.570 -1.3824  0.1815  0.5963
 1163SOL      E 4652   2.219   1.816   3.546  0.1966 -0.1778  0.0274
 1164SOL      O 4653   0.210   2.469   0.253 -0.0396  0.2222  0.0186
 1164SOL      H 4654   0.162   2.552   0.273 -1.2120 -0.2348 -0.7824
 1164SOL      H 4655   0.152   2.398   0.288 -0.2518 -0.3764 -1.4985
 1164SOL      E 4656   0.189   2.471   0.264 -0.5308  0.3367 -0.2417
 1165SOL      O 4657   1.331   0.894   0.107 -0.0617 -0.3647  0.0319
 1165SOL      H 4658   1.303   0.972   0.156 -1.8666  0.6666 -2.4068
 1165SOL      H 4659   1.355   0.927   0.018  0.7017 -2.3963 -0.5792
 1165SOL      E 4660   1.330   0.916   0.099 -0.5571 -0.4597 -0.1119
 1166SOL      O 4661   2.932   1.060   3.372  0.1666 -0.0590  0.0878
 1166SOL      H 4662   2.888   1.014   3.446  1.8075  0.1224  1.2199
 1166SOL      H 4663   2.993   0.995   3.334  0.0931  0.1812 -0.4539
 1166SOL      E 4664   2.935   1.038   3.379 -0.0057 -0.0366  0.3422
 1167SOL      O 4665   2.697   2.570   1.594 -0.1547  0.0920  0.5446
 1167SOL      H 4666   2.779   2.520   1.613 -0.5688 -0.2690  1.4461
 1167SOL      H 4667   2.633   2.538   1.659 -1.4177 -0.5807 -0.9622
 1167SOL      E 4668   2.701   2.554   1.611 -0.1489  0.0593  0.1284
 1168SOL      O 4669   0.058   2.960   0.470  0.3441  0.0409  0.2081
 1168SOL      H 4670   0.018   2.951   0.558 -0.6970 -1.2106 -0.3626
 1168SOL      H 4671   0.148   2.926   0.479 -0.0790 -1.0274  0.5782
 1168SOL      E 4672   0.068   2.952   0.490  0.4023 -0.4803  0.2089
 1169SOL      O 4673   1.345   0.961   3.192  0.6055 -0.3473 -0.0154
 1169SOL      H 4674   1.260   0.991   3.227  0.2667 -2.4723  1.1611
 1169SOL      H 4675   1.324   0.913   3.111  0.8968  0.5555 -0.6433
 1169SOL      E 4676   1.324   0.957   3.183  0.4388 -0.6211  0.0534
 1170SOL      O 4677   0.655   1.479   1.993  0.1133  0.2164 -0.0486
 1170SOL      H 4678   0.645   1.532   1.912 -0.8953  2.3439  1.3810
 1170SOL      H 4679   0.636   1.387   1.966  0.2363  0.7994 -2.2881
 1170SOL      E 4680   0.649   1.471   1.971  0.0773  0.3684  0.1562
 1171SOL      O 4681   2.676   1.382   0.194 -0.0152 -0.0674 -0.0507
 1171SOL      H 4682   2.695   1.367   0.100 -0.1350 -1.4063  0.1104
 1171SOL      H 4683   2.667   1.293   0.232 -2.0384  0.4479  0.8064
 1171SOL      E 4684   2.678   1.361   0.183 -0.4252 -0.0589  0.0887
 1172SOL      O 4685   3.463   3.223   1.002  0.2801 -0.9287 -0.3558
 1172SOL      H 4686   3.485   3.129   0.993  2.9545 -0.6556  1.8053
 1172SOL      H 4687   3.373   3.226   1.037  0.1886 -2.6895 -0.3937
 1172SOL      E 4688   3.450   3.205   1.007  0.4392 -1.0994 -0.1107
 1173SOL      O 4689   0.565   2.059   2.451  0.4666 -0.1701 -0.4216
 1173SOL      H 4690   0.577   2.104   2.537  2.5301  0.1564 -0.8357
 1173SOL      H 4691   0.591   2.124   2.384  0.9938 -1.1154 -1.1625
 1173SOL      E 4692   0.573   2.081   2.455  0.3111 -0.1919 -0.5730
 1174SOL      O 4693   2.685   2.653   3.328  0.9928  0.2164  0.9611
 1174SOL      H 4694   2.590   2.655   3.346  0.6199  2.9218 -0.8243
 1174SOL      H 4695   2.722   2.731   3.371  1.9258  0.6597 -0.5748
 1174SOL      E 4696   2.674   2.669   3.340  0.4865  0.6902 -0.0666
 1175SOL      O 4697   3.144   1.675   0.553 -0.0308 -0.1165  0.5423
 1175SOL      H 4698   3.113   1.588   0.524 -1.6372  0.6927 -0.2759
 1175SOL      H 4699   3.110   1.687   0.643 -1.3702  0.3939 -0.0173
 1175SOL      E 4700   3.131   1.660   0.565 -0.1747  0.1806  0.2488
 1176SOL      O 4701   0.125   0.654   2.729 -0.3972 -0.3527  0.9032
 1176SOL      H 4702   0.124   0.605   2.645  0.9398  1.6436 -0.3680
 1176SOL      H 4703   0.039   0.699   2.732 -0.2293  0.0345  0.2685
 1176SOL      E 4704   0.107   0.653   2.713 -0.4446 -0.0698  0.5533
 1177SOL      O 4705   1.964   2.215   0.573  0.3349  0.1992 -0.4591
 1177SOL      H 4706   1.885   2.163   0.597  1.0710 -0.4814  0.5428
 1177SOL      H 4707   1.938   2.308   0.584 -0.1223 -0.0347  0.5134
 1177SOL      E 4708   1.943   2.223   0.580 -0.0978 -0.0064 -0.2469
 1178SOL      O 4709   2.225   2.955   1.894  0.3486  0.0356  0.0136
 1178SOL      H 4710   2.243   2.873   1.846  2.4751  1.5883 -2.0890
 1178SOL      H 4711   2.172   3.009   1.833  0.1860  0.7548  0.7789
 1178SOL      E 4712   2.218   2.950   1.872  0.2372  0.2076 -0.0936
 1179SOL      O 4713   3.135   1.726   2.907  0.1128  0.8735 -0.7140
 1179SOL      H 4714   3.150   1.806   2.854 -0.8083  2.7681  1.7169
 1179SOL      H 4715   3.046   1.735   2.943  0.6397 -0.4001  1.0275
 1179SOL      E 4716   3.120   1.744   2.904 -0.1042  0.7960  0.4647
 1180SOL      O 4717   1.860   1.806   2.141  0.5817 -0.0530 -0.1811
 1180SOL      H 4718   1.877   1.728   2.086  1.6180  0.6851 -0.9357
 1180SOL      H 4719   1.932   1.867   2.122  0.1949  0.7891  0.9755
 1180SOL      E 4720   1.878   1.803   2.126  0.3380 -0.0726 -0.2250
 1181SOL      O 4721   2.169   2.623   3.316  0.1956  0.8481  0.3851
 1181SOL      H 4722   2.186   2.535   3.280  1.6891  1.2590  0.0181
 1181SOL      H 4723   2.073   2.634   3.313 -0.1062 -1.1172  1.3029
 1181SOL      E 4724   2.153   2.608   3.308  0.4756  0.5359  0.3298
 1182SOL      O 4725   3.488   1.837   2.788 -0.4109 -0.3057 -0.1988
 1182SOL      H 4726   3.462   1.825   2.881  0.8826 -1.5082  0.0288
 1182SOL      H 4727   3.550   1.766   2.768 -1.1536 -0.4667 -2.2085
 1182SOL      E 4728   3.495   1.821   2.803 -0.2695 -0.6407 -0.4527
 1183SOL      O 4729   3.099   3.560   2.167 -0.4839  0.0249  0.2789
 1183SOL      H 4730   3.048   3.585   2.246 -0.3100 -0.3195  0.4997
 1183SOL      H 4731   3.186   3.602   2.178  0.1201 -1.3822  1.0790
 1183SOL      E 4732   3.106   3.574   2.185 -0.0121 -0.1529  0.4945
 1184SOL      O 4733   0.776   1.241   2.976 -0.4813  0.3212  0.1431
 1184SOL      H 4734   0.796   1.275   3.065 -1.2063  1.1266  0.0122
 1184SOL      H 4735   0.841   1.285   2.918  1.6756 -2.1074  0.5552
 1184SOL      E 4736   0.793   1.257   2.982 -0.1367  0.3583 -0.1803
 1185SOL      O 4737   2.772   0.702   1.104  0.8121 -0.1961  0.3359
 1185SOL      H 4738   2.703   0.749   1.154  0.6151 -0.3651  0.2276
 1185SOL      H 4739   2.758   0.727   1.011 -0.2356 -1.5895  0.0732
 1185SOL      E 4740   2.755   0.716   1.095  0.3919 -0.1479  0.2763
 1186SOL      O 4741   1.572   1.714   3.690  0.2787 -0.0607 -0.1645
 1186SOL      H 4742   1.601   1.642   3.631  0.2640 -1.0360  0.9886
 1186SOL      H 4743   1.642   1.782   3.684  1.6692 -1.3530  0.7971
 1186SOL      E 4744   1.592   1.713   3.677  0.3182 -0.2201  0.1880
 1187SOL      O 4745   2.795   1.565   2.809  0.0925  0.3570 -0.1813
 1187SOL      H 4746   2.773   1.522   2.725  0.5630  0.5255 -0.3909
 1187SOL      H 4747   2.709   1.583   2.851 -0.1398  0.1397 -0.5547
 1187SOL      E 4748   2.773   1.560   2.801  0.2913  0.2625 -0.2354
 1188SOL      O 4749   3.437   0.455   0.868  0.5835  0.5398 -0.0572
 1188SOL      H 4750   3.532   0.463   0.851  0.5425  0.8026 -0.1583
 1188SOL      H 4751   3.409   0.541   0.902  0.5635  0.1828  0.8504
 1188SOL      E 4752   3.451   0.474   0.871  0.2590  0.0855  0.0302
 1189SOL      O 4753   1.968   2.299   0.302 -0.5046  0.0766  0.6731
 1189SOL      H 4754   1.881   2.262   0.277 -0.2836 -0.5307  0.7703
 1189SOL      H 4755   1.992   2.252   0.384  1.0359 -1.5868 -0.6558
 1189SOL      E 4756   1.955   2.282   0.314 -0.2806  0.0553  0.5537
 1190SOL      O 4757   2.003   1.667   2.624  0.6239 -0.4500  0.0315
 1190SOL      H 4758   2.068   1.638   2.558 -0.3347  0.6562 -1.4461
 1190SOL      H 4759   1.922   1.687   2.574 -0.1450  0.3817  1.5418
 1190SOL      E 4760   2.000   1.666   2.601  0.0783 -0.0013 -0.0275
 1191SOL      O 4761   3.001   0.614   3.969 -0.0273 -0.3273  0.1596
 1191SOL      H 4762   3.003   0.620   4.066  1.2506  1.9424  0.0652
 1191SOL      H 4763   2.998   0.519   3.949 -0.8926 -0.8266  2.4097
 1191SOL      E 4764   3.001   0.597   3.984 -0.1858 -0.3439  0.2456
 1192SOL      O 4765   1.601   2.657   3.426  0.8515  0.2391  0.1997
 1192SOL      H 4766   1.676   2.595   3.424  1.4596  0.8936 -2.9510
 1192SOL      H 4767   1.609   2.704   3.511  2.7714 -1.1445  0.8672
 1192SOL      E 4768   1.618   2.654   3.443  0.4876  0.2555 -0.3167
 1193SOL      O 4769   2.103   0.164   2.638 -0.2403  0.6680 -0.1751
 1193SOL      H 4770   2.059   0.094   2.587 -1.0086 -0.0702  1.4516
 1193SOL      H 4771   2.052   0.172   2.720 -0.0434  3.0247 -0.2403
 1193SOL      E 4772   2.084   0.151   2.644 -0.0484  0.6616  0.3849
 1194SOL      O 4773   0.261   1.469   3.852 -0.0235 -0.1385 -0.5257
 1194SOL      H 4774   0.208   1.546   3.827  1.5377  1.0001 -0.4761
 1194SOL      H 4775   0.263   1.468   3.949  0.7202  0.3340 -0.5259
 1194SOL      E 4776   0.251   1.484   3.866  0.2313  0.0122 -0.6222
 1195SOL      O 4777   2.768   3.590   1.848 -0.7555 -0.0898 -0.1692
 1195SOL      H 4778   2.748   3.638   1.930  0.1798 -0.2387  0.1611
 1195SOL      H 4779   2.794   3.501   1.876  2.6111  0.7154 -0.3044
 1195SOL      E 4780   2.769   3.582   1.870  0.0581  0.4657 -0.0494
 1196SOL      O 4781   2.497   0.248   2.561  0.1592  0.0073 -0.7684
 1196SOL      H 4782   2.447   0.323   2.524  0.2578 -0.0534 -1.0286
 1196SOL      H 4783   2.453   0.168   2.528 -0.8199 -0.0755  0.6702
 1196SOL      E 4784   2.478   0.247   2.547  0.1176 -0.0700  0.1954
 1197SOL      O 4785   1.867   1.032   2.940 -0.1900 -0.2832  0.5559
 1197SOL      H 4786   1.828   1.078   2.865 -0.3260 -2.5702 -0.8762
 1197SOL      H 4787   1.802   0.966   2.967  0.5953 -0.6970  1.5180
 1197SOL      E 4788   1.846   1.028   2.931 -0.0763 -0.3508  0.2028
 1198SOL      O 4789   3.397   0.996   1.073 -0.0086  0.5116  0.3400
 1198SOL      H 4790   3.357   1.067   1.125 -0.2369  0.8698 -0.3240
 1198SOL      H 4791   3.492   0.999   1.094 -0.2494 -0.0921  1.6204
 1198SOL      E 4792   3.408   1.011   1.088 -0.4563  0.3739 -0.0784
 1199SOL      O 4793   2.498   0.453   0.585  0.4015 -0.4807 -0.0959
 1199SOL      H 4794   2.484   0.423   0.493 -1.1924  0.2384 -0.1150
 1199SOL      H 4795   2.418   0.428   0.633  1.0615 -0.4976  1.0236
 1199SOL      E 4796   2.480   0.442   0.576  0.3743 -0.1471 -0.1679
 1200SOL      O 4797   2.095   2.988   2.661 -0.0078  0.2113  0.3002
 1200SOL      H 4798   2.102   2.904   2.710 -2.5483  0.7443  1.7776
 1200SOL      H 4799   2.172   2.991   2.603  1.5833 -1.8844  2.1549
 1200SOL      E 4800   2.112   2.972   2.659 -0.2381  0.3126  0.5422
 1201SOL      O 4801   1.811   0.575   2.432 -0.0287  0.2131 -0.1442
 1201SOL      H 4802   1.871   0.513   2.475 -1.8289 -1.9742 -0.5785
 1201SOL      H 4803   1.866   0.626   2.371  1.5232 -1.0219  0.1567
 1201SOL      E 4804   1.834   0.573   2.428  0.2522 -0.2000 -0.1107
 1202SOL      O 4805   1.928   0.959   0.698 -0.0896  0.0245 -0.5637
 1202SOL      H 4806   1.936   0.916   0.611  1.8681 -2.1556  0.5745
 1202SOL      H 4807   1.878   0.896   0.753 -0.7149  1.0735  0.0964
 1202SOL      E 4808   1.920   0.938   0.692  0.1442 -0.3553 -0.6295
 1203SOL      O 4809   2.348   1.990   3.891 -0.0788  0.1582  0.1912
 1203SOL      H 4810   2.400   1.974   3.971  1.1907 -0.1313 -0.6642
 1203SOL      H 4811   2.289   2.064   3.914 -2.6675 -2.4628  2.6607
 1203SOL      E 4812   2.347   2.002   3.911 -0.4579 -0.2197  0.0535
 1204SOL      O 4813   3.022   1.956   1.622  0.4863 -0.6394 -0.3337
 1204SOL      H 4814   2.934   1.954   1.662  0.3572 -1.9124 -0.6459
 1204SOL      H 4815   3.009   1.936   1.528  1.1015 -0.9055 -0.3722
 1204SOL      E 4816   3.002   1.952   1.611  0.5328 -0.5316 -0.1542
 1205SOL      O 4817   2.990   2.904   1.085 -0.2981  0.4205 -0.7126
 1205SOL      H 4818   2.923   2.879   1.019 -1.6584  0.4715  0.5977
 1205SOL      H 4819   2.955   2.983   1.129  0.6786  0.5152 -0.0572
 1205SOL      E 4820   2.970   2.915   1.080 -0.3192 -0.4415 -0.2476
 1206SOL      O 4821   0.950   0.633   1.473 -0.2307  0.2658 -0.1038
 1206SOL      H 4822   0.922   0.572   1.543  1.2438 -0.6801 -0.2995
 1206SOL      H 4823   0.922   0.591   1.390  0.2709  0.1238 -0.2061
 1206SOL      E 4824   0.939   0.612   1.471  0.2596  0.1273 -0.3217
 1207SOL      O 4825   0.026   2.259   0.357  0.3943 -0.0249 -0.2721
 1207SOL      H 4826  -0.002   2.208   0.280  1.1042  0.3373 -0.7892
 1207SOL      H 4827  -0.047   2.319   0.378  0.5379  0.4905 -1.2173
 1207SOL      E 4828   0.006   2.260   0.346 -0.0568 -0.1759 -0.4521
 1208SOL      O 4829   3.062   2.878   2.344  0.1573  0.2696 -0.0586
 1208SOL      H 4830   3.098   2.930   2.418  0.4459 -0.4249  0.2960
 1208SOL      H 4831   2.969   2.903   2.338  0.0654  0.1449  0.7120
 1208SOL      E 4832   3.051   2.893   2.358 -0.1982  0.1702  0.2548
 1209SOL      O 4833   3.195   3.326   2.421 -0.6590 -0.2940  0.3060
 1209SOL      H 4834   3.243   3.410   2.413 -0.8684 -0.2817 -1.2553
 1209SOL      H 4835   3.101   3.349   2.416 -0.8094 -0.4419  2.0392
 1209SOL      E 4836   3.186   3.348   2.418 -0.4258 -0.0643  0.1316
 1210SOL      O 4837   3.025   2.317   2.736  0.4411  0.0308 -0.3015
 1210SOL      H 4838   3.048   2.255   2.665 -0.4725 -1.0060  0.2513
 1210SOL      H 4839   3.050   2.405   2.704  1.7238 -0.6115 -1.1463
 1210SOL      E 4840   3.034   2.322   2.716  0.3618 -0.0324 -0.1753
 1211SOL      O 4841   2.985   1.663   1.728  0.0135 -1.0374  0.8905
 1211SOL      H 4842   2.890   1.678   1.716  0.1715 -0.3640  0.3849
 1211SOL      H 4843   3.025   1.752   1.728  0.7635 -1.3547  0.0449
 1211SOL      E 4844   2.974   1.684   1.726  0.6762 -0.3830  0.4231
 1212SOL      O 4845   2.439   1.904   1.865 -0.4384  0.2451  0.4643
 1212SOL      H 4846   2.484   1.985   1.837  1.2157 -1.5204 -2.5155
 1212SOL      H 4847   2.368   1.891   1.800  0.9642 -1.9655 -0.7147
 1212SOL      E 4848   2.434   1.918   1.847 -0.1773 -0.1062  0.2179
 1213SOL      O 4849   1.383   3.599   0.463  0.3440  0.6069 -0.1561
 1213SOL      H 4850   1.345   3.515   0.492  0.5647  0.2384 -0.8955
 1213SOL      H 4851   1.360   3.664   0.531 -1.6685  0.4123 -0.6066
 1213SOL      E 4852   1.371   3.595   0.482  0.1151  0.2298 -0.4875
 1214SOL      O 4853   1.021   2.678   3.606 -0.0233  0.1187 -0.1404
 1214SOL      H 4854   1.007   2.759   3.656  0.1754 -0.2921  0.5882
 1214SOL      H 4855   0.946   2.673   3.544  0.2756  1.1538 -0.6064
 1214SOL      E 4856   1.003   2.693   3.603 -0.1070  0.5008 -0.2212
 1215SOL      O 4857   0.770   1.886   0.178  0.5885  0.5027 -0.0066
 1215SOL      H 4858   0.705   1.820   0.151 -1.3589  1.2936  2.3658
 1215SOL      H 4859   0.855   1.838   0.183 -0.9434 -2.2629  2.8967
 1215SOL      E 4860   0.774   1.863   0.173 -0.1943  0.0900  0.0303
 1216SOL      O 4861   3.433   1.821   3.060 -0.3822  0.4898  0.5549
 1216SOL      H 4862   3.475   1.881   3.124 -1.1990  1.1513  0.4841
 1216SOL      H 4863   3.467   1.733   3.082 -0.7867  0.6716  2.0330
 1216SOL      E 4864   3.448   1.816   3.077 -0.2904  0.5135  0.3223
 1217SOL      O 4865   2.456   3.535   2.083 -0.0084 -0.4342  0.0598
 1217SOL      H 4866   2.484   3.622   2.050 -0.4728  0.4115  1.7973
 1217SOL      H 4867   2.486   3.472   2.015  2.5450  0.8155 -0.1067
 1217SOL      E 4868   2.468   3.540   2.063  0.4174 -0.0507  0.1895
 1218SOL      O 4869   3.044   2.782   1.868 -0.7446  0.1432 -0.6364
 1218SOL      H 4870   2.989   2.814   1.795 -0.8669 -1.5215 -1.3172
 1218SOL      H 4871   2.982   2.759   1.940 -0.5423  3.2368  0.6928
 1218SOL      E 4872   3.021   2.784   1.868  0.0860  0.1722 -0.2900
 1219SOL      O 4873   0.821   0.108   3.610  0.3105  0.4804  0.1834
 1219SOL      H 4874   0.892   0.048   3.637 -1.1885 -0.7650  1.5906
 1219SOL      H 4875   0.776   0.134   3.692 -0.9523  1.1319 -0.6682
 1219SOL      E 4876   0.826   0.101   3.632  0.2011  0.4720  0.3178
 1220SOL      O 4877   2.720   2.885   3.467 -0.2464 -0.8138 -0.1964
 1220SOL      H 4878   2.796   2.945   3.453  0.0274 -1.4074 -1.4235
 1220SOL      H 4879   2.641   2.941   3.461  0.0321 -0.4647 -0.7127
 1220SOL      E 4880   2.720   2.908   3.463 -0.3734 -0.5066 -0.0994
 1221SOL      O 4881   0.353   3.168   1.647 -0.0602  0.2153  0.3313
 1221SOL      H 4882   0.299   3.112   1.706 -1.4274  0.3376 -0.7528
 1221SOL      H 4883   0.357   3.255   1.690  0.1107 -0.0703  0.8978
 1221SOL      E 4884   0.343   3.174   1.667  0.1926  0.0670  0.2195
 1222SOL      O 4885   3.232   1.910   2.175  0.0354 -0.2302 -0.1208
 1222SOL      H 4886   3.269   1.937   2.260  2.8744 -0.9073 -1.0112
 1222SOL      H 4887   3.226   1.992   2.122 -2.4448  0.3184  0.8629
 1222SOL      E 4888   3.238   1.932   2.181  0.1723 -0.1646  0.3256
 1223SOL      O 4889   3.504   2.746   0.081  0.6915  0.0411  0.2233
 1223SOL      H 4890   3.488   2.834   0.120  2.4738  0.4647  0.0929
 1223SOL      H 4891   3.503   2.684   0.155 -1.4700 -0.0173  0.2212
 1223SOL      E 4892   3.501   2.751   0.103  0.4127 -0.0928  0.3932
 1224SOL      O 4893   1.454   3.068   0.819 -0.4911  0.5769 -0.3985
 1224SOL      H 4894   1.415   3.105   0.899 -2.2208 -0.5720 -0.6660
 1224SOL      H 4895   1.498   3.143   0.775 -0.1616  1.3721  1.2066
 1224SOL      E 4896   1.455   3.091   0.826 -0.3925  0.4676 -0.0981
 1225SOL      O 4897   0.572   2.718   0.167  0.8662  0.7559 -0.2971
 1225SOL      H 4898   0.521   2.795   0.197  0.7631  0.0225  1.5706
 1225SOL      H 4899   0.515   2.674   0.102  0.2403  1.3947 -0.2053
 1225SOL      E 4900   0.550   2.725   0.160  0.5492  0.5117  0.0415
 1226SOL      O 4901   2.046   1.319   2.411  0.0446  0.1254 -0.6503
 1226SOL      H 4902   2.083   1.246   2.358 -0.8674 -1.5923  0.9615
 1226SOL      H 4903   1.950   1.307   2.406 -0.0676 -0.2635  1.5711
 1226SOL      E 4904   2.034   1.302   2.399 -0.1591 -0.1649 -0.5046
 1227SOL      O 4905   1.562   1.642   1.354  0.1367  0.2539 -0.1388
 1227SOL      H 4906   1.517   1.557   1.363  1.3185 -0.2954  0.9245
 1227SOL      H 4907   1.492   1.709   1.358 -0.6009 -0.5521  1.6436
 1227SOL      E 4908   1.539   1.638   1.357 -0.0776 -0.2572  0.2568
 1228SOL      O 4909   1.272   3.458   2.404  0.1491  0.5593 -0.3666
 1228SOL      H 4910   1.300   3.546   2.435  0.5156  0.3201 -0.0034
 1228SOL      H 4911   1.262   3.466   2.308 -0.1629  1.0914 -0.2930
 1228SOL      E 4912   1.276   3.477   2.391  0.2538  0.3910 -0.3324
 1229SOL      O 4913   0.911   2.479   2.504  0.4757 -0.0371 -0.0566
 1229SOL      H 4914   0.889   2.572   2.489 -0.9255 -0.5459 -1.4013
 1229SOL      H 4915   0.905   2.437   2.417  1.0582 -1.3982  0.5347
 1229SOL      E 4916   0.905   2.489   2.484  0.0664 -0.1144  0.0468
 1230SOL      O 4917   2.721   1.465   3.629 -0.2566 -0.1086 -0.1682
 1230SOL      H 4918   2.770   1.428   3.704 -0.7298  0.9572  0.7000
 1230SOL      H 4919   2.777   1.538   3.596 -0.8848  0.6076  0.3295
 1230SOL      E 4920   2.742   1.472   3.637 -0.3698  0.1558 -0.0333
 1231SOL      O 4921   2.017   0.154   3.901  0.1302 -0.3131 -0.4510
 1231SOL      H 4922   2.022   0.073   3.847  1.5646 -0.0128 -0.7981
 1231SOL      H 4923   2.104   0.196   3.893  0.5118 -0.3867  2.3253
 1231SOL      E 4924   2.035   0.146   3.889  0.4984 -0.2213  0.0045
 1232SOL      O 4925   1.250   2.840   3.487 -0.0276 -0.2092  0.0068
 1232SOL      H 4926   1.215   2.867   3.400  0.9861  0.2451 -0.2733
 1232SOL      H 4927   1.173   2.807   3.536 -1.0407  1.7366 -0.2001
 1232SOL      E 4928   1.228   2.839   3.479 -0.5584  0.1046  0.0720
 1233SOL      O 4929   0.951   0.915   1.469 -0.1330  0.0042  1.0101
 1233SOL      H 4930   0.978   0.822   1.478 -0.2797 -0.2036 -0.4397
 1233SOL      H 4931   1.002   0.963   1.537  0.6887 -0.9870  1.1229
 1233SOL      E 4932   0.967   0.906   1.484 -0.1147 -0.3338  0.3173
 1234SOL      O 4933   1.598   3.290   0.727  0.2736  0.1056  0.1794
 1234SOL      H 4934   1.641   3.291   0.640 -0.3178  1.6805 -0.1225
 1234SOL      H 4935   1.640   3.362   0.777 -1.3703  1.1217  0.1646
 1234SOL      E 4936   1.615   3.304   0.720 -0.1721  0.1680 -0.3920
 1235SOL      O 4937   0.999   2.340   0.612  0.2802  0.4067 -0.0905
 1235SOL      H 4938   0.937   2.271   0.583 -0.0245  0.3250  0.7065
 1235SOL      H 4939   1.062   2.352   0.539 -0.4456  0.2154 -0.7579
 1235SOL      E 4940   0.999   2.329   0.592  0.2233 -0.2282 -0.0719
 1236SOL      O 4941   3.318   2.018   1.501 -0.9333 -0.2716  0.0370
 1236SOL      H 4942   3.277   1.972   1.425 -0.5645 -0.0513 -0.2984
 1236SOL      H 4943   3.260   1.998   1.577 -2.2775  0.8971 -0.6330
 1236SOL      E 4944   3.298   2.005   1.501 -0.2752  0.0289 -0.0816
 1237SOL      O 4945   2.779   2.893   2.304  0.3260 -0.5233 -0.4647
 1237SOL      H 4946   2.745   2.968   2.252  1.5279  0.2342 -0.1842
 1237SOL      H 4947   2.710   2.875   2.370 -0.6485 -0.6714 -1.4960
 1237SOL      E 4948   2.758   2.905   2.307  0.1627 -0.1278 -0.2107
 1238SOL      O 4949   3.168   1.987   3.407  0.3964  0.5691 -0.7206
 1238SOL      H 4950   3.248   1.941   3.437  0.3817  1.5762  0.9569
 1238SOL      H 4951   3.158   1.961   3.314  1.7062 -0.9132 -0.4976
 1238SOL      E 4952   3.182   1.972   3.394  0.4410  0.1722 -0.1224
 1239SOL      O 4953   3.480   2.961   1.246  0.1945  0.1208  0.1302
 1239SOL      H 4954   3.508   2.911   1.324  1.8878 -0.4462 -0.7982
 1239SOL      H 4955   3.536   3.040   1.244  1.0284 -0.4815 -1.1658
 1239SOL      E 4956   3.497   2.967   1.261  0.6607  0.0052 -0.1589
 1240SOL      O 4957   1.585   1.107   0.194  0.7966  0.1458  0.3542
 1240SOL      H 4958   1.508   1.058   0.226  1.1660  0.5927  2.0140
 1240SOL      H 4959   1.657   1.042   0.189  1.0196  0.2694  1.5644
 1240SOL      E 4960   1.584   1.084   0.199  0.4918  0.1355  0.5855
 1241SOL      O 4961   0.931   1.190   0.133  0.9628 -0.3641 -0.2319
 1241SOL      H 4962   0.879   1.271   0.118  0.3211 -0.6715  0.2587
 1241SOL      H 4963   0.920   1.171   0.228  1.9503 -0.4613 -0.1313
 1241SOL      E 4964   0.918   1.203   0.149  0.3895 -0.4558 -0.0119
 1242SOL      O 4965   3.127   1.558   3.667  0.0782 -0.0849 -0.5559
 1242SOL      H 4966   3.154   1.485   3.725  0.7436 -0.7988 -1.7121
 1242SOL      H 4967   3.194   1.561   3.597  0.5796  2.2547 -0.0589
 1242SOL      E 4968   3.145   1.544   3.665  0.0637  0.4242 -0.2680
 1243SOL      O 4969   2.535   3.570   1.661  0.0140 -0.7655  0.4988
 1243SOL      H 4970   2.519   3.640   1.596  0.3724 -1.0555  0.0915
 1243SOL      H 4971   2.631   3.567   1.674  0.0899 -1.7251 -0.1276
 1243SOL      E 4972   2.551   3.583   1.651 -0.2959 -0.8709 -0.0425
 1244SOL      O 4973   0.125   1.853   1.100 -0.1006 -0.1935 -0.4967
 1244SOL      H 4974   0.128   1.759   1.123 -0.6259 -0.1582 -0.2729
 1244SOL      H 4975   0.114   1.900   1.184  0.6705  0.1007 -0.5572
 1244SOL      E 4976   0.123   1.844   1.121  0.0179 -0.2506 -0.4086
 1245SOL      O 4977   3.318   2.783   0.512 -0.2073 -0.0786 -0.2622
 1245SOL      H 4978   3.310   2.872   0.474 -0.8207 -0.0172 -0.0038
 1245SOL      H 4979   3.280   2.723   0.445 -1.9265  0.0980  0.5002
 1245SOL      E 4980   3.309   2.789   0.491 -0.3286  0.0017 -0.1014
 1246SOL      O 4981   3.427   2.431   3.236 -0.1755  0.0826 -0.0934
 1246SOL      H 4982   3.427   2.387   3.323 -0.1375 -3.0769 -1.5366
 1246SOL      H 4983   3.371   2.375   3.180  1.4338  0.8685 -2.6322
 1246SOL      E 4984   3.416   2.411   3.243 -0.0155 -0.5258 -0.3588
 1247SOL      O 4985   3.506   0.814   2.717 -0.4072  0.1848  0.0252
 1247SOL      H 4986   3.506   0.891   2.657 -0.4641  0.8613  0.8682
 1247SOL      H 4987   3.482   0.850   2.804  0.0877 -0.7111  0.5443
 1247SOL      E 4988   3.501   0.837   2.722 -0.3876 -0.6341 -0.0370
 1248SOL      O 4989   1.161   0.172   3.418 -0.6705  0.5972  0.2045
 1248SOL      H 4990   1.097   0.139   3.352  0.9989 -3.1888  0.2188
 1248SOL      H 4991   1.237   0.204   3.367 -0.6938  0.7141  0.2429
 1248SOL      E 4992   1.163   0.172   3.395 -0.0593 -0.4549 -0.0252
 1249SOL      O 4993   1.513   2.634   3.154  0.2685  0.3021 -0.1114
 1249SOL      H 4994   1.527   2.630   3.250  1.4071  0.8440 -0.2476
 1249SOL      H 4995   1.426   2.676   3.142  0.5862  1.1872  0.6568
 1249SOL      E 4996   1.498   2.642   3.171  0.4648  0.5672 -0.3288
 1250SOL      O 4997   1.154   2.862   0.427 -0.0764 -0.0489  0.7126
 1250SOL      H 4998   1.085   2.794   0.429  0.5800 -0.7313  0.5575
 1250SOL      H 4999   1.203   2.846   0.344 -0.7446  1.4536 -0.0118
 1250SOL      E 5000   1.150   2.845   0.411  0.1000  0.2744  0.6376
 1251SOL      O 5001   1.816   2.843   1.150  0.0639 -0.1396 -0.3311
 1251SOL      H 5002   1.834   2.868   1.242 -1.1309 -2.8766  0.7586
 1251SOL      H 5003   1.724   2.810   1.150  0.3323 -1.0232 -2.3138
 1251SOL      E 5004   1.801   2.841   1.169  0.1223 -0.4002 -0.2063
 1252SOL      O 5005   0.258   2.993   0.763  0.1085 -0.5605  0.6822
 1252SOL      H 5006   0.197   2.924   0.794  0.2538 -1.4632 -0.9154
 1252SOL      H 5007   0.215   3.077   0.787  0.4476 -1.1361  3.6265
 1252SOL      E 5008   0.237   2.996   0.774  0.0679 -0.2937  0.6033
 1253SOL      O 5009   2.629   1.312   0.553 -0.0622 -0.0907 -0.1424
 1253SOL      H 5010   2.610   1.217   0.553 -0.8278  0.0585 -0.5936
 1253SOL      H 5011   2.558   1.353   0.605 -0.7701  0.4279 -1.4845
 1253SOL      E 5012   2.611   1.301   0.564 -0.0725  0.0366 -0.4548
 1254SOL      O 5013   2.273   2.953   3.996 -0.2301  0.4876 -0.2026
 1254SOL      H 5014   2.202   2.887   3.994  0.8972 -0.7538 -0.8734
 1254SOL      H 5015   2.320   2.944   3.912  1.5919  0.2526  0.7770
 1254SOL      E 5016   2.268   2.938   3.979  0.3823  0.5095 -0.3127
 1255SOL      O 5017   3.564   0.714   0.920 -0.4264  0.1632 -0.5041
 1255SOL      H 5018   3.629   0.642   0.930 -0.2110  0.3308 -0.6852
 1255SOL      H 5019   3.491   0.691   0.979 -0.8554 -0.7779 -1.3677
 1255SOL      E 5020   3.562   0.695   0.933 -0.5516  0.5738 -0.4481
 1256SOL      O 5021   2.175   3.246   2.788  1.0635  0.5624  0.5974
 1256SOL      H 5022   2.239   3.207   2.851 -0.2136 -1.4650  0.7173
 1256SOL      H 5023   2.132   3.171   2.746 -0.7606  1.8874  0.0015
 1256SOL      E 5024   2.179   3.223   2.792  0.2472  0.2145  0.4261
 1257SOL      O 5025   3.097   0.719   2.095  0.3793  0.5152 -0.3835
 1257SOL      H 5026   3.070   0.808   2.067  0.1916  0.0489 -1.7513
 1257SOL      H 5027   3.025   0.660   2.067  1.7165 -0.4314 -2.0072
 1257SOL      E 5028   3.077   0.725   2.083  0.5177 -0.0777 -0.4497
 1258SOL      O 5029   3.527   1.853   1.490  0.1106  0.0948  0.2651
 1258SOL      H 5030   3.456   1.914   1.517 -0.9359 -0.7018 -0.5659
 1258SOL      H 5031   3.535   1.789   1.563  0.1322  0.3183  0.4599
 1258SOL      E 5032   3.514   1.852   1.510 -0.0112  0.0303  0.0547
 1259SOL      O 5033   2.330   1.929   2.131 -0.6513  0.2950 -0.1936
 1259SOL      H 5034   2.336   2.025   2.142 -1.2243  0.2904  0.2663
 1259SOL      H 5035   2.350   1.912   2.038  1.2115  0.6780  0.1091
 1259SOL      E 5036   2.335   1.944   2.115 -0.6256 -0.2449  0.2080
 1260SOL      O 5037   0.967   3.386   2.888  0.0445  0.0371  0.2119
 1260SOL      H 5038   0.973   3.321   2.960 -0.6380 -1.1825 -0.7875
 1260SOL      H 5039   0.882   3.431   2.902  1.6070  2.6143  2.3751
 1260SOL      E 5040   0.951   3.382   2.905 -0.2972 -0.0808  0.8695
 1261SOL      O 5041   2.596   2.277   3.822  0.4749  0.0169 -0.4883
 1261SOL      H 5042   2.644   2.194   3.809 -0.6680 -0.8745  0.7015
 1261SOL      H 5043   2.659   2.336   3.868  0.5625 -1.0443  0.8224
 1261SOL      E 5044   2.618   2.272   3.829  0.2940  0.2317  0.2507
 1262SOL      O 5045   0.523   0.342   3.213 -0.4250  0.3045  0.2140
 1262SOL      H 5046   0.438   0.378   3.242 -0.4125  2.2525 -1.8688
 1262SOL      H 5047   0.590   0.394   3.260 -0.3862  0.2465  0.2236
 1262SOL      E 5048   0.519   0.359   3.228 -0.2028  0.7813 -0.0938
 1263SOL      O 5049   2.023   1.188   0.343 -0.5044  0.3927  0.0837
 1263SOL      H 5050   1.944   1.241   0.324 -0.8916  0.0011  0.5705
 1263SOL      H 5051   2.077   1.241   0.404 -1.7594 -0.4823  2.0491
 1263SOL      E 5052   2.018   1.209   0.352 -0.3422  0.0775 -0.0048
 1264SOL      O 5053   0.626   3.290   1.191 -0.1026  0.0367  0.0692
 1264SOL      H 5054   0.644   3.273   1.097 -2.5164 -2.8022 -0.0535
 1264SOL      H 5055   0.684   3.230   1.239 -0.5293 -0.2492  0.2381
 1264SOL      E 5056   0.641   3.274   1.181 -0.4446 -0.3758 -0.1093
 1265SOL      O 5057   0.613   2.013   3.121  0.2492  0.0221 -0.1153
 1265SOL      H 5058   0.650   2.048   3.038  2.1852 -2.2953 -0.3197
 1265SOL      H 5059   0.669   1.938   3.145 -1.3535 -0.5021  2.3720
 1265SOL      E 5060   0.632   2.005   3.110  0.1088 -0.1317  0.4248
 1266SOL      O 5061   0.380   3.285   0.941  0.2609  0.1535 -0.4730
 1266SOL      H 5062   0.438   3.287   0.864 -0.1595  0.7999 -0.7840
 1266SOL      H 5063   0.394   3.370   0.986 -0.1222  0.1353 -0.3147
 1266SOL      E 5064   0.394   3.303   0.935  0.2648 -0.1195 -0.1883
 1267SOL      O 5065   0.486   2.201   0.277  0.7750  0.0070  0.2514
 1267SOL      H 5066   0.455   2.280   0.231 -2.6630 -2.3099 -1.8345
 1267SOL      H 5067   0.417   2.181   0.343  0.6530 -2.1441 -0.4695
 1267SOL      E 5068   0.466   2.213   0.281 -0.0394 -0.3909 -0.4879
 1268SOL      O 5069   2.595   1.972   0.506 -0.0949 -0.0495  0.0827
 1268SOL      H 5070   2.575   1.899   0.566  0.3777  0.0724  0.3916
 1268SOL      H 5071   2.668   1.941   0.450  0.2337  0.2510  0.3399
 1268SOL      E 5072   2.605   1.951   0.507  0.0562 -0.2595  0.0843
 1269SOL      O 5073   2.705   0.512   2.577 -0.1945 -0.3429 -0.2608
 1269SOL      H 5074   2.752   0.434   2.609 -1.0169 -0.4358  0.7583
 1269SOL      H 5075   2.650   0.542   2.651 -1.5607 -0.1009 -1.3314
 1269SOL      E 5076   2.704   0.503   2.598 -0.4857 -0.4097 -0.2129
 1270SOL      O 5077   0.100   3.354   3.992  0.0028  0.4892  0.3775
 1270SOL      H 5078   0.051   3.419   4.044  0.1084  0.6328  0.2973
 1270SOL      H 5079   0.093   3.383   3.899  0.2583  0.5249  0.3672
 1270SOL      E 5080   0.089   3.373   3.984  0.4628  0.0432 -0.2535
 1271SOL      O 5081   0.228   1.193   0.509 -0.5675 -0.1943 -0.5056
 1271SOL      H 5082   0.180   1.164   0.430 -2.7792  0.2327  0.6211
 1271SOL      H 5083   0.178   1.158   0.584  1.4212 -0.4972  0.7636
 1271SOL      E 5084   0.209   1.180   0.508 -0.0131 -0.1117 -0.2275
 1272SOL      O 5085   1.837   2.546   3.126 -0.1671 -0.4060  0.7568
 1272SOL      H 5086   1.867   2.454   3.121 -0.4296 -0.5156  1.1138
 1272SOL      H 5087   1.891   2.587   3.196  0.7473  0.0325 -0.1738
 1272SOL      E 5088   1.854   2.536   3.139  0.0668 -0.0279 -0.2057
 1273SOL      O 5089   1.691   1.304   1.458 -0.2006  0.6884 -0.3450
 1273SOL      H 5090   1.693   1.226   1.516 -0.7720  0.7856 -0.1829
 1273SOL      H 5091   1.596   1.324   1.446 -0.0927  0.7652 -1.1773
 1273SOL      E 5092   1.672   1.292   1.467 -0.4278  0.4260 -0.0411
 1274SOL      O 5093   0.334   2.867   0.515  0.4651  0.0312  0.6206
 1274SOL      H 5094   0.331   2.770   0.525 -1.0606  0.0640  0.7178
 1274SOL      H 5095   0.303   2.902   0.600  0.6035  0.5944  0.4365
 1274SOL      E 5096   0.327   2.854   0.534 -0.0226 -0.1074  0.5590
 1275SOL      O 5097   0.005   1.980   3.224 -0.2284 -0.1037 -0.5083
 1275SOL      H 5098   0.033   1.919   3.294  1.0049  0.7395 -0.2489
 1275SOL      H 5099   0.080   1.987   3.163  0.7779  3.1678  0.8704
 1275SOL      E 5100   0.025   1.970   3.226  0.2335  0.2070 -0.0634
 1276SOL      O 5101   3.244   0.134   3.325 -0.4129  1.0214 -0.2537
 1276SOL      H 5102   3.205   0.081   3.396  0.2425  0.0691 -0.5875
 1276SOL      H 5103   3.194   0.218   3.325 -0.9371  0.7210  0.7970
 1276SOL      E 5104   3.226   0.140   3.339 -0.1422  0.6805 -0.5478
 1277SOL      O 5105   1.411   1.293   0.511  0.2065 -0.1687  0.7547
 1277SOL      H 5106   1.454   1.207   0.496  0.4098  0.1770 -0.8864
 1277SOL      H 5107   1.459   1.334   0.585  1.8658 -0.3603 -0.1664
 1277SOL      E 5108   1.429   1.284   0.523  0.3463 -0.1004 -0.0754
 1278SOL      O 5109   1.070   3.138   1.480 -0.4506 -0.2551 -0.1213
 1278SOL      H 5110   1.106   3.063   1.531  1.0500  0.8956  0.5923
 1278SOL      H 5111   1.138   3.160   1.415  0.4540  2.2072  1.5035
 1278SOL      E 5112   1.091   3.128   1.477 -0.2723  0.2302  0.3927
 1279SOL      O 5113   0.086   2.586   2.284  0.8563 -0.2160  0.6405
 1279SOL      H 5114   0.171   2.569   2.326  1.0325  0.5676  0.6080
 1279SOL      H 5115   0.106   2.637   2.204  0.3549 -0.0183  0.6386
 1279SOL      E 5116   0.107   2.593   2.276 -0.2343 -0.2799  0.4056
 1280SOL      O 5117   0.790   1.160   2.192  0.1626  0.0424 -0.0212
 1280SOL      H 5118   0.876   1.120   2.169  0.1354 -0.6023  0.9297
 1280SOL      H 5119   0.738   1.159   2.110  1.1000  0.5501 -0.6354
 1280SOL      E 5120   0.797   1.152   2.171  0.3962 -0.2876  0.1034
 1281SOL      O 5121   3.399   1.324   2.179 -1.1008 -0.7888 -0.3985
 1281SOL      H 5122   3.410   1.281   2.266 -1.8930 -1.3097 -0.5472
 1281SOL      H 5123   3.305   1.346   2.173 -0.5725  1.9592  0.1125
 1281SOL      E 5124   3.382   1.320   2.195 -0.4602 -0.1683 -0.2031
 1282SOL      O 5125   3.236   1.357   3.831 -1.0101 -0.1236  0.2432
 1282SOL      H 5126   3.314   1.412   3.851  0.3865 -1.8148 -0.3282
 1282SOL      H 5127   3.182   1.360   3.911  0.0992  0.3443  1.0068
 1282SOL      E 5128   3.241   1.369   3.851 -0.2349 -0.2304  0.2686
 1283SOL      O 5129   3.490   2.986   0.256  0.2699 -0.2213  0.1745
 1283SOL      H 5130   3.571   2.991   0.309  2.1000 -1.2542 -2.3326
 1283SOL      H 5131   3.488   3.068   0.205 -0.0114 -0.4127 -0.1237
 1283SOL      E 5132   3.506   3.003   0.257  0.3469  0.2090 -0.0254
 1284SOL      O 5133   1.973   0.704   0.985  0.8096 -0.2124 -0.5414
 1284SOL      H 5134   1.882   0.707   1.017  0.0276  0.6256 -2.6679
 1284SOL      H 5135   2.013   0.787   1.016  0.5784 -0.1613 -0.3740
 1284SOL      E 5136   1.963   0.722   0.997  0.2485  0.6078 -0.1481
 1285SOL      O 5137   3.142   1.378   0.813  0.4726  0.4589  0.3256
 1285SOL      H 5138   3.154   1.332   0.729  1.1273 -1.1537  1.2587
 1285SOL      H 5139   3.060   1.430   0.803  0.3905  0.0690 -1.1824
 1285SOL      E 5140   3.128   1.379   0.794  0.1070 -0.0640  0.0452
 1286SOL      O 5141   0.556   1.077   3.494  0.2157  0.0556 -0.2995
 1286SOL      H 5142   0.497   1.038   3.561  0.1302  1.4277  0.4560
 1286SOL      H 5143   0.514   1.161   3.468  0.4842 -0.2324 -1.7552
 1286SOL      E 5144   0.536   1.086   3.502 -0.0271  0.0598  0.0734
 1287SOL      O 5145   0.340   1.413   0.359 -0.2130  0.2285 -0.5632
 1287SOL      H 5146   0.296   1.340   0.407  0.4429 -0.0712 -0.4094
 1287SOL      H 5147   0.319   1.492   0.411 -0.8524  0.1463 -0.6776
 1287SOL      E 5148   0.327   1.414   0.379  0.1618  0.1941 -0.3766
 1288SOL      O 5149   2.473   1.983   0.126  0.1451 -0.2676  0.0741
 1288SOL      H 5150   2.566   2.011   0.116 -0.2504  1.2185  0.2885
 1288SOL      H 5151   2.443   2.026   0.207 -0.9498 -0.0885 -0.4123
 1288SOL      E 5152   2.486   1.997   0.140 -0.3560 -0.3496  0.0308
 1289SOL      O 5153   1.977   1.930   3.420 -0.0517  0.4221 -0.0990
 1289SOL      H 5154   2.035   1.882   3.482 -0.0262  0.8903  0.2499
 1289SOL      H 5155   2.026   1.932   3.336  0.9102  1.6611  0.4437
 1289SOL      E 5156   1.998   1.921   3.416  0.2223  0.4009 -0.1767
 1290SOL      O 5157   2.862   2.106   3.094 -0.1077  0.2077  0.2052
 1290SOL      H 5158   2.879   2.194   3.056 -1.6531  0.3219 -0.3165
 1290SOL      H 5159   2.770   2.085   3.069 -0.8405 -0.2140  2.9262
 1290SOL      E 5160   2.847   2.119   3.082  0.0529 -0.0855  0.0592
 1291SOL      O 5161   1.738   2.705   1.471  0.0636 -0.5586 -0.1835
 1291SOL      H 5162   1.665   2.652   1.507 -0.8592  0.0393 -1.1404
 1291SOL      H 5163   1.803   2.640   1.439 -0.3930 -1.1019 -0.0254
 1291SOL      E 5164   1.737   2.681   1.472 -0.2959 -0.4842 -0.1665
 1292SOL      O 5165   2.590   2.393   1.366 -0.0580  0.2434 -0.1260
 1292SOL      H 5166   2.566   2.428   1.279  0.7317 -0.6150 -0.6976
 1292SOL      H 5167   2.625   2.469   1.415  1.0550  0.4154 -1.1369
 1292SOL      E 5168   2.592   2.415   1.359 -0.0461  0.3172 -0.1734
 1293SOL      O 5169   2.967   3.411   1.951 -0.5366  0.5412  0.4086
 1293SOL      H 5170   2.983   3.465   2.031 -3.1744 -0.2602  1.5996
 1293SOL      H 5171   2.949   3.322   1.985  0.6198 -0.3813 -1.3034
 1293SOL      E 5172   2.967   3.404   1.974 -0.3078 -0.0385  0.0642
 1294SOL      O 5173   0.067   2.191   0.683 -0.4185 -0.3811  0.2294
 1294SOL      H 5174   0.139   2.255   0.668 -0.1323 -0.2404  1.9528
 1294SOL      H 5175   0.111   2.105   0.693 -0.4667 -0.3022  1.2440
 1294SOL      E 5176   0.090   2.186   0.682 -0.1482 -0.1868  0.5367
 1295SOL      O 5177   3.187   3.485   1.246  0.0716  0.5338  0.0620
 1295SOL      H 5178   3.273   3.498   1.288 -0.2751 -0.0001  0.9608
 1295SOL      H 5179   3.121   3.508   1.314 -0.4981  0.2417 -0.3799
 1295SOL      E 5180   3.191   3.492   1.268 -0.0131 -0.1768 -0.5058
 1296SOL      O 5181   2.236   0.616   0.901 -0.1396  0.1676  0.2259
 1296SOL      H 5182   2.165   0.623   0.968 -0.9931 -1.1782 -0.5040
 1296SOL      H 5183   2.224   0.694   0.844 -2.0832 -0.8595 -0.8470
 1296SOL      E 5184   2.219   0.633   0.903 -0.4198 -0.2774 -0.0447
 1297SOL      O 5185   2.533   1.614   2.359  0.0189 -0.2873 -0.0435
 1297SOL      H 5186   2.493   1.701   2.343  0.7445 -0.1135 -1.0379
 1297SOL      H 5187   2.616   1.615   2.308 -0.9205 -2.2924 -1.7357
 1297SOL      E 5188   2.542   1.632   2.345 -0.0576 -0.2871 -0.0198
 1298SOL      O 5189   0.256   1.648   0.459  0.2158  0.0239  0.0694
 1298SOL      H 5190   0.218   1.624   0.545 -1.1927 -0.0341 -0.5443
 1298SOL      H 5191   0.234   1.741   0.446 -0.4036 -0.2143 -0.6450
 1298SOL      E 5192   0.244   1.662   0.474 -0.0171  0.1541  0.0697
 1299SOL      O 5193   3.034   2.272   3.973  0.2520 -0.1255 -0.0620
 1299SOL      H 5194   3.085   2.312   3.901 -0.7398 -0.0401 -0.7433
 1299SOL      H 5195   3.074   2.305   4.055  0.5187  0.9054 -0.5972
 1299SOL      E 5196   3.052   2.287   3.975  0.2131  0.3210 -0.0720
 1300SOL      O 5197   1.471   0.590   2.787  0.3780 -0.3213 -0.0215
 1300SOL      H 5198   1.413   0.577   2.710 -1.5327  2.4038  0.7809
 1300SOL      H 5199   1.443   0.675   2.825  0.8768 -1.7338  3.9706
 1300SOL      E 5200   1.454   0.604   2.779 -0.0563 -0.3466  0.4305
 1301SOL      O 5201   0.507   1.263   2.942  0.5360 -0.4169  0.1110
 1301SOL      H 5202   0.602   1.241   2.946  0.7007 -0.3041 -2.1604
 1301SOL      H 5203   0.462   1.178   2.932  0.4817 -0.3641 -0.0770
 1301SOL      E 5204   0.517   1.241   2.941  0.3222 -0.3966 -0.4226
 1302SOL      O 5205   1.415   3.424   1.569  0.1487  0.3256  0.2971
 1302SOL      H 5206   1.390   3.331   1.561  1.4415 -0.0156 -0.1739
 1302SOL      H 5207   1.373   3.456   1.650 -0.5444 -0.5889  0.3083
 1302SOL      E 5208   1.402   3.412   1.583  0.0979  0.3528 -0.0294
 1303SOL      O 5209   3.017   1.054   2.830  0.0371 -0.0958 -0.1617
 1303SOL      H 5210   3.024   0.994   2.754 -0.8859 -0.4218 -0.0059
 1303SOL      H 5211   2.927   1.091   2.825  0.0833  0.1345  0.5822
 1303SOL      E 5212   3.001   1.050   2.814 -0.4270 -0.1942  0.4553
 1304SOL      O 5213   1.957   2.084   2.312  0.0341 -0.3137 -0.8839
 1304SOL      H 5214   1.885   2.027   2.345 -0.7463  0.1446 -1.7489
 1304SOL      H 5215   2.020   2.091   2.385 -0.2741 -1.5975 -0.4669
 1304SOL      E 5216   1.955   2.074   2.333  0.0053 -0.1997 -0.2505
 1305SOL      O 5217   2.414   0.192   3.666  0.1972  0.5451 -0.4633
 1305SOL      H 5218   2.483   0.260   3.656  0.2833  0.7619  1.3295
 1305SOL      H 5219   2.330   0.241   3.668  0.1990  0.5306  0.0296
 1305SOL      E 5220   2.411   0.215   3.664  0.0227  0.5211  0.1288
 1306SOL      O 5221   1.948   3.284   1.054  0.0928  0.0622  0.1035
 1306SOL      H 5222   1.939   3.317   0.963  0.0994  0.4001  0.2226
 1306SOL      H 5223   1.950   3.188   1.047  0.9920  0.1039 -0.3413
 1306SOL      E 5224   1.947   3.272   1.035  0.2649  0.4365 -0.0303
 1307SOL      O 5225   2.395   0.202   0.139 -0.4435 -0.1907 -0.0688
 1307SOL      H 5226   2.454   0.150   0.082 -0.5295 -2.4547  1.7739
 1307SOL      H 5227   2.454   0.258   0.193 -0.0980 -0.9717  0.3751
 1307SOL      E 5228   2.419   0.203   0.138 -0.4787 -0.3827 -0.0587
 1308SOL      O 5229   1.754   0.644   2.714  0.3945  0.1510 -0.0096
 1308SOL      H 5230   1.666   0.611   2.737 -0.0439  1.6467  0.5568
 1308SOL      H 5231   1.756   0.647   2.617 -1.0684  2.3224 -0.0297
 1308SOL      E 5232   1.737   0.638   2.699  0.1920  0.3929  0.0312
 1309SOL      O 5233   1.713   0.432   3.563 -0.0620 -0.0622 -0.0382
 1309SOL      H 5234   1.628   0.385   3.558 -0.7168  1.1553 -1.0715
 1309SOL      H 5235   1.762   0.390   3.635 -1.3735 -1.0685  0.2954
 1309SOL      E 5236   1.706   0.414   3.576 -0.0580 -0.0555 -0.6480
 1310SOL      O 5237   2.983   3.217   3.626 -0.3774  0.6117 -0.0073
 1310SOL      H 5238   2.893   3.247   3.647 -1.1091  0.1056 -2.2104
 1310SOL      H 5239   3.027   3.206   3.712 -2.0854  1.8291  1.0831
 1310SOL      E 5240   2.974   3.221   3.647 -0.2758  0.3421 -0.3051
 1311SOL      O 5241   2.050   1.274   1.939  0.3333  0.4247 -0.0974
 1311SOL      H 5242   1.981   1.236   1.995  0.6873  0.1036  0.1242
 1311SOL      H 5243   2.114   1.203   1.925  2.1104  1.4957  2.0951
 1311SOL      E 5244   2.049   1.252   1.947  0.0926  0.2981  0.5882
 1312SOL      O 5245   3.166   3.164   3.238  0.7612  0.8227 -0.2105
 1312SOL      H 5246   3.084   3.177   3.188  0.5899  1.8124  0.2993
 1312SOL      H 5247   3.218   3.099   3.187 -1.0251 -1.1142  0.2730
 1312SOL      E 5248   3.160   3.153   3.218  0.4199  0.2678 -0.0120
 1313SOL      O 5249   1.136   2.068   1.115  0.3243  0.3695  0.0021
 1313SOL      H 5250   1.113   2.136   1.049  0.4419  0.0414 -0.3790
 1313SOL      H 5251   1.184   2.116   1.184 -1.8958  1.1664  1.0702
 1313SOL      E 5252   1.141   2.091   1.115  0.1625  0.3059  0.0502
 1314SOL      O 5253   3.157   0.636   3.621 -0.8054  0.1288 -0.5330
 1314SOL      H 5254   3.253   0.623   3.610 -0.6365 -0.1058  0.9614
 1314SOL      H 5255   3.148   0.718   3.672 -1.2187 -1.2719  1.7802
 1314SOL      E 5256   3.175   0.650   3.629 -0.2433 -0.2568 -0.1076
 1315SOL      O 5257   0.904   3.244   3.527  0.0909 -0.2205 -0.2673
 1315SOL      H 5258   0.867   3.302   3.596 -0.9914 -0.3918 -0.6860
 1315SOL      H 5259   0.861   3.158   3.541  0.2041 -0.3784 -0.8771
 1315SOL      E 5260   0.888   3.238   3.544  0.1299  0.0494 -0.1965
 1316SOL      O 5261   2.863   0.843   2.284  0.0193  0.4454 -0.2040
 1316SOL      H 5262   2.954   0.814   2.266 -0.0665  0.2046 -0.2460
 1316SOL      H 5263   2.833   0.788   2.358  0.0978  0.8975  0.1690
 1316SOL      E 5264   2.875   0.826   2.296 -0.2153  0.3348  0.1981
 1317SOL      O 5265   3.474   3.361   0.752  0.4135 -0.0852  0.2075
 1317SOL      H 5266   3.400   3.368   0.690  1.4056 -1.4110 -1.1914
 1317SOL      H 5267   3.439   3.314   0.829 -0.2931 -0.3448 -0.2702
 1317SOL      E 5268   3.452   3.353   0.755  0.4288 -0.1069 -0.3850
 1318SOL      O 5269   0.485   1.847   1.193 -0.0324  0.8257  0.2078
 1318SOL      H 5270   0.419   1.816   1.257 -0.1857  0.3263 -0.1837
 1318SOL      H 5271   0.558   1.882   1.246  0.3231 -0.5714  0.6820
 1318SOL      E 5272   0.487   1.847   1.216 -0.2756  0.1582  0.4668
 1319SOL      O 5273   0.685   0.035   0.794 -0.1858  0.5333 -0.2414
 1319SOL      H 5274   0.638   0.020   0.877 -0.5329  1.3760 -0.2726
 1319SOL      H 5275   0.704  -0.053   0.758  1.9548  0.0499  1.8190
 1319SOL      E 5276   0.679   0.014   0.803  0.1251 -0.1200  0.2584
 1320SOL      O 5277   0.822   3.436   3.752 -0.0519 -0.0084 -0.0379
 1320SOL      H 5278   0.752   3.500   3.774 -0.3757 -0.0772 -0.8338
 1320SOL      H 5279   0.902   3.468   3.797 -0.3466  0.6437  0.0274
 1320SOL      E 5280   0.824   3.455   3.765 -0.3507  0.1120 -0.3655
 1321SOL      O 5281   1.987   0.363   2.495 -0.3633  0.7713 -0.5229
 1321SOL      H 5282   2.016   0.296   2.558 -1.1906  1.3779  0.5369
 1321SOL      H 5283   2.060   0.373   2.432 -0.4660 -1.5633 -1.0936
 1321SOL      E 5284   2.007   0.352   2.495 -0.4006 -0.2941 -0.3673
 1322SOL      O 5285   0.360   3.564   3.663  0.2290 -0.0679  0.5368
 1322SOL      H 5286   0.393   3.565   3.755  0.1444 -0.6694  0.5825
 1322SOL      H 5287   0.437   3.581   3.608  0.6098 -1.2945  0.6516
 1322SOL      E 5288   0.382   3.568   3.670  0.4431 -0.1303  0.1313
 1323SOL      O 5289   1.908   3.410   0.809  0.6426 -0.3054  0.1728
 1323SOL      H 5290   1.970   3.482   0.793  0.1448  0.0903 -0.0075
 1323SOL      H 5291   1.912   3.355   0.729  1.8987 -1.1600  0.7823
 1323SOL      E 5292   1.921   3.413   0.790  0.2685 -0.2510 -0.1422
 1324SOL      O 5293   2.252   0.380   0.766 -0.3261 -1.1018 -0.0428
 1324SOL      H 5294   2.194   0.430   0.706 -1.6273 -1.6552  0.6900
 1324SOL      H 5295   2.295   0.447   0.822  0.8173 -0.5921 -1.4807
 1324SOL      E 5296   2.249   0.404   0.765 -0.0200 -0.0952  0.1204
 1325SOL      O 5297   0.779   3.065   3.216 -0.1437 -0.0807  0.5717
 1325SOL      H 5298   0.738   3.101   3.136 -1.4677  0.1745  1.3356
 1325SOL      H 5299   0.825   2.984   3.187  0.2144  0.5248 -0.5985
 1325SOL      E 5300   0.780   3.056   3.194 -0.0952  0.0641  0.2363
 1326SOL      O 5301   3.075   1.444   0.406 -0.0941  0.5118 -0.5082
 1326SOL      H 5302   3.142   1.448   0.335  0.4443  1.6346  0.0402
 1326SOL      H 5303   2.990   1.457   0.362 -0.1070 -1.9390 -1.3641
 1326SOL      E 5304   3.072   1.448   0.383 -0.1947  0.1608 -0.3494
 1327SOL      O 5305   2.073   2.015   2.073 -0.0893 -0.2195  0.4794
 1327SOL      H 5306   2.028   2.044   2.154 -1.5709  0.7954 -0.6398
 1327SOL      H 5307   2.155   1.973   2.103 -0.3383  0.5757  2.4761
 1327SOL      E 5308   2.080   2.012   2.095 -0.3068 -0.1840  0.3481
 1328SOL      O 5309   1.416   1.193   1.799  0.4111 -0.4921 -0.0122
 1328SOL      H 5310   1.440   1.161   1.888  1.2970  0.1314 -0.0055
 1328SOL      H 5311   1.351   1.130   1.766  1.3003 -1.6922  0.4223
 1328SOL      E 5312   1.408   1.174   1.810  0.6310 -0.6385  0.0252
 1329SOL      O 5313   1.389   2.221   1.887  0.4434  0.3876  0.5207
 1329SOL      H 5314   1.326   2.293   1.903  0.4621  0.5767 -0.2244
 1329SOL      H 5315   1.336   2.147   1.854  0.1645 -0.5793  2.9581
 1329SOL      E 5316   1.366   2.221   1.883 -0.0228  0.3145  0.1919
 1330SOL      O 5317   1.755   1.403   0.771 -0.0488  0.2160  0.0413
 1330SOL      H 5318   1.658   1.403   0.774 -0.1119 -2.0077 -0.4565
 1330SOL      H 5319   1.781   1.311   0.791  1.9395  0.6518 -0.3642
 1330SOL      E 5320   1.741   1.384   0.776  0.1093  0.2774 -0.1315
 1331SOL      O 5321   2.811   0.735   0.837  0.0650  0.0803  0.1244
 1331SOL      H 5322   2.866   0.800   0.789  1.5050 -0.2670  1.2272
 1331SOL      H 5323   2.859   0.651   0.830 -1.8905 -0.9901 -1.4784
 1331SOL      E 5324   2.832   0.731   0.826  0.1146 -0.2037 -0.0182
 1332SOL      O 5325   0.980   2.172   3.228 -0.4676  0.0026  0.4328
 1332SOL      H 5326   1.049   2.230   3.191 -0.6759  1.2614  1.9276
 1332SOL      H 5327   0.902   2.229   3.238 -2.1213 -1.6084 -2.0881
 1332SOL      E 5328   0.978   2.195   3.222 -0.4007  0.2580 -0.2532
 1333SOL      O 5329   1.626   0.118   0.195 -0.0382 -0.1918 -0.6168
 1333SOL      H 5330   1.627   0.161   0.108 -1.5216 -0.6673 -0.9071
 1333SOL      H 5331   1.532   0.110   0.218  0.3266  0.1025  1.1294
 1333SOL      E 5332   1.607   0.125   0.182  0.0216 -0.0385 -0.1687
 1334SOL      O 5333   0.573   2.800   3.732  0.0301 -0.4469  0.9559
 1334SOL      H 5334   0.602   2.879   3.781  0.2583  0.1792 -0.1724
 1334SOL      H 5335   0.525   2.746   3.798 -1.9936  1.5997  1.2933
 1334SOL      E 5336   0.569   2.805   3.755 -0.4198 -0.0751  0.2887
 1335SOL      O 5337   1.641   3.212   3.139 -0.2221  0.4913  0.5632
 1335SOL      H 5338   1.726   3.184   3.102 -0.1078  1.7065 -0.1526
 1335SOL      H 5339   1.587   3.131   3.142  1.0726 -0.3898  1.4399
 1335SOL      E 5340   1.647   3.190   3.132 -0.0718  0.3303  0.3825
 1336SOL      O 5341   3.542   2.638   1.153 -0.2309 -0.3469 -0.6336
 1336SOL      H 5342   3.571   2.609   1.241 -0.0628 -1.9918 -1.1953
 1336SOL      H 5343   3.448   2.661   1.163 -0.5717 -1.7986 -0.2819
 1336SOL      E 5344   3.529   2.637   1.172 -0.2852 -0.6322 -0.3696
 1337SOL      O 5345   0.196   1.459   0.683 -0.1464 -0.0758 -0.1734
 1337SOL      H 5346   0.229   1.383   0.634  0.2039 -1.4902  2.1230
 1337SOL      H 5347   0.123   1.425   0.737 -1.7026  1.8002 -0.9465
 1337SOL      E 5348   0.188   1.437   0.684 -0.3497  0.3009  0.2025
 1338SOL      O 5349   2.689   0.242   0.639 -0.4018 -0.0479  0.0704
 1338SOL      H 5350   2.604   0.273   0.605 -0.2376  0.3076 -0.0191
 1338SOL      H 5351   2.703   0.292   0.722 -0.3132 -0.1517  0.1184
 1338SOL      E 5352   2.675   0.259   0.649 -0.5449 -0.0354  0.0311
 1339SOL      O 5353   2.247   1.972   2.977  0.1810 -0.6330 -0.4178
 1339SOL      H 5354   2.296   2.033   2.921  0.4030  0.6918  1.1465
 1339SOL      H 5355   2.303   1.892   2.983  0.9427 -0.1301 -0.7079
 1339SOL      E 5356   2.268   1.968   2.967  0.0605 -0.0381  0.3170
 1340SOL      O 5357   0.790   1.302   3.242  0.1325  0.3859  0.0489
 1340SOL      H 5358   0.748   1.387   3.265  0.2631  0.6592 -0.6980
 1340SOL      H 5359   0.879   1.307   3.280 -0.9397 -0.8099  2.9732
 1340SOL      E 5360   0.799   1.320   3.254 -0.0571  0.1577  0.2662
 1341SOL      O 5361   1.603   3.077   3.701  0.0617  0.2650  0.0716
 1341SOL      H 5362   1.639   3.073   3.611  0.9397 -0.1801  0.4422
 1341SOL      H 5363   1.534   3.009   3.704  1.0934 -0.7996  0.1968
 1341SOL      E 5364   1.596   3.063   3.684  0.1709  0.0506  0.1521
 1342SOL      O 5365   1.406   2.245   1.128 -0.6826  0.3983  0.5503
 1342SOL      H 5366   1.474   2.192   1.172 -1.1539  0.9276  1.9812
 1342SOL      H 5367   1.369   2.188   1.059  1.3988  0.2112 -0.4848
 1342SOL      E 5368   1.412   2.223   1.123 -0.0291  0.0821  0.1833
 1343SOL      O 5369   1.242   2.467   2.027 -0.5577  0.1251 -0.1459
 1343SOL      H 5370   1.190   2.502   1.954 -1.4777 -1.1933 -0.1652
 1343SOL      H 5371   1.326   2.516   2.025 -0.9849  0.8482 -1.4058
 1343SOL      E 5372   1.249   2.484   2.012 -0.4207 -0.1372 -0.0688
 1344SOL      O 5373   0.666   3.350   3.422  0.2993  0.4234 -0.2885
 1344SOL      H 5374   0.597   3.296   3.465 -1.0201  2.7877  0.7744
 1344SOL      H 5375   0.750   3.306   3.443 -0.7569 -1.7016 -0.2906
 1344SOL      E 5376   0.669   3.330   3.435 -0.0580  0.3498 -0.1414
 1345SOL      O 5377   0.707   1.864   1.363 -0.4469  0.5869 -0.4705
 1345SOL      H 5378   0.778   1.911   1.316 -0.4194  1.0507  0.0224
 1345SOL      H 5379   0.752   1.798   1.418 -0.4834 -0.0090 -1.1389
 1345SOL      E 5380   0.730   1.860   1.364 -0.1856  0.3562 -0.2013
 1346SOL      O 5381   3.457   0.249   3.614  0.9092  0.9371  0.2642
 1346SOL      H 5382   3.460   0.293   3.527  1.2590 -1.1266 -0.8383
 1346SOL      H 5383   3.528   0.292   3.666  2.5128  0.4591 -1.4008
 1346SOL      E 5384   3.472   0.267   3.607  0.5179  0.0654  0.0165
 1347SOL      O 5385   3.375   3.420   3.409  0.5361 -0.2363  0.2297
 1347SOL      H 5386   3.420   3.336   3.394  0.0573 -0.3472 -0.6662
 1347SOL      H 5387   3.282   3.398   3.422  0.0453  0.2524 -1.9754
 1347SOL      E 5388   3.366   3.399   3.409  0.2242 -0.0076 -0.5142
 1348SOL      O 5389   0.693   0.206   0.578  0.2711  0.1232 -0.6333
 1348SOL      H 5390   0.712   0.298   0.599  0.5601  0.2665 -1.4536
 1348SOL      H 5391   0.689   0.160   0.663 -2.7452  1.3870  0.0207
 1348SOL      E 5392   0.696   0.215   0.599 -0.3023  0.2663 -0.6662
 1349SOL      O 5393   1.939   2.324   2.028 -0.0210 -0.3858  0.3126
 1349SOL      H 5394   1.844   2.311   2.046 -0.4454  1.3273 -0.4558
 1349SOL      H 5395   1.967   2.246   1.978 -0.2416 -2.3867  3.0880
 1349SOL      E 5396   1.925   2.306   2.021  0.0284 -0.4080  0.2093
 1350SOL      O 5397   1.492   0.993   2.589 -0.0922 -0.3227  0.1089
 1350SOL      H 5398   1.450   1.068   2.544  1.0128 -0.3891 -1.1172
 1350SOL      H 5399   1.489   1.014   2.684 -2.4492 -0.1490  0.0329
 1350SOL      E 5400   1.483   1.013   2.599 -0.3891 -0.4625  0.1884
 1351SOL      O 5401   2.373   1.476   0.203 -0.4803 -0.3479  0.1396
 1351SOL      H 5402   2.467   1.454   0.208 -0.1502  1.0062  0.5163
 1351SOL      H 5403   2.369   1.560   0.154 -1.5495 -0.6996 -0.4148
 1351SOL      E 5404   2.391   1.489   0.194 -0.2533 -0.0001 -0.1425
 1352SOL      O 5405   1.266   2.789   3.119 -0.4782 -0.2017 -0.3075
 1352SOL      H 5406   1.300   2.878   3.139  1.6921 -0.9306 -0.4794
 1352SOL      H 5407   1.233   2.794   3.028 -1.4842  0.6836  0.0750
 1352SOL      E 5408   1.266   2.808   3.105  0.0853 -0.0037  0.1174
 1353SOL      O 5409   1.853   3.035   3.832 -0.1809 -0.3669 -0.2891
 1353SOL      H 5410   1.883   2.962   3.888 -0.7317 -0.6972 -0.4165
 1353SOL      H 5411   1.763   3.011   3.804 -0.4388  0.4413 -0.1882
 1353SOL      E 5412   1.841   3.016   3.838 -0.3074 -0.2785 -0.1647
 1354SOL      O 5413   2.924   3.441   2.880  1.4014  0.0282 -0.2874
 1354SOL      H 5414   2.964   3.353   2.868  0.4544 -0.4771  0.1218
 1354SOL      H 5415   2.829   3.424   2.890  1.2880  1.0377  0.5041
 1354SOL      E 5416   2.913   3.420   2.880  0.7949  0.6476 -0.1206
 1355SOL      O 5417   3.336   2.641   1.546 -0.6724 -0.3490  0.0716
 1355SOL      H 5418   3.407   2.702   1.519 -0.2189 -0.0996  1.7424
 1355SOL      H 5419   3.327   2.653   1.642 -1.8426 -1.5923  0.1364
 1355SOL      E 5420   3.349   2.656   1.560 -0.1258 -0.0427  0.3935
 1356SOL      O 5421   0.340   0.955   3.677  0.1059 -0.0490  0.0444
 1356SOL      H 5422   0.399   0.921   3.747 -0.4348  0.3150  0.6949
 1356SOL      H 5423   0.302   1.036   3.713 -2.0003 -1.0832  0.3174
 1356SOL      E 5424   0.344   0.964   3.698 -0.0734 -0.4152  0.2518
 1357SOL      O 5425   3.090   0.268   2.956  0.3827  0.1363  0.0187
 1357SOL      H 5426   3.136   0.188   2.985  0.6159  0.6678  1.1544
 1357SOL      H 5427   3.147   0.307   2.888  0.3769 -0.5330 -0.3772
 1357SOL      E 5428   3.110   0.259   2.948  0.0534  0.0746  0.0392
 1358SOL      O 5429   1.681   3.265   1.168  0.8469 -0.2538  0.2955
 1358SOL      H 5430   1.680   3.362   1.169 -0.7185 -0.2415 -0.7819
 1358SOL      H 5431   1.744   3.240   1.098  0.0050  0.0157 -0.5722
 1358SOL      E 5432   1.694   3.279   1.155  0.2273 -0.0450 -0.1161
 1359SOL      O 5433   1.171   1.571   3.509 -0.1680  0.3813 -0.5281
 1359SOL      H 5434   1.084   1.562   3.550 -0.4646  2.8872 -0.4568
 1359SOL      H 5435   1.205   1.481   3.501 -2.4230 -0.5973  0.1506
 1359SOL      E 5436   1.160   1.552   3.516  0.2794  0.0400  0.1531
 1360SOL      O 5437   0.142   2.504   3.744 -0.2283  0.1889 -0.2582
 1360SOL      H 5438   0.052   2.531   3.720 -0.2578  1.3451  1.0374
 1360SOL      H 5439   0.169   2.564   3.815  0.7265 -1.5744  0.9355
 1360SOL      E 5440   0.129   2.522   3.753 -0.4513  0.2436  0.2541
 1361SOL      O 5441   0.623   2.461   0.569 -0.4144 -1.0424 -0.8244
 1361SOL      H 5442   0.650   2.501   0.653  2.3814  0.1985 -2.1780
 1361SOL      H 5443   0.527   2.475   0.563 -0.1216  2.4344  0.3658
 1361SOL      E 5444   0.609   2.472   0.585 -0.0876  0.3836 -0.5264
 1362SOL      O 5445   0.620   1.401   2.711 -0.3684  0.0994 -0.0170
 1362SOL      H 5446   0.565   1.422   2.634 -0.5114 -1.3295 -0.3428
 1362SOL      H 5447   0.558   1.371   2.779 -0.1175 -0.2642  0.0589
 1362SOL      E 5448   0.597   1.399   2.709 -0.2778 -0.0211  0.0579
 1363SOL      O 5449   3.197   3.378   3.074  0.2089  0.3967 -0.6590
 1363SOL      H 5450   3.235   3.329   3.149  1.9279 -1.0335 -2.3675
 1363SOL      H 5451   3.193   3.470   3.105  1.2873 -0.0667  1.0536
 1363SOL      E 5452   3.204   3.387   3.095  0.7620 -0.0543 -0.3996
 1364SOL      O 5453   1.358   0.705   2.499 -0.8854  0.2346  0.0762
 1364SOL      H 5454   1.388   0.796   2.513  0.1173 -0.0231 -0.2816
 1364SOL      H 5455   1.262   0.707   2.510 -1.0593  1.6247 -1.3414
 1364SOL      E 5456   1.345   0.724   2.504 -0.5593  0.1037 -0.2502
 1365SOL      O 5457   2.664   2.856   3.786  0.2613 -0.0386  0.4593
 1365SOL      H 5458   2.667   2.853   3.689 -0.9075  0.2328  0.4056
 1365SOL      H 5459   2.574   2.830   3.810  0.1456  1.1844  1.4117
 1365SOL      E 5460   2.647   2.850   3.771 -0.0540  0.2321 -0.0248
 1366SOL      O 5461   3.549   1.782   3.914 -0.3020  0.1478 -0.1948
 1366SOL      H 5462   3.505   1.706   3.956 -1.2843  1.2448  0.8446
 1366SOL      H 5463   3.615   1.743   3.854  0.9044 -1.5093  2.0411
 1366SOL      E 5464   3.553   1.759   3.910 -0.3128 -0.3705  0.2110
 1367SOL      O 5465   2.538   0.382   0.280  0.3718 -0.2386  0.0896
 1367SOL      H 5466   2.510   0.467   0.243  0.9323 -0.7414 -1.5870
 1367SOL      H 5467   2.635   0.383   0.276  0.3894 -1.9479 -2.5175
 1367SOL      E 5468   2.552   0.399   0.272 -0.1128 -0.5945 -0.4567
 1368SOL      O 5469   1.113   0.462   3.495 -0.6716  0.4011 -0.2216
 1368SOL      H 5470   1.156   0.376   3.484  0.0745  0.9391 -1.9593
 1368SOL      H 5471   1.145   0.497   3.580  3.0245  1.0738 -1.6942
 1368SOL      E 5472   1.128   0.452   3.510  0.0819 -0.0037 -0.5416
 1369SOL      O 5473   2.334   2.408   0.735  0.1224  0.8419 -0.6657
 1369SOL      H 5474   2.386   2.435   0.658  0.7910  0.2028 -0.4465
 1369SOL      H 5475   2.397   2.401   0.808 -0.4098  0.8800 -0.1937
 1369SOL      E 5476   2.357   2.412   0.734 -0.0392  0.6570 -0.0948
 1370SOL      O 5477   2.054   2.912   0.246  0.4029  0.3512  0.2092
 1370SOL      H 5478   2.141   2.927   0.287  1.6746 -1.7133 -1.5076
 1370SOL      H 5479   2.038   2.816   0.256 -1.2565  0.5465 -0.3189
 1370SOL      E 5480   2.068   2.896   0.256 -0.2170  0.0857 -0.4811
 1371SOL      O 5481   3.243   0.055   0.252  0.2022 -0.2914  0.2187
 1371SOL      H 5482   3.179   0.102   0.196  0.5641 -0.4700 -0.3480
 1371SOL      H 5483   3.221   0.082   0.343 -1.4145 -1.2365  0.1536
 1371SOL      E 5484   3.226   0.070   0.259 -0.1046 -0.0827  0.1971
 1372SOL      O 5485   3.531   1.360   1.127 -0.2595 -0.4057  0.0723
 1372SOL      H 5486   3.474   1.319   1.194  0.6017 -1.8937 -0.0757
 1372SOL      H 5487   3.561   1.443   1.167 -1.5333 -0.1909  0.6347
 1372SOL      E 5488   3.525   1.368   1.149 -0.1643 -0.4392  0.1880
 1373SOL      O 5489   2.645   2.207   2.207  0.3102 -0.2793  0.3812
 1373SOL      H 5490   2.736   2.176   2.192 -0.2373 -2.4334  1.1358
 1373SOL      H 5491   2.624   2.183   2.298 -1.2947 -0.5963 -0.0338
 1373SOL      E 5492   2.659   2.196   2.222  0.1085 -0.5335  0.2626
 1374SOL      O 5493   3.257   2.701   1.139  0.5999 -0.0314 -0.4774
 1374SOL      H 5494   3.216   2.630   1.192  0.7141  1.3886  1.6076
 1374SOL      H 5495   3.191   2.772   1.136  0.8194  0.1550 -1.8416
 1374SOL      E 5496   3.235   2.701   1.149  0.0490 -0.1136  0.0868
 1375SOL      O 5497   2.177   1.081   3.635 -0.2043 -0.2317  0.5810
 1375SOL      H 5498   2.123   1.149   3.678 -1.7527 -0.4728 -0.8640
 1375SOL      H 5499   2.244   1.129   3.584 -0.6359  0.1799  0.4005
 1375SOL      E 5500   2.180   1.104   3.633 -0.1329 -0.4219  0.4761
 1376SOL      O 5501   3.016   2.847   3.963  0.7757 -0.1268  0.1743
 1376SOL      H 5502   3.030   2.909   3.890  1.5296  0.7804  1.0662
 1376SOL      H 5503   2.951   2.889   4.021  1.1377 -0.2549  0.6806
 1376SOL      E 5504   3.006   2.868   3.960  0.5773 -0.2627  0.4221
 1377SOL      O 5505   0.272   3.201   0.490  0.2127 -0.1037 -0.2242
 1377SOL      H 5506   0.254   3.238   0.578  0.5021 -1.3722  0.3886
 1377SOL      H 5507   0.208   3.129   0.479  0.6204 -0.3844 -0.7802
 1377SOL      E 5508   0.256   3.194   0.506  0.4160 -0.3064 -0.1653
 1378SOL      O 5509   1.138   2.641   2.224  0.1369 -0.3627  0.2810
 1378SOL      H 5510   1.180   2.572   2.170  1.6388  1.9764 -1.7440
 1378SOL      H 5511   1.180   2.635   2.311  2.3289 -0.2818 -0.7005
 1378SOL      E 5512   1.154   2.626   2.230  0.7644  0.4559 -0.5188
 1379SOL      O 5513   2.272   1.117   1.825 -0.1098 -0.0076  0.3697
 1379SOL      H 5514   2.355   1.162   1.849  0.9740 -1.1976 -0.8748
 1379SOL      H 5515   2.301   1.039   1.773 -2.0675  0.3214 -1.3261
 1379SOL      E 5516   2.295   1.110   1.819 -0.2346 -0.1563  0.0532
 1380SOL      O 5517   0.086   1.626   3.189 -0.2957  0.1934  0.2717
 1380SOL      H 5518   0.149   1.697   3.166 -1.6333  1.9657  1.7830
 1380SOL      H 5519   0.118   1.547   3.142  0.8773  1.9393 -2.0770
 1380SOL      E 5520   0.105   1.624   3.175 -0.1077  0.8998  0.3121
 1381SOL      O 5521   1.273   1.766   2.733  0.2958 -0.3777 -0.6514
 1381SOL      H 5522   1.303   1.687   2.685  0.2613 -1.2229  0.6875
 1381SOL      H 5523   1.351   1.795   2.784  0.4472  0.7448 -1.4895
 1381SOL      E 5524   1.295   1.756   2.733  0.3251 -0.1766 -0.2425
 1382SOL      O 5525   0.309   2.820   1.412  0.2119  0.1601  0.1299
 1382SOL      H 5526   0.285   2.870   1.491 -1.0437 -1.6470  0.9630
 1382SOL      H 5527   0.237   2.834   1.348 -1.8842 -2.9937  1.5697
 1382SOL      E 5528   0.290   2.832   1.415 -0.2959 -0.3699  0.0104
 1383SOL      O 5529   0.272   1.770   0.132 -0.2586 -0.1825  0.7095
 1383SOL      H 5530   0.285   1.853   0.082 -0.2486 -0.5084  0.1618
 1383SOL      H 5531   0.218   1.795   0.209 -0.4549  0.2945  0.4263
 1383SOL      E 5532   0.264   1.792   0.137 -0.3564 -0.2910  0.2748
 1384SOL      O 5533   1.249   2.315   0.746  0.1408  0.5233 -0.6853
 1384SOL      H 5534   1.296   2.391   0.784 -1.0006  1.2349 -0.6460
 1384SOL      H 5535   1.262   2.322   0.650  1.4356 -0.2044 -0.5888
 1384SOL      E 5536   1.261   2.331   0.734  0.5598  0.7135 -0.1208
 1385SOL      O 5537   1.158   2.670   2.888  0.4305  0.3996 -0.2016
 1385SOL      H 5538   1.242   2.627   2.866 -0.2091 -0.6117 -0.7275
 1385SOL      H 5539   1.089   2.606   2.864 -0.4311  0.3414  2.1352
 1385SOL      E 5540   1.161   2.649   2.879  0.2395  0.0774  0.2233
 1386SOL      O 5541   2.734   0.455   1.270 -0.1400  0.0653 -0.1253
 1386SOL      H 5542   2.759   0.531   1.216  0.5027  0.6738  0.9882
 1386SOL      H 5543   2.685   0.396   1.211  3.1918 -0.8207 -2.2685
 1386SOL      E 5544   2.729   0.458   1.248  0.1728  0.1459 -0.3027
 1387SOL      O 5545   1.239   0.329   0.156  0.2367 -0.1695  0.0237
 1387SOL      H 5546   1.266   0.236   0.159 -0.0910 -0.2628  0.1208
 1387SOL      H 5547   1.304   0.373   0.099 -0.5691 -0.7930 -1.4336
 1387SOL      E 5548   1.257   0.319   0.145 -0.2646 -0.0611  0.2081
 1388SOL      O 5549   0.399   3.188   3.780  0.2480 -0.1758  0.0026
 1388SOL      H 5550   0.376   3.247   3.854  0.9565  0.5869 -0.3689
 1388SOL      H 5551   0.330   3.120   3.779 -0.9017  0.9477  0.1201
 1388SOL      E 5552   0.381   3.186   3.795 -0.1293 -0.1468  0.3190
 1389SOL      O 5553   2.721   2.383   3.285 -0.4350  0.2351  0.1430
 1389SOL      H 5554   2.701   2.350   3.374 -2.9572  0.1934 -0.3895
 1389SOL      H 5555   2.718   2.480   3.293  0.8690  0.2768  0.3885
 1389SOL      E 5556   2.717   2.396   3.305 -0.4149  0.0687 -0.1398
 1390SOL      O 5557   2.239   3.491   3.082 -0.7959  0.4828 -0.2067
 1390SOL      H 5558   2.162   3.463   3.030  1.6794 -2.6600 -2.6182
 1390SOL      H 5559   2.250   3.422   3.150  0.4387  0.3368 -0.5422
 1390SOL      E 5560   2.226   3.471   3.085 -0.4696  0.0601 -0.3333
 1391SOL      O 5561   2.738   2.124   1.474  0.0881  0.1571  0.2345
 1391SOL      H 5562   2.680   2.137   1.551  0.1711 -1.4534  0.5978
 1391SOL      H 5563   2.713   2.193   1.411 -1.5242  0.1268  0.8029
 1391SOL      E 5564   2.721   2.141   1.477  0.3634 -0.2143  0.1841
 1392SOL      O 5565   0.238   2.061   3.604 -0.1823  0.3038  0.1394
 1392SOL      H 5566   0.283   2.055   3.518  0.0383 -0.3530  0.2961
 1392SOL      H 5567   0.203   2.152   3.608  0.2550  0.5042 -0.4158
 1392SOL      E 5568   0.240   2.078   3.588  0.2998  0.4096  0.3160
 1393SOL      O 5569   3.319   0.918   3.367  0.0704 -0.1529  0.1587
 1393SOL      H 5570   3.383   0.964   3.311 -0.9931 -1.7682 -2.5794
 1393SOL      H 5571   3.257   0.875   3.306 -0.6685 -2.8186  2.5563
 1393SOL      E 5572   3.319   0.919   3.344 -0.2445 -0.6259 -0.2154
 1394SOL      O 5573   3.351   1.691   1.135 -0.1576  0.3701  0.0368
 1394SOL      H 5574   3.357   1.618   1.072  2.3649  0.9890 -0.5487
 1394SOL      H 5575   3.323   1.651   1.219  0.6780 -1.1934 -0.4012
 1394SOL      E 5576   3.347   1.669   1.139  0.3089  0.1673  0.3389
 1395SOL      O 5577   3.320   2.094   0.998  0.1031 -0.0606  0.2804
 1395SOL      H 5578   3.358   2.179   0.970  0.7570 -0.1510  0.8651
 1395SOL      H 5579   3.396   2.040   1.027 -0.4190 -0.4280  0.9980
 1395SOL      E 5580   3.343   2.100   0.998  0.5699 -0.1872  0.4038
 1396SOL      O 5581   3.041   2.603   3.634  0.0877 -0.2916 -0.6619
 1396SOL      H 5582   2.967   2.623   3.693  1.4420  1.5085  0.5332
 1396SOL      H 5583   3.061   2.509   3.650  0.8222  0.2749  2.3417
 1396SOL      E 5584   3.030   2.588   3.649  0.4053 -0.2616  0.1818
 1397SOL      O 5585   2.969   1.182   0.109  0.3326  0.4478  0.1501
 1397SOL      H 5586   2.935   1.264   0.068 -1.2189 -1.1895 -2.0978
 1397SOL      H 5587   3.053   1.164   0.064  0.7399  0.8594  0.7388
 1397SOL      E 5588   2.979   1.195   0.092 -0.1246  0.1038  0.0139
 1398SOL      O 5589   0.971   2.140   2.752  0.0857  0.0473  0.4599
 1398SOL      H 5590   1.061   2.176   2.759 -0.4084  1.2032  1.2379
 1398SOL      H 5591   0.970   2.090   2.669  1.0329  1.2385 -0.3135
 1398SOL      E 5592   0.989   2.137   2.737  0.3606  0.3884  0.2632
 1399SOL      O 5593   2.173   0.252   2.012  0.2766  0.0736  0.0764
 1399SOL      H 5594   2.080   0.279   2.016  0.3016  0.6978 -2.2087
 1399SOL      H 5595   2.172   0.164   1.973  0.6538  0.2009 -0.2234
 1399SOL      E 5596   2.154   0.240   2.005  0.1016  0.0830  0.0782
 1400SOL      O 5597   3.226   2.524   2.173  0.6899  0.8843  0.3944
 1400SOL      H 5598   3.305   2.472   2.194 -0.8144 -0.6274  2.8488
 1400SOL      H 5599   3.183   2.541   2.258 -1.4534  1.9546 -0.8105
 1400SOL      E 5600   3.233   2.517   2.194 -0.0947  0.3742  0.6900
 1401SOL      O 5601   1.994   2.845   3.976  0.0459 -0.3191  0.2601
 1401SOL      H 5602   1.998   2.864   4.071  0.9317  0.6790  0.0527
 1401SOL      H 5603   2.001   2.749   3.968  2.6935 -0.2833  1.1354
 1401SOL      E 5604   1.996   2.830   3.993  0.4557 -0.1558  0.4300
 1402SOL      O 5605   3.285   1.570   1.371 -0.3757  0.4686  0.0928
 1402SOL      H 5606   3.206   1.606   1.414 -1.4476 -2.4648  0.8758
 1402SOL      H 5607   3.346   1.548   1.444 -0.4869 -0.7819 -0.1595
 1402SOL      E 5608   3.281   1.573   1.394 -0.3761  0.0783 -0.2451
 1403SOL      O 5609   2.931   2.357   3.001  0.5581 -0.1781 -0.5299
 1403SOL      H 5610   2.982   2.416   3.058  0.4038  0.0683 -0.6442
 1403SOL      H 5611   2.986   2.343   2.922  0.1555  0.6452 -0.9611
 1403SOL      E 5612   2.952   2.366   2.997  0.0760  0.1819 -0.1597
 1404SOL      O 5613   2.246   2.704   0.535 -0.0494  0.2139  0.6972
 1404SOL      H 5614   2.200   2.638   0.481 -0.4768  0.5451  0.6533
 1404SOL      H 5615   2.220   2.684   0.627 -0.6006  0.6458  0.6388
 1404SOL      E 5616   2.232   2.687   0.543  0.1514  0.3244  0.0419
 1405SOL      O 5617   3.214   2.229   3.160 -0.3135  0.2450 -0.3529
 1405SOL      H 5618   3.226   2.174   3.238 -0.0597 -0.8215 -1.1235
 1405SOL      H 5619   3.132   2.279   3.175 -0.1477  0.2176  0.6736
 1405SOL      E 5620   3.200   2.228   3.179  0.0517 -0.1248 -0.0282
 1406SOL      O 5621   3.317   2.401   2.527 -0.3425 -0.3325 -0.4389
 1406SOL      H 5622   3.401   2.359   2.551  0.1464  0.2219 -1.1126
 1406SOL      H 5623   3.248   2.342   2.559  0.2400  0.3471  2.3117
 1406SOL      E 5624   3.320   2.381   2.538 -0.1197 -0.1203 -0.2068
 1407SOL      O 5625   1.906   2.480   1.776  0.0265  0.0013  0.2567
 1407SOL      H 5626   1.830   2.486   1.835 -0.2394 -0.8124  0.0055
 1407SOL      H 5627   1.950   2.396   1.797  0.2505 -0.0327 -0.3065
 1407SOL      E 5628   1.900   2.464   1.792  0.3607  0.1018 -0.0591
 1408SOL      O 5629   3.024   2.488   1.062 -0.0517 -0.2687  0.0390
 1408SOL      H 5630   3.057   2.412   1.112  0.9705  0.4122  0.4293
 1408SOL      H 5631   3.005   2.556   1.128 -3.3811 -0.9733 -0.0301
 1408SOL      E 5632   3.027   2.486   1.085 -0.3416 -0.4594  0.1328
 1409SOL      O 5633   2.399   2.347   0.283 -0.3816  0.0289  0.1482
 1409SOL      H 5634   2.485   2.349   0.238 -1.2588 -0.4971 -1.6796
 1409SOL      H 5635   2.392   2.258   0.321 -0.8331 -0.5954 -1.3055
 1409SOL      E 5636   2.415   2.330   0.281 -0.3150 -0.0713 -0.2498
 1410SOL      O 5637   2.683   3.350   3.114 -0.0276 -0.2360  0.1036
 1410SOL      H 5638   2.628   3.283   3.157  1.6431 -1.3734  0.5409
 1410SOL      H 5639   2.689   3.423   3.178 -1.8107  0.3897 -0.3573
 1410SOL      E 5640   2.673   3.351   3.135  0.0243 -0.1918  0.4368
 1411SOL      O 5641   2.690   2.210   0.641  0.1324  0.2992 -0.4915
 1411SOL      H 5642   2.781   2.188   0.665  0.3002  1.3988 -0.0690
 1411SOL      H 5643   2.663   2.143   0.576  1.0227 -0.3961 -0.1569
 1411SOL      E 5644   2.703   2.192   0.633  0.0773  0.5878 -0.4234
 1412SOL      O 5645   3.456   2.578   3.694 -0.4719  0.5000  0.7018
 1412SOL      H 5646   3.432   2.669   3.671 -1.8664  0.2153  0.9026
 1412SOL      H 5647   3.399   2.555   3.770  0.8641 -0.0719  1.5669
 1412SOL      E 5648   3.440   2.592   3.705 -0.2431 -0.2340  0.2261
 1413SOL      O 5649   3.531   0.250   1.920  0.5467  0.0557 -0.3038
 1413SOL      H 5650   3.577   0.282   1.999  0.1518  0.8067 -0.3650
 1413SOL      H 5651   3.474   0.324   1.892  1.1865  0.0596 -1.6855
 1413SOL      E 5652   3.529   0.271   1.930  0.0499 -0.3128 -0.5170
 1414SOL      O 5653   0.274   3.501   3.310  0.2193 -0.1116 -0.1807
 1414SOL      H 5654   0.351   3.532   3.261  0.4506 -0.9016 -0.3252
 1414SOL      H 5655   0.221   3.581   3.328  0.2779  0.2317 -1.4519
 1414SOL      E 5656   0.279   3.523   3.304  0.2729 -0.4553  0.1993
 1415SOL      O 5657   2.915   3.515   0.363  0.2583 -0.6005 -0.0316
 1415SOL      H 5658   2.857   3.476   0.431 -1.3002  0.1294 -0.8959
 1415SOL      H 5659   2.909   3.611   0.377  2.1480 -0.5169  0.5366
 1415SOL      E 5660   2.902   3.527   0.380  0.0965 -0.2186 -0.0203
 1416SOL      O 5661   3.187   1.921   3.145 -0.0030  0.2844 -0.3360
 1416SOL      H 5662   3.258   1.868   3.104 -0.3469 -0.6798  0.2829
 1416SOL      H 5663   3.116   1.925   3.079 -0.4461 -1.0347  0.0398
 1416SOL      E 5664   3.187   1.911   3.123  0.0149 -0.1318 -0.0920
 1417SOL      O 5665   0.462   2.241   0.803  0.1552  0.3017  0.5271
 1417SOL      H 5666   0.436   2.330   0.832 -0.4306  0.2190  0.2630
 1417SOL      H 5667   0.559   2.245   0.791 -0.0021  1.2153 -0.5533
 1417SOL      E 5668   0.476   2.260   0.807  0.1879  0.1299 -0.1432
 1418SOL      O 5669   2.681   2.787   3.029 -0.8590 -0.1957  0.2020
 1418SOL      H 5670   2.616   2.723   2.995 -0.3276  0.5460 -2.4483
 1418SOL      H 5671   2.696   2.762   3.121 -3.0335 -1.9097  0.1760
 1418SOL      E 5672   2.671   2.769   3.040 -0.5887 -0.2298 -0.3094
 1419SOL      O 5673   0.974   3.487   0.284 -0.4092  0.1685  0.0360
 1419SOL      H 5674   0.881   3.464   0.300  0.0207 -0.9919  0.9475
 1419SOL      H 5675   0.983   3.579   0.314 -1.0240 -0.0484  0.9167
 1419SOL      E 5676   0.957   3.501   0.293 -0.2169 -0.3422 -0.0298
 1420SOL      O 5677   1.930   1.850   1.668  0.1590  0.0845  0.2853
 1420SOL      H 5678   1.854   1.908   1.683 -0.8381 -1.0447 -0.2777
 1420SOL      H 5679   1.922   1.821   1.576  0.2231 -1.5194  0.7635
 1420SOL      E 5680   1.913   1.856   1.653  0.5745 -0.2543  0.0130
 1421SOL      O 5681   1.537   0.475   2.487 -0.1422 -0.2721  0.0504
 1421SOL      H 5682   1.486   0.546   2.443  2.0341  0.6703 -1.1413
 1421SOL      H 5683   1.623   0.515   2.508 -0.3583 -1.3129  3.4500
 1421SOL      E 5684   1.544   0.497   2.482 -0.1593 -0.0464 -0.0610
 1422SOL      O 5685   1.936   1.567   2.024  0.2890 -0.1878  0.2530
 1422SOL      H 5686   1.894   1.594   1.940  1.9718 -0.3209 -0.6779
 1422SOL      H 5687   2.031   1.575   2.008  0.6678 -1.2088  1.8393
 1422SOL      E 5688   1.947   1.574   2.004  0.6616 -0.0167 -0.0423
 1423SOL      O 5689   0.742   0.242   0.170 -0.4949  0.3188  0.2341
 1423SOL      H 5690   0.770   0.237   0.263 -0.6422 -2.3165  0.2137
 1423SOL      H 5691   0.825   0.246   0.119 -0.3305 -0.6137  0.4132
 1423SOL      E 5692   0.764   0.242   0.178 -0.1700 -0.2773  0.3303
 1424SOL      O 5693   3.357   3.028   3.096 -0.6428  0.5114 -0.0255
 1424SOL      H 5694   3.443   3.007   3.136 -0.0419  2.1240 -0.4178
 1424SOL      H 5695   3.318   2.942   3.073  0.6212 -0.2677  0.6337
 1424SOL      E 5696   3.366   3.006   3.099 -0.1234  0.4568 -0.2386
 1425SOL      O 5697   2.996   1.561   2.023  0.2266 -0.7716 -0.4873
 1425SOL      H 5698   2.919   1.599   2.069  0.8668  1.8359 -1.3725
 1425SOL      H 5699   3.043   1.509   2.090 -0.8437 -0.1353  0.8080
 1425SOL      E 5700   2.990   1.558   2.046 -0.4267  0.0397 -0.1681
 1426SOL      O 5701   2.066   2.589   3.653 -0.0197  0.5034  0.5896
 1426SOL      H 5702   2.160   2.583   3.632 -0.2199  0.1795 -0.2540
 1426SOL      H 5703   2.054   2.538   3.735  0.4652  0.2135  0.4819
 1426SOL      E 5704   2.082   2.578   3.666  0.1089  0.4089  0.4123
 1427SOL      O 5705   1.823   1.443   2.730 -0.3576 -0.0903  0.2589
 1427SOL      H 5706   1.878   1.520   2.709  0.9756 -0.0737  3.2072
 1427SOL      H 5707   1.744   1.451   2.675  0.6964  2.2303 -1.0488
 1427SOL      E 5708   1.818   1.460   2.715  0.4051  0.5356  0.4288
 1428SOL      O 5709   3.326   2.770   2.225  0.2234 -0.0520  0.3535
 1428SOL      H 5710   3.310   2.681   2.188  0.2765  0.0739  0.0231
 1428SOL      H 5711   3.333   2.829   2.148 -3.6269  0.9171  0.5290
 1428SOL      E 5712   3.324   2.764   2.202 -0.1992  0.3598  0.0613
 1429SOL      O 5713   1.565   2.676   0.645  0.9592 -0.3614 -0.5895
 1429SOL      H 5714   1.577   2.760   0.692 -0.4307  0.3074 -1.3736
 1429SOL      H 5715   1.469   2.666   0.634  1.0768 -2.2126 -0.2437
 1429SOL      E 5716   1.548   2.691   0.652  0.3352 -0.5530 -0.4977
 1430SOL      O 5717   0.210   3.453   2.033  0.4468  0.0641 -0.0199
 1430SOL      H 5718   0.262   3.532   2.010 -0.1728  1.0540  1.8247
 1430SOL      H 5719   0.124   3.487   2.062 -0.2282 -1.3878 -0.2593
 1430SOL      E 5720   0.203   3.476   2.034  0.0906 -0.1179  0.3726
 1431SOL      O 5721   0.397   1.095   2.723 -0.6546  0.4621 -0.3099
 1431SOL      H 5722   0.488   1.116   2.699 -0.4368  1.0683  0.9533
 1431SOL      H 5723   0.374   1.017   2.670  1.0746 -0.5451  0.3252
 1431SOL      E 5724   0.411   1.083   2.708  0.1270 -0.3893  0.3860
 1432SOL      O 5725   3.419   3.509   1.453 -0.1730 -0.3948  0.0379
 1432SOL      H 5726   3.426   3.604   1.471 -0.6407 -0.2507 -0.5089
 1432SOL      H 5727   3.510   3.476   1.452 -0.0607 -0.1363  1.1761
 1432SOL      E 5728   3.438   3.521   1.456 -0.3270  0.0077  0.2999
 1433SOL      O 5729   0.301   2.511   3.161  0.1342 -0.1390 -0.3500
 1433SOL      H 5730   0.295   2.518   3.258  0.8022  0.4630 -0.3455
 1433SOL      H 5731   0.241   2.438   3.137 -3.0507  2.0953  0.1362
 1433SOL      E 5732   0.288   2.498   3.176 -0.0771  0.2610 -0.0434
 1434SOL      O 5733   0.926   0.155   0.421  0.3983  0.5752 -0.0123
 1434SOL      H 5734   0.989   0.104   0.476 -1.2122 -2.5797 -0.8874
 1434SOL      H 5735   0.849   0.171   0.478 -0.4919 -1.0354 -0.7087
 1434SOL      E 5736   0.924   0.148   0.444 -0.2929 -0.1874 -0.1184
 1435SOL      O 5737   0.206   2.893   0.167  0.6777 -0.2124  0.4236
 1435SOL      H 5738   0.164   2.969   0.124 -0.3891 -1.4340 -0.7822
 1435SOL      H 5739   0.293   2.925   0.196  1.3252  0.8063 -2.3445
 1435SOL      E 5740   0.215   2.914   0.164  0.6304 -0.4278 -0.1564
 1436SOL      O 5741   1.306   0.506   0.663 -0.4595 -1.0183 -0.2454
 1436SOL      H 5742   1.393   0.475   0.633  0.7099  1.6772  0.1339
 1436SOL      H 5743   1.281   0.577   0.602 -1.6105 -0.6216  0.6474
 1436SOL      E 5744   1.318   0.514   0.645 -0.2604 -0.4069  0.1459
 1437SOL      O 5745   2.986   2.409   3.296  0.1799  0.4297 -0.2019
 1437SOL      H 5746   3.014   2.345   3.363  2.4344  0.3041 -1.1949
 1437SOL      H 5747   2.891   2.391   3.281 -0.0792 -0.3197  2.0308
 1437SOL      E 5748   2.973   2.393   3.306  0.3092  0.1519  0.0658
 1438SOL      O 5749   2.098   3.354   1.520 -0.0070 -0.5886  0.0845
 1438SOL      H 5750   2.055   3.356   1.607  0.4325  1.6801  0.3055
 1438SOL      H 5751   2.088   3.444   1.485  2.8225 -0.4924 -0.6963
 1438SOL      E 5752   2.088   3.372   1.531  0.6048  0.1791  0.1503
 1439SOL      O 5753   0.016   0.168   0.560 -0.1981  0.1530 -0.2268
 1439SOL      H 5754   0.031   0.257   0.525  0.0990  0.3489  0.3902
 1439SOL      H 5755   0.047   0.108   0.490 -1.6135  0.5018 -1.1986
 1439SOL      E 5756   0.026   0.174   0.539 -0.1900  0.3348 -0.2732
 1440SOL      O 5757   1.135   0.792   1.690  0.5564  0.1513  0.5706
 1440SOL      H 5758   1.179   0.719   1.735  0.5700  0.2610  0.7356
 1440SOL      H 5759   1.047   0.798   1.729  0.3874 -0.0811  0.2261
 1440SOL      E 5760   1.126   0.779   1.707  0.3937  0.1947  0.4748
 1441SOL      O 5761   0.033   1.119   3.991  0.0049  0.2703 -0.3099
 1441SOL      H 5762  -0.045   1.062   3.984  0.3870 -0.1512 -1.2406
 1441SOL      H 5763   0.073   1.095   4.077 -0.6912  0.2518  0.0194
 1441SOL      E 5764   0.025   1.103   4.007 -0.1254  0.1379 -0.5262
 1442SOL      O 5765   0.309   1.496   2.828  0.2378 -0.2200  0.6943
 1442SOL      H 5766   0.274   1.432   2.764 -0.9319  0.0784  1.0158
 1442SOL      H 5767   0.289   1.459   2.916  1.8651 -0.6512  0.9240
 1442SOL      E 5768   0.298   1.476   2.833 -0.0313 -0.0188  0.6195
 1443SOL      O 5769   0.465   1.230   0.898  0.6232 -0.5095 -0.0779
 1443SOL      H 5770   0.504   1.262   0.815  1.0806  0.5461  0.5235
 1443SOL      H 5771   0.540   1.216   0.958  0.1528  2.7721  1.5293
 1443SOL      E 5772   0.488   1.234   0.894  0.4156  0.6952  0.1324
 1444SOL      O 5773   0.744   1.083   1.365  0.0066  0.2406  0.5131
 1444SOL      H 5774   0.832   1.046   1.381  0.0428 -0.4431 -1.0988
 1444SOL      H 5775   0.743   1.168   1.412  1.0673 -0.3212  1.5964
 1444SOL      E 5776   0.761   1.093   1.378 -0.0021 -0.1246  0.5059
 1445SOL      O 5777   1.999   3.415   2.890 -0.2126  0.1465 -0.4094
 1445SOL      H 5778   2.062   3.370   2.831  1.5377  0.7522  0.8937
 1445SOL      H 5779   1.921   3.432   2.835  1.0134 -0.0044 -2.3286
 1445SOL      E 5780   1.996   3.409   2.867  0.3230  0.0150 -0.6344
 1446SOL      O 5781   2.268   0.607   3.766  0.1475 -0.2250  0.6056
 1446SOL      H 5782   2.349   0.636   3.811 -0.6440  1.3569  1.0921
 1446SOL      H 5783   2.247   0.678   3.702  0.0534 -1.4040 -0.7071
 1446SOL      E 5784   2.280   0.627   3.762 -0.1369  0.4089 -0.2107
 1447SOL      O 5785   3.262   0.238   2.062  0.4433 -0.3845 -0.1205
 1447SOL      H 5786   3.308   0.245   1.977  1.9457 -0.7038  0.6329
 1447SOL      H 5787   3.330   0.255   2.130 -1.0757  1.6335  0.9907
 1447SOL      E 5788   3.285   0.243   2.059  0.6774 -0.0690  0.0480
 1448SOL      O 5789   0.752   2.322   3.346 -0.1815  0.3482 -0.1586
 1448SOL      H 5790   0.680   2.353   3.289 -0.0653 -0.2588 -0.6410
 1448SOL      H 5791   0.816   2.395   3.347 -0.6257  0.7433 -0.0263
 1448SOL      E 5792   0.750   2.343   3.335 -0.1921  0.1249 -0.1381
 1449SOL      O 5793   1.425   2.856   2.027  0.2679  0.1182 -0.4773
 1449SOL      H 5794   1.471   2.783   2.072  0.7042 -0.3810 -1.6932
 1449SOL      H 5795   1.446   2.935   2.078  0.8337 -0.4180  0.1379
 1449SOL      E 5796   1.438   2.857   2.046  0.6657 -0.0536 -0.5788
[truncated: 77,036 more chars]
