# Supplementary material for: Water Potential from Adaptive Force Matching for Ice and Liquid with Revised Dispersion Predicts Supercooled Liquid Anomalies in Good Agreement with Two Independent Experimental Fits
Source: J Phys Chem B. 2024 Mar 27;128(14):3398–407. doi: 10.1021/acs.jpcb.3c06495 (PMC11017247; doi:10.1021/acs.jpcb.3c06495)
Supplement: Supplementary file 2 — jp3c06495_si_002.zip [file jp3c06495_si_002.zip › rWAIL-EG273/runme.sh]

#!/bin/bash

gmx_d grompp -f grompp.mdp -n index.ndx -p rWAIL-EG273.top -c conf.gro
gmx_d mdrun -ntmpi 32 -table rWAIL-EG273 -npme 2 -dd 3 2 5
