# Supplementary material for: Water Potential from Adaptive Force Matching for Ice and Liquid with Revised Dispersion Predicts Supercooled Liquid Anomalies in Good Agreement with Two Independent Experimental Fits
Source: J Phys Chem B. 2024 Mar 27;128(14):3398–407. doi: 10.1021/acs.jpcb.3c06495 (PMC11017247; doi:10.1021/acs.jpcb.3c06495)
Supplement: Supplementary file 2 — jp3c06495_si_002.zip [file jp3c06495_si_002.zip › rWAIL-EG298/conf.gro]

Water
 6912
    1SOL      O    1   1.225   0.374   1.497 -0.3518 -0.0164 -0.2721
    1SOL      H    2   1.175   0.364   1.414 -1.6248  1.2587  0.3071
    1SOL      H    3   1.251   0.467   1.500  1.0204 -0.3954  0.0415
    1SOL      E    4   1.220   0.391   1.481  0.0264  0.2932 -0.1265
    2SOL      O    5   1.017   1.185   2.776  0.2893  0.4402  0.0178
    2SOL      H    6   1.015   1.088   2.787 -0.6942 -0.0192 -3.1623
    2SOL      H    7   0.939   1.206   2.723  1.1687  2.8319 -0.4467
    2SOL      E    8   1.001   1.170   2.768  0.0155  0.6089 -0.3563
    3SOL      O    9   3.374   2.800   1.051  0.8560 -0.7515 -0.2188
    3SOL      H   10   3.351   2.800   0.956  0.4416 -0.1546 -0.1256
    3SOL      H   11   3.370   2.707   1.078  0.8546 -0.9132 -0.7619
    3SOL      E   12   3.369   2.782   1.037  0.8039 -0.4576 -0.5359
    4SOL      O   13   1.476   3.161   0.537  0.6519 -0.0802  0.3247
    4SOL      H   14   1.408   3.209   0.488 -0.5361 -1.7581  0.2190
    4SOL      H   15   1.558   3.175   0.487  0.1622  1.0242 -0.2052
    4SOL      E   16   1.479   3.173   0.517  0.2421  0.1087  0.1340
    5SOL      O   17   0.128   1.755   3.414 -0.3270  0.4889 -0.1159
    5SOL      H   18   0.179   1.699   3.354 -1.3418 -0.7684  0.1273
    5SOL      H   19   0.161   1.845   3.401  0.9543 -0.0808 -0.9582
    5SOL      E   20   0.145   1.762   3.400  0.1547 -0.0858  0.0732
    6SOL      O   21   1.699   3.492   1.088 -0.0675 -0.2344 -0.7416
    6SOL      H   22   1.757   3.569   1.082  1.3824 -1.3370 -1.8006
    6SOL      H   23   1.639   3.499   1.013 -0.1057 -0.0026 -0.6893
    6SOL      E   24   1.699   3.509   1.072  0.2153 -0.0422 -0.6855
    7SOL      O   25   3.589   2.681   2.974 -0.3335  0.1777 -0.1208
    7SOL      H   26   3.535   2.619   3.026 -0.4817  1.1874  0.9647
    7SOL      H   27   3.667   2.698   3.028 -0.9607  2.0173  0.2604
    7SOL      E   28   3.594   2.672   2.995 -0.1680  0.4648  0.3415
    8SOL      O   29   0.451   1.601   1.686 -0.1310 -0.1354 -0.0083
    8SOL      H   30   0.445   1.534   1.756  2.8068 -0.9659 -0.4118
    8SOL      H   31   0.469   1.685   1.731 -0.4092 -0.2485  0.3187
    8SOL      E   32   0.453   1.604   1.709  0.1700 -0.2634  0.5112
    9SOL      O   33   0.887   3.305   3.611  0.2868  0.0342  0.4373
    9SOL      H   34   0.809   3.360   3.596  0.5330  0.0845 -0.7984
    9SOL      H   35   0.961   3.354   3.571  0.2688 -1.8279 -2.1695
    9SOL      E   36   0.886   3.326   3.600  0.0841 -0.1169  0.0220
   10SOL      O   37   0.388   0.314   2.325  0.0135  0.0443 -0.2168
   10SOL      H   38   0.474   0.269   2.320 -0.3559 -0.8061  0.7006
   10SOL      H   39   0.322   0.245   2.307 -0.5732  0.1560  1.3311
   10SOL      E   40   0.392   0.291   2.320 -0.3681  0.0397  0.4136
   11SOL      O   41   1.028   2.634   0.780 -0.3242  0.5288 -0.0183
   11SOL      H   42   0.985   2.605   0.698  1.6422 -0.7189 -0.7054
   11SOL      H   43   1.055   2.725   0.764  0.9094 -0.0007 -1.2033
   11SOL      E   44   1.025   2.646   0.760  0.6138  0.4551 -0.0515
   12SOL      O   45   0.231   1.542   3.248  0.1054 -0.1210  0.9903
   12SOL      H   46   0.142   1.508   3.230 -0.2692  0.8398  0.9491
   12SOL      H   47   0.255   1.594   3.169  1.6205 -2.1321  0.0434
   12SOL      E   48   0.218   1.546   3.229 -0.0361 -0.2252  0.4905
   13SOL      O   49   1.520   2.666   0.271  0.0726 -0.2979 -0.1915
   13SOL      H   50   1.462   2.654   0.348  1.9155 -0.3116  1.2560
   13SOL      H   51   1.580   2.737   0.295  3.6494 -3.2008  0.3222
   13SOL      E   52   1.520   2.678   0.291  0.6514 -0.4106 -0.3185
   14SOL      O   53   1.740   2.894   4.000  0.1976 -0.0399  0.2424
   14SOL      H   54   1.764   2.921   3.910  0.3395  4.8686  1.4383
   14SOL      H   55   1.824   2.876   4.045  0.1275 -2.4869 -0.4922
   14SOL      E   56   1.761   2.896   3.991  0.3837  0.3773  0.4117
   15SOL      O   57   0.364   3.110   0.634  0.2062 -0.1250 -0.1257
   15SOL      H   58   0.305   3.043   0.596 -0.0299 -1.1773  1.9497
   15SOL      H   59   0.448   3.100   0.586 -0.4370 -0.5491 -1.1854
   15SOL      E   60   0.369   3.095   0.617  0.1211 -0.2703  0.1759
   16SOL      O   61   3.429   2.628   3.763 -0.2224 -0.0853  0.2390
   16SOL      H   62   3.455   2.562   3.829 -1.9476 -0.6398  0.4163
   16SOL      H   63   3.402   2.706   3.814  1.3132  0.5915  0.0490
   16SOL      E   64   3.429   2.630   3.787 -0.0426  0.3628  0.1367
   17SOL      O   65   0.751   1.740   3.659  0.2351  0.0686 -0.3193
   17SOL      H   66   0.722   1.653   3.628  0.6675 -0.4461  0.6940
   17SOL      H   67   0.722   1.746   3.751  0.5778  0.8339 -0.2508
   17SOL      E   68   0.739   1.724   3.671  0.4965 -0.1898 -0.1816
   18SOL      O   69   0.229   0.336   2.990 -0.1620  0.1462 -0.0776
   18SOL      H   70   0.187   0.375   3.068  1.7560  1.7017  0.2563
   18SOL      H   71   0.291   0.270   3.024 -1.8057 -1.7442 -0.5374
   18SOL      E   72   0.233   0.331   3.012 -0.2409  0.0363 -0.0936
   19SOL      O   73   1.273   2.163   0.709  0.1128  0.0453  0.5579
   19SOL      H   74   1.287   2.067   0.704  2.1036  0.3468 -1.0348
   19SOL      H   75   1.351   2.197   0.756 -0.4754  0.8895  0.9264
   19SOL      E   76   1.292   2.151   0.717  0.2241  0.0516  0.1060
   20SOL      O   77   2.617   1.134   2.161  0.0426  0.4880  0.0250
   20SOL      H   78   2.583   1.185   2.086 -0.1962 -1.5705 -1.3511
   20SOL      H   79   2.556   1.058   2.169  1.6683 -0.8155  0.4865
   20SOL      E   80   2.598   1.129   2.148 -0.1633  0.0872 -0.2063
   21SOL      O   81   0.267   3.052   1.099 -0.3770 -1.0324  0.3948
   21SOL      H   82   0.363   3.055   1.082 -0.3981  1.6657  0.2928
   21SOL      H   83   0.232   3.135   1.063 -2.4947 -1.1370  1.9892
   21SOL      E   84   0.279   3.069   1.088 -0.0773 -0.1650  0.2875
   22SOL      O   85   2.375   2.743   1.218 -0.2810 -0.1567 -0.1827
   22SOL      H   86   2.337   2.653   1.221 -1.8581  0.4425 -1.2889
   22SOL      H   87   2.360   2.779   1.307  1.6269 -1.4358  0.7275
   22SOL      E   88   2.364   2.732   1.237 -0.4947 -0.2159 -0.3907
   23SOL      O   89   3.478   3.421   0.697 -0.1943  0.3851 -0.5894
   23SOL      H   90   3.388   3.443   0.667  0.0663 -0.5545 -2.1537
   23SOL      H   91   3.470   3.334   0.739  0.1482 -0.1690 -1.6550
   23SOL      E   92   3.458   3.408   0.700 -0.0406  0.0804 -0.4715
   24SOL      O   93   2.981   2.025   2.750  0.0816  0.3833  0.1678
   24SOL      H   94   3.031   2.056   2.673  2.0194 -0.3494  1.0490
   24SOL      H   95   2.969   1.929   2.736  0.8407  0.1583  0.9487
   24SOL      E   96   2.989   2.012   2.732  0.2780 -0.0334  0.4521
   25SOL      O   97   2.180   2.738   1.823  0.2399  0.1562  0.1433
   25SOL      H   98   2.186   2.825   1.866 -1.3663  0.4637 -0.2037
   25SOL      H   99   2.119   2.751   1.748  2.0323 -0.6467 -1.5491
   25SOL      E  100   2.169   2.758   1.817 -0.2250 -0.0758 -0.4484
   26SOL      O  101   2.323   1.992   2.153 -0.0782  0.6127  0.2062
   26SOL      H  102   2.230   1.987   2.125 -0.2011  2.2797  0.2420
   26SOL      H  103   2.323   2.045   2.234  0.9518  1.0897 -0.0895
   26SOL      E  104   2.305   2.001   2.163 -0.0061  0.6065  0.3057
   27SOL      O  105   2.837   3.242   1.655 -0.7506  0.0820 -0.1733
   27SOL      H  106   2.879   3.171   1.707 -1.3800 -1.1573 -1.3071
   27SOL      H  107   2.831   3.317   1.716  1.7984 -0.1347  0.4492
   27SOL      E  108   2.844   3.243   1.678 -0.5121 -0.0291 -0.0200
   28SOL      O  109   2.803   2.378   0.545  0.1145 -0.5808 -0.7320
   28SOL      H  110   2.751   2.451   0.583  0.2252 -0.3290 -1.0571
   28SOL      H  111   2.823   2.320   0.619 -0.8784 -0.8312 -0.6452
   28SOL      E  112   2.797   2.381   0.567  0.0776 -0.3720 -0.2727
   29SOL      O  113   1.216   2.206   3.012 -0.1296 -0.9269  0.1399
   29SOL      H  114   1.286   2.265   2.981  0.0107 -0.8040  0.6849
   29SOL      H  115   1.133   2.253   2.993  0.0269  0.7500  3.0785
   29SOL      E  116   1.213   2.227   3.002  0.1481 -0.1024  0.3616
   30SOL      O  117   0.895   3.067   0.686  0.2533 -0.2895  0.0875
   30SOL      H  118   0.967   3.005   0.706  0.6764 -0.4465 -1.7047
   30SOL      H  119   0.815   3.012   0.677  0.2663 -0.3463  0.3269
   30SOL      E  120   0.893   3.044   0.688  0.5248 -0.2960 -0.0162
   31SOL      O  121   3.311   1.883   3.875  0.0088  0.2424  0.2599
   31SOL      H  122   3.219   1.888   3.905 -0.2165  0.6567 -0.4672
   31SOL      H  123   3.328   1.789   3.859 -0.1905  0.1322  0.6712
   31SOL      E  124   3.296   1.865   3.878  0.2038  0.0939  0.2843
   32SOL      O  125   2.157   0.545   0.245 -0.0726  0.2416 -0.2985
   32SOL      H  126   2.215   0.534   0.168 -0.8400  0.9565 -1.0006
   32SOL      H  127   2.146   0.641   0.254 -0.6194  0.1324  0.2258
   32SOL      E  128   2.166   0.562   0.231 -0.2736  0.0991 -0.0231
   33SOL      O  129   0.477   2.568   3.502 -0.4737  0.0112 -0.3447
   33SOL      H  130   0.546   2.505   3.530 -2.5194 -2.1240  0.2490
   33SOL      H  131   0.422   2.519   3.439 -2.5498  0.9266  0.6339
   33SOL      E  132   0.480   2.545   3.495 -0.3687 -0.1679  0.3647
   34SOL      O  133   1.827   0.901   2.352  0.1923 -0.2762  0.2350
   34SOL      H  134   1.835   0.809   2.384 -0.2251 -0.6448 -0.6869
   34SOL      H  135   1.741   0.904   2.306  0.4812  0.4112 -0.2669
   34SOL      E  136   1.811   0.883   2.349 -0.1212 -0.0731 -0.0200
   35SOL      O  137   1.014   1.291   3.968  0.1383  0.4036  0.3371
   35SOL      H  138   0.963   1.245   4.037 -1.0830  0.9353 -0.1830
   35SOL      H  139   1.100   1.309   4.009  1.0643 -3.0840  0.3013
   35SOL      E  140   1.021   1.285   3.990 -0.0235 -0.1555  0.2907
   36SOL      O  141   1.293   1.080   2.554 -0.3845  0.0470 -0.0345
   36SOL      H  142   1.204   1.115   2.538 -0.1838  0.5469 -0.0541
   36SOL      H  143   1.308   1.015   2.484 -0.6517  0.1030 -0.1459
   36SOL      E  144   1.278   1.074   2.537 -0.3162 -0.0145  0.2721
   37SOL      O  145   1.569   2.030   1.394  0.3185  0.0984 -0.2770
   37SOL      H  146   1.541   1.965   1.461  1.0800 -0.1110 -0.1585
   37SOL      H  147   1.521   2.112   1.416 -1.0238 -0.5344 -0.7111
   37SOL      E  148   1.554   2.033   1.412  0.1994  0.1781 -0.0190
   38SOL      O  149   3.331   1.137   2.281 -0.0700 -0.4743  0.9238
   38SOL      H  150   3.251   1.115   2.331  0.0832 -0.1025  1.3380
   38SOL      H  151   3.349   1.231   2.301  0.1794 -0.4104  0.4303
   38SOL      E  152   3.319   1.152   2.295 -0.0718 -0.1290  0.2601
   39SOL      O  153   0.545   0.712   1.489 -0.0275 -0.7703 -0.4449
   39SOL      H  154   0.492   0.631   1.485 -0.1328 -0.6877 -0.7211
   39SOL      H  155   0.585   0.721   1.402  0.9464 -1.1675 -0.0510
   39SOL      E  156   0.542   0.698   1.471 -0.2059 -0.2064  0.0250
   40SOL      O  157   3.291   3.340   1.172 -0.7025  0.2191 -0.1148
   40SOL      H  158   3.260   3.305   1.257  0.5756 -1.1671 -0.1772
   40SOL      H  159   3.387   3.349   1.182 -0.4071 -0.8050 -1.6618
   40SOL      E  160   3.304   3.334   1.191 -0.2905 -0.1304 -0.2014
   41SOL      O  161   1.928   3.398   0.815  0.1178  0.0427  0.0694
   41SOL      H  162   1.907   3.323   0.874  1.5598  0.0188  0.6218
   41SOL      H  163   1.909   3.367   0.726 -1.4856 -0.1601  0.4602
   41SOL      E  164   1.920   3.377   0.809  0.1676  0.1073  0.5930
   42SOL      O  165   1.258   2.451   2.597  0.1804 -0.0551 -0.0950
   42SOL      H  166   1.228   2.370   2.642 -0.2111  0.5212  0.7044
   42SOL      H  167   1.254   2.431   2.502 -1.4634 -0.4357  0.0352
   42SOL      E  168   1.251   2.431   2.587  0.6565  0.3007 -0.0079
   43SOL      O  169   0.265   1.878   3.707 -0.1414  0.0170  0.2860
   43SOL      H  170   0.280   1.973   3.720  2.2227 -0.0545 -1.4048
   43SOL      H  171   0.307   1.857   3.622 -1.3142 -2.4113  0.2336
   43SOL      E  172   0.276   1.893   3.693  0.0461 -0.0822 -0.1940
   44SOL      O  173   2.439   2.467   0.618 -0.8006  0.2768  0.0311
   44SOL      H  174   2.488   2.453   0.535 -3.6674 -1.7405 -1.5130
   44SOL      H  175   2.384   2.545   0.603  0.0270  1.0388  0.8141
   44SOL      E  176   2.438   2.480   0.598 -0.6160  0.2537  0.2860
   45SOL      O  177   0.393   3.456   2.926 -0.2987  0.4322  0.0376
   45SOL      H  178   0.367   3.485   3.015 -0.1825  0.0891  0.1817
   45SOL      H  179   0.310   3.450   2.876 -0.5084 -0.6275  0.4855
   45SOL      E  180   0.371   3.461   2.933 -0.1829  0.1056  0.0997
   46SOL      O  181   0.512   0.506   0.980  0.1536 -0.1477  0.0642
   46SOL      H  182   0.457   0.552   1.045  0.5357  1.5743 -0.7852
   46SOL      H  183   0.466   0.422   0.962  0.0728 -0.7290  2.5645
   46SOL      E  184   0.492   0.498   0.989  0.0436  0.1667  0.2229
   47SOL      O  185   2.227   0.999   2.368  0.1385 -0.5962  0.1629
   47SOL      H  186   2.233   0.945   2.449  1.0327 -0.2460  0.3511
   47SOL      H  187   2.164   0.952   2.310 -0.7045 -0.7224  1.1548
   47SOL      E  188   2.216   0.979   2.373  0.2263  0.1694  0.0727
   48SOL      O  189   3.030   1.338   1.105 -0.1314 -0.4866 -0.4021
   48SOL      H  190   3.037   1.321   1.010 -1.9929  2.2259 -1.1414
   48SOL      H  191   3.089   1.414   1.122  0.0687 -0.8434  0.5853
   48SOL      E  192   3.043   1.350   1.090 -0.0886 -0.3500 -0.1329
   49SOL      O  193   2.724   0.966   3.858 -0.1826 -0.3407  0.0430
   49SOL      H  194   2.813   0.929   3.844 -0.7655 -1.7446 -0.1122
   49SOL      H  195   2.704   1.015   3.776 -0.1772 -1.3763 -0.6051
   49SOL      E  196   2.738   0.968   3.839 -0.3184  0.0492  0.0043
   50SOL      O  197   1.645   1.868   0.506 -0.0879  0.7598  0.1548
   50SOL      H  198   1.649   1.947   0.563 -0.4413  1.1605 -0.3691
   50SOL      H  199   1.649   1.793   0.567  2.1404  1.1439  0.5707
   50SOL      E  200   1.647   1.869   0.530  0.0935  0.5115 -0.1388
   51SOL      O  201   3.540   0.413   3.342 -0.1341  0.4451  0.3659
   51SOL      H  202   3.454   0.448   3.316 -0.1984 -0.8481 -1.3296
   51SOL      H  203   3.566   0.463   3.421 -1.7550  1.8566  0.0392
   51SOL      E  204   3.528   0.430   3.353 -0.0265  0.0661  0.0872
   52SOL      O  205   3.464   1.030   0.671 -0.1068  0.7098 -0.0746
   52SOL      H  206   3.476   0.937   0.694  1.6354  1.3182  1.7092
   52SOL      H  207   3.401   1.065   0.736 -0.8849  0.7828 -0.8373
   52SOL      E  208   3.454   1.019   0.688 -0.0735  0.1016 -0.4243
   53SOL      O  209   1.881   2.846   2.151 -0.2369 -0.1467  0.5706
   53SOL      H  210   1.948   2.798   2.202 -1.8211 -2.9460  0.2335
   53SOL      H  211   1.807   2.861   2.212 -0.4815  0.2946  0.1828
   53SOL      E  212   1.880   2.840   2.173 -0.1238 -0.5702  0.1074
   54SOL      O  213   1.979   1.151   0.321  0.0252  0.5223 -0.1284
   54SOL      H  214   2.025   1.178   0.240 -0.8943  0.0246 -0.8459
   54SOL      H  215   1.927   1.073   0.295  0.6576 -0.3765  1.2526
   54SOL      E  216   1.978   1.141   0.299  0.0223  0.4686 -0.0869
   55SOL      O  217   1.790   3.257   2.970 -0.4803  0.0550 -0.0749
   55SOL      H  218   1.850   3.211   2.909 -0.2436 -0.8847  0.8375
   55SOL      H  219   1.816   3.351   2.966  0.6983 -0.2605 -0.0930
   55SOL      E  220   1.807   3.267   2.957  0.1066 -0.2380 -0.3459
   56SOL      O  221   3.444   2.448   3.042  0.4677 -0.1234 -0.0213
   56SOL      H  222   3.423   2.458   2.948  0.0287 -1.3213 -0.0609
   56SOL      H  223   3.364   2.413   3.083  1.0948 -0.9586  0.5325
   56SOL      E  224   3.424   2.443   3.031  0.0129 -0.3196  0.0903
   57SOL      O  225   0.343   0.335   0.781  0.5207 -0.2944  0.0578
   57SOL      H  226   0.256   0.346   0.738  0.4535 -0.1514  0.2271
   57SOL      H  227   0.348   0.240   0.803  0.6134 -0.3952 -0.3833
   57SOL      E  228   0.326   0.318   0.777  0.3830 -0.2867 -0.0683
   58SOL      O  229   1.751   3.574   0.392  0.0266  0.3984 -0.8927
   58SOL      H  230   1.700   3.547   0.470 -0.3318  2.6428 -0.2797
   58SOL      H  231   1.744   3.500   0.330 -0.2116 -1.1805  0.9395
   58SOL      E  232   1.739   3.554   0.395  0.0035 -0.0454 -0.2110
   59SOL      O  233   1.196   2.069   2.046 -0.6071  0.0166  0.5405
   59SOL      H  234   1.169   2.001   2.110 -1.4981  1.7295  2.0634
   59SOL      H  235   1.149   2.150   2.072  1.0377  1.4593 -0.6866
   59SOL      E  236   1.181   2.072   2.064  0.2114  0.5591  0.0360
   60SOL      O  237   0.801   0.318   2.038 -0.0667 -0.1554  0.3052
   60SOL      H  238   0.830   0.321   1.946  0.0002 -0.8959  0.2980
   60SOL      H  239   0.870   0.270   2.085 -0.9801 -1.4065  0.4003
   60SOL      E  240   0.821   0.309   2.029 -0.0693  0.0593  0.0517
   61SOL      O  241   3.302   0.276   3.555 -0.5347 -0.4067  0.1683
   61SOL      H  242   3.388   0.293   3.597 -1.0656  0.7027  0.8471
   61SOL      H  243   3.239   0.267   3.628 -1.0792 -0.7404 -0.3330
   61SOL      E  244   3.307   0.278   3.578 -0.5087 -0.6683  0.1485
   62SOL      O  245   3.242   1.557   0.431 -0.7128  0.3282  0.0952
   62SOL      H  246   3.215   1.465   0.414  0.5454  0.0825 -0.6332
   62SOL      H  247   3.177   1.612   0.383 -0.0803 -0.2514 -1.4818
   62SOL      E  248   3.223   1.550   0.418 -0.3664  0.0113 -0.3825
   63SOL      O  249   1.210   1.349   0.874 -0.1768 -0.3633 -0.2008
   63SOL      H  250   1.143   1.294   0.830 -0.0048  0.5331 -1.6559
   63SOL      H  251   1.272   1.375   0.804 -0.0562  1.3876  0.5069
   63SOL      E  252   1.209   1.343   0.851 -0.0821  0.5243 -0.4660
   64SOL      O  253   1.108   0.804   1.140 -0.0679 -0.5080  0.2273
   64SOL      H  254   1.077   0.790   1.231 -1.4198  1.1436  0.0653
   64SOL      H  255   1.068   0.733   1.088  1.7647 -2.2602  1.0692
   64SOL      E  256   1.094   0.787   1.148 -0.0523 -0.0920  0.5140
   65SOL      O  257   0.356   1.304   1.430  0.0103  0.2453 -0.6545
   65SOL      H  258   0.289   1.245   1.469 -0.7397  2.2033  1.2503
   65SOL      H  259   0.314   1.341   1.351 -0.5991  0.3433 -0.2914
   65SOL      E  260   0.334   1.299   1.422 -0.1458  0.4732 -0.2281
   66SOL      O  261   2.476   0.247   0.316 -0.0355  0.1085 -0.3684
   66SOL      H  262   2.406   0.226   0.251  0.7841  0.1578 -1.2910
   66SOL      H  263   2.444   0.326   0.362 -0.6606  0.0497 -0.6774
   66SOL      E  264   2.456   0.258   0.312  0.0547 -0.1589 -0.1277
   67SOL      O  265   0.193   2.018   0.620  0.1145 -0.2259  0.1508
   67SOL      H  266   0.250   2.024   0.542  0.4797 -1.9201  0.2419
   67SOL      H  267   0.111   2.063   0.595  1.6009  2.7333  0.1890
   67SOL      E  268   0.188   2.028   0.599  0.1171 -0.0606 -0.0469
   68SOL      O  269   0.462   1.191   0.104  0.2297 -0.5650  0.0456
   68SOL      H  270   0.511   1.272   0.126  0.2464 -0.4885 -0.2778
   68SOL      H  271   0.381   1.196   0.158 -0.4084  0.3150 -0.9517
   68SOL      E  272   0.456   1.208   0.119 -0.2446 -0.0335 -0.6747
   69SOL      O  273   1.462   2.149   2.022 -0.6814  0.0385  0.0324
   69SOL      H  274   1.464   2.197   2.106  0.9540 -1.4731  0.9317
   69SOL      H  275   1.379   2.099   2.023  0.7202 -2.4782  2.3277
   69SOL      E  276   1.446   2.149   2.039 -0.2760 -0.3370  0.3066
   70SOL      O  277   2.821   2.950   1.961  0.3046 -0.6286  0.3464
   70SOL      H  278   2.864   2.897   2.030 -0.6051  1.9709  3.1209
   70SOL      H  279   2.726   2.944   1.979 -0.3286 -2.4261 -2.7835
   70SOL      E  280   2.811   2.938   1.978  0.1904 -0.1121  0.1728
   71SOL      O  281   3.555   2.557   0.918  0.1979  0.4872  0.1905
   71SOL      H  282   3.542   2.562   1.014  3.0221 -0.9397  0.7425
   71SOL      H  283   3.480   2.505   0.885 -0.7108  0.8217  1.6204
   71SOL      E  284   3.537   2.547   0.930 -0.0148 -0.1913  0.4419
   72SOL      O  285   1.551   1.262   2.688 -0.2979  0.0264  0.7130
   72SOL      H  286   1.553   1.167   2.668  0.7803 -0.0587  1.1486
   72SOL      H  287   1.464   1.279   2.726 -2.6786  0.2258 -4.0639
   72SOL      E  288   1.534   1.247   2.691 -0.5411  0.0972 -0.2177
   73SOL      O  289   2.817   0.958   2.102 -0.4882  0.2468  0.3806
   73SOL      H  290   2.875   0.969   2.024 -1.2537  0.7823 -0.1245
   73SOL      H  291   2.773   1.043   2.114 -0.5380  0.1067  1.2841
   73SOL      E  292   2.820   0.977   2.089 -0.4117  0.2274  0.3003
   74SOL      O  293   3.603   1.171   1.632  0.4560  0.2798  0.3359
   74SOL      H  294   3.612   1.082   1.594  0.7690  0.1235  0.7610
   74SOL      H  295   3.677   1.179   1.695  0.8178  1.0883 -0.1833
   74SOL      E  296   3.620   1.155   1.637  0.5449  0.1506  0.2225
   75SOL      O  297   3.438   2.757   2.600  0.8944  0.1388  0.1917
   75SOL      H  298   3.531   2.739   2.577  1.5879  2.7941  0.5753
   75SOL      H  299   3.441   2.838   2.654 -1.7264  0.8046 -0.5389
   75SOL      E  300   3.457   2.770   2.606  0.1789 -0.0520  0.0155
   76SOL      O  301   1.187   2.480   1.806 -0.4931  0.0907  0.4718
   76SOL      H  302   1.091   2.490   1.813 -0.4783 -0.1022  0.9469
   76SOL      H  303   1.201   2.420   1.731 -0.7419  0.0782  0.4343
   76SOL      E  304   1.171   2.470   1.792 -0.2699 -0.0473  0.6488
   77SOL      O  305   0.533   2.479   1.351  0.1104 -0.0983  0.2369
   77SOL      H  306   0.533   2.391   1.308 -0.0703 -0.3880  0.8152
   77SOL      H  307   0.444   2.514   1.336  0.5425  0.5269 -1.0475
   77SOL      E  308   0.515   2.468   1.339  0.0462  0.0462 -0.0711
   78SOL      O  309   3.588   0.092   3.864 -0.4756 -0.1237  0.1581
   78SOL      H  310   3.565   0.150   3.790 -0.2701 -0.2522 -0.0086
   78SOL      H  311   3.582   0.002   3.828 -0.5073 -0.1927  0.3356
   78SOL      E  312   3.582   0.085   3.842  0.1675 -0.0150 -0.0393
   79SOL      O  313   1.022   1.032   3.397 -0.1413 -0.6336  0.1473
   79SOL      H  314   0.982   1.065   3.314  0.5807  0.4544  0.2239
   79SOL      H  315   0.995   0.938   3.402 -2.8410  0.0738  0.2834
   79SOL      E  316   1.008   1.020   3.381 -0.0124  0.1810  0.2689
   80SOL      O  317   0.972   0.933   2.250  0.5062  0.1449  0.1818
   80SOL      H  318   0.999   0.953   2.341 -1.5080  0.2261  0.8105
   80SOL      H  319   0.997   0.841   2.235  1.4905  0.3441  0.5565
   80SOL      E  320   0.982   0.919   2.265  0.1777 -0.2535 -0.0397
   81SOL      O  321   1.012   3.354   1.045 -0.4840  0.1119  0.1676
   81SOL      H  322   1.090   3.364   0.989 -0.5237  1.7758  0.3621
   81SOL      H  323   0.970   3.272   1.015  1.0111 -0.5143 -0.3218
   81SOL      E  324   1.019   3.339   1.028 -0.0981 -0.1341 -0.1592
   82SOL      O  325   0.533   3.082   3.455 -0.5602  0.4062 -0.3548
   82SOL      H  326   0.605   3.065   3.518 -0.8554  1.1336  0.1971
   82SOL      H  327   0.486   2.998   3.447 -1.6723  0.7348  1.8917
   82SOL      E  328   0.538   3.062   3.466 -0.4181  0.3384 -0.3137
   83SOL      O  329   1.526   2.471   1.386 -0.0678  0.0538 -0.4622
   83SOL      H  330   1.486   2.550   1.426 -0.2806 -0.9882  1.5311
   83SOL      H  331   1.488   2.465   1.297 -2.5749  0.4097  0.5084
   83SOL      E  332   1.510   2.486   1.376 -0.3129 -0.8851  0.4137
   84SOL      O  333   2.185   2.535   0.845 -0.1576 -0.1325  0.5707
   84SOL      H  334   2.271   2.579   0.841 -0.4487  0.4123  0.2571
   84SOL      H  335   2.123   2.602   0.878 -0.4006 -0.6218  1.1301
   84SOL      E  336   2.190   2.557   0.851 -0.3597  0.0800  0.4287
   85SOL      O  337   0.304   0.058   0.732 -0.2034  0.2012 -0.4486
   85SOL      H  338   0.266  -0.029   0.753 -1.3579  0.9780  0.7950
   85SOL      H  339   0.346   0.046   0.645 -0.6211 -1.5058 -0.4620
   85SOL      E  340   0.305   0.038   0.719 -0.1117 -0.2688 -0.1839
   86SOL      O  341   2.253   2.642   2.723  0.1251  0.3641 -0.2563
   86SOL      H  342   2.236   2.637   2.819  5.0635  1.6293  0.9644
   86SOL      H  343   2.324   2.578   2.706  1.3017  2.0930 -2.4476
   86SOL      E  344   2.264   2.628   2.739  0.4732  0.1916 -0.3688
   87SOL      O  345   3.108   1.598   0.777  0.0541 -0.5811 -0.5196
   87SOL      H  346   3.093   1.655   0.854 -1.0327  0.3964 -1.4118
   87SOL      H  347   3.202   1.611   0.755  0.2224 -0.3979  0.2559
   87SOL      E  348   3.124   1.612   0.788 -0.1366 -0.3216 -0.2193
   88SOL      O  349   1.090   2.316   2.119 -0.1903  0.5889  0.1187
   88SOL      H  350   1.085   2.409   2.145 -0.6991  0.6673 -0.2456
   88SOL      H  351   1.008   2.276   2.152 -0.2486  0.4048 -0.2433
   88SOL      E  352   1.072   2.326   2.131 -0.1094  0.3396  0.3458
   89SOL      O  353   2.440   0.925   2.203  0.0015  0.5941 -0.6899
   89SOL      H  354   2.370   0.934   2.269  0.5581 -0.2629  0.0476
   89SOL      H  355   2.400   0.875   2.130  0.0602 -0.6160  0.0857
   89SOL      E  356   2.418   0.917   2.201  0.1900 -0.2070 -0.1389
   90SOL      O  357   3.186   0.921   1.054  0.7626  0.8721  0.1400
   90SOL      H  358   3.133   0.977   1.113 -1.3858 -1.0835  0.2103
   90SOL      H  359   3.148   0.935   0.965  0.3751 -0.2283  0.1181
   90SOL      E  360   3.168   0.935   1.048  0.0515  0.5844 -0.2346
   91SOL      O  361   2.615   0.262   1.645  0.5431  0.3080  0.5151
   91SOL      H  362   2.588   0.240   1.736  0.1940 -2.5830 -0.1933
   91SOL      H  363   2.534   0.291   1.601  0.0886 -1.0493  0.4114
   91SOL      E  364   2.593   0.264   1.655  0.2666 -0.0970  0.1212
   92SOL      O  365   2.175   1.859   0.793  0.3460 -0.4208  0.1825
   92SOL      H  366   2.123   1.782   0.764 -0.5315  0.1621  0.1833
   92SOL      H  367   2.114   1.934   0.791  1.6075  0.6391 -1.4616
   92SOL      E  368   2.152   1.858   0.787  0.0122 -0.1018 -0.6237
   93SOL      O  369   2.072   1.967   2.075  0.3282 -0.2798 -0.1430
   93SOL      H  370   1.999   1.986   2.135  0.0797  1.1929 -0.8619
   93SOL      H  371   2.044   1.891   2.023 -0.6882  0.2302 -0.3652
   93SOL      E  372   2.052   1.956   2.077 -0.2278  0.1865 -0.4659
   94SOL      O  373   1.156   2.672   2.723  0.2854  0.0357  0.2476
   94SOL      H  374   1.241   2.681   2.769 -0.0132  2.7175  0.3982
   94SOL      H  375   1.172   2.605   2.654  2.1858 -0.3027  0.9488
   94SOL      E  376   1.176   2.660   2.718  0.4366  0.1657  0.3796
   95SOL      O  377   1.870   2.269   0.558  0.0771  0.2967  0.0820
   95SOL      H  378   1.893   2.230   0.472  0.8101 -2.3516  1.3726
   95SOL      H  379   1.776   2.289   0.553 -0.0998 -0.7269 -1.0330
   95SOL      E  380   1.856   2.266   0.540  0.0781 -0.0092 -0.5077
   96SOL      O  381   2.198   1.457   0.348  0.2856 -0.2720 -0.3402
   96SOL      H  382   2.239   1.421   0.429  0.2793 -1.9684 -1.0368
   96SOL      H  383   2.248   1.537   0.328 -0.0573  0.4906  1.6205
   96SOL      E  384   2.216   1.466   0.360  0.2904 -0.1330 -0.0713
   97SOL      O  385   0.064   3.001   3.186  0.0157 -0.4081 -0.0744
   97SOL      H  386   0.093   3.087   3.221 -0.3554  0.1653 -1.1235
   97SOL      H  387  -0.032   2.998   3.200  0.3716 -2.0104  2.7675
   97SOL      E  388   0.051   3.018   3.196 -0.2274  0.1010  0.3749
   98SOL      O  389   0.600   2.279   0.727  0.3423  0.3585 -0.0064
   98SOL      H  390   0.571   2.230   0.806 -0.8619  2.4081  0.9049
   98SOL      H  391   0.642   2.213   0.669  0.5856 -1.3390  2.0089
   98SOL      E  392   0.603   2.256   0.731  0.0614  0.4047  0.3076
   99SOL      O  393   0.139   2.590   3.952  0.3461  0.3401 -0.2260
   99SOL      H  394   0.228   2.626   3.968  0.1022  1.0710 -0.4811
   99SOL      H  395   0.078   2.662   3.975 -0.2861 -0.7684  1.7920
   99SOL      E  396   0.145   2.611   3.960 -0.3524  0.1389 -0.1590
  100SOL      O  397   0.788   2.772   3.646 -0.4939  0.3635  0.6542
  100SOL      H  398   0.832   2.811   3.568 -0.2035  1.0974  1.1764
  100SOL      H  399   0.751   2.688   3.614  1.3360 -0.3249  0.1958
  100SOL      E  400   0.789   2.763   3.624 -0.1996  0.0752  0.3943
  101SOL      O  401   1.860   1.325   2.305  0.1002 -0.0825 -0.5079
  101SOL      H  402   1.952   1.295   2.297 -0.3673 -1.3365 -1.4583
  101SOL      H  403   1.863   1.400   2.367  1.5041 -1.3046  0.9771
  101SOL      E  404   1.879   1.334   2.316 -0.0735 -0.1797 -0.1911
  102SOL      O  405   0.024   1.875   2.228  0.2736 -0.5915  0.2617
  102SOL      H  406  -0.044   1.934   2.190  0.9334 -0.4967 -0.7944
  102SOL      H  407   0.087   1.859   2.157 -0.3303 -3.3188  0.2353
  102SOL      E  408   0.023   1.884   2.206  0.5445 -1.0591 -0.0964
  103SOL      O  409   3.130   3.535   0.333 -0.2273 -0.7553  0.1130
  103SOL      H  410   3.161   3.623   0.357  1.6745 -1.0371 -1.0999
  103SOL      H  411   3.033   3.540   0.338 -0.2192  1.6828 -0.8257
  103SOL      E  412   3.117   3.554   0.339  0.4142 -0.1111 -0.2767
  104SOL      O  413   1.778   0.959   0.282  0.4411  0.3159 -0.4532
  104SOL      H  414   1.708   1.010   0.238  0.8038  1.1003 -0.1361
  104SOL      H  415   1.744   0.939   0.370  0.4991  0.4469 -0.4004
  104SOL      E  416   1.757   0.965   0.291  0.5104  0.1146 -0.3898
  105SOL      O  417   0.942   1.177   1.755  0.2563  0.2585 -0.2890
  105SOL      H  418   1.034   1.198   1.729  0.4707  1.2615  1.1324
  105SOL      H  419   0.915   1.104   1.697  1.7777  0.2673 -1.0710
  105SOL      E  420   0.955   1.167   1.738  0.6011  0.2381  0.2521
  106SOL      O  421   2.264   1.213   1.039 -0.1636 -0.3067  0.5997
  106SOL      H  422   2.295   1.300   1.069  0.5412  0.0466 -1.0334
  106SOL      H  423   2.273   1.215   0.942 -0.8848 -1.9214  0.4697
  106SOL      E  424   2.272   1.231   1.025  0.0632 -0.1882  0.3223
  107SOL      O  425   0.612   3.470   2.001  0.1245  0.1573  0.8807
  107SOL      H  426   0.565   3.518   1.931 -4.0227 -1.2481  2.3850
  107SOL      H  427   0.634   3.384   1.962 -0.7691 -0.0368  0.7631
  107SOL      E  428   0.607   3.462   1.979 -0.5722  0.0979  0.5518
  108SOL      O  429   3.111   1.510   3.953  0.3719 -0.1778 -0.4492
  108SOL      H  430   3.184   1.548   3.902  0.2453 -0.9481 -1.2203
  108SOL      H  431   3.065   1.586   3.993  0.5838  0.4225 -1.3255
  108SOL      E  432   3.116   1.533   3.951  0.2911 -0.6025 -0.3307
  109SOL      O  433   2.428   1.107   1.245  0.3570 -0.1649 -0.1508
  109SOL      H  434   2.386   1.109   1.158 -0.7641 -1.0689  0.3489
  109SOL      H  435   2.514   1.151   1.233  0.1997 -0.2334 -1.6914
  109SOL      E  436   2.437   1.116   1.225  0.1277 -0.1241  0.1770
  110SOL      O  437   2.865   2.609   1.716 -0.2997  0.0580  0.0598
  110SOL      H  438   2.937   2.581   1.774 -0.3745  0.5484  0.3976
  110SOL      H  439   2.793   2.636   1.776 -0.3573  0.6216 -0.2531
  110SOL      E  440   2.865   2.609   1.740  0.2231  0.2234  0.0715
  111SOL      O  441   1.651   3.393   1.963 -0.3275 -0.4128  0.4158
  111SOL      H  442   1.673   3.440   2.044  1.2397 -0.7287  0.1968
  111SOL      H  443   1.683   3.449   1.891  0.2263 -1.1277  0.0990
  111SOL      E  444   1.662   3.414   1.965  0.3266 -0.5627  0.0251
  112SOL      O  445   3.049   3.381   1.562  0.5932 -0.0022  0.1165
  112SOL      H  446   3.005   3.410   1.480 -0.4376 -1.3793  0.1419
  112SOL      H  447   3.000   3.303   1.591  1.2681  0.1486  1.7854
  112SOL      E  448   3.031   3.371   1.551  0.2927 -0.0935 -0.0477
  113SOL      O  449   2.180   1.508   3.651  0.4037  0.4574  0.1323
  113SOL      H  450   2.152   1.430   3.702 -0.7397  0.0433 -1.0602
  113SOL      H  451   2.106   1.571   3.658  1.0876  1.2165  0.6352
  113SOL      E  452   2.159   1.505   3.662  0.4113  0.2913  0.2671
  114SOL      O  453   3.263   0.488   1.928 -0.6451  0.2724 -0.1850
  114SOL      H  454   3.310   0.417   1.975 -0.0353 -0.0297 -1.2059
  114SOL      H  455   3.190   0.513   1.986  0.5559  0.4943  1.2816
  114SOL      E  456   3.258   0.479   1.949  0.0434  0.3759 -0.2538
  115SOL      O  457   3.554   2.057   1.323  0.3203  0.7045 -0.1409
  115SOL      H  458   3.471   2.013   1.299  0.4151  0.0765  0.6505
  115SOL      H  459   3.548   2.146   1.285 -1.3638  1.1903  1.1713
  115SOL      E  460   3.536   2.066   1.310 -0.1505  0.1288 -0.0302
  116SOL      O  461   1.661   0.192   0.235  0.0612  0.4919 -0.4026
  116SOL      H  462   1.678   0.122   0.300 -1.4639  1.1573  0.7945
  116SOL      H  463   1.723   0.263   0.258  0.0098  0.4441 -0.1042
  116SOL      E  464   1.677   0.192   0.253 -0.4295  0.4095 -0.1735
  117SOL      O  465   0.657   2.648   1.772  0.4216 -0.0347 -0.0152
  117SOL      H  466   0.567   2.663   1.737  0.3088 -1.5877 -0.4645
  117SOL      H  467   0.686   2.735   1.806 -1.7547  0.2449  1.3497
  117SOL      E  468   0.644   2.669   1.772  0.4011  0.2681 -0.3238
  118SOL      O  469   2.429   3.437   0.886  0.1059 -0.2427 -0.3219
  118SOL      H  470   2.410   3.464   0.795 -2.0312  2.0382  0.7148
  118SOL      H  471   2.346   3.399   0.920  1.0337 -1.6084  0.5516
  118SOL      E  472   2.409   3.435   0.875 -0.4483 -0.0606 -0.1444
  119SOL      O  473   1.366   1.158   3.097 -0.4325 -0.2909  0.1569
  119SOL      H  474   1.293   1.215   3.124 -0.2977  0.2934 -0.6704
  119SOL      H  475   1.339   1.119   3.012 -0.6087 -1.6371  0.8116
  119SOL      E  476   1.346   1.162   3.085 -0.1248 -0.1864 -0.2281
  120SOL      O  477   0.645   1.526   2.671  0.6945 -0.4044 -0.1288
  120SOL      H  478   0.740   1.526   2.693  0.8941  0.2325 -0.9225
  120SOL      H  479   0.607   1.452   2.721  1.5210 -0.3657  0.5758
  120SOL      E  480   0.657   1.511   2.685  0.4442 -0.2712  0.2300
  121SOL      O  481   3.443   2.802   1.634 -0.6982  0.1844  0.2658
  121SOL      H  482   3.513   2.778   1.571  0.1044 -0.7249  1.4554
  121SOL      H  483   3.362   2.807   1.582 -0.0819 -0.6419 -0.8124
  121SOL      E  484   3.441   2.798   1.611 -0.3826 -0.2047  0.3143
  122SOL      O  485   3.135   1.006   3.066  0.2073 -0.3202 -0.1026
  122SOL      H  486   3.070   1.051   3.008 -0.2181  0.0091  0.6086
  122SOL      H  487   3.085   0.982   3.145  0.7811 -0.7851  0.1230
  122SOL      E  488   3.112   1.010   3.070  0.3631 -0.1809 -0.0219
  123SOL      O  489   3.150   0.059   3.284  0.3571 -0.8490 -0.2544
  123SOL      H  490   3.061   0.088   3.257  0.3201 -0.4883  0.2244
  123SOL      H  491   3.163   0.098   3.372  0.8009 -1.2998 -0.1175
  123SOL      E  492   3.135   0.073   3.296  0.3364 -0.0024  0.1824
  124SOL      O  493   3.283   1.158   0.851  0.4801  0.8981  0.2660
  124SOL      H  494   3.195   1.126   0.824  0.8101  0.8161 -0.7137
  124SOL      H  495   3.299   1.116   0.937 -0.4497  0.9307  0.4714
  124SOL      E  496   3.268   1.143   0.863  0.1288  0.1456  0.0061
  125SOL      O  497   2.801   3.461   3.834  0.4530 -0.3444  0.2555
  125SOL      H  498   2.734   3.507   3.886 -0.1289  0.2107 -0.9452
  125SOL      H  499   2.775   3.367   3.836 -0.8864 -0.0361 -0.9037
  125SOL      E  500   2.782   3.451   3.845 -0.3065 -0.2014 -0.1123
  126SOL      O  501   2.720   3.471   3.243  0.4907  0.0181  0.3195
  126SOL      H  502   2.713   3.452   3.339  0.8880 -2.0882 -0.0039
  126SOL      H  503   2.653   3.415   3.202 -1.1353  2.4719 -0.5407
  126SOL      E  504   2.705   3.456   3.254  0.1989 -0.3274  0.3585
  127SOL      O  505   1.604   0.856   2.958  0.4406 -0.0062  0.0394
  127SOL      H  506   1.678   0.844   2.897  0.3125 -1.7176  0.1523
  127SOL      H  507   1.531   0.804   2.920 -0.5001  1.1073  0.2762
  127SOL      E  508   1.604   0.843   2.938  0.0540 -0.2657 -0.2548
  128SOL      O  509   0.015   2.740   3.595 -0.0190 -0.3311 -0.0249
  128SOL      H  510  -0.027   2.696   3.671 -1.5171 -0.1958 -0.7276
  128SOL      H  511   0.068   2.672   3.552  0.9361 -0.3853  1.1733
  128SOL      E  512   0.017   2.718   3.602 -0.0490 -0.2665  0.1611
  129SOL      O  513   3.024   0.174   0.548  0.1403  0.2855  0.8757
  129SOL      H  514   3.021   0.211   0.458 -2.1055 -1.6664  0.0465
  129SOL      H  515   2.944   0.206   0.591 -0.4241 -1.3243  1.0724
  129SOL      E  516   3.008   0.188   0.539 -0.0892  0.0028  0.2845
  130SOL      O  517   1.758   1.419   2.074  0.4148 -0.7099 -0.1326
  130SOL      H  518   1.814   1.381   2.144  2.1965 -0.6808 -1.4827
  130SOL      H  519   1.771   1.361   1.997  0.6364  0.7689 -1.2567
  130SOL      E  520   1.772   1.400   2.073  0.2838 -0.0640 -0.4896
  131SOL      O  521   1.431   1.560   3.718 -0.1506 -0.2655  0.5234
  131SOL      H  522   1.353   1.593   3.671 -0.2469 -1.7743 -0.4511
  131SOL      H  523   1.499   1.547   3.649  0.5981  0.0051  1.1963
  131SOL      E  524   1.429   1.564   3.695  0.0031 -0.3503  0.3365
  132SOL      O  525   2.943   2.410   2.886 -0.1976  0.2872 -0.1053
  132SOL      H  526   2.948   2.351   2.963 -2.3383 -1.7138 -1.3816
  132SOL      H  527   2.868   2.468   2.902 -1.1877 -0.6978 -0.9733
  132SOL      E  528   2.929   2.410   2.904 -0.1609 -0.1248 -0.2029
  133SOL      O  529   0.153   1.061   1.267  0.1392 -0.5142  0.2581
  133SOL      H  530   0.240   1.022   1.284 -0.0503 -1.4414 -0.7754
  133SOL      H  531   0.121   1.019   1.185 -1.8725 -1.2055  1.3189
  133SOL      E  532   0.164   1.045   1.254 -0.1624 -0.5257 -0.1406
  134SOL      O  533   3.125   0.622   1.487  0.6871 -0.2489 -0.4244
  134SOL      H  534   3.194   0.647   1.550 -0.7896  2.5614  0.2670
  134SOL      H  535   3.151   0.664   1.403  0.3701 -0.1029 -0.4519
  134SOL      E  536   3.144   0.636   1.483  0.0557  0.1526  0.1862
  135SOL      O  537   1.005   0.334   2.750 -0.5651  0.0865  0.2672
  135SOL      H  538   1.090   0.289   2.760 -0.2129  0.6728 -0.0748
  135SOL      H  539   0.964   0.293   2.672 -0.2122  0.4107 -0.0900
  135SOL      E  540   1.014   0.317   2.737 -0.2467  0.2503 -0.2557
  136SOL      O  541   3.218   1.671   2.636  0.5214  1.0914 -0.4501
  136SOL      H  542   3.136   1.694   2.683  0.9111  1.2252  0.1721
  136SOL      H  543   3.213   1.718   2.552 -2.3787 -2.6611 -2.7168
  136SOL      E  544   3.201   1.685   2.629  0.0799  0.1950 -0.1245
  137SOL      O  545   2.042   3.247   3.119  0.3788  0.1074 -0.0316
  137SOL      H  546   1.949   3.231   3.095  0.3556 -0.1027  0.1911
  137SOL      H  547   2.066   3.329   3.072 -0.2386  0.7513  0.7352
  137SOL      E  548   2.028   3.260   3.105  0.0632  0.1704  0.1072
  138SOL      O  549   0.088   2.621   2.470 -0.1189  0.6974  0.2158
  138SOL      H  550   0.123   2.609   2.560 -0.0876  1.9483  0.3951
  138SOL      H  551   0.146   2.568   2.413  1.7820  2.2552  0.5819
  138SOL      E  552   0.107   2.608   2.477  0.3142  0.7941  0.0729
  139SOL      O  553   1.226   1.709   3.631 -0.1660  0.0785  0.3282
  139SOL      H  554   1.148   1.703   3.573  0.5505  0.8955 -0.7543
  139SOL      H  555   1.208   1.782   3.692  0.4356  1.4592 -1.0639
  139SOL      E  556   1.207   1.722   3.632  0.4978  0.3535 -0.2974
  140SOL      O  557   2.758   1.833   3.805  0.0132  0.7386  0.4653
  140SOL      H  558   2.822   1.763   3.826 -1.3764 -0.6966  0.1066
  140SOL      H  559   2.762   1.842   3.709 -0.7560  0.1927  0.3760
  140SOL      E  560   2.772   1.821   3.790 -0.0490  0.2846  0.7004
  141SOL      O  561   3.324   2.711   3.163  0.2726 -0.2159 -0.6183
  141SOL      H  562   3.269   2.656   3.105 -0.7117 -0.3807  0.4415
  141SOL      H  563   3.388   2.649   3.203  0.3445 -0.2684 -0.8149
  141SOL      E  564   3.326   2.688   3.159  0.3139  0.0130 -0.3110
  142SOL      O  565   2.564   2.335   2.065 -0.5507 -0.1528  0.4875
  142SOL      H  566   2.589   2.422   2.101  3.2672  0.1463 -2.3590
  142SOL      H  567   2.591   2.270   2.132  0.3459  0.6693  0.9379
  142SOL      E  568   2.574   2.339   2.086  0.1161  0.0926  0.0154
  143SOL      O  569   0.799   1.714   2.406  0.3271  0.3005 -0.1398
  143SOL      H  570   0.755   1.789   2.361  0.1226  1.3078  1.6484
  143SOL      H  571   0.776   1.723   2.499  0.3999 -1.9692  0.1578
  143SOL      E  572   0.785   1.731   2.415  0.0578  0.1223  0.4161
  144SOL      O  573   3.023   0.280   0.300 -0.3728 -0.1715  0.2547
  144SOL      H  574   3.042   0.361   0.250 -0.0693 -0.6331 -0.3938
  144SOL      H  575   2.978   0.222   0.237 -2.5250  0.2802  1.2996
  144SOL      E  576   3.018   0.285   0.278 -0.2498 -0.4171  0.2636
  145SOL      O  577   2.674   2.119   3.022  0.1475 -0.0222 -0.3886
  145SOL      H  578   2.645   2.032   3.055 -1.0369  0.4626 -0.0946
  145SOL      H  579   2.665   2.113   2.926  2.0548 -0.8963 -0.5572
  145SOL      E  580   2.666   2.100   3.009  0.0728  0.0144  0.0764
  146SOL      O  581   0.141   1.645   3.857 -0.3818 -0.1175 -0.5334
  146SOL      H  582   0.171   1.735   3.840 -0.4878  0.2130  0.9364
  146SOL      H  583   0.219   1.596   3.887 -0.2638 -0.6134 -1.5765
  146SOL      E  584   0.163   1.653   3.860 -0.1437  0.1507 -0.0735
  147SOL      O  585   1.488   3.354   1.380 -0.6541  0.7336  0.6654
  147SOL      H  586   1.431   3.355   1.301 -1.8553 -1.7679  1.3797
  147SOL      H  587   1.576   3.330   1.347 -1.3857 -1.4531  0.1221
  147SOL      E  588   1.494   3.349   1.357 -0.6589 -0.1082  0.3291
  148SOL      O  589   2.626   2.771   1.101  0.4778  0.0865  0.0623
  148SOL      H  590   2.619   2.675   1.090 -2.9697  0.0613  1.0561
  148SOL      H  591   2.555   2.794   1.164  0.8579  3.3419 -0.5321
  148SOL      E  592   2.610   2.757   1.112  0.0083  0.1593  0.4268
  149SOL      O  593   2.821   3.181   0.189  0.0053 -0.3199  0.4208
  149SOL      H  594   2.914   3.195   0.162  0.1715 -0.4472  0.9144
  149SOL      H  595   2.824   3.168   0.285 -0.4296 -1.1731  0.3312
  149SOL      E  596   2.841   3.181   0.203  0.1992 -0.3860  0.5817
  150SOL      O  597   2.538   2.695   1.751  0.6258  0.1634  0.3983
  150SOL      H  598   2.520   2.758   1.823  0.9435  1.2027 -0.4048
  150SOL      H  599   2.451   2.669   1.718  0.4544 -0.8986  1.6272
  150SOL      E  600   2.517   2.703   1.759  0.0568 -0.1781  0.1217
  151SOL      O  601   2.012   0.521   1.168  0.1206  0.2327 -0.4305
  151SOL      H  602   2.016   0.544   1.263 -2.1339 -1.9930  0.3114
  151SOL      H  603   2.091   0.467   1.153  0.1679  0.0547  0.3672
  151SOL      E  604   2.029   0.515   1.184 -0.2765  0.0036 -0.7183
  152SOL      O  605   2.228   2.916   0.842  0.6796 -0.0156 -0.5096
  152SOL      H  606   2.232   2.900   0.746  0.5584  1.3040 -0.7568
  152SOL      H  607   2.195   3.007   0.851 -0.5821 -0.5674  0.8216
  152SOL      E  608   2.223   2.931   0.824  0.5487  0.3383 -0.0227
  153SOL      O  609   1.133   2.886   0.743 -0.0623 -0.1445 -0.5558
  153SOL      H  610   1.215   2.888   0.691  0.3261 -1.2933 -0.0239
  153SOL      H  611   1.161   2.896   0.835 -0.8139  2.8338 -0.5457
  153SOL      E  612   1.155   2.888   0.751 -0.0251  0.3839 -0.2919
  154SOL      O  613   1.042   2.723   0.116 -0.7412  0.2668  0.0407
  154SOL      H  614   1.084   2.761   0.037  0.2651  2.7771  1.6608
  154SOL      H  615   0.963   2.777   0.131 -2.6867 -2.1297 -0.8904
  154SOL      E  616   1.034   2.742   0.103 -0.4941  0.2147 -0.0855
  155SOL      O  617   1.121   0.779   0.708  0.0977  0.2182  0.5815
  155SOL      H  618   1.095   0.687   0.725 -1.4266  0.5636  0.2823
  155SOL      H  619   1.095   0.797   0.617  1.5600  0.5862  0.2042
  155SOL      E  620   1.111   0.764   0.693 -0.1393  0.0438  0.1857
  156SOL      O  621   3.546   0.906   1.943 -0.1681  0.4751 -0.5396
  156SOL      H  622   3.545   0.809   1.943 -0.1702  0.4706  0.3751
  156SOL      H  623   3.460   0.933   1.906 -0.3798  0.1319 -0.2979
  156SOL      E  624   3.529   0.892   1.936 -0.2227  0.3375 -0.4542
  157SOL      O  625   1.127   1.833   0.852 -0.3470  0.1971  0.1795
  157SOL      H  626   1.135   1.746   0.895  1.4874  0.4449  0.4109
  157SOL      H  627   1.163   1.897   0.915  1.1717  0.7286 -1.1462
  157SOL      E  628   1.135   1.828   0.873  0.6446  0.1806  0.2284
  158SOL      O  629   1.986   1.762   1.942 -0.0019  0.1952 -0.3070
  158SOL      H  630   2.040   1.730   1.867 -0.3863  1.6508 -1.2377
  158SOL      H  631   1.898   1.722   1.928  0.0114  0.2145 -0.4520
  158SOL      E  632   1.979   1.747   1.924 -0.4771  0.2200 -0.5495
  159SOL      O  633   1.546   1.565   0.358  0.1579  0.0745 -0.2138
  159SOL      H  634   1.631   1.574   0.311  0.8882  2.1779  1.3420
  159SOL      H  635   1.493   1.505   0.303  2.5754 -1.2206 -1.3132
  159SOL      E  636   1.553   1.555   0.337  0.5046  0.3149 -0.0141
  160SOL      O  637   2.235   3.199   0.884 -0.1037  0.0425 -0.2656
  160SOL      H  638   2.247   3.249   0.801 -1.4043 -0.2242 -0.6341
  160SOL      H  639   2.187   3.260   0.943 -2.0451 -0.8553 -0.8495
  160SOL      E  640   2.228   3.221   0.879 -0.2894  0.0561 -0.7606
  161SOL      O  641   2.641   0.219   3.059 -0.1941 -0.0612  0.4520
  161SOL      H  642   2.597   0.204   3.143 -0.3025  1.7729  0.7609
  161SOL      H  643   2.602   0.300   3.023  1.9541  0.8851  0.1022
  161SOL      E  644   2.625   0.232   3.069  0.2939  0.4213  0.2662
  162SOL      O  645   3.286   0.698   0.101 -0.1582 -0.0725  0.1024
  162SOL      H  646   3.340   0.636   0.050  2.3763  2.6870 -0.8338
  162SOL      H  647   3.235   0.748   0.034 -1.6845 -0.6253  0.7989
  162SOL      E  648   3.287   0.696   0.077 -0.2083  0.5539  0.3560
  163SOL      O  649   3.092   3.213   0.101 -0.8841  0.5279  0.4537
  163SOL      H  650   3.129   3.237   0.188 -2.2568  1.0651  0.9202
  163SOL      H  651   3.108   3.289   0.044  0.2626  0.0685  0.1402
  163SOL      E  652   3.102   3.233   0.107 -0.5163  0.1264  0.0061
  164SOL      O  653   0.569   1.135   1.190  0.1770 -0.3932  0.6516
  164SOL      H  654   0.631   1.173   1.254  0.0522 -1.6569  1.5634
  164SOL      H  655   0.501   1.203   1.177  0.7181  0.2522  1.1259
  164SOL      E  656   0.568   1.156   1.200  0.2313  0.0169  0.6981
  165SOL      O  657   1.986   0.882   1.062 -0.1172  0.0463  0.2014
  165SOL      H  658   2.005   0.926   1.146  0.4776 -0.6538  0.4414
  165SOL      H  659   1.892   0.859   1.066  0.1256 -0.8543  1.0974
  165SOL      E  660   1.971   0.886   1.080 -0.2558  0.0343  0.4761
  166SOL      O  661   2.449   2.113   0.414 -0.4914 -0.0920 -0.1798
  166SOL      H  662   2.381   2.181   0.427  0.5797  0.5723  2.8816
  166SOL      H  663   2.441   2.053   0.490  0.9003 -1.2893 -0.9247
  166SOL      E  664   2.434   2.115   0.432  0.4761 -0.4108  0.3044
  167SOL      O  665   3.225   3.151   1.845  0.8684 -0.9555 -0.6045
  167SOL      H  666   3.222   3.247   1.828 -0.7167 -0.8195  0.3389
  167SOL      H  667   3.314   3.123   1.815  2.1533  1.1519  0.9704
  167SOL      E  668   3.242   3.165   1.835  0.4188 -0.0382 -0.2075
  168SOL      O  669   0.981   1.787   1.358  0.1339 -0.1910 -0.6278
  168SOL      H  670   0.903   1.770   1.303 -0.5307  0.3500  0.1241
  168SOL      H  671   0.947   1.799   1.448  0.8183  2.2983 -0.6415
  168SOL      E  672   0.958   1.786   1.365  0.3651  0.2052 -0.5999
  169SOL      O  673   2.336   0.207   0.083  0.1051  0.1133 -0.0988
  169SOL      H  674   2.247   0.171   0.090 -0.0739  0.7415  1.2110
  169SOL      H  675   2.325   0.298   0.050  0.4409 -0.4792 -1.9565
  169SOL      E  676   2.316   0.218   0.078  0.1785  0.1185  0.0795
  170SOL      O  677   0.280   0.080   2.129  0.6528  0.4450 -0.5691
  170SOL      H  678   0.306  -0.012   2.144  1.0316  0.9564  2.4593
  170SOL      H  679   0.362   0.126   2.105  0.5237  0.1050 -1.7354
  170SOL      E  680   0.302   0.071   2.127  0.2423  0.1725  0.1886
  171SOL      O  681   1.109   0.894   1.873 -0.1970 -0.4273  0.1766
  171SOL      H  682   1.018   0.929   1.869  0.0644  0.2507 -0.0019
  171SOL      H  683   1.157   0.956   1.931  0.5014  0.0328 -0.8788
  171SOL      E  684   1.100   0.913   1.884 -0.0362 -0.0929  0.0149
  172SOL      O  685   1.155   3.600   0.514  0.7785 -0.1279  0.2544
  172SOL      H  686   1.078   3.626   0.568  2.1061  1.6671  1.3968
  172SOL      H  687   1.129   3.622   0.423 -0.4417 -0.5512  0.4720
  172SOL      E  688   1.134   3.610   0.507  0.3727 -0.2216  0.0682
  173SOL      O  689   0.206   2.620   0.331  0.3516  0.9512  0.1309
  173SOL      H  690   0.285   2.670   0.304 -0.4346  2.3449  0.3072
  173SOL      H  691   0.197   2.549   0.265  3.1629 -0.8861  1.5200
  173SOL      E  692   0.220   2.616   0.312  0.6566  0.5691  0.5733
  174SOL      O  693   2.470   0.823   3.902  0.0505  0.2047 -0.3739
  174SOL      H  694   2.521   0.888   3.851 -0.6847  0.3456 -0.9489
  174SOL      H  695   2.477   0.740   3.852  2.5938 -0.7359  1.3296
  174SOL      E  696   2.482   0.820   3.881  0.1246  0.1201 -0.1744
  175SOL      O  697   2.996   0.106   0.881  0.3016 -0.0625 -0.2993
  175SOL      H  698   3.000   0.184   0.939  0.5952 -1.4631  1.6457
  175SOL      H  699   2.968   0.033   0.938  2.1127 -1.8519 -1.5765
  175SOL      E  700   2.991   0.107   0.904  0.4075 -0.3058  0.4409
  176SOL      O  701   0.168   0.272   1.371  0.4804  0.3769  0.4795
  176SOL      H  702   0.129   0.331   1.305 -1.0058  0.3354  1.2841
  176SOL      H  703   0.249   0.317   1.401  0.0950  1.3513  0.1050
  176SOL      E  704   0.177   0.293   1.363 -0.0041  0.2954  0.5813
  177SOL      O  705   2.948   2.140   3.762  0.7404  0.0341  0.0303
  177SOL      H  706   3.027   2.092   3.792  2.9123  3.3447  0.1424
  177SOL      H  707   2.977   2.191   3.685 -0.5377  3.0273  1.3551
  177SOL      E  708   2.970   2.141   3.753  0.4103  0.5819  0.0658
  178SOL      O  709   1.655   1.873   1.620 -0.1234 -0.4184  0.6513
  178SOL      H  710   1.708   1.796   1.594 -0.9685 -0.6080 -0.5402
  178SOL      H  711   1.718   1.933   1.663  1.2716 -0.2744 -1.4594
  178SOL      E  712   1.678   1.869   1.624  0.1842 -0.3259  0.3299
  179SOL      O  713   1.776   2.826   3.434  0.3197  0.1203  0.0147
  179SOL      H  714   1.790   2.773   3.514  0.4727 -0.4172 -0.3583
  179SOL      H  715   1.827   2.907   3.447  2.5122 -1.0742 -0.6278
  179SOL      E  716   1.789   2.831   3.453  0.2343 -0.0456 -0.2674
  180SOL      O  717   3.028   2.877   2.108 -0.1156 -0.3286  0.0942
  180SOL      H  718   3.005   2.868   2.202 -1.3060 -1.8017 -0.2844
  180SOL      H  719   3.093   2.948   2.104  2.0729 -2.0129  2.3813
  180SOL      E  720   3.037   2.889   2.126  0.0926 -0.4039 -0.1094
  181SOL      O  721   1.564   1.807   0.870 -0.5377  0.1324 -0.7149
  181SOL      H  722   1.625   1.765   0.807 -1.6669 -1.2336 -0.9257
  181SOL      H  723   1.618   1.828   0.948 -0.2454 -3.4589  0.1939
  181SOL      E  724   1.587   1.803   0.873 -0.1437 -0.5126 -0.1014
  182SOL      O  725   2.789   1.913   1.761 -0.7355 -0.2330  0.1975
  182SOL      H  726   2.745   1.948   1.841 -0.3318 -0.1319  0.3771
  182SOL      H  727   2.726   1.928   1.689 -0.7619  0.4298  0.3548
  182SOL      E  728   2.768   1.923   1.763 -0.3859  0.1913  0.6596
  183SOL      O  729   0.403   0.932   1.276 -0.0451 -0.4103  0.3290
  183SOL      H  730   0.417   0.918   1.371  2.2740 -1.0057 -0.0370
  183SOL      H  731   0.456   1.011   1.254  0.0177 -0.6941 -0.5789
  183SOL      E  732   0.417   0.945   1.291  0.5871  0.0570 -0.0310
  184SOL      O  733   1.666   2.355   1.003 -0.3055  0.3773  0.4111
  184SOL      H  734   1.724   2.277   0.999  0.1405  0.6973  0.5844
  184SOL      H  735   1.689   2.407   0.925  1.0464  1.4759  1.4824
  184SOL      E  736   1.682   2.350   0.987  0.2963 -0.0642  0.0347
  185SOL      O  737   1.131   3.170   1.562 -0.1750  0.6365  0.1559
  185SOL      H  738   1.197   3.239   1.578 -0.4957  0.5790  1.9962
  185SOL      H  739   1.180   3.096   1.523  0.5943  1.0842  0.2592
  185SOL      E  740   1.154   3.169   1.558  0.1737  0.2417  0.1481
  186SOL      O  741   0.987   0.674   1.351 -0.1193  0.5162 -0.1723
  186SOL      H  742   1.056   0.612   1.322  0.8382  0.6651  1.6485
  186SOL      H  743   0.904   0.624   1.347  0.6166 -0.9211  1.1838
  186SOL      E  744   0.984   0.652   1.344  0.3192  0.6023  0.3510
  187SOL      O  745   1.646   1.244   1.452  0.0291 -0.6364 -0.1359
  187SOL      H  746   1.719   1.206   1.401 -0.2327 -0.7566 -0.4265
  187SOL      H  747   1.687   1.285   1.530  0.2335 -2.3563  0.6937
  187SOL      E  748   1.669   1.245   1.458  0.0458 -0.5825  0.2880
  188SOL      O  749   0.190   3.420   1.812  0.1215  0.0879  0.1366
  188SOL      H  750   0.113   3.472   1.839  0.6666  0.4090  1.1137
  188SOL      H  751   0.156   3.331   1.793 -0.6435  0.4966 -0.4819
  188SOL      E  752   0.168   3.413   1.814  0.1110  0.2873  0.0586
  189SOL      O  753   1.916   1.197   0.033 -0.2096  0.2092 -0.2742
  189SOL      H  754   1.938   1.110  -0.003 -1.2785 -0.6621  1.0734
  189SOL      H  755   1.982   1.258  -0.004  0.6116 -1.1779 -1.1648
  189SOL      E  756   1.934   1.192   0.019 -0.1241 -0.3239 -0.1347
  190SOL      O  757   0.398   0.490   1.996  0.3258 -0.2999  0.2306
  190SOL      H  758   0.452   0.570   1.996 -1.5807  1.0340 -0.4723
  190SOL      H  759   0.354   0.489   2.083 -0.4608  0.0026 -0.1559
  190SOL      E  760   0.400   0.506   2.013  0.2793  0.0795 -0.2160
  191SOL      O  761   1.214   1.251   1.689 -0.2727  0.1237 -0.0478
  191SOL      H  762   1.244   1.160   1.671 -1.2681 -0.1895 -0.1486
  191SOL      H  763   1.236   1.301   1.608 -0.3396 -0.1759 -0.2543
  191SOL      E  764   1.225   1.243   1.669 -0.3701 -0.4228  0.0721
  192SOL      O  765   2.753   1.228   3.190 -0.0450  0.5810  0.5287
  192SOL      H  766   2.682   1.287   3.160  0.2397  0.2237 -0.9740
  192SOL      H  767   2.733   1.142   3.150 -0.5081 -0.4147  2.7562
  192SOL      E  768   2.735   1.223   3.176 -0.1834  0.3048  0.2190
  193SOL      O  769   0.365   1.417   1.877  0.2981  0.5039  0.0877
  193SOL      H  770   0.295   1.455   1.933  0.5735  1.6534 -0.3127
  193SOL      H  771   0.320   1.352   1.821  0.0309 -0.7467  1.6655
  193SOL      E  772   0.342   1.412   1.877  0.1638 -0.0334  0.2586
  194SOL      O  773   2.427   0.363   1.489  0.0404 -0.0011 -0.6524
  194SOL      H  774   2.478   0.346   1.408  0.8359  3.4160 -1.0219
  194SOL      H  775   2.347   0.410   1.460 -1.1426 -1.2871  0.3537
  194SOL      E  776   2.421   0.369   1.467  0.2432  0.4371 -0.1112
  195SOL      O  777   1.156   1.781   3.138  0.3898 -0.5494 -0.0893
  195SOL      H  778   1.070   1.816   3.167  0.5468 -0.6139  0.4575
  195SOL      H  779   1.180   1.835   3.061  0.0742 -0.2315  0.0302
  195SOL      E  780   1.143   1.799   3.128 -0.1119 -0.3893 -0.1603
  196SOL      O  781   1.162   1.315   3.226 -0.5044  0.6800  0.0382
  196SOL      H  782   1.132   1.349   3.311 -2.5914 -1.4483  0.2709
  196SOL      H  783   1.095   1.346   3.162  0.8540  1.9668 -0.8103
  196SOL      E  784   1.142   1.328   3.230 -0.4888  0.3833 -0.1817
  197SOL      O  785   3.599   1.158   0.491 -0.5905  0.1609  0.7221
  197SOL      H  786   3.606   1.125   0.400 -0.2925 -0.2331  0.8839
  197SOL      H  787   3.558   1.086   0.541 -3.2190  1.3129  0.3976
  197SOL      E  788   3.592   1.137   0.483 -0.4664  0.0342  0.4918
  198SOL      O  789   2.523   0.579   1.699 -0.4725  0.0224 -0.4798
  198SOL      H  790   2.615   0.564   1.671  0.2829  1.3674  1.1224
  198SOL      H  791   2.492   0.494   1.732  0.0223 -0.5618 -1.4593
  198SOL      E  792   2.535   0.559   1.700 -0.0538  0.1248 -0.5166
  199SOL      O  793   1.902   1.852   0.350  0.6499  0.1834 -0.0715
  199SOL      H  794   1.815   1.857   0.392  0.7911 -1.9196  0.5841
  199SOL      H  795   1.895   1.907   0.270 -1.5338 -0.6119 -0.4835
  199SOL      E  796   1.883   1.864   0.343 -0.1036 -0.1179  0.3704
  200SOL      O  797   1.704   1.967   2.483  0.1453 -0.3721 -0.0740
  200SOL      H  798   1.737   1.960   2.574 -0.6107  0.5814  0.2967
  200SOL      H  799   1.701   1.875   2.450  2.0299 -0.5873  0.2450
  200SOL      E  800   1.710   1.947   2.495  0.7130 -0.2382  0.4155
  201SOL      O  801   1.341   0.968   0.436 -0.1554  0.1220 -0.3978
  201SOL      H  802   1.291   0.920   0.369  1.7827 -1.2853 -0.9204
  201SOL      H  803   1.421   1.000   0.391  0.3275  0.7063  0.8120
  201SOL      E  804   1.347   0.965   0.414 -0.1637 -0.0825 -0.1522
  202SOL      O  805   1.742   2.739   1.927  0.1976 -0.1235 -0.1627
  202SOL      H  806   1.778   2.774   2.010 -0.8725 -0.9432  0.6752
  202SOL      H  807   1.796   2.779   1.857  2.4604 -0.9640  0.9919
  202SOL      E  808   1.760   2.754   1.930  0.3154 -0.1928  0.1627
  203SOL      O  809   0.825   0.911   1.851 -0.0644  0.1248 -0.1848
  203SOL      H  810   0.801   0.840   1.790 -0.4525  0.1005 -0.0136
  203SOL      H  811   0.748   0.971   1.852  0.4502  0.8023 -0.6927
  203SOL      E  812   0.805   0.909   1.839 -0.0240  0.3068 -0.3217
  204SOL      O  813   2.280   0.421   3.227 -0.3196 -0.2574 -0.0376
  204SOL      H  814   2.306   0.455   3.140 -0.9215 -0.3790 -0.2742
  204SOL      H  815   2.275   0.324   3.216 -1.0043 -0.2274 -0.0432
  204SOL      E  816   2.284   0.408   3.207 -0.4276 -0.5482 -0.0297
  205SOL      O  817   3.409   0.079   2.451  0.3772 -0.0863  0.0741
  205SOL      H  818   3.344   0.132   2.403  0.2923 -2.0324 -2.1715
  205SOL      H  819   3.479   0.060   2.386  2.4873  0.7049  2.0052
  205SOL      E  820   3.410   0.086   2.428  0.4048  0.3068  0.3013
  206SOL      O  821   3.207   0.326   0.672  0.2323 -0.2819 -0.2016
  206SOL      H  822   3.225   0.296   0.763 -1.1682 -0.5011  0.0312
  206SOL      H  823   3.151   0.257   0.633  0.9841 -0.2867 -1.3158
  206SOL      E  824   3.199   0.306   0.683 -0.0943 -0.3354 -0.4311
  207SOL      O  825   0.715   0.631   1.712 -0.2750 -0.1157  0.4335
  207SOL      H  826   0.772   0.552   1.709 -0.6218 -0.3450 -1.4102
  207SOL      H  827   0.684   0.643   1.621 -2.0173  0.8705  1.1133
  207SOL      E  828   0.720   0.618   1.693 -0.5107  0.0860  0.0683
  208SOL      O  829   2.635   3.512   0.651 -0.7500 -0.0290 -0.0159
  208SOL      H  830   2.705   3.538   0.588 -0.8990  0.2850 -0.0543
  208SOL      H  831   2.615   3.420   0.629 -1.9310  0.5383 -1.5199
  208SOL      E  832   2.645   3.499   0.634 -0.4062  0.0007 -0.1464
  209SOL      O  833   2.848   0.885   2.446 -0.1236  0.1734  0.3220
  209SOL      H  834   2.836   0.817   2.377  0.5878 -1.8323  2.0529
  209SOL      H  835   2.781   0.952   2.428  0.1957 -0.1332 -2.4338
  209SOL      E  836   2.832   0.885   2.429 -0.1546 -0.0583 -0.0849
  210SOL      O  837   2.370   1.883   0.584  0.0067 -0.4578  0.0255
  210SOL      H  838   2.435   1.812   0.596  0.4770 -0.1301 -0.5142
  210SOL      H  839   2.306   1.872   0.656 -0.2697 -1.7948 -0.3811
  210SOL      E  840   2.370   1.866   0.601 -0.0478 -0.6394 -0.4918
  211SOL      O  841   1.569   1.082   0.728 -0.2076  0.5052 -0.2207
  211SOL      H  842   1.573   1.171   0.689  0.3459 -0.1745 -1.7997
  211SOL      H  843   1.633   1.083   0.801 -0.9585  1.6856  0.4684
  211SOL      E  844   1.582   1.100   0.735  0.0830  0.2452 -0.2225
  212SOL      O  845   1.430   2.288   3.686  0.7129  0.3886 -0.6634
  212SOL      H  846   1.430   2.219   3.754 -2.9847  0.0856 -0.7787
  212SOL      H  847   1.441   2.241   3.602  1.0074  0.3049 -0.5825
  212SOL      E  848   1.432   2.265   3.683 -0.0107  0.5606 -0.2602
  213SOL      O  849   1.851   2.082   1.419  0.6220  0.0127 -0.0588
  213SOL      H  850   1.856   2.178   1.410  1.0341  0.0646  0.6839
  213SOL      H  851   1.759   2.059   1.394  0.1978  0.7116  0.8220
  213SOL      E  852   1.833   2.096   1.412  0.1511  0.2346  0.2135
  214SOL      O  853   2.605   3.081   3.193 -0.3392 -0.1720 -0.2880
  214SOL      H  854   2.688   3.124   3.164 -0.1132  0.6975  1.4931
  214SOL      H  855   2.534   3.136   3.157 -0.0853  0.3483 -0.0163
  214SOL      E  856   2.608   3.101   3.180 -0.0507  0.2567  0.0135
  215SOL      O  857   1.018   2.600   3.335 -0.0072 -0.4601 -0.5825
  215SOL      H  858   1.001   2.595   3.430  1.6850  3.2756  0.1107
  215SOL      H  859   1.080   2.528   3.316 -1.5325 -2.2357  0.6980
  215SOL      E  860   1.027   2.585   3.350 -0.0173 -0.0740 -0.6455
  216SOL      O  861   1.095   3.433   3.830  0.3838  0.1755  0.3475
  216SOL      H  862   1.102   3.456   3.735  1.8284 -0.0888  0.3634
  216SOL      H  863   1.037   3.501   3.868  0.4668  0.7817 -0.5711
  216SOL      E  864   1.085   3.451   3.818  0.2480  0.0879  0.1560
  217SOL      O  865   1.146   1.819   2.175  0.1370  0.4481  0.5456
  217SOL      H  866   1.063   1.782   2.143  0.7062 -3.0982  2.6509
  217SOL      H  867   1.215   1.784   2.117  0.4313  1.0573  0.5124
  217SOL      E  868   1.143   1.805   2.157  0.2062 -0.3922  0.3446
  218SOL      O  869   2.978   2.655   3.879 -0.2330 -0.2941  0.1422
  218SOL      H  870   2.992   2.641   3.974 -1.9371 -0.8129  0.3601
  218SOL      H  871   2.899   2.711   3.873  0.4243  0.5574 -0.9665
  218SOL      E  872   2.965   2.664   3.897 -0.1404 -0.2710  0.1879
  219SOL      O  873   0.537   1.120   0.812  0.1526 -0.0699 -0.0663
  219SOL      H  874   0.580   1.044   0.854  0.2837 -1.5225 -2.6228
  219SOL      H  875   0.590   1.197   0.838  0.5122 -0.9317  1.9229
  219SOL      E  876   0.556   1.120   0.826 -0.1989 -0.2508  0.1562
  220SOL      O  877   2.756   1.629   1.752  0.1003  0.3447 -0.2482
  220SOL      H  878   2.761   1.726   1.761 -0.7456  0.1768  2.9826
  220SOL      H  879   2.818   1.594   1.817 -0.3057 -1.3328 -0.7203
  220SOL      E  880   2.769   1.641   1.767  0.1684  0.3262  0.3220
  221SOL      O  881   0.743   1.061   2.187 -0.1771  0.0348  0.5469
  221SOL      H  882   0.811   1.034   2.251 -1.3904  0.7928  2.2377
  221SOL      H  883   0.697   1.135   2.228 -0.1402  1.4996 -1.8425
  221SOL      E  884   0.748   1.070   2.208 -0.2072  0.4268  0.5955
  222SOL      O  885   2.062   0.521   2.766 -0.4214 -0.0151 -0.8101
  222SOL      H  886   1.969   0.543   2.782 -0.1180  0.2384  0.8215
  222SOL      H  887   2.112   0.595   2.803  0.4624 -0.7803 -0.4381
  222SOL      E  888   2.053   0.540   2.777  0.1516 -0.2204 -0.1585
  223SOL      O  889   0.154   3.470   2.841  0.7421  0.5890  0.0625
  223SOL      H  890   0.128   3.386   2.882 -0.4576  1.4415  1.1408
  223SOL      H  891   0.136   3.458   2.746  0.9444 -0.4836  0.1435
  223SOL      E  892   0.145   3.451   2.830  0.1778  0.2488  0.1360
  224SOL      O  893   0.996   2.095   1.438 -0.1174  0.2607  0.1713
  224SOL      H  894   0.973   2.008   1.403 -0.6946 -0.2558  1.7298
  224SOL      H  895   0.937   2.158   1.393  0.2775 -0.1403 -0.9380
  224SOL      E  896   0.980   2.090   1.422  0.3151  0.0885  0.4336
  225SOL      O  897   2.101   1.714   1.665  0.7601 -0.0784 -0.4376
  225SOL      H  898   2.177   1.775   1.666 -0.0934  1.0037  0.8474
  225SOL      H  899   2.037   1.754   1.604  0.1807  0.3484  0.4385
  225SOL      E  900   2.104   1.734   1.653  0.4605  0.4828  0.0219
  226SOL      O  901   0.267   3.008   1.540 -0.9216 -0.3353 -0.4322
  226SOL      H  902   0.264   2.914   1.514  0.6723 -0.2104 -1.2255
  226SOL      H  903   0.236   3.010   1.632 -0.4158 -1.7309 -0.2052
  226SOL      E  904   0.260   2.990   1.554 -0.3701 -0.0431 -0.4344
  227SOL      O  905   1.527   0.898   3.627  0.9881  0.2631  0.3310
  227SOL      H  906   1.620   0.869   3.635  0.5055 -1.7950 -0.8398
  227SOL      H  907   1.476   0.840   3.685  0.2606  0.3973 -0.1585
  227SOL      E  908   1.536   0.881   3.640  0.1766 -0.2201 -0.0494
  228SOL      O  909   2.472   1.194   1.740  0.0649 -0.0635  0.2979
  228SOL      H  910   2.508   1.147   1.663  0.3075  0.7612 -0.1129
  228SOL      H  911   2.402   1.137   1.775 -1.1583  0.2423 -1.5127
  228SOL      E  912   2.465   1.173   1.731  0.2657  0.3425 -0.2298
  229SOL      O  913   3.399   1.955   1.687  0.0211  0.0815  0.1035
  229SOL      H  914   3.482   2.003   1.704 -0.3968  0.8227  0.0606
  229SOL      H  915   3.422   1.890   1.618  0.2333  1.2709 -1.0008
  229SOL      E  916   3.420   1.952   1.676  0.1708  0.2366  0.1391
  230SOL      O  917   3.124   2.171   2.565  0.0100 -0.1527  0.3278
  230SOL      H  918   3.210   2.170   2.610  0.4925  0.5668 -0.5496
  230SOL      H  919   3.119   2.258   2.521 -1.2872 -0.0687  0.5915
  230SOL      E  920   3.140   2.188   2.565  0.4821 -0.0497  0.1590
  231SOL      O  921   3.070   3.370   2.446 -0.4406 -0.2876 -0.3764
  231SOL      H  922   3.137   3.407   2.506 -0.0317 -0.9881 -0.3784
  231SOL      H  923   2.992   3.354   2.501  0.2051 -1.7134  0.1990
  231SOL      E  924   3.068   3.374   2.469 -0.0833 -0.1223 -0.1046
  232SOL      O  925   3.173   2.754   3.421 -0.4682 -0.6168 -0.4033
  232SOL      H  926   3.216   2.742   3.334  1.8804 -2.0750  0.8462
  232SOL      H  927   3.240   2.797   3.476 -1.2236 -1.4176  1.1995
  232SOL      E  928   3.195   2.760   3.414 -0.0478 -0.5642  0.1483
  233SOL      O  929   0.290   2.699   2.048  0.3267 -0.0227  0.1728
  233SOL      H  930   0.220   2.766   2.040 -0.7443 -1.0941  0.1798
  233SOL      H  931   0.278   2.641   1.971  0.3624 -0.9682  0.8545
  233SOL      E  932   0.274   2.701   2.031 -0.3812 -0.2145 -0.0093
  234SOL      O  933   0.144   1.129   3.519  0.0280 -0.0607 -0.4572
  234SOL      H  934   0.197   1.049   3.501 -0.6635 -0.7060  0.2870
  234SOL      H  935   0.063   1.096   3.561 -1.1945  0.8568 -1.9855
  234SOL      E  936   0.138   1.106   3.524 -0.2583 -0.0892 -0.4036
  235SOL      O  937   2.543   3.160   2.465 -0.3312  0.0914  0.5764
  235SOL      H  938   2.473   3.097   2.486 -0.1922 -1.2748 -2.5073
  235SOL      H  939   2.609   3.109   2.415  1.4710  1.9671  0.9002
  235SOL      E  940   2.542   3.137   2.459 -0.2528 -0.0879  0.2781
  236SOL      O  941   0.366   1.017   3.106  0.3941 -0.8943  0.2411
  236SOL      H  942   0.371   1.091   3.168  1.7980 -1.1676  0.4776
  236SOL      H  943   0.312   0.950   3.150  0.6510 -0.7356  0.8035
  236SOL      E  944   0.356   1.019   3.127  0.3513 -0.3868  0.2528
  237SOL      O  945   2.501   0.021   3.599 -0.0361 -0.1256 -0.2091
  237SOL      H  946   2.551   0.082   3.542  2.1868 -0.0452  1.6918
  237SOL      H  947   2.496   0.065   3.685  0.5838 -2.0842  0.8854
  237SOL      E  948   2.510   0.042   3.605  0.4582 -0.3351 -0.0080
  238SOL      O  949   2.987   3.008   1.295  0.0814 -0.0516  0.6041
  238SOL      H  950   2.960   2.919   1.323  2.9428 -1.2255 -0.0154
  238SOL      H  951   3.023   2.997   1.205 -2.3123  2.3416 -0.7966
  238SOL      E  952   2.989   2.988   1.283  0.2973  0.4056  0.2975
  239SOL      O  953   2.342   1.193   3.163  0.0452  0.5562  0.3545
  239SOL      H  954   2.382   1.224   3.246 -0.6664 -0.2768  1.0243
  239SOL      H  955   2.416   1.154   3.112  0.3950  0.6068  0.8137
  239SOL      E  956   2.365   1.191   3.169  0.1727  0.2324  0.1355
  240SOL      O  957   3.079   1.096   3.796 -0.3361 -0.6078  0.7212
  240SOL      H  958   3.018   1.132   3.862  0.3590  1.2821  0.3699
  240SOL      H  959   3.032   1.103   3.712  0.3453  0.9094  0.4407
  240SOL      E  960   3.057   1.104   3.793 -0.2745  0.1484  0.2101
  241SOL      O  961   0.377   1.940   0.430 -0.2261  0.3512 -0.2075
  241SOL      H  962   0.433   1.882   0.484 -0.2708  0.0570 -0.4771
  241SOL      H  963   0.300   1.887   0.405 -0.6644  0.7782  0.2228
  241SOL      E  964   0.373   1.918   0.436 -0.2021  0.2052 -0.2730
  242SOL      O  965   3.414   1.418   0.877  0.3073  0.0124 -0.0184
  242SOL      H  966   3.356   1.340   0.875  1.9218 -1.2434  0.3967
  242SOL      H  967   3.480   1.399   0.945  1.6470  1.0635 -0.9761
  242SOL      E  968   3.415   1.399   0.890  0.3815  0.2080 -0.3062
  243SOL      O  969   2.566   0.707   2.363 -0.7770 -0.1904 -0.1807
  243SOL      H  970   2.572   0.730   2.457  1.4253 -2.1623  0.2789
  243SOL      H  971   2.545   0.789   2.317 -0.8654  1.0421  1.9419
  243SOL      E  972   2.563   0.728   2.372  0.0217 -0.2017  0.4664
  244SOL      O  973   1.076   1.068   1.085 -0.3538  0.0778  0.0219
  244SOL      H  974   1.061   1.073   0.989 -1.1218 -0.3420  0.1076
  244SOL      H  975   1.081   0.973   1.104 -0.4175  0.1540  0.4228
  244SOL      E  976   1.074   1.050   1.069 -0.4168 -0.3998 -0.3879
  245SOL      O  977   2.488   1.694   3.399 -0.0314  0.0622  1.0317
  245SOL      H  978   2.457   1.656   3.483 -0.7057 -0.4683  0.5527
  245SOL      H  979   2.555   1.633   3.366  1.1021  0.8783  1.7493
  245SOL      E  980   2.495   1.674   3.410 -0.0191 -0.1624  0.5053
  246SOL      O  981   2.697   1.482   0.736 -0.5030 -0.3305  0.1425
  246SOL      H  982   2.649   1.499   0.819  0.0366 -0.4575  0.4868
  246SOL      H  983   2.657   1.401   0.699 -1.0615 -0.0123  0.0311
  246SOL      E  984   2.679   1.469   0.745 -0.1977 -0.0651  0.2777
  247SOL      O  985   1.767   0.174   1.979 -0.2826  0.0324  0.0105
  247SOL      H  986   1.805   0.099   1.931  0.4567  1.1745 -1.2378
  247SOL      H  987   1.676   0.182   1.947 -1.5092 -2.3010  2.5308
  247SOL      E  988   1.756   0.161   1.963  0.0205 -0.1143  0.0634
  248SOL      O  989   0.120   0.206   0.594  0.0435  0.4993 -0.0769
  248SOL      H  990   0.156   0.144   0.660  0.3759  1.6221  0.8411
  248SOL      H  991   0.196   0.229   0.538 -0.6739 -2.1388 -2.3346
  248SOL      E  992   0.143   0.198   0.596 -0.0270  0.0993 -0.1563
  249SOL      O  993   0.004   0.758   3.276 -0.1512 -0.5514  0.1644
  249SOL      H  994   0.024   0.681   3.220  0.9657  0.7898 -1.3502
  249SOL      H  995   0.010   0.835   3.217 -3.1321  0.5900  1.1792
  249SOL      E  996   0.009   0.758   3.253 -0.3328  0.0051  0.1858
  250SOL      O  997   3.244   2.544   1.334  0.2187  0.6499 -0.2170
  250SOL      H  998   3.225   2.635   1.363 -1.1598  0.4747 -0.4705
  250SOL      H  999   3.277   2.498   1.413 -0.3449  1.0269  0.2474
  250SOL      E 1000   3.247   2.553   1.356  0.0549  0.4431  0.0117
  251SOL      O 1001   1.470   0.697   1.879  0.5158  0.1750  0.3082
  251SOL      H 1002   1.450   0.789   1.858  1.9669  0.0930 -1.7737
  251SOL      H 1003   1.564   0.695   1.900  0.4242 -0.7805  0.6721
  251SOL      E 1004   1.485   0.715   1.879 -0.3062 -0.2401 -0.1564
  252SOL      O 1005   0.681   0.867   3.283  0.0553 -0.0677  0.0615
  252SOL      H 1006   0.759   0.822   3.319  0.0972  0.1135  0.1995
  252SOL      H 1007   0.705   0.961   3.279 -0.4671  0.1098  0.9244
  252SOL      E 1008   0.702   0.877   3.289 -0.2611 -0.0599  0.2054
  253SOL      O 1009   0.565   0.276   3.357 -0.7605 -0.2176 -0.4441
  253SOL      H 1010   0.607   0.194   3.387 -3.0975 -0.9253  1.1852
  253SOL      H 1011   0.532   0.257   3.268  0.9783 -0.1349 -1.1312
  253SOL      E 1012   0.567   0.256   3.345 -0.4601 -0.4288 -0.2108
  254SOL      O 1013   0.112   0.206   2.765 -1.0344 -0.2410 -0.0651
  254SOL      H 1014   0.149   0.251   2.842  0.3585 -1.5547  0.0753
  254SOL      H 1015   0.032   0.161   2.797  0.1668 -1.7427  0.9238
  254SOL      E 1016   0.103   0.206   2.787 -0.4707 -0.0793  0.0584
  255SOL      O 1017   2.109   3.105   2.620  0.4836  0.2877 -0.3395
  255SOL      H 1018   2.130   3.195   2.647  0.2304  0.0270  0.7726
  255SOL      H 1019   2.041   3.114   2.551  1.3126  0.9766 -1.0842
  255SOL      E 1020   2.100   3.125   2.611  0.4103  0.0757 -0.0968
  256SOL      O 1021   0.980   3.226   0.456 -0.2015 -0.6977  0.2519
  256SOL      H 1022   0.949   3.155   0.515  0.6748 -0.3030  1.2262
  256SOL      H 1023   1.064   3.256   0.495  0.3468 -0.3459 -1.1606
  256SOL      E 1024   0.990   3.218   0.476  0.3462 -0.0368 -0.0988
  257SOL      O 1025   1.505   3.422   0.907  0.2326  0.1108 -0.3932
  257SOL      H 1026   1.526   3.328   0.895  1.7648  0.4205 -0.3159
  257SOL      H 1027   1.541   3.466   0.828  0.3157  0.7569  0.0015
  257SOL      E 1028   1.516   3.412   0.889  0.0706  0.0249 -0.1823
  258SOL      O 1029   0.391   2.362   3.856  0.0577  0.7778 -0.0480
  258SOL      H 1030   0.346   2.352   3.941 -0.6234  0.7856 -0.4059
  258SOL      H 1031   0.363   2.448   3.823  1.2595  1.3115  0.2642
  258SOL      E 1032   0.377   2.377   3.867 -0.0738  0.4673  0.0568
  259SOL      O 1033   0.653   0.188   2.359 -0.7699 -0.4510 -0.8807
  259SOL      H 1034   0.685   0.124   2.295  1.7327 -0.9216  0.7084
  259SOL      H 1035   0.611   0.135   2.429 -0.9072 -0.1627 -0.7425
  259SOL      E 1036   0.651   0.165   2.360  0.1855 -0.4147  0.2612
  260SOL      O 1037   2.317   2.409   3.769 -0.5797 -0.3146 -0.0787
  260SOL      H 1038   2.361   2.422   3.854 -1.2446 -1.2451  0.4163
  260SOL      H 1039   2.282   2.496   3.744  1.1282  0.3565 -0.2743
  260SOL      E 1040   2.319   2.429   3.781 -0.6292 -0.5202  0.5322
  261SOL      O 1041   2.444   2.653   0.872 -0.3285  0.0500  0.0714
  261SOL      H 1042   2.489   2.715   0.813 -0.7067  0.0176 -0.2502
  261SOL      H 1043   2.515   2.607   0.919 -0.0389  0.5048  0.0854
  261SOL      E 1044   2.467   2.656   0.870 -0.4147  0.1053  0.1230
  262SOL      O 1045   1.710   2.027   3.975  0.4281 -0.3323  0.2810
  262SOL      H 1046   1.676   1.949   4.022 -0.3895 -1.3605 -1.8975
  262SOL      H 1047   1.762   1.992   3.901 -1.1237  1.1093 -1.5913
  262SOL      E 1048   1.713   2.004   3.969 -0.2213  0.0421 -0.1074
  263SOL      O 1049   0.777   1.291   1.364  0.0025 -0.1067 -0.3507
  263SOL      H 1050   0.771   1.364   1.427 -1.1076  0.3077 -0.9147
  263SOL      H 1051   0.799   1.213   1.417 -1.8406  0.0427  0.7225
  263SOL      E 1052   0.780   1.290   1.387 -0.4420 -0.1175 -0.2173
  264SOL      O 1053   0.252   0.643   3.756  0.1045 -0.1746 -0.0145
  264SOL      H 1054   0.313   0.615   3.826  0.4478 -1.8326 -0.9199
  264SOL      H 1055   0.205   0.562   3.728  1.2845  0.0033 -2.9147
  264SOL      E 1056   0.255   0.621   3.764  0.3968 -0.1385 -0.3317
  265SOL      O 1057   2.454   0.012   2.949  0.2007  0.0921 -0.9493
  265SOL      H 1058   2.515   0.066   3.002 -0.3874 -0.4799  0.3469
  265SOL      H 1059   2.443   0.060   2.866  0.9138  1.1711 -0.4410
  265SOL      E 1060   2.464   0.032   2.943  0.1779  0.2450 -0.9387
  266SOL      O 1061   2.064   2.995   0.498 -0.2997 -0.2052 -0.5846
  266SOL      H 1062   2.053   3.080   0.452  0.0124  0.2062  0.0830
  266SOL      H 1063   2.159   2.987   0.515 -0.2351 -1.0248 -1.2508
  266SOL      E 1064   2.081   3.010   0.492 -0.1459 -0.4914 -0.2851
  267SOL      O 1065   3.301   3.110   2.517  0.0252  0.6152  0.0344
  267SOL      H 1066   3.372   3.158   2.562 -0.4320  0.9762  0.3715
  267SOL      H 1067   3.225   3.169   2.518 -0.4245  0.0467  0.0864
  267SOL      E 1068   3.300   3.131   2.526 -0.3673  0.0056  0.1509
  268SOL      O 1069   1.938   0.780   0.499  0.0805  0.1091  0.3121
  268SOL      H 1070   1.985   0.705   0.540  0.5043  1.7102  3.0133
  268SOL      H 1071   2.004   0.821   0.440  0.5086 -0.4745  0.3710
  268SOL      E 1072   1.961   0.774   0.495  0.3879 -0.1313  0.2716
  269SOL      O 1073   2.171   1.895   0.343 -0.3040  0.1230  0.2229
  269SOL      H 1074   2.078   1.889   0.369 -0.6449  0.0176 -0.9562
  269SOL      H 1075   2.221   1.897   0.426 -1.4328  1.6350  0.9042
  269SOL      E 1076   2.162   1.894   0.364 -0.1532  0.3380  0.1966
  270SOL      O 1077   1.605   2.851   3.015  0.2621  0.1485  0.4957
  270SOL      H 1078   1.665   2.847   2.939 -0.4282 -0.1201 -0.0500
  270SOL      H 1079   1.625   2.935   3.060  0.9532  0.1171  0.2519
  270SOL      E 1080   1.621   2.867   3.009  0.0847 -0.3816  0.3376
  271SOL      O 1081   2.570   3.175   1.686 -0.1578  0.3948  0.1689
  271SOL      H 1082   2.667   3.176   1.681 -0.1221 -0.8622  0.1677
  271SOL      H 1083   2.543   3.092   1.642 -0.9025 -1.7725  4.1946
  271SOL      E 1084   2.584   3.159   1.676 -0.2680 -0.1737  0.3549
  272SOL      O 1085   0.459   2.826   3.101 -0.1244 -0.2051  0.1000
  272SOL      H 1086   0.490   2.902   3.050  0.4790 -0.4748  0.0565
  272SOL      H 1087   0.490   2.748   3.053  0.9975 -0.4612  1.1977
  272SOL      E 1088   0.471   2.825   3.081 -0.1511 -0.2563  0.0080
  273SOL      O 1089   0.316   3.506   3.200  0.4244 -0.5483  0.5124
  273SOL      H 1090   0.253   3.434   3.219  1.4443 -1.1947  1.5746
  273SOL      H 1091   0.401   3.477   3.237  0.6183  1.6960  2.0512
  273SOL      E 1092   0.320   3.486   3.211  0.4774 -0.2645  0.4393
  274SOL      O 1093   3.491   0.612   0.358 -0.4864  0.4055  0.4206
  274SOL      H 1094   3.487   0.524   0.400  0.7514  0.3761  0.5331
  274SOL      H 1095   3.567   0.607   0.297 -2.0794  0.5328 -1.6632
  274SOL      E 1096   3.506   0.593   0.354 -0.2044 -0.0469  0.2787
  275SOL      O 1097   0.581   1.265   3.156  0.3402  0.7228  0.2447
  275SOL      H 1098   0.490   1.273   3.188  0.8329  0.0308  1.9812
  275SOL      H 1099   0.577   1.284   3.061 -1.6880  0.2014  0.1739
  275SOL      E 1100   0.562   1.271   3.144  0.1762  0.5887  0.0591
  276SOL      O 1101   0.254   2.005   0.065 -0.4422  0.3864 -0.3247
  276SOL      H 1102   0.286   2.088   0.103 -0.2679 -0.2879  1.1034
  276SOL      H 1103   0.166   2.025   0.029 -0.1451  1.3139 -0.5601
  276SOL      E 1104   0.243   2.026   0.065 -0.0046  0.7671 -0.2146
  277SOL      O 1105   1.533   2.159   2.490 -0.0911  0.3685 -0.3745
  277SOL      H 1106   1.528   2.217   2.568 -0.6592 -0.8688  0.5299
  277SOL      H 1107   1.619   2.115   2.497  1.3096  2.5988 -2.1980
  277SOL      E 1108   1.549   2.162   2.507  0.3410  0.6468 -0.6418
  278SOL      O 1109   0.729   0.661   1.029  0.0091 -0.5494 -0.4044
  278SOL      H 1110   0.816   0.630   0.999 -0.8907 -1.1041 -2.6457
  278SOL      H 1111   0.665   0.603   0.985 -1.5709  1.2730 -0.6351
  278SOL      E 1112   0.733   0.643   1.014  0.3430  0.1190 -0.2836
  279SOL      O 1113   1.251   3.197   0.913 -0.0885 -0.0034  0.1647
  279SOL      H 1114   1.231   3.104   0.935  2.2403 -0.2276  1.6014
  279SOL      H 1115   1.321   3.193   0.846  1.0237  0.6612  1.2401
  279SOL      E 1116   1.261   3.177   0.904  0.4293 -0.0433  0.4788
  280SOL      O 1117   2.784   0.547   0.099 -0.0702 -0.3320 -0.3810
  280SOL      H 1118   2.753   0.474   0.044 -0.1138 -1.2549  0.8454
  280SOL      H 1119   2.704   0.595   0.125  0.0368  0.9719 -2.2255
  280SOL      E 1120   2.762   0.542   0.093  0.2806 -0.1521 -0.3142
  281SOL      O 1121   1.040   0.269   2.418  0.6476  0.1841 -0.1217
  281SOL      H 1122   1.005   0.360   2.415  2.7311  1.0023 -1.8344
  281SOL      H 1123   1.018   0.231   2.332  0.3277 -0.7613  0.3626
  281SOL      E 1124   1.029   0.280   2.400  0.4512 -0.1120 -0.2576
  282SOL      O 1125   0.864   2.220   1.256 -0.4419  0.2660  0.0441
  282SOL      H 1126   0.879   2.167   1.176  0.8350 -0.5792  0.8242
  282SOL      H 1127   0.768   2.237   1.257 -0.6038 -0.4220 -1.2073
  282SOL      E 1128   0.848   2.213   1.240 -0.0570  0.0874  0.0911
  283SOL      O 1129   0.473   0.636   2.601 -0.1020 -0.0757  0.2389
  283SOL      H 1130   0.416   0.557   2.603 -0.2916  0.0281 -0.5719
  283SOL      H 1131   0.425   0.702   2.654 -0.9684  0.1484 -0.7840
  283SOL      E 1132   0.452   0.633   2.612  0.1805  0.6522  0.0583
  284SOL      O 1133   0.739   3.586   2.678  0.3379  0.3605  0.2933
  284SOL      H 1134   0.647   3.575   2.650  0.7638  0.4736 -1.2261
  284SOL      H 1135   0.791   3.525   2.622  1.4579  2.0339 -0.5623
  284SOL      E 1136   0.731   3.571   2.661  0.3383  0.2203  0.1066
  285SOL      O 1137   0.233   2.758   2.772 -0.4630  0.1518  0.1329
  285SOL      H 1138   0.303   2.799   2.718 -0.9934  0.1403 -0.5886
  285SOL      H 1139   0.192   2.831   2.820 -0.6545  0.3182 -0.2730
  285SOL      E 1140   0.239   2.781   2.771 -0.4101 -0.3022 -0.1098
  286SOL      O 1141   2.291   1.015   2.826  0.6942  0.4279 -0.1379
  286SOL      H 1142   2.348   1.065   2.886  1.0194 -0.0613 -0.0401
  286SOL      H 1143   2.243   0.952   2.882 -0.4232  1.2591 -0.1244
  286SOL      E 1144   2.293   1.013   2.849 -0.1887  0.2906  0.1095
  287SOL      O 1145   3.544   2.424   2.306  0.2952 -0.3097  0.3571
  287SOL      H 1146   3.470   2.450   2.249 -0.1125  0.4603  1.2216
  287SOL      H 1147   3.547   2.490   2.377  2.2417  0.0650 -0.0200
  287SOL      E 1148   3.530   2.442   2.309  0.6948  0.1268  0.3342
  288SOL      O 1149   1.669   3.478   1.717 -0.1419  0.2449  0.2467
  288SOL      H 1150   1.656   3.553   1.658  0.2398  0.6415  0.6573
  288SOL      H 1151   1.626   3.403   1.673 -0.1723  0.6107 -0.3571
  288SOL      E 1152   1.658   3.478   1.697 -0.1815  0.0411 -0.1547
  289SOL      O 1153   2.294   2.122   3.751  0.1782 -0.1881  0.5926
  289SOL      H 1154   2.355   2.093   3.821  0.9867  0.3980  0.1457
  289SOL      H 1155   2.306   2.217   3.744  1.1013 -0.3995 -1.2489
  289SOL      E 1156   2.308   2.135   3.764  0.2930 -0.2460 -0.2354
  290SOL      O 1157   1.288   1.033   3.308  0.3587 -0.4672  0.1237
  290SOL      H 1158   1.323   1.073   3.228  1.3241  3.2202  2.1711
  290SOL      H 1159   1.192   1.046   3.304  0.5174  0.7304  0.0595
  290SOL      E 1160   1.276   1.044   3.291 -0.2307  0.1136  0.2804
  291SOL      O 1161   1.972   0.968   0.801 -0.0929 -0.4863  0.5527
  291SOL      H 1162   1.985   0.961   0.897 -0.4854 -0.0444  0.6417
  291SOL      H 1163   2.009   1.053   0.775  1.3103 -1.2124  0.0666
  291SOL      E 1164   1.982   0.984   0.815 -0.1333 -0.6749  0.1824
  292SOL      O 1165   0.899   1.716   2.076  0.1398  0.3565  0.1310
  292SOL      H 1166   0.811   1.719   2.117  0.2086 -0.4670  0.3641
  292SOL      H 1167   0.895   1.778   2.001  0.1352  2.1834  1.5889
  292SOL      E 1168   0.881   1.729   2.069  0.4711  0.3202  0.3281
  293SOL      O 1169   1.879   0.669   2.437  0.3832  0.2389 -0.3659
  293SOL      H 1170   1.815   0.596   2.432  0.5403  0.1069 -0.5017
  293SOL      H 1171   1.966   0.626   2.440  0.4167  0.3409  1.8375
  293SOL      E 1172   1.884   0.646   2.437 -0.0823 -0.1506  0.0507
  294SOL      O 1173   2.398   2.066   3.187 -0.2953 -0.3236  0.8781
  294SOL      H 1174   2.460   1.999   3.220  1.6518  0.3082 -1.2644
  294SOL      H 1175   2.382   2.124   3.263  0.8142 -1.1694  1.8119
  294SOL      E 1176   2.407   2.064   3.209  0.1641 -0.4429  0.6909
  295SOL      O 1177   0.918   0.517   2.441  0.1738 -0.1947 -0.0963
  295SOL      H 1178   0.847   0.515   2.507 -0.4683  0.8964 -0.7177
  295SOL      H 1179   0.968   0.598   2.459 -0.7189  0.7491 -1.6197
  295SOL      E 1180   0.914   0.532   2.458 -0.4399  0.0479 -0.4535
  296SOL      O 1181   2.127   1.501   2.022  0.3668  0.4741  0.2336
  296SOL      H 1182   2.151   1.411   1.995  0.7957  0.6703 -0.0423
  296SOL      H 1183   2.039   1.517   1.983  0.1850  0.0945  0.4773
  296SOL      E 1184   2.114   1.486   2.009  0.3418 -0.0198  0.0293
  297SOL      O 1185   0.839   1.212   3.239 -0.1046 -0.4274 -0.0346
  297SOL      H 1186   0.743   1.226   3.238 -0.2340 -1.2328 -0.8525
  297SOL      H 1187   0.872   1.269   3.310 -1.4864 -1.9953  1.9950
  297SOL      E 1188   0.826   1.226   3.253 -0.5233 -0.1820  0.3469
  298SOL      O 1189   2.129   1.231   2.275  0.0927  0.2620 -0.0803
  298SOL      H 1190   2.138   1.219   2.179  1.4269  1.5370 -0.1475
  298SOL      H 1191   2.158   1.147   2.314  0.3740  0.0299 -0.7681
  298SOL      E 1192   2.137   1.212   2.264  0.4609  0.2166  0.1969
  299SOL      O 1193   0.954   1.598   2.991  0.1204  0.1922  0.5704
  299SOL      H 1194   0.993   1.633   3.073  0.0834  0.9793  0.2604
  299SOL      H 1195   0.949   1.502   3.004  2.4763 -0.0043  0.5072
  299SOL      E 1196   0.961   1.586   3.010 -0.0182 -0.0761  0.3536
  300SOL      O 1197   1.699   0.368   2.552  0.2552 -0.7335 -0.0757
  300SOL      H 1198   1.632   0.306   2.520  0.2066 -1.6153  1.5948
  300SOL      H 1199   1.653   0.425   2.616  0.4329  0.6867 -1.1674
  300SOL      E 1200   1.677   0.367   2.558  0.0173 -0.6916  0.1107
  301SOL      O 1201   0.547   2.077   2.442  0.1251  0.7087  0.3072
  301SOL      H 1202   0.514   2.163   2.411  1.1753  0.1277 -2.7378
  301SOL      H 1203   0.593   2.038   2.366  1.9456 -1.4460  2.3493
  301SOL      E 1204   0.549   2.087   2.421  0.7846 -0.0669 -0.4837
  302SOL      O 1205   1.410   0.496   3.924  0.7696  0.1255 -0.4404
  302SOL      H 1206   1.421   0.488   4.020  0.8749  0.0538 -0.4585
  302SOL      H 1207   1.454   0.418   3.886 -0.7374 -0.7649 -0.4566
  302SOL      E 1208   1.421   0.479   3.935  0.1823 -0.1459 -0.1292
  303SOL      O 1209   2.492   1.459   1.524 -0.1373  0.3411 -0.2076
  303SOL      H 1210   2.450   1.541   1.494  0.2694  0.4965 -0.3621
  303SOL      H 1211   2.490   1.463   1.621 -0.5444  0.3097 -0.2122
  303SOL      E 1212   2.483   1.476   1.537  0.0412  0.0541 -0.4212
  304SOL      O 1213   0.027   1.213   3.278  0.1841  0.5562 -0.0785
  304SOL      H 1214   0.056   1.207   3.370  2.1827  1.2596 -0.6081
  304SOL      H 1215   0.003   1.306   3.265 -0.0051  0.4792 -0.3008
  304SOL      E 1216   0.028   1.230   3.294  0.2113  0.4130 -0.2062
  305SOL      O 1217   1.301   1.435   0.342 -0.4054 -0.0503  0.8649
  305SOL      H 1218   1.288   1.525   0.377  1.9214  0.2090  1.2274
  305SOL      H 1219   1.271   1.376   0.413 -1.7995  0.4169  0.6861
  305SOL      E 1220   1.292   1.441   0.363  0.1532  0.2125  0.5656
  306SOL      O 1221   3.252   1.642   1.420 -0.1992  0.2911 -0.6052
  306SOL      H 1222   3.245   1.570   1.355 -1.3572 -0.3716  0.2267
  306SOL      H 1223   3.298   1.603   1.496  0.0571  0.7166 -0.5429
  306SOL      E 1224   3.260   1.620   1.422 -0.2213 -0.1809 -0.1316
  307SOL      O 1225   1.883   0.131   1.119  0.6192  0.9417 -0.0095
  307SOL      H 1226   1.818   0.203   1.116 -1.0037 -0.1926  3.1485
  307SOL      H 1227   1.929   0.142   1.204  2.1888 -0.2493 -0.6586
  307SOL      E 1228   1.879   0.147   1.135  0.0600  0.0706  0.0465
  308SOL      O 1229   0.125   1.092   2.015 -0.4588 -0.5541 -0.3255
  308SOL      H 1230   0.198   1.077   2.076  1.1790  2.0408 -1.4529
  308SOL      H 1231   0.074   1.010   2.015  2.3468 -2.4499  0.6409
  308SOL      E 1232   0.129   1.073   2.027  0.2923  0.2989 -0.3345
  309SOL      O 1233   1.203   1.650   0.053  0.0976 -0.2267  0.5285
  309SOL      H 1234   1.109   1.650   0.031  0.5562  0.9416 -1.7730
  309SOL      H 1235   1.213   1.716   0.124 -0.8668 -0.7336  1.1530
  309SOL      E 1236   1.186   1.663   0.063 -0.2490  0.1572  0.0735
  310SOL      O 1237   0.289   2.550   2.289 -0.0626  0.0720  0.0512
  310SOL      H 1238   0.307   2.458   2.265  2.1534  0.7024 -0.8938
  310SOL      H 1239   0.277   2.597   2.204 -0.0304  0.8753  0.4807
  310SOL      E 1240   0.290   2.541   2.267  0.3097  0.0202 -0.3329
  311SOL      O 1241   0.203   3.018   3.991 -0.1700 -0.4689  0.1826
  311SOL      H 1242   0.238   3.070   4.065 -0.3386  1.3501 -0.9628
  311SOL      H 1243   0.200   3.079   3.916  2.7359 -2.9046 -2.1877
  311SOL      E 1244   0.209   3.041   3.991  0.1615 -0.3613 -0.3331
  312SOL      O 1245   3.564   0.225   1.167  0.4296  0.7229 -0.4077
  312SOL      H 1246   3.521   0.294   1.219 -0.2745  0.6695 -0.9021
  312SOL      H 1247   3.539   0.242   1.075 -0.2302 -0.5152 -0.4764
  312SOL      E 1248   3.551   0.242   1.159  0.4806  0.1745 -0.3813
  313SOL      O 1249   2.562   0.764   0.158  0.4390  0.2965  0.0633
  313SOL      H 1250   2.525   0.778   0.070  2.8707  2.1324 -0.7540
  313SOL      H 1251   2.641   0.820   0.163  1.1146 -0.7070  2.9662
  313SOL      E 1252   2.570   0.778   0.141  0.7434  0.3454 -0.2155
  314SOL      O 1253   3.576   0.032   2.996  0.7279  0.1271  0.3004
  314SOL      H 1254   3.506   0.058   2.934  1.1023  2.4816  0.7736
  314SOL      H 1255   3.653   0.012   2.941  0.8819  1.6175 -0.0795
  314SOL      E 1256   3.577   0.033   2.972  0.4887  0.0781  0.3135
  315SOL      O 1257   0.033   1.456   2.671 -0.0066  0.1795  0.0652
  315SOL      H 1258   0.030   1.529   2.606 -1.4988 -0.1702 -0.3200
  315SOL      H 1259  -0.044   1.401   2.649  0.8989 -1.3351  0.5709
  315SOL      E 1260   0.017   1.460   2.653  0.0185  0.3045 -0.1077
  316SOL      O 1261   3.018   3.512   1.311  0.1417 -0.4194 -0.0240
  316SOL      H 1262   3.074   3.578   1.355 -0.5396 -0.4255  0.8829
  316SOL      H 1263   2.941   3.561   1.277  1.8598  0.1022 -3.7009
  316SOL      E 1264   3.014   3.535   1.313  0.5226 -0.2035 -0.5829
  317SOL      O 1265   1.622   3.523   2.575 -0.2184 -0.3281  0.3473
  317SOL      H 1266   1.677   3.521   2.495 -0.9398  0.0404 -0.1735
  317SOL      H 1267   1.573   3.607   2.569 -0.5089 -0.4480  1.0212
  317SOL      E 1268   1.623   3.540   2.558 -0.1522 -0.7168  0.2087
  318SOL      O 1269   0.691   2.539   2.525  0.1311  0.7959 -0.6106
  318SOL      H 1270   0.758   2.469   2.516  0.0165  0.9088 -3.0590
  318SOL      H 1271   0.612   2.494   2.560  0.4932  0.0101 -0.7671
  318SOL      E 1272   0.688   2.516   2.530 -0.1693  0.3505 -0.3956
  319SOL      O 1273   2.345   0.514   2.039  0.3376  0.6584  0.2077
  319SOL      H 1274   2.349   0.477   2.128  0.8778  0.8166  0.2576
  319SOL      H 1275   2.393   0.599   2.045  0.6444  0.5265 -0.2966
  319SOL      E 1276   2.356   0.524   2.058  0.4552  0.2103  0.1135
  320SOL      O 1277   0.739   2.720   0.638  0.2232 -0.3754 -0.0082
  320SOL      H 1278   0.803   2.723   0.564 -1.4412  0.7976 -1.5059
  320SOL      H 1279   0.692   2.636   0.628 -1.1010  0.4727 -1.3502
  320SOL      E 1280   0.742   2.704   0.621 -0.0955 -0.5106  0.1012
  321SOL      O 1281   0.782   2.041   0.342  0.4438  0.0797 -0.5928
  321SOL      H 1282   0.788   2.033   0.439  1.0278 -3.6850 -0.7757
  321SOL      H 1283   0.702   2.094   0.326  0.6106  1.2481  1.9081
  321SOL      E 1284   0.767   2.050   0.358  0.2295 -0.3958 -0.1448
  322SOL      O 1285   2.479   3.604   1.233  0.6197  0.2111 -0.3888
  322SOL      H 1286   2.550   3.661   1.265  0.3608  1.8388 -2.4859
  322SOL      H 1287   2.444   3.648   1.154 -2.3132 -0.8416  0.1910
  322SOL      E 1288   2.486   3.624   1.224 -0.1066  0.1202 -0.2304
  323SOL      O 1289   0.156   0.188   1.877 -0.1581 -0.1682 -0.2251
  323SOL      H 1290   0.212   0.122   1.921  1.2907  0.9495 -0.2979
  323SOL      H 1291   0.149   0.262   1.940 -0.3436  0.2984 -0.7793
  323SOL      E 1292   0.166   0.190   1.899 -0.0516  0.1060 -0.0043
  324SOL      O 1293   3.019   0.996   1.877  0.1775  0.0221  0.2963
  324SOL      H 1294   3.094   1.036   1.924  0.1642 -0.2477  0.5527
  324SOL      H 1295   2.983   1.067   1.821  1.0183 -0.0194 -0.3159
  324SOL      E 1296   3.027   1.018   1.875  0.2357  0.1498  0.2246
  325SOL      O 1297   1.910   2.288   3.006 -0.2036  1.0888 -0.2396
  325SOL      H 1298   1.865   2.220   3.058  0.5452  0.0437 -0.9053
  325SOL      H 1299   1.848   2.363   3.001 -1.2590  0.2568  0.0713
  325SOL      E 1300   1.889   2.289   3.015  0.0478  0.2605 -0.1706
  326SOL      O 1301   0.132   0.695   0.969 -0.2038  0.0181 -0.4297
  326SOL      H 1302   0.135   0.669   1.062 -0.2184 -2.0877 -0.9788
  326SOL      H 1303   0.225   0.704   0.941 -0.1553 -1.0774 -0.6490
  326SOL      E 1304   0.151   0.692   0.982 -0.1276 -0.0764 -0.2429
  327SOL      O 1305   1.884   0.380   0.270 -1.0164  0.3147 -0.2846
  327SOL      H 1306   1.979   0.389   0.287 -1.1172 -1.0546  1.1204
  327SOL      H 1307   1.847   0.469   0.286 -0.3365  0.2830  1.7421
  327SOL      E 1308   1.896   0.400   0.276 -0.6588  0.0994  0.3830
  328SOL      O 1309   0.775   0.349   0.993  0.0061 -0.1112  0.0553
  328SOL      H 1310   0.803   0.410   0.923 -0.8998 -0.5375 -0.7165
  328SOL      H 1311   0.685   0.377   1.017 -0.4616 -1.1656 -0.3726
  328SOL      E 1312   0.762   0.367   0.984 -0.0126  0.1575 -0.3666
  329SOL      O 1313   3.223   0.542   2.332  0.3368  0.0894 -0.1825
  329SOL      H 1314   3.148   0.532   2.393  0.5226  0.5107  0.1233
  329SOL      H 1315   3.248   0.636   2.338  0.4147  0.1165 -0.8424
  329SOL      E 1316   3.213   0.559   2.345  0.1189  0.0211 -0.2646
  330SOL      O 1317   1.540   0.108   1.202 -0.3403  0.1017 -0.1916
  330SOL      H 1318   1.519   0.015   1.218  0.4293 -0.1964 -0.8420
  330SOL      H 1319   1.591   0.109   1.120  1.6415  0.8404  0.9696
  330SOL      E 1320   1.546   0.090   1.189  0.0550  0.4319 -0.5702
  331SOL      O 1321   2.121   0.920   1.287  0.2284 -0.4436 -0.4666
  331SOL      H 1322   2.178   0.846   1.259  1.4018  0.6834 -1.1837
  331SOL      H 1323   2.141   0.933   1.380  1.7955  0.4584 -0.8997
  331SOL      E 1324   2.136   0.908   1.300  0.4074  0.0455 -0.6474
  332SOL      O 1325   2.048   0.860   2.188  0.1904  0.2104  0.0649
  332SOL      H 1326   2.080   0.778   2.147  0.8132  0.2589  0.4451
  332SOL      H 1327   1.977   0.833   2.248  0.0510  0.0104 -0.1882
  332SOL      E 1328   2.040   0.839   2.192  0.3032 -0.0486  0.3576
  333SOL      O 1329   0.396   0.883   2.675  0.2961 -0.0109  0.4245
  333SOL      H 1330   0.451   0.906   2.752 -0.3577  0.1105  0.8590
  333SOL      H 1331   0.387   0.966   2.625 -0.6773  0.3098  1.1116
  333SOL      E 1332   0.405   0.904   2.680 -0.0941  0.1092  0.3010
  334SOL      O 1333   2.149   2.554   1.372 -0.0575  0.2535  0.0530
  334SOL      H 1334   2.093   2.485   1.411  0.4324 -0.2446 -0.0986
  334SOL      H 1335   2.098   2.589   1.297 -1.3185  1.7344  1.5309
  334SOL      E 1336   2.128   2.547   1.365  0.0115 -0.2234  0.0943
  335SOL      O 1337   1.831   2.658   3.660 -0.0165  0.5168  0.4393
  335SOL      H 1338   1.867   2.575   3.627 -0.1702 -0.1833  1.9666
  335SOL      H 1339   1.742   2.637   3.691 -0.3271  1.4135  0.1881
  335SOL      E 1340   1.821   2.637   3.660 -0.1209  0.1240  0.6013
  336SOL      O 1341   0.132   3.106   1.797  0.3447  0.0461 -0.3338
  336SOL      H 1342   0.112   3.073   1.886 -0.3887  0.5098 -0.3182
  336SOL      H 1343   0.050   3.095   1.747 -0.1474  2.3890 -0.1472
  336SOL      E 1344   0.112   3.097   1.805 -0.1008  0.2797  0.2916
  337SOL      O 1345   2.921   3.041   3.741  0.4862  0.3307 -0.5154
  337SOL      H 1346   2.931   2.972   3.674 -1.0484  1.2311 -1.7442
  337SOL      H 1347   2.996   3.029   3.802 -0.7010 -3.5911  0.4395
  337SOL      E 1348   2.938   3.025   3.740  0.0719 -0.5539 -0.0383
  338SOL      O 1349   2.871   0.721   0.919 -0.3937  0.3072 -0.0487
  338SOL      H 1350   2.795   0.739   0.862 -1.5518 -0.9636  1.0076
  338SOL      H 1351   2.868   0.625   0.935 -0.2976  0.6423  2.3496
  338SOL      E 1352   2.855   0.705   0.911 -0.2201 -0.3178  0.7566
  339SOL      O 1353   1.451   3.219   2.289 -0.4952  0.0452 -0.0725
  339SOL      H 1354   1.546   3.239   2.291 -0.9032  2.2737  0.0243
  339SOL      H 1355   1.434   3.182   2.201  0.2644  0.9027 -0.5987
  339SOL      E 1356   1.467   3.216   2.272 -0.3349  0.1108 -0.1581
  340SOL      O 1357   3.080   0.675   2.760 -0.8557 -0.0281  0.0994
  340SOL      H 1358   2.999   0.723   2.734  0.5630  1.6666 -1.5614
  340SOL      H 1359   3.081   0.676   2.857 -2.7745 -0.0414  0.1574
  340SOL      E 1360   3.064   0.685   2.774 -0.2277  0.3108 -0.0301
  341SOL      O 1361   2.908   2.406   1.977 -0.4467 -0.2566 -0.2430
  341SOL      H 1362   2.876   2.322   2.013  0.1540 -0.5316 -0.3524
  341SOL      H 1363   2.828   2.461   1.968 -0.9978 -1.1486 -1.1018
  341SOL      E 1364   2.886   2.400   1.982 -0.4253 -0.5033 -0.3026
  342SOL      O 1365   0.028   0.990   3.136 -0.6764  0.3315 -0.1704
  342SOL      H 1366   0.020   1.079   3.173 -0.4176  0.4324 -0.3575
  342SOL      H 1367  -0.044   0.982   3.072 -0.4904  0.5294 -0.4055
  342SOL      E 1368   0.012   1.006   3.131  0.1514  0.3640 -0.0711
  343SOL      O 1369   0.741   2.613   1.487 -0.3594  0.2291  0.0669
  343SOL      H 1370   0.707   2.630   1.577 -0.6968 -1.0474  0.1910
  343SOL      H 1371   0.662   2.591   1.434 -0.0241 -0.1728 -0.2654
  343SOL      E 1372   0.718   2.612   1.495  0.0371  0.2203 -0.1292
  344SOL      O 1373   2.888   1.812   1.100  0.2392 -0.1916  0.2344
  344SOL      H 1374   2.803   1.848   1.069  1.3820  1.8758 -0.6985
  344SOL      H 1375   2.878   1.802   1.196 -1.1231 -0.1887  0.1119
  344SOL      E 1376   2.869   1.818   1.113  0.2417  0.3905  0.1156
  345SOL      O 1377   2.590   0.686   2.641 -0.8709 -0.8814 -0.0367
  345SOL      H 1378   2.682   0.693   2.673 -0.9917 -0.7728  0.2946
  345SOL      H 1379   2.535   0.713   2.716 -1.1015  2.2831 -1.2151
  345SOL      E 1380   2.598   0.693   2.662 -0.3270  0.1118  0.2386
  346SOL      O 1381   0.586   0.947   1.996  0.0844  0.5060  0.0241
  346SOL      H 1382   0.603   0.852   1.988  1.9888  0.6352  1.6767
  346SOL      H 1383   0.651   0.979   2.061 -2.1859  2.4813  1.4890
  346SOL      E 1384   0.603   0.934   2.008 -0.1652  0.0903  0.6911
  347SOL      O 1385   1.933   3.064   3.517  0.1157 -0.1488 -0.4320
  347SOL      H 1386   1.916   3.034   3.608  0.6538 -1.0162 -0.6036
  347SOL      H 1387   2.012   3.016   3.489  0.1675  0.3863 -1.2370
  347SOL      E 1388   1.945   3.048   3.530 -0.0109  0.0830 -0.3626
  348SOL      O 1389   3.094   3.228   3.600 -0.2034 -0.2152  0.0648
  348SOL      H 1390   3.122   3.283   3.675 -1.4385 -0.4533  0.7047
  348SOL      H 1391   3.046   3.154   3.638 -1.7270  0.1819 -1.0043
  348SOL      E 1392   3.090   3.224   3.622 -0.3636 -0.6613 -0.2301
  349SOL      O 1393   1.744   2.633   1.217  0.3348  0.2388  0.2578
  349SOL      H 1394   1.734   2.646   1.122  0.9272  1.4620  0.3488
  349SOL      H 1395   1.661   2.590   1.246  0.1398 -0.1111 -0.7864
  349SOL      E 1396   1.725   2.627   1.204  0.2935  0.2317 -0.0964
  350SOL      O 1397   1.803   1.691   3.437  0.0392  0.0954  0.1262
  350SOL      H 1398   1.826   1.663   3.347 -0.8517 -0.4797  0.0642
  350SOL      H 1399   1.758   1.776   3.426 -0.8318 -0.3767 -0.0659
  350SOL      E 1400   1.799   1.702   3.417 -0.1125 -0.1306  0.0426
  351SOL      O 1401   2.258   3.314   0.316  0.3470  0.3338  1.1147
  351SOL      H 1402   2.166   3.343   0.321  1.0110  2.4829  2.2861
  351SOL      H 1403   2.294   3.355   0.236  0.9279  1.6475  2.0246
  351SOL      E 1404   2.247   3.328   0.301  0.3176  0.8484  0.6011
  352SOL      O 1405   2.247   1.680   2.642 -0.5907 -0.1400 -1.1790
  352SOL      H 1406   2.295   1.740   2.702 -0.0027  1.1626 -2.8547
  352SOL      H 1407   2.235   1.598   2.692  3.6866 -0.6951 -0.6883
  352SOL      E 1408   2.254   1.676   2.664  0.0624 -0.1501 -0.5258
  353SOL      O 1409   2.724   1.239   2.890 -0.4964  0.5762 -1.0478
  353SOL      H 1410   2.791   1.308   2.892  1.5033 -1.0836 -3.6616
  353SOL      H 1411   2.658   1.269   2.825 -1.3233  1.3807  0.1427
  353SOL      E 1412   2.724   1.259   2.877 -0.0937  0.6338 -0.5692
  354SOL      O 1413   1.166   2.584   1.437  0.2384  0.1357  0.1636
  354SOL      H 1414   1.096   2.552   1.497  0.9969 -0.9358  0.5179
  354SOL      H 1415   1.247   2.587   1.491  1.2514 -2.1941 -1.0660
  354SOL      E 1416   1.168   2.578   1.460  0.1572 -0.1839 -0.0726
  355SOL      O 1417   1.723   1.549   0.131 -0.0625 -0.2922 -0.4814
  355SOL      H 1418   1.805   1.551   0.079  0.5372  0.4863  0.4614
  355SOL      H 1419   1.676   1.469   0.102  0.5216 -0.1755 -1.7986
  355SOL      E 1420   1.730   1.534   0.115 -0.0353 -0.0193 -0.0096
  356SOL      O 1421   0.663   3.012   3.691  0.4284  0.2407 -0.1600
  356SOL      H 1422   0.673   3.014   3.788  0.1852 -0.0245 -0.1270
  356SOL      H 1423   0.715   2.936   3.662 -1.5524 -1.2704  0.0318
  356SOL      E 1424   0.676   2.997   3.705 -0.2606 -0.0292 -0.0071
  357SOL      O 1425   2.488   1.701   2.432  0.2389 -0.3326 -0.6962
  357SOL      H 1426   2.429   1.698   2.508  2.4326  0.2831  1.1542
  357SOL      H 1427   2.462   1.625   2.377 -1.4790 -0.7463  0.5905
  357SOL      E 1428   2.471   1.685   2.436 -0.0755 -0.2261  0.0364
  358SOL      O 1429   1.158   2.356   3.309 -0.1436 -0.0031  0.2766
  358SOL      H 1430   1.197   2.350   3.221  0.8360  1.8055  0.5313
  358SOL      H 1431   1.227   2.327   3.370  0.4940  2.0973  0.6436
  358SOL      E 1432   1.179   2.349   3.304  0.5803  0.5763  0.3564
  359SOL      O 1433   1.403   0.359   1.153  0.2492 -0.0901  0.2396
  359SOL      H 1434   1.463   0.434   1.136 -0.4587  0.2001 -1.0937
  359SOL      H 1435   1.460   0.289   1.187  0.9457  1.0045  1.4245
  359SOL      E 1436   1.426   0.360   1.156  0.1639  0.1268  0.2053
  360SOL      O 1437   3.176   3.255   0.361 -0.3750  0.1148  0.0779
  360SOL      H 1438   3.202   3.348   0.365  0.4317  0.0048 -1.6132
  360SOL      H 1439   3.256   3.205   0.386  0.0748 -0.1471 -1.7365
  360SOL      E 1440   3.197   3.264   0.367  0.1311 -0.0493 -0.3796
  361SOL      O 1441   1.303   0.302   2.386 -0.7908  0.4892  0.5759
  361SOL      H 1442   1.309   0.393   2.353 -1.3014  1.3102  2.6012
  361SOL      H 1443   1.208   0.286   2.400 -0.6699 -0.1853  0.6373
  361SOL      E 1444   1.285   0.317   2.382 -0.3180  0.4145  0.4776
  362SOL      O 1445   0.833   2.143   1.649  0.2613  0.1176  0.4013
  362SOL      H 1446   0.891   2.103   1.582 -0.8735 -1.7018  0.4356
  362SOL      H 1447   0.748   2.097   1.640 -0.6352  1.4553  1.5567
  362SOL      E 1448   0.827   2.126   1.634  0.0761  0.0175  0.3969
  363SOL      O 1449   3.348   0.138   3.985 -0.0476 -0.4708 -0.1363
  363SOL      H 1450   3.371   0.177   4.071  0.4307  0.7969 -0.8085
  363SOL      H 1451   3.434   0.116   3.944 -0.2988 -2.0370  0.1120
  363SOL      E 1452   3.370   0.141   3.994  0.1886  0.0270  0.0127
  364SOL      O 1453   0.398   1.859   2.193 -0.0499 -0.3144  0.1274
  364SOL      H 1454   0.441   1.772   2.190  0.0432 -0.2588 -0.3875
  364SOL      H 1455   0.400   1.886   2.286  0.1276 -0.7603  0.2565
  364SOL      E 1456   0.407   1.847   2.211  0.0601  0.0759  0.1287
  365SOL      O 1457   1.799   0.831   3.665 -0.1189 -0.2399  0.1659
  365SOL      H 1458   1.858   0.850   3.591 -1.0200  0.6335 -0.3527
  365SOL      H 1459   1.836   0.752   3.707  1.4637  0.3287 -0.0732
  365SOL      E 1460   1.818   0.819   3.659 -0.3102  0.1685  0.0815
  366SOL      O 1461   1.249   2.958   0.262 -0.5097  0.1921 -0.0640
  366SOL      H 1462   1.284   2.904   0.189 -2.2729  0.0440 -0.8603
  366SOL      H 1463   1.168   2.999   0.227  1.3769  4.5446  0.0180
  366SOL      E 1464   1.240   2.955   0.240 -0.1062  0.7384  0.0150
  367SOL      O 1465   1.071   0.458   0.606 -0.6860  0.2913  0.2198
  367SOL      H 1466   1.027   0.445   0.520  0.3870 -1.9585 -0.0725
  367SOL      H 1467   1.163   0.482   0.584 -0.4092 -0.2849  0.7200
  367SOL      E 1468   1.081   0.460   0.584 -0.1583 -0.3409  0.4105
  368SOL      O 1469   2.870   1.302   2.556 -0.1517 -0.1045 -0.5124
  368SOL      H 1470   2.822   1.372   2.603 -0.1453 -0.9239  0.7690
  368SOL      H 1471   2.801   1.240   2.525 -0.0183 -0.7047  0.3575
  368SOL      E 1472   2.847   1.304   2.559 -0.0743 -0.2093 -0.2316
  369SOL      O 1473   3.016   2.940   0.629 -0.3381 -0.1052 -0.5527
  369SOL      H 1474   3.052   3.027   0.655 -0.1204 -0.5856  0.8160
  369SOL      H 1475   2.968   2.957   0.546  0.8445  1.0563 -1.0393
  369SOL      E 1476   3.014   2.961   0.618  0.0058  0.0794  0.1813
  370SOL      O 1477   2.974   2.241   1.521  0.2082  1.0634  0.6855
  370SOL      H 1478   2.960   2.325   1.473 -0.0853  0.7899  0.2800
  370SOL      H 1479   2.989   2.175   1.452 -0.1466  0.6722  0.9774
  370SOL      E 1480   2.974   2.244   1.497 -0.0083  0.7176  0.5627
  371SOL      O 1481   2.671   2.242   1.587  0.1700 -0.1062 -0.2895
  371SOL      H 1482   2.764   2.235   1.563 -0.0498  2.0211 -2.1432
  371SOL      H 1483   2.671   2.284   1.675  0.9734  0.8340 -0.7206
  371SOL      E 1484   2.689   2.249   1.600 -0.0876  0.3494 -0.3789
  372SOL      O 1485   2.836   3.455   2.149 -0.4552 -0.3056  0.4839
  372SOL      H 1486   2.788   3.480   2.229 -1.3161 -1.6025  0.4118
  372SOL      H 1487   2.929   3.475   2.167 -0.3156 -2.4162  2.6524
  372SOL      E 1488   2.845   3.464   2.169 -0.2446 -0.5305  0.4239
  373SOL      O 1489   0.116   1.325   1.301  1.0868  0.2653 -0.4100
  373SOL      H 1490   0.077   1.356   1.384 -1.3067  1.3001 -1.8268
  373SOL      H 1491   0.123   1.229   1.311 -0.1705  0.2464  0.5963
  373SOL      E 1492   0.110   1.312   1.320  0.3712  0.0851 -0.3972
  374SOL      O 1493   1.529   0.362   0.756 -0.0503 -0.1521 -0.7457
  374SOL      H 1494   1.588   0.361   0.678 -0.6452 -0.0846 -1.2096
  374SOL      H 1495   1.443   0.394   0.722  0.2788  2.1568  0.3897
  374SOL      E 1496   1.523   0.368   0.733  0.1322 -0.0799 -0.3795
  375SOL      O 1497   2.512   3.151   1.941  0.0385 -0.6495  0.2508
  375SOL      H 1498   2.538   3.152   1.847 -0.9087 -0.5735 -0.0226
  375SOL      H 1499   2.594   3.168   1.990  0.7617 -1.8104 -0.4993
  375SOL      E 1500   2.533   3.155   1.932 -0.0661 -0.3526  0.0087
  376SOL      O 1501   1.132   0.474   1.251 -0.1715  0.0494  0.7771
  376SOL      H 1502   1.221   0.453   1.220 -0.4430 -0.1736  0.1299
  376SOL      H 1503   1.075   0.404   1.215 -0.8661  1.0721 -0.2046
  376SOL      E 1504   1.138   0.456   1.238  0.0049 -0.0421  0.3146
  377SOL      O 1505   1.616   0.949   2.175  0.0695 -0.2387 -0.2185
  377SOL      H 1506   1.613   0.864   2.129 -1.3736 -0.6086  0.5046
  377SOL      H 1507   1.601   1.016   2.106 -1.1523 -0.7306 -0.4563
  377SOL      E 1508   1.612   0.945   2.152 -0.2812 -0.2243 -0.3711
  378SOL      O 1509   2.190   3.363   3.545  0.0753  0.2634  0.1069
  378SOL      H 1510   2.218   3.299   3.477 -0.3365  0.4190 -0.2180
  378SOL      H 1511   2.096   3.344   3.561 -0.9744  2.6944 -2.2545
  378SOL      E 1512   2.177   3.346   3.534 -0.3768  0.1195 -0.3104
  379SOL      O 1513   0.210   2.766   3.222 -0.4622  0.1215 -0.0083
  379SOL      H 1514   0.145   2.838   3.221 -0.1954  0.3835  0.6520
  379SOL      H 1515   0.283   2.797   3.165 -0.0845  0.6361  0.7371
  379SOL      E 1516   0.212   2.787   3.210 -0.2575  0.1071  0.2366
  380SOL      O 1517   0.294   2.797   0.702  0.5323  0.5256 -0.1246
  380SOL      H 1518   0.371   2.779   0.757 -0.2416 -0.1190  0.7715
  380SOL      H 1519   0.239   2.858   0.754 -0.3084 -0.2506 -0.0855
  380SOL      E 1520   0.298   2.806   0.723  0.3908 -0.3261 -0.2563
  381SOL      O 1521   0.135   2.018   2.437  0.3062 -0.2414  0.0865
  381SOL      H 1522   0.082   2.022   2.518 -2.2638  0.6439 -1.5123
  381SOL      H 1523   0.113   1.933   2.396  0.4020 -0.0220 -0.4295
  381SOL      E 1524   0.120   2.002   2.445 -0.2891 -0.0908 -0.3221
  382SOL      O 1525   1.540   3.150   0.814 -0.4283  0.1798  0.1735
  382SOL      H 1526   1.538   3.054   0.828 -1.0440 -0.0751 -1.5059
  382SOL      H 1527   1.543   3.162   0.718  0.6675  1.8439  0.3778
  382SOL      E 1528   1.540   3.133   0.798 -0.0650  0.2878  0.0864
  383SOL      O 1529   2.721   1.857   3.488 -0.5276 -0.1586  0.1206
  383SOL      H 1530   2.798   1.803   3.465 -0.0969  0.4267  0.1512
  383SOL      H 1531   2.645   1.814   3.446  0.1073  0.4229 -1.7286
  383SOL      E 1532   2.721   1.838   3.475 -0.0170  0.2823 -0.6196
  384SOL      O 1533   0.689   3.153   2.007  0.2651 -0.3841 -0.2226
  384SOL      H 1534   0.681   3.098   1.927 -0.7024 -1.0950  0.3381
  384SOL      H 1535   0.783   3.174   2.014  0.4835 -1.0088 -1.0921
  384SOL      E 1536   0.706   3.146   1.992 -0.1592 -0.0894 -0.0369
  385SOL      O 1537   0.072   2.433   3.699  0.0860 -0.0870  0.1426
  385SOL      H 1538   0.007   2.366   3.728 -0.8430  0.0542 -1.4983
  385SOL      H 1539   0.084   2.492   3.775  1.5462 -2.5046  1.9507
  385SOL      E 1540   0.061   2.431   3.720  0.3828 -0.5484  0.2318
  386SOL      O 1541   1.516   2.435   3.249  0.4307 -0.1499 -0.2541
  386SOL      H 1542   1.450   2.435   3.178  1.0969  0.9915 -0.9024
  386SOL      H 1543   1.544   2.527   3.259 -0.0878 -0.1765  1.9490
  386SOL      E 1544   1.508   2.453   3.237 -0.1135  0.1106 -0.2963
  387SOL      O 1545   2.091   1.476   0.900 -0.4849  0.2181 -0.1810
  387SOL      H 1546   2.067   1.554   0.846 -0.7404  1.0393  1.0695
  387SOL      H 1547   2.062   1.399   0.848  0.1833  0.9166 -1.6625
  387SOL      E 1548   2.080   1.476   0.879 -0.0992  0.4788 -0.1706
  388SOL      O 1549   0.624   3.016   0.594 -0.6674 -0.0185  0.2797
  388SOL      H 1550   0.640   2.980   0.506  0.0803  1.8629 -0.4032
  388SOL      H 1551   0.601   2.939   0.649  2.1882 -1.7433 -0.7187
  388SOL      E 1552   0.622   2.993   0.588 -0.0091  0.1947 -0.0257
  389SOL      O 1553   3.089   1.846   3.013  0.0440  0.3423 -0.4091
  389SOL      H 1554   3.126   1.921   2.962  1.0162  0.7656  0.8654
  389SOL      H 1555   3.158   1.778   3.011 -0.4679 -0.1694 -0.7904
  389SOL      E 1556   3.110   1.848   3.002 -0.1408  0.4664 -0.2715
  390SOL      O 1557   0.901   0.780   3.407  0.0275 -0.0964  0.0183
  390SOL      H 1558   0.888   0.776   3.503 -2.0098 -1.1316 -0.2324
  390SOL      H 1559   0.970   0.715   3.387 -0.4006 -0.7737  0.6855
  390SOL      E 1560   0.912   0.766   3.422 -0.1982 -0.5331  0.0862
  391SOL      O 1561   2.229   0.836   3.798 -0.2311 -0.0154 -0.2315
  391SOL      H 1562   2.237   0.742   3.774 -0.8823 -0.5248  1.3933
  391SOL      H 1563   2.308   0.855   3.850 -0.6042  0.0202  0.3380
  391SOL      E 1564   2.246   0.821   3.804  0.0547  0.0759 -0.0034
  392SOL      O 1565   1.505   1.321   3.366  0.5164  0.5280  0.2427
  392SOL      H 1566   1.535   1.259   3.298 -0.2852 -1.7858  1.8947
  392SOL      H 1567   1.460   1.267   3.433 -0.4218  2.9241  1.6961
  392SOL      E 1568   1.502   1.298   3.366  0.1578  0.0161  0.3266
  393SOL      O 1569   2.636   1.940   2.785  0.2824 -0.1113 -0.0304
  393SOL      H 1570   2.589   2.012   2.739  0.3374  0.1236  0.2798
  393SOL      H 1571   2.667   1.881   2.714 -1.3459 -0.8159 -0.2096
  393SOL      E 1572   2.633   1.943   2.761 -0.0203  0.0982 -0.2699
  394SOL      O 1573   2.860   3.558   0.427 -0.1340  0.1644 -0.8777
  394SOL      H 1574   2.863   3.464   0.452 -2.1398  0.7170  1.8520
  394SOL      H 1575   2.915   3.604   0.493 -0.3355  1.0633 -1.3211
  394SOL      E 1576   2.872   3.548   0.445 -0.2127  0.3271 -0.4291
  395SOL      O 1577   0.121   0.186   2.351  0.7576 -0.2842  0.3734
  395SOL      H 1578   0.051   0.241   2.389  1.4885  0.7665  0.2562
  395SOL      H 1579   0.079   0.137   2.279 -0.3565 -1.3543  1.6888
  395SOL      E 1580   0.099   0.187   2.345  0.4410  0.0876  0.4066
  396SOL      O 1581   2.849   0.018   3.619  0.0205  0.3184  0.6528
  396SOL      H 1582   2.886  -0.035   3.547  1.6590  1.0786  0.8781
  396SOL      H 1583   2.837  -0.044   3.693 -1.6074 -0.4463 -0.2140
  396SOL      E 1584   2.854  -0.005   3.620  0.0349  0.3422  0.2769
  397SOL      O 1585   3.020   2.918   0.227  0.0750 -0.4572 -0.2534
  397SOL      H 1586   2.996   2.920   0.133  0.9126 -1.3079 -0.5024
  397SOL      H 1587   3.117   2.909   0.228  0.2791  1.3339  0.7056
  397SOL      E 1588   3.035   2.917   0.209 -0.0233 -0.0410  0.1714
  398SOL      O 1589   1.938   1.073   1.659 -0.0842 -0.4427 -0.4695
  398SOL      H 1590   1.928   1.003   1.726  1.8093 -1.2913 -1.0110
  398SOL      H 1591   1.874   1.049   1.589 -0.7105 -0.6200  0.1457
  398SOL      E 1592   1.923   1.054   1.659  0.0041 -0.2885 -0.1393
  399SOL      O 1593   0.991   1.036   0.548 -0.2261  0.0116 -0.4472
  399SOL      H 1594   0.897   1.059   0.543 -0.1077  0.7295  0.3353
  399SOL      H 1595   1.037   1.106   0.499  0.0496  0.8899  0.9950
  399SOL      E 1596   0.981   1.054   0.537 -0.2663  0.0830 -0.0754
  400SOL      O 1597   0.024   1.331   0.698 -0.3951 -0.0756 -0.0543
  400SOL      H 1598  -0.052   1.364   0.749 -0.4618 -0.0012 -0.1993
  400SOL      H 1599  -0.013   1.260   0.642 -1.0238  1.9712 -2.3984
  400SOL      E 1600   0.001   1.323   0.697  0.0092  0.3596 -0.6500
  401SOL      O 1601   2.685   0.135   1.352 -0.2803  0.2559  0.0513
  401SOL      H 1602   2.729   0.163   1.270  0.4491 -0.1709  0.2834
  401SOL      H 1603   2.729   0.184   1.423  0.4494 -0.8328  0.3742
  401SOL      E 1604   2.703   0.150   1.349  0.1687 -0.1087 -0.0059
  402SOL      O 1605   0.722   0.965   2.523 -0.4894 -0.2667 -0.6011
  402SOL      H 1606   0.712   0.915   2.606 -0.6049  1.8872  0.7689
  402SOL      H 1607   0.634   0.966   2.483 -0.6985 -0.3464 -0.1495
  402SOL      E 1608   0.703   0.955   2.532 -0.0369  0.0663  0.1897
  403SOL      O 1609   1.980   1.247   0.783 -0.4322  0.1439  0.0876
  403SOL      H 1610   1.953   1.284   0.697  1.2815 -1.1336 -1.0983
  403SOL      H 1611   1.898   1.230   0.831 -1.4238  1.2566 -1.1445
  403SOL      E 1612   1.958   1.251   0.775 -0.0790  0.2038 -0.0978
  404SOL      O 1613   3.049   0.944   3.331  0.0256  0.1547 -0.0845
  404SOL      H 1614   2.995   1.003   3.386  1.3972  0.4873  0.9651
  404SOL      H 1615   3.013   0.855   3.347  0.0680  0.3088  0.9723
  404SOL      E 1616   3.031   0.938   3.345 -0.1366  0.0768 -0.1347
  405SOL      O 1617   0.015   3.113   0.532 -0.0671 -0.4281  0.3182
  405SOL      H 1618   0.005   3.149   0.621  0.1019  0.0877  0.1344
  405SOL      H 1619   0.054   3.185   0.480 -1.3345 -0.2722 -0.4793
  405SOL      E 1620   0.021   3.134   0.539 -0.4582 -0.0125 -0.4451
  406SOL      O 1621   1.809   2.099   1.013 -0.0054  0.4876  0.2837
  406SOL      H 1622   1.764   2.039   1.074  1.0843 -1.5428 -0.7886
  406SOL      H 1623   1.885   2.134   1.062  0.9137 -1.1948  0.1265
  406SOL      E 1624   1.815   2.094   1.035 -0.0923 -0.1323 -0.0801
  407SOL      O 1625   1.375   1.777   2.035 -0.3654  0.1204  0.0731
  407SOL      H 1626   1.440   1.705   2.041 -1.2424 -0.7010 -0.0719
  407SOL      H 1627   1.403   1.831   1.959  1.7860  1.4753  1.7245
  407SOL      E 1628   1.394   1.773   2.021 -0.1850  0.2485  0.3347
  408SOL      O 1629   1.284   0.229   2.703 -0.5608 -0.4774 -0.0929
  408SOL      H 1630   1.316   0.295   2.640 -0.7115 -0.1492  0.1666
  408SOL      H 1631   1.329   0.250   2.787 -2.8305  1.2124  0.8049
  408SOL      E 1632   1.299   0.246   2.707 -0.4997  0.0409  0.0815
  409SOL      O 1633   0.745   0.800   2.767 -0.0292 -0.1817  0.1143
  409SOL      H 1634   0.681   0.794   2.839 -0.2339  0.0119 -0.0473
  409SOL      H 1635   0.757   0.709   2.736  1.4697 -0.5271  1.5959
  409SOL      E 1636   0.734   0.781   2.775 -0.2582 -0.3132 -0.0381
  410SOL      O 1637   2.009   3.221   0.363 -0.7096  0.0780  0.0957
  410SOL      H 1638   2.038   3.171   0.284  2.3659  3.8145 -1.4853
  410SOL      H 1639   1.912   3.222   0.358 -0.7452 -2.3501 -1.8684
  410SOL      E 1640   1.996   3.211   0.346  0.1278  0.2492 -0.5417
  411SOL      O 1641   0.090   3.276   1.005 -0.2963 -0.3362 -0.5204
  411SOL      H 1642   0.007   3.261   0.958  0.1842 -1.0987 -1.1643
  411SOL      H 1643   0.156   3.293   0.935  0.1753 -0.1780 -0.0489
  411SOL      E 1644   0.087   3.277   0.981 -0.1370 -0.4192 -0.2603
  412SOL      O 1645   0.290   0.994   3.805 -0.4544 -0.0538 -0.5898
  412SOL      H 1646   0.353   0.948   3.747 -0.3077  1.1604 -1.4204
  412SOL      H 1647   0.206   0.946   3.794  0.1228 -1.2588 -0.0006
  412SOL      E 1648   0.286   0.975   3.791 -0.0694  0.0638 -0.4549
  413SOL      O 1649   1.502   2.298   2.750 -0.1396  0.1004  0.0831
  413SOL      H 1650   1.414   2.257   2.747 -0.0078 -0.1190 -1.9586
  413SOL      H 1651   1.552   2.244   2.813 -0.7060 -1.3806 -0.6945
  413SOL      E 1652   1.494   2.279   2.762 -0.4826 -0.2680 -0.0930
  414SOL      O 1653   1.378   1.859   1.524  0.7207  0.3209  0.4150
  414SOL      H 1654   1.428   1.854   1.607  1.1053 -0.7272  0.1285
  414SOL      H 1655   1.313   1.788   1.529  1.0235 -0.0193 -0.3518
  414SOL      E 1656   1.375   1.844   1.542  0.3209 -0.1229 -0.1158
  415SOL      O 1657   2.545   1.781   2.139 -0.0856  0.1398 -0.1775
  415SOL      H 1658   2.483   1.855   2.143 -0.6704 -0.3446  0.0646
  415SOL      H 1659   2.497   1.710   2.092  0.7200  0.1497 -1.0524
  415SOL      E 1660   2.523   1.781   2.130 -0.4021 -0.0380 -0.1249
  416SOL      O 1661   1.978   0.668   1.409  0.0792  0.4936  0.2304
  416SOL      H 1662   1.898   0.697   1.457 -1.4595  0.1099 -1.9220
  416SOL      H 1663   2.002   0.743   1.353 -1.1693 -0.6727 -1.9881
  416SOL      E 1664   1.967   0.689   1.408 -0.3771 -0.1350 -0.2499
  417SOL      O 1665   3.008   0.802   0.707  0.2907  0.6563  0.0790
  417SOL      H 1666   2.977   0.750   0.784  1.5154 -1.4123 -0.7226
  417SOL      H 1667   3.066   0.741   0.658 -1.9079  1.1996 -3.5674
  417SOL      E 1668   3.014   0.779   0.713  0.0459  0.7184 -0.4660
  418SOL      O 1669   2.785   2.922   2.799 -0.2133 -0.4514 -0.0054
  418SOL      H 1670   2.722   2.852   2.820  1.4465 -1.6177  1.4159
  418SOL      H 1671   2.814   2.904   2.708  1.1938 -2.5223  0.7755
  418SOL      E 1672   2.778   2.904   2.785  0.2306 -0.3830  0.2558
  419SOL      O 1673   3.182   3.182   1.381 -0.2534 -0.2269  0.5834
  419SOL      H 1674   3.148   3.235   1.455 -0.3237 -0.5821  0.8044
  419SOL      H 1675   3.113   3.116   1.363 -0.2298 -0.1515  0.2121
  419SOL      E 1676   3.162   3.180   1.392 -0.3425 -0.2230  0.3912
  420SOL      O 1677   1.844   1.113   2.112 -0.0182  0.2018  0.2429
  420SOL      H 1678   1.820   1.032   2.158  3.4328 -0.1876  1.6800
  420SOL      H 1679   1.800   1.185   2.160 -0.1626 -0.5469  1.2463
  420SOL      E 1680   1.830   1.111   2.131  0.7669 -0.2351  0.2384
  421SOL      O 1681   2.991   1.501   1.832  0.2822  0.2306 -0.1063
  421SOL      H 1682   3.006   1.472   1.740 -1.4566  2.1202 -1.0479
  421SOL      H 1683   3.074   1.480   1.878  1.7436  0.5112 -2.4276
  421SOL      E 1684   3.011   1.491   1.823  0.1124  0.5877 -0.0309
  422SOL      O 1685   2.589   3.202   0.061 -0.7336 -0.1100 -0.3056
  422SOL      H 1686   2.528   3.153   0.119  0.0180 -2.7647 -1.5753
  422SOL      H 1687   2.678   3.170   0.086 -0.0959  1.4243 -0.5303
  422SOL      E 1688   2.595   3.186   0.078 -0.2603  0.1965 -0.6277
  423SOL      O 1689   2.031   0.783   0.023  0.2346  0.0604 -0.1885
  423SOL      H 1690   1.953   0.841   0.016 -0.2882 -0.7222 -1.1214
  423SOL      H 1691   2.095   0.820  -0.041  0.2173  0.0940 -0.1869
  423SOL      E 1692   2.028   0.802   0.009 -0.0776 -0.0104 -0.2669
  424SOL      O 1693   1.674   1.943   2.098 -0.1431  0.1813 -0.6047
  424SOL      H 1694   1.689   1.883   2.024 -2.3530 -2.2437  0.6956
  424SOL      H 1695   1.584   1.977   2.085 -0.6144 -0.3798  0.9530
  424SOL      E 1696   1.659   1.937   2.081 -0.5152 -0.1253 -0.1042
  425SOL      O 1697   3.183   2.262   1.719 -0.1647 -0.1891  0.1457
  425SOL      H 1698   3.100   2.246   1.671  0.4655 -1.3568 -0.5979
  425SOL      H 1699   3.182   2.198   1.792  0.4102 -0.7443 -0.3152
  425SOL      E 1700   3.166   2.246   1.724  0.3331 -0.3755 -0.1539
  426SOL      O 1701   1.755   1.207   0.962 -0.1945 -0.2902  0.8821
  426SOL      H 1702   1.688   1.148   1.001  1.3696 -1.0125  2.6537
  426SOL      H 1703   1.825   1.214   1.029  1.5466  0.3811 -0.8960
  426SOL      E 1704   1.756   1.197   0.983 -0.0598 -0.0604  0.5182
  427SOL      O 1705   2.332   3.437   2.205 -0.3199  0.2446  0.2074
  427SOL      H 1706   2.381   3.471   2.129 -1.4394 -0.2520 -0.7746
  427SOL      H 1707   2.266   3.505   2.226  0.3230  0.6131  1.0835
  427SOL      E 1708   2.329   3.457   2.194 -0.1105  0.0484  0.1589
  428SOL      O 1709   2.025   2.674   3.869  0.3922  0.6830  0.0992
  428SOL      H 1710   1.961   2.670   3.796  1.2714 -0.1275 -0.6546
  428SOL      H 1711   2.112   2.677   3.826  0.8921  1.0627  1.1159
  428SOL      E 1712   2.030   2.674   3.846  0.5246  0.5495 -0.0553
  429SOL      O 1713   1.423   0.395   0.178  0.3734  0.0136 -0.4325
  429SOL      H 1714   1.495   0.330   0.169  0.5564  0.0089  0.8671
  429SOL      H 1715   1.342   0.341   0.183  0.6056 -0.2536  1.7003
  429SOL      E 1716   1.421   0.371   0.177  0.6356 -0.0759  0.3449
  430SOL      O 1717   2.923   0.416   1.822 -0.0022 -0.2692 -0.4563
  430SOL      H 1718   2.850   0.439   1.761 -0.9655 -1.8522  0.0411
  430SOL      H 1719   2.993   0.380   1.765  0.0962  0.5375 -0.8620
  430SOL      E 1720   2.922   0.414   1.798  0.2117 -0.1993 -0.3961
  431SOL      O 1721   0.387   3.189   2.853  0.0355 -0.0324 -0.0444
  431SOL      H 1722   0.397   3.277   2.892 -1.1919 -0.0648  0.4025
  431SOL      H 1723   0.369   3.205   2.759  1.5041  0.1068 -0.3232
  431SOL      E 1724   0.385   3.210   2.842  0.1622  0.3318  0.3761
  432SOL      O 1725   0.525   2.103   0.264 -0.3770  0.1893  0.6481
  432SOL      H 1726   0.532   2.053   0.181  0.4535 -1.5661  1.7101
  432SOL      H 1727   0.479   2.044   0.325  0.8932  0.5778  2.0514
  432SOL      E 1728   0.517   2.081   0.259 -0.0540 -0.1199  0.3602
  433SOL      O 1729   0.266   0.084   1.183 -0.5219  0.4498  0.5181
  433SOL      H 1730   0.234   0.001   1.222 -2.0325  1.2978  1.1693
  433SOL      H 1731   0.224   0.155   1.235  1.2023  1.6484  0.3746
  433SOL      E 1732   0.251   0.082   1.201 -0.2151 -0.1203  0.2012
  434SOL      O 1733   2.797   2.130   1.159  0.4500 -0.0529  0.1281
  434SOL      H 1734   2.748   2.068   1.103 -1.4718  0.6102  0.9559
  434SOL      H 1735   2.857   2.076   1.212 -2.4353 -1.5360  2.1275
  434SOL      E 1736   2.799   2.107   1.159 -0.0216 -0.2710  0.0046
  435SOL      O 1737   1.647   1.127   3.801 -0.0113 -0.3798  0.9839
  435SOL      H 1738   1.613   1.048   3.756  0.2585  0.0804 -0.0557
  435SOL      H 1739   1.568   1.173   3.835 -0.1886 -0.9399  1.3335
  435SOL      E 1740   1.624   1.121   3.799  0.0455 -0.1787  0.4101
  436SOL      O 1741   1.389   0.708   2.162  0.4744  0.3522  0.2354
  436SOL      H 1742   1.415   0.727   2.071 -0.8202  0.5011 -0.1162
  436SOL      H 1743   1.379   0.795   2.204  2.7060  0.2940  1.0429
  436SOL      E 1744   1.392   0.730   2.152  0.4657  0.4177 -0.0514
  437SOL      O 1745   2.026   0.406   3.805 -0.0920  0.3937 -0.0899
  437SOL      H 1746   2.063   0.345   3.739  0.3646  0.6057 -0.0362
  437SOL      H 1747   1.982   0.350   3.870 -0.5688  0.1839 -0.5899
  437SOL      E 1748   2.025   0.383   3.805  0.0883  0.1480 -0.0925
  438SOL      O 1749   1.679   0.505   2.298 -0.1250  0.1046 -0.6238
  438SOL      H 1750   1.626   0.576   2.338  1.8012  1.1353  0.2019
  438SOL      H 1751   1.680   0.434   2.364  0.7662  0.6964  0.0112
  438SOL      E 1752   1.669   0.505   2.319  0.3648  0.2410 -0.1138
  439SOL      O 1753   1.298   0.207   0.928  0.2827 -0.3752 -0.5852
  439SOL      H 1754   1.305   0.111   0.940  1.3029 -0.3540 -0.9334
  439SOL      H 1755   1.351   0.245   1.001  1.0812 -0.1201 -1.2777
  439SOL      E 1756   1.310   0.195   0.945  0.3261 -0.2658 -0.0364
  440SOL      O 1757   0.595   1.618   2.936  0.1083  0.1419 -0.5402
  440SOL      H 1758   0.643   1.638   2.854  1.0585 -1.7653 -0.5026
  440SOL      H 1759   0.663   1.602   3.003 -0.5857 -0.9407 -0.0550
  440SOL      E 1760   0.618   1.618   2.933 -0.0288 -0.5569 -0.1609
  441SOL      O 1761   1.718   2.481   1.834  0.6190  0.3300  0.4964
  441SOL      H 1762   1.721   2.567   1.879  0.7093  0.9705 -0.6771
  441SOL      H 1763   1.625   2.456   1.833  0.4612  0.8886  0.0305
  441SOL      E 1764   1.700   2.493   1.843  0.0423  0.6411 -0.1829
  442SOL      O 1765   0.326   2.790   1.420  0.3645  0.2139  0.0969
  442SOL      H 1766   0.381   2.815   1.344  2.4564 -2.3329  0.6142
  442SOL      H 1767   0.263   2.725   1.385 -1.0407  1.6090 -0.0751
  442SOL      E 1768   0.324   2.782   1.398  0.2957 -0.0158 -0.0715
  443SOL      O 1769   3.073   0.072   2.631  0.0428  0.0817 -0.1511
  443SOL      H 1770   3.163   0.037   2.641  0.0890  0.5661  1.4071
  443SOL      H 1771   3.073   0.157   2.679 -1.0483  0.4480 -0.7513
  443SOL      E 1772   3.091   0.082   2.642 -0.0838  0.2103  0.0179
  444SOL      O 1773   1.928   1.812   1.468 -0.5598  0.1210 -0.3178
  444SOL      H 1774   1.907   1.748   1.397  0.7858 -0.9898  0.2265
  444SOL      H 1775   1.886   1.895   1.441 -0.7187 -0.4755 -2.0423
  444SOL      E 1776   1.916   1.816   1.448 -0.1952 -0.3307 -0.2139
  445SOL      O 1777   0.526   3.068   1.591  0.2566  0.2153  0.3067
  445SOL      H 1778   0.561   3.157   1.610  0.1721  1.2154 -3.5114
  445SOL      H 1779   0.430   3.081   1.579  0.0600 -0.6652  0.8028
  445SOL      E 1780   0.514   3.088   1.593 -0.1757  0.0498  0.1070
  446SOL      O 1781   2.165   0.435   1.450  0.6520  0.3019  0.6196
  446SOL      H 1782   2.135   0.526   1.461  0.7779  0.3768  0.3605
  446SOL      H 1783   2.140   0.389   1.532 -1.1524  0.0748 -0.0204
  446SOL      E 1784   2.154   0.444   1.468  0.1176  0.0477  0.2451
  447SOL      O 1785   2.859   1.169   1.723 -0.2335  0.5787 -0.2632
  447SOL      H 1786   2.815   1.210   1.799 -0.5119  1.5126 -0.9061
  447SOL      H 1787   2.804   1.093   1.699 -1.7943  1.9653 -1.3106
  447SOL      E 1788   2.839   1.162   1.733 -0.0072  0.6189 -0.2087
  448SOL      O 1789   0.828   3.503   0.883 -0.3792  0.2933  0.5919
  448SOL      H 1790   0.886   3.542   0.816  0.3387  0.0977  1.0953
  448SOL      H 1791   0.886   3.450   0.940 -1.1983 -0.7873  0.4659
  448SOL      E 1792   0.851   3.500   0.881 -0.3740  0.0091  0.2357
  449SOL      O 1793   0.238   2.087   1.348 -0.2133  0.0103  0.3624
  449SOL      H 1794   0.253   2.048   1.260  1.0499  2.2852 -0.5129
  449SOL      H 1795   0.141   2.089   1.359 -0.3639 -1.1593 -0.5522
  449SOL      E 1796   0.221   2.080   1.332  0.0363 -0.2570 -0.0976
  450SOL      O 1797   2.656   1.960   1.014  0.2134  0.0472  0.0441
  450SOL      H 1798   2.586   1.922   1.071  1.3074 -2.4725 -0.1486
  450SOL      H 1799   2.614   1.972   0.927 -0.7946  1.5884  0.6984
  450SOL      E 1800   2.634   1.955   1.008 -0.4192 -0.3192  0.2090
  451SOL      O 1801   2.267   0.162   2.154 -0.1606  0.0832  0.0271
  451SOL      H 1802   2.195   0.223   2.178 -0.1570 -0.2948  1.0259
  451SOL      H 1803   2.247   0.135   2.063 -0.8003  0.6608 -0.0189
  451SOL      E 1804   2.249   0.169   2.141 -0.0604 -0.0305  0.4299
  452SOL      O 1805   1.696   0.514   1.878  0.2984  0.3541 -0.5929
  452SOL      H 1806   1.640   0.483   1.951  0.4852  1.3988  0.0026
  452SOL      H 1807   1.636   0.520   1.801 -0.2674  0.8387 -0.1242
  452SOL      E 1808   1.673   0.509   1.877  0.1739  0.3947 -0.0443
  453SOL      O 1809   2.424   0.779   0.969  0.6051 -0.5993  0.1622
  453SOL      H 1810   2.375   0.809   1.048 -0.2547 -1.7828  0.1139
  453SOL      H 1811   2.456   0.690   0.991  2.1942 -0.1087 -0.0669
  453SOL      E 1812   2.420   0.767   0.989  0.4129 -0.1658 -0.4467
  454SOL      O 1813   1.948   2.415   3.934  0.3082  0.0052  0.2874
  454SOL      H 1814   1.999   2.491   3.902  0.0976  0.0540  0.0618
  454SOL      H 1815   1.857   2.433   3.906  0.4704 -0.9559 -0.8969
  454SOL      E 1816   1.940   2.434   3.922 -0.0379 -0.0306  0.0688
  455SOL      O 1817   0.986   0.353   3.242  0.3511 -0.4388  0.1415
  455SOL      H 1818   0.986   0.360   3.145  1.2562  0.4254  0.1867
  455SOL      H 1819   0.897   0.378   3.269  0.7593  1.7083 -0.3417
  455SOL      E 1820   0.968   0.359   3.228  0.3071 -0.0143  0.4394
  456SOL      O 1821   1.905   3.136   2.445 -0.5015 -0.1520  0.0956
  456SOL      H 1822   1.916   3.125   2.350 -1.2058 -0.3383  0.0275
  456SOL      H 1823   1.812   3.113   2.463  0.0479 -1.7867  1.0688
  456SOL      E 1824   1.888   3.129   2.430 -0.4073 -0.4750 -0.1804
  457SOL      O 1825   2.380   0.930   3.541 -1.0020 -0.2331  0.2725
  457SOL      H 1826   2.456   0.870   3.531 -0.4570  0.6503 -1.1171
  457SOL      H 1827   2.345   0.910   3.630  3.2702  2.0026  2.8353
  457SOL      E 1828   2.388   0.914   3.557  0.0986  0.2354  0.2296
  458SOL      O 1829   1.394   3.007   1.718  0.3618  0.1486 -0.6645
  458SOL      H 1830   1.366   3.095   1.748 -1.6341 -0.1542 -1.4495
  458SOL      H 1831   1.312   2.956   1.711  0.7998 -0.3458 -4.7566
  458SOL      E 1832   1.372   3.015   1.723  0.0408  0.5378 -0.4970
  459SOL      O 1833   0.619   0.614   3.733  0.5017 -0.3987  0.2152
  459SOL      H 1834   0.569   0.558   3.671 -0.0150  0.3501 -0.0578
  459SOL      H 1835   0.582   0.594   3.820  1.8025 -2.0888  0.4415
  459SOL      E 1836   0.601   0.599   3.738  0.1557 -0.5121  0.3092
  460SOL      O 1837   3.096   2.928   2.408  0.2342  0.0595 -0.9569
  460SOL      H 1838   3.065   3.016   2.381 -1.2305  0.0821  0.5911
  460SOL      H 1839   3.157   2.944   2.482 -0.8536 -0.2065  0.0442
  460SOL      E 1840   3.102   2.949   2.417 -0.0261  0.3862 -0.4945
  461SOL      O 1841   3.160   1.319   2.840  0.4837 -0.0201  0.2565
  461SOL      H 1842   3.154   1.255   2.768  1.0071  1.6791 -1.3981
  461SOL      H 1843   3.232   1.288   2.897  0.3649 -1.1536 -0.1956
  461SOL      E 1844   3.173   1.300   2.837 -0.0771 -0.0564 -0.2957
  462SOL      O 1845   3.259   2.090   2.999  0.3178  0.3608  0.2278
  462SOL      H 1846   3.274   2.120   2.907  0.2043 -1.1789 -0.3227
  462SOL      H 1847   3.179   2.136   3.028  0.5788  1.1710 -0.3002
  462SOL      E 1848   3.246   2.105   2.986 -0.0435  0.1190 -0.3345
  463SOL      O 1849   3.457   0.005   1.320  0.1385  0.6444 -0.3963
  463SOL      H 1850   3.490   0.060   1.247  0.7371  0.5569 -0.1985
  463SOL      H 1851   3.518   0.022   1.394 -1.5246  2.1740  0.7168
  463SOL      E 1852   3.476   0.020   1.320 -0.0566  0.2906 -0.2228
  464SOL      O 1853   1.387   1.045   2.823  0.1995 -0.0870 -0.4934
  464SOL      H 1854   1.478   1.030   2.851  0.1276  0.3891  0.0276
  464SOL      H 1855   1.384   1.025   2.728  1.2599  1.6480 -0.9296
  464SOL      E 1856   1.405   1.038   2.810 -0.0290  0.2213 -0.0930
  465SOL      O 1857   2.952   0.846   1.515  0.0856  0.4429  0.5821
  465SOL      H 1858   3.015   0.914   1.488  0.7652 -0.9328 -1.5725
  465SOL      H 1859   3.006   0.773   1.549 -0.4580  0.0665  0.6622
  465SOL      E 1860   2.975   0.845   1.516 -0.2468  0.1703 -0.1821
  466SOL      O 1861   2.383   0.927   0.575 -0.8147  0.6636  0.1082
  466SOL      H 1862   2.366   0.992   0.505  0.2879  0.7720 -0.0725
  466SOL      H 1863   2.298   0.883   0.589 -0.9046  0.0932 -1.8723
  466SOL      E 1864   2.362   0.931   0.564 -0.3114  0.2816 -0.0582
  467SOL      O 1865   1.930   0.496   0.903 -0.6237  0.0050  0.3711
  467SOL      H 1866   1.947   0.401   0.916  0.1931  0.0785 -0.1212
  467SOL      H 1867   1.962   0.539   0.984 -1.6783 -0.2044  0.9144
  467SOL      E 1868   1.940   0.485   0.922 -0.5064 -0.2128  0.2433
  468SOL      O 1869   0.493   1.439   3.407  0.6734 -0.3523  0.2423
  468SOL      H 1870   0.483   1.533   3.385  1.0807 -0.1957  0.7040
  468SOL      H 1871   0.424   1.420   3.472  0.7062 -0.3246  0.2861
  468SOL      E 1872   0.477   1.454   3.415  0.3361 -0.0524 -0.1985
  469SOL      O 1873   0.897   2.044   1.026 -0.0850  0.4320 -0.0608
  469SOL      H 1874   0.977   1.991   1.043  0.4411  0.7066 -1.5753
  469SOL      H 1875   0.824   1.979   1.020  0.5632 -0.1749 -1.9904
  469SOL      E 1876   0.898   2.020   1.028  0.1379 -0.1870 -0.2686
  470SOL      O 1877   0.086   1.428   2.286 -0.4953 -0.1883  0.5450
  470SOL      H 1878   0.069   1.502   2.347  0.0754 -0.5424  1.1487
  470SOL      H 1879   0.159   1.378   2.326 -1.0643 -1.2512  0.3043
  470SOL      E 1880   0.097   1.433   2.307 -0.2441 -0.2807  0.5802
  471SOL      O 1881   2.598   2.385   1.807 -0.6581 -0.1738 -0.7334
  471SOL      H 1882   2.579   2.478   1.788  1.1888  0.6510  1.0649
  471SOL      H 1883   2.567   2.370   1.898 -0.2846 -1.1038 -0.7423
  471SOL      E 1884   2.588   2.400   1.822  0.1899 -0.4298  0.0008
  472SOL      O 1885   1.444   2.410   1.129  0.6374 -0.3827 -0.3933
  472SOL      H 1886   1.531   2.393   1.091 -0.4684 -1.3360 -2.6714
  472SOL      H 1887   1.405   2.480   1.074 -0.0066  0.0946  0.6418
  472SOL      E 1888   1.454   2.421   1.110  0.4146 -0.4276  0.1613
  473SOL      O 1889   2.985   2.070   2.326  0.3227  0.1112  0.6965
  473SOL      H 1890   2.970   1.975   2.339  1.4426  0.0124  1.3746
  473SOL      H 1891   3.048   2.096   2.395  2.1676  0.7545 -1.1431
  473SOL      E 1892   2.995   2.056   2.342  0.0956  0.1932  0.4758
  474SOL      O 1893   0.114   2.544   1.624  0.1982 -0.3459  0.7855
  474SOL      H 1894   0.033   2.511   1.665 -0.6307  1.2990  0.5782
  474SOL      H 1895   0.084   2.607   1.556  1.5857 -1.3736 -0.8893
  474SOL      E 1896   0.092   2.550   1.619 -0.1811 -0.0182  0.1205
  475SOL      O 1897   3.355   1.287   1.279  0.4459 -0.2026  0.0703
  475SOL      H 1898   3.392   1.210   1.234 -1.0202 -1.0683  0.2787
  475SOL      H 1899   3.389   1.284   1.369 -0.0774 -0.9579  0.2469
  475SOL      E 1900   3.369   1.271   1.288  0.2106 -0.9385 -0.1529
  476SOL      O 1901   2.687   1.090   2.435 -0.0213  0.0594 -0.2082
  476SOL      H 1902   2.644   1.123   2.354 -2.3203 -0.2987  0.7844
  476SOL      H 1903   2.615   1.076   2.498  1.4453 -1.9779  1.1309
  476SOL      E 1904   2.664   1.094   2.432 -0.4038 -0.3388  0.0309
  477SOL      O 1905   1.654   1.437   0.830 -0.2400 -0.3444 -0.3691
  477SOL      H 1906   1.702   1.367   0.877 -1.2546 -1.0999 -0.4348
  477SOL      H 1907   1.599   1.480   0.898  0.1084  0.1720 -0.4015
  477SOL      E 1908   1.653   1.432   0.853 -0.2521 -0.2794 -0.1619
  478SOL      O 1909   3.056   0.593   2.096  0.3953  0.1386  0.4075
  478SOL      H 1910   3.055   0.690   2.094  0.6595  0.1445  0.4437
  478SOL      H 1911   3.113   0.570   2.171 -0.6437 -0.0473  1.1558
  478SOL      E 1912   3.067   0.608   2.111  0.4856 -0.0057  0.2904
  479SOL      O 1913   0.409   2.148   2.965  0.7192 -0.3443 -0.4111
  479SOL      H 1914   0.422   2.214   3.036  0.5777  0.1096 -0.8012
  479SOL      H 1915   0.409   2.062   3.010  1.3598 -0.1122  0.0538
  479SOL      E 1916   0.412   2.144   2.988  0.7150 -0.2285 -0.4035
  480SOL      O 1917   0.964   3.092   3.805 -0.1344 -0.3390  0.0452
  480SOL      H 1918   0.886   3.066   3.857  1.2307 -0.3461  2.1776
  480SOL      H 1919   0.930   3.153   3.737 -2.1779 -1.4188  0.0213
  480SOL      E 1920   0.941   3.099   3.802 -0.1069 -0.6162  0.1443
  481SOL      O 1921   2.834   0.469   3.346 -0.2891 -0.4295 -0.3524
  481SOL      H 1922   2.738   0.479   3.355 -0.3583 -1.4795  0.2785
  481SOL      H 1923   2.846   0.385   3.299  0.3115  0.0865 -1.1304
  481SOL      E 1924   2.817   0.454   3.338 -0.0689 -0.2401 -0.0269
  482SOL      O 1925   1.390   0.879   0.813 -0.4078 -0.3282  0.3621
  482SOL      H 1926   1.297   0.885   0.785 -0.1257  2.7256 -0.2305
  482SOL      H 1927   1.435   0.952   0.768  1.9758 -0.7863  1.8436
  482SOL      E 1928   1.380   0.895   0.799 -0.0254  0.1771 -0.1996
  483SOL      O 1929   3.476   3.206   1.455 -0.9309 -0.3563 -0.0158
  483SOL      H 1930   3.517   3.265   1.389 -0.3634 -1.0771 -0.3223
  483SOL      H 1931   3.406   3.159   1.408 -1.0669 -0.2790  0.1069
  483SOL      E 1932   3.470   3.209   1.432 -0.3243 -0.2975  0.0359
  484SOL      O 1933   2.526   1.742   3.899 -0.3813  0.5592  0.1417
  484SOL      H 1934   2.491   1.817   3.949 -1.3952  0.0339  0.2556
  484SOL      H 1935   2.596   1.779   3.843  0.2440  1.2948  1.3607
  484SOL      E 1936   2.533   1.764   3.898  0.0432 -0.0005  0.1718
  485SOL      O 1937   2.543   2.385   3.150 -0.5402  0.2777 -0.8837
  485SOL      H 1938   2.557   2.301   3.105 -2.0561 -1.1279  1.1031
  485SOL      H 1939   2.613   2.392   3.217 -1.5422 -0.4205  0.2810
  485SOL      E 1940   2.560   2.370   3.155 -0.4569 -0.1909  0.2099
  486SOL      O 1941   2.769   0.943   3.390  0.2100  0.6401 -0.1721
  486SOL      H 1942   2.773   0.953   3.293 -0.0329 -2.9486 -0.6907
  486SOL      H 1943   2.697   1.001   3.418 -1.4035 -0.0564 -2.5342
  486SOL      E 1944   2.755   0.957   3.376 -0.3383 -0.1978  0.1878
  487SOL      O 1945   0.786   2.802   0.102 -0.2765 -0.6773  0.3308
  487SOL      H 1946   0.750   2.831   0.188 -0.2781  0.4164 -0.0252
  487SOL      H 1947   0.734   2.723   0.078 -1.1836 -0.2062  0.7056
  487SOL      E 1948   0.768   2.792   0.114 -0.0896 -0.1108  0.3168
  488SOL      O 1949   3.470   0.964   2.813 -0.1297 -0.2216  0.0624
  488SOL      H 1950   3.543   0.996   2.757 -0.4996  0.7319  0.1106
  488SOL      H 1951   3.397   0.947   2.752 -0.8215  1.6531  0.3171
  488SOL      E 1952   3.470   0.967   2.790 -0.1472 -0.2698 -0.3311
  489SOL      O 1953   0.773   1.212   2.627 -0.4661  0.1456 -0.1188
  489SOL      H 1954   0.797   1.282   2.564  0.1639  0.4097  0.3980
  489SOL      H 1955   0.735   1.141   2.573 -2.2920  1.3758 -0.5182
  489SOL      E 1956   0.770   1.212   2.604 -0.2359 -0.1106 -0.2251
  490SOL      O 1957   3.553   0.136   3.317 -0.0723  0.1744 -0.0770
  490SOL      H 1958   3.582   0.127   3.225 -1.6438  0.4455 -0.6360
  490SOL      H 1959   3.512   0.223   3.322  1.1687  0.7203  1.2523
  490SOL      E 1960   3.550   0.151   3.300 -0.1380 -0.2957 -0.0476
  491SOL      O 1961   0.220   3.342   3.523  0.1434  0.0198  0.5332
  491SOL      H 1962   0.283   3.411   3.548  0.4654  0.7484 -1.9876
  491SOL      H 1963   0.258   3.259   3.556  1.7427  0.5999  0.2331
  491SOL      E 1964   0.240   3.340   3.535  0.6219  0.3139 -0.4842
  492SOL      O 1965   3.563   3.591   1.822  0.3572  0.0940 -0.2268
  492SOL      H 1966   3.564   3.598   1.726 -0.4807  0.9724 -0.1874
  492SOL      H 1967   3.614   3.667   1.854  0.0054  0.2311  0.0251
  492SOL      E 1968   3.573   3.608   1.809  0.1095  0.2222 -0.0055
  493SOL      O 1969   2.731   0.338   3.923  0.1974  0.7358  0.3030
  493SOL      H 1970   2.646   0.294   3.906  0.2656 -0.9727  3.5892
  493SOL      H 1971   2.787   0.271   3.965  3.1320  1.9120 -1.3985
  493SOL      E 1972   2.725   0.316   3.928  0.3668  0.4667  0.5875
  494SOL      O 1973   3.287   2.547   0.082  0.2997  0.3739 -0.4048
  494SOL      H 1974   3.244   2.480   0.025  1.0251  1.1042 -1.8804
  494SOL      H 1975   3.216   2.583   0.138  0.1933 -2.9389  1.8736
  494SOL      E 1976   3.264   2.541   0.082  0.1166 -0.0544 -0.4593
  495SOL      O 1977   0.288   0.722   3.216 -0.0294  0.5984 -0.2667
  495SOL      H 1978   0.217   0.768   3.264 -0.3964  1.2055 -1.3679
  495SOL      H 1979   0.256   0.713   3.125  0.4006 -1.1034 -0.2796
  495SOL      E 1980   0.267   0.730   3.207 -0.0706  0.2179  0.1617
  496SOL      O 1981   1.546   0.045   1.490 -0.1144  0.1064 -0.1966
  496SOL      H 1982   1.549   0.092   1.405  1.6408 -0.5511 -0.5476
  496SOL      H 1983   1.536  -0.049   1.466 -0.1921 -0.0230  0.3417
  496SOL      E 1984   1.545   0.036   1.468  0.0375 -0.4366 -0.2376
  497SOL      O 1985   1.538   2.248   1.776 -0.4819  0.0595  0.6222
  497SOL      H 1986   1.621   2.200   1.763 -0.6815 -0.7847  2.2191
  497SOL      H 1987   1.516   2.237   1.870 -1.8001  1.2583  0.4990
  497SOL      E 1988   1.550   2.236   1.792 -0.1200  0.1374  0.1985
  498SOL      O 1989   0.501   0.234   2.038 -0.6513 -0.1640 -0.2896
  498SOL      H 1990   0.596   0.234   2.059 -0.2222 -1.2419 -1.9391
  498SOL      H 1991   0.472   0.326   2.047  1.0006  0.5257 -1.4870
  498SOL      E 1992   0.514   0.252   2.044 -0.2443  0.0425 -0.3511
  499SOL      O 1993   0.609   0.660   1.980  0.0935 -0.5636 -0.1143
  499SOL      H 1994   0.612   0.657   1.883  0.2778  0.1998 -0.1372
  499SOL      H 1995   0.696   0.630   2.009  0.1581 -0.4576 -0.1963
  499SOL      E 1996   0.627   0.653   1.966  0.6442 -0.4326 -0.1261
  500SOL      O 1997   2.371   1.185   0.745 -0.0568 -0.0892  0.0457
  500SOL      H 1998   2.464   1.195   0.719  0.0873  0.9164  0.8755
  500SOL      H 1999   2.346   1.095   0.717  0.2718  0.6389 -2.8824
  500SOL      E 2000   2.384   1.169   0.734  0.3324  0.3032 -0.1040
  501SOL      O 2001   2.197   1.663   3.108  0.3842  0.4440  0.5358
  501SOL      H 2002   2.211   1.652   3.203  0.1700  0.1308  0.5309
  501SOL      H 2003   2.156   1.750   3.098 -0.0742  0.2557  0.7738
  501SOL      E 2004   2.192   1.678   3.125 -0.1388  0.5124  0.5151
  502SOL      O 2005   2.136   2.318   2.739  0.0202 -0.1224 -0.3863
  502SOL      H 2006   2.165   2.372   2.814 -1.3885 -1.4824  1.2117
  502SOL      H 2007   2.167   2.228   2.757 -2.6847 -1.0681  0.0816
  502SOL      E 2008   2.148   2.311   2.758 -0.3941 -0.6772 -0.2239
  503SOL      O 2009   2.169   1.428   2.746  0.5583  0.8410 -1.0984
  503SOL      H 2010   2.101   1.369   2.710 -0.1495  2.0637 -1.8377
  503SOL      H 2011   2.163   1.419   2.843  0.9529 -0.7960 -1.1954
  503SOL      E 2012   2.154   1.415   2.758  0.2462  0.5369 -0.2893
  504SOL      O 2013   3.515   2.728   0.019  0.2149  0.0652 -0.0591
  504SOL      H 2014   3.518   2.822   0.041 -0.3861  0.5675 -1.8942
  504SOL      H 2015   3.425   2.700   0.041 -0.1518  0.3853 -1.0432
  504SOL      E 2016   3.497   2.741   0.028 -0.2828  0.0816 -0.0956
  505SOL      O 2017   2.283   0.460   1.116 -0.0726  0.4268  0.4859
  505SOL      H 2018   2.354   0.399   1.144  1.0814  1.0753 -0.9248
  505SOL      H 2019   2.293   0.468   1.020 -2.2339  0.3573  0.2106
  505SOL      E 2020   2.299   0.449   1.103  0.0224  0.2446 -0.1443
  506SOL      O 2021   1.769   2.354   3.342 -0.0820  0.0996 -0.2534
  506SOL      H 2022   1.722   2.409   3.278  0.2357  0.9698  0.2554
  506SOL      H 2023   1.841   2.409   3.376 -1.2461  0.2997  2.1332
  506SOL      E 2024   1.774   2.376   3.336 -0.2879  0.2524  0.6572
  507SOL      O 2025   0.337   3.578   3.602 -0.9126 -0.0766  0.2190
  507SOL      H 2026   0.283   3.627   3.538 -0.0318 -1.9335 -2.1311
  507SOL      H 2027   0.368   3.644   3.666 -1.7772  1.9423 -1.3426
  507SOL      E 2028   0.333   3.601   3.602 -0.4755 -0.1688 -0.3330
  508SOL      O 2029   0.069   2.319   3.070 -0.5478 -0.2113  0.6546
  508SOL      H 2030  -0.014   2.369   3.070 -0.7976 -0.5652 -0.9695
  508SOL      H 2031   0.126   2.364   3.135 -0.5152  2.6333 -1.1829
  508SOL      E 2032   0.064   2.338   3.083 -0.6415  0.1710 -0.0138
  509SOL      O 2033   3.598   1.796   2.782  0.3454 -0.0955  0.4950
  509SOL      H 2034   3.656   1.825   2.854 -0.3821  0.7283  0.7687
  509SOL      H 2035   3.524   1.750   2.825 -0.0185  0.2738  0.2703
  509SOL      E 2036   3.595   1.793   2.805  0.0986  0.0493  0.2248
  510SOL      O 2037   3.225   2.718   1.975  0.2031  0.3198  0.5179
  510SOL      H 2038   3.192   2.666   1.900  0.5400  1.1055 -0.1892
  510SOL      H 2039   3.150   2.774   2.002 -0.0020 -0.1573  0.9486
  510SOL      E 2040   3.204   2.719   1.965  0.0449  0.1404  0.4656
  511SOL      O 2041   1.192   2.822   3.067  0.1863 -0.4282  0.3106
  511SOL      H 2042   1.190   2.844   3.162 -0.3062 -2.0676  0.7176
  511SOL      H 2043   1.103   2.839   3.034  0.1709 -0.5136  0.3067
  511SOL      E 2044   1.174   2.830   3.080  0.3548 -0.4852 -0.0589
  512SOL      O 2045   2.845   0.113   2.447  0.0624  0.1023  0.0170
  512SOL      H 2046   2.836   0.209   2.445  1.8714  0.3041 -1.3628
  512SOL      H 2047   2.922   0.096   2.504  0.9311 -0.3508 -1.2315
  512SOL      E 2048   2.859   0.128   2.458  0.0080  0.6674 -0.4918
  513SOL      O 2049   0.526   2.516   0.616 -0.0133 -0.0302  0.7778
  513SOL      H 2050   0.435   2.525   0.582  0.9150  0.3885 -1.8473
  513SOL      H 2051   0.535   2.423   0.641 -1.2743  0.0158  1.5014
  513SOL      E 2052   0.509   2.499   0.614  0.3212 -0.1005 -0.1329
  514SOL      O 2053   2.147   0.057   1.887 -0.3574 -0.2930 -0.4096
  514SOL      H 2054   2.100   0.139   1.862 -0.7458 -0.1175  0.8320
  514SOL      H 2055   2.080  -0.013   1.883  0.2920 -0.8763 -2.9167
  514SOL      E 2056   2.124   0.059   1.881 -0.1755  0.0549 -0.1437
  515SOL      O 2057   0.609   1.396   2.024  0.2472  0.0073  0.5533
  515SOL      H 2058   0.668   1.366   1.953  1.0330 -1.1709  1.6702
  515SOL      H 2059   0.519   1.376   1.993  0.6101 -1.0083  0.1110
  515SOL      E 2060   0.603   1.386   2.004  0.2499  0.0700  0.1305
  516SOL      O 2061   2.407   3.558   1.933  0.3283 -0.0857  0.3681
  516SOL      H 2062   2.463   3.516   1.866 -2.2353 -1.2452 -1.1743
  516SOL      H 2063   2.319   3.566   1.892 -1.6279 -1.6097  3.8425
  516SOL      E 2064   2.401   3.551   1.911 -0.3812 -0.2043  0.6765
  517SOL      O 2065   1.031   0.614   2.776 -0.6152  0.4954  0.5417
  517SOL      H 2066   1.012   0.520   2.758  0.7329 -0.0550  1.7462
  517SOL      H 2067   0.996   0.630   2.865 -0.8399  1.1484  0.3383
  517SOL      E 2068   1.020   0.598   2.790 -0.6613 -0.1209  0.3307
  518SOL      O 2069   3.325   2.162   3.378  0.6527 -0.4334 -0.0812
  518SOL      H 2070   3.357   2.092   3.319  3.4644  0.5679  0.0968
  518SOL      H 2071   3.303   2.237   3.319  2.0032  0.0337 -0.0469
  518SOL      E 2072   3.327   2.163   3.354  0.7997 -0.0105 -0.0726
  519SOL      O 2073   0.478   2.309   3.203  0.5413  0.3271  0.0067
  519SOL      H 2074   0.572   2.285   3.191  0.2818 -0.2383 -0.9929
  519SOL      H 2075   0.469   2.328   3.298  1.2824 -1.2990  0.4340
  519SOL      E 2076   0.495   2.308   3.220  0.5944 -0.0987 -0.1021
  520SOL      O 2077   2.099   2.552   2.040  0.6653 -0.6452 -0.1155
  520SOL      H 2078   2.118   2.613   1.967 -1.2581  0.5451  0.2913
  520SOL      H 2079   2.024   2.497   2.008  0.4415 -0.7679  0.6051
  520SOL      E 2080   2.088   2.553   2.019 -0.0672 -0.3419  0.2625
  521SOL      O 2081   2.141   0.824   0.285 -0.7459  0.4444  0.1443
  521SOL      H 2082   2.080   0.830   0.211 -3.0935  2.0000  2.0487
  521SOL      H 2083   2.213   0.887   0.264 -1.4205  0.9275 -0.7599
  521SOL      E 2084   2.143   0.838   0.266 -0.4683  0.3837  0.2090
  522SOL      O 2085   0.310   3.130   3.678 -0.2385 -0.6588 -0.4026
  522SOL      H 2086   0.287   3.036   3.688  1.2832 -1.0802 -0.6593
  522SOL      H 2087   0.402   3.131   3.646  0.1726  0.9357  0.7042
  522SOL      E 2088   0.324   3.112   3.673  0.0803 -0.2969 -0.3057
  523SOL      O 2089   2.724   1.025   0.631 -0.0062 -0.0451  0.1782
  523SOL      H 2090   2.659   1.002   0.563  0.1464  0.2471 -0.0688
  523SOL      H 2091   2.805   1.047   0.583  0.9019 -2.3297  0.5566
  523SOL      E 2092   2.727   1.025   0.608  0.3345  0.0974 -0.1078
  524SOL      O 2093   0.542   2.794   2.037  0.0698 -0.8444 -0.3048
  524SOL      H 2094   0.448   2.773   2.055  0.0577 -0.9267 -0.4613
  524SOL      H 2095   0.541   2.858   1.965  0.1170 -0.4734  0.0161
  524SOL      E 2096   0.523   2.803   2.026  0.0998 -0.4276 -0.1014
  525SOL      O 2097   0.907   2.869   1.721 -0.1787 -0.4192 -0.0083
  525SOL      H 2098   0.902   2.880   1.625 -0.6936 -1.2001 -0.0707
  525SOL      H 2099   0.932   2.957   1.755 -1.9693  0.4110 -0.6946
  525SOL      E 2100   0.911   2.889   1.709 -0.1253  0.0058  0.0467
  526SOL      O 2101   0.137   1.281   0.196  0.4375  0.0801 -0.4988
  526SOL      H 2102   0.050   1.238   0.202  0.4462  0.1058 -0.1888
  526SOL      H 2103   0.133   1.355   0.259  0.3820  0.6031 -1.1030
  526SOL      E 2104   0.119   1.287   0.209  0.1825  0.2851 -0.0850
  527SOL      O 2105   2.724   2.811   3.886  0.0368 -0.4781  0.0097
  527SOL      H 2106   2.730   2.787   3.980  1.6971 -0.6098 -0.1042
  527SOL      H 2107   2.767   2.898   3.878  0.8805 -0.9492 -0.7831
  527SOL      E 2108   2.734   2.824   3.903  0.5604 -0.0165 -0.1674
  528SOL      O 2109   2.158   1.709   1.251  0.3832  0.8431  0.0136
  528SOL      H 2110   2.207   1.715   1.335 -0.2162 -0.3602  0.4597
  528SOL      H 2111   2.099   1.787   1.251 -1.2415 -0.2974  1.7922
  528SOL      E 2112   2.156   1.726   1.268 -0.2448  0.0818  0.3608
  529SOL      O 2113   1.519   0.706   2.465  0.3402 -0.0634 -0.2820
  529SOL      H 2114   1.536   0.666   2.552 -0.4466  0.2063  0.0065
  529SOL      H 2115   1.437   0.663   2.433 -0.4578  1.2195 -0.0215
  529SOL      E 2116   1.506   0.689   2.476  0.2384  0.1979  0.0789
  530SOL      O 2117   2.248   0.336   2.770 -0.1624  0.1717 -0.1513
  530SOL      H 2118   2.172   0.396   2.768 -1.4081 -1.3139  0.6398
  530SOL      H 2119   2.303   0.361   2.694 -1.1939  1.5636 -0.4767
  530SOL      E 2120   2.244   0.353   2.754 -0.0943  0.0901  0.2061
  531SOL      O 2121   3.228   3.425   1.845 -0.1467 -0.1432  0.1061
  531SOL      H 2122   3.251   3.446   1.754  0.8180  0.9830  0.5833
  531SOL      H 2123   3.135   3.453   1.855  0.5850  2.4828  0.2347
  531SOL      E 2124   3.214   3.435   1.829 -0.0800  0.4966  0.2042
  532SOL      O 2125   2.725   1.891   0.596 -0.4828 -0.4973 -0.5751
  532SOL      H 2126   2.720   1.907   0.500 -2.0432  1.0093 -0.3007
  532SOL      H 2127   2.797   1.827   0.607  0.3245 -0.0609 -2.6655
  532SOL      E 2128   2.738   1.881   0.579 -0.1775 -0.0590  0.1666
  533SOL      O 2129   2.098   3.085   0.153  0.1635  0.1237  0.3326
  533SOL      H 2130   2.194   3.074   0.164  0.0020 -0.2531  1.5364
  533SOL      H 2131   2.063   2.995   0.142 -0.2609  0.0588  1.9570
  533SOL      E 2132   2.110   3.064   0.153  0.2587 -0.3923  0.5644
  534SOL      O 2133   1.686   0.392   0.514 -0.0434 -0.0934 -0.5259
  534SOL      H 2134   1.742   0.319   0.484  0.1146 -0.3633  0.3820
  534SOL      H 2135   1.678   0.452   0.438  1.4121 -0.0875 -0.6969
  534SOL      E 2136   1.695   0.389   0.493  0.1593  0.0443  0.0125
  535SOL      O 2137   3.424   0.632   1.247  0.5373 -0.0380  0.2490
  535SOL      H 2138   3.436   0.544   1.287 -0.1212 -0.2453 -0.0068
  535SOL      H 2139   3.387   0.616   1.159  0.1451  0.5107  0.3077
  535SOL      E 2140   3.419   0.611   1.238 -0.4442 -0.0539  0.3955
  536SOL      O 2141   2.001   3.105   2.176  0.7493 -0.4747 -0.6084
  536SOL      H 2142   2.097   3.091   2.182  0.5238 -1.6294  1.0200
  536SOL      H 2143   1.965   3.019   2.148  0.1312 -0.3074 -0.3395
  536SOL      E 2144   2.013   3.085   2.172  0.3596  0.0001 -0.0239
  537SOL      O 2145   1.452   1.889   2.761 -0.8342 -0.9708  0.2780
  537SOL      H 2146   1.449   1.805   2.810  2.6971 -0.6960  1.2132
  537SOL      H 2147   1.511   1.872   2.686  0.4591  0.7523  0.8382
  537SOL      E 2148   1.463   1.869   2.756 -0.2855 -0.1899  0.4264
  538SOL      O 2149   1.478   3.214   3.373  0.4638  0.0635 -0.7095
  538SOL      H 2150   1.466   3.118   3.381  0.2711  0.1766  0.7654
  538SOL      H 2151   1.543   3.237   3.441  1.4729  0.8234 -1.8997
  538SOL      E 2152   1.488   3.199   3.388  0.5587  0.5609 -0.2049
  539SOL      O 2153   1.629   0.119   3.407  0.2564  0.2187 -0.1438
  539SOL      H 2154   1.694   0.159   3.346  0.4320 -0.9136 -0.7247
  539SOL      H 2155   1.608   0.033   3.368 -0.2054 -0.2041  1.0208
  539SOL      E 2156   1.638   0.110   3.387  0.2222  0.2403  0.0896
  540SOL      O 2157   1.268   1.365   2.747 -0.7933 -0.5099  0.6461
  540SOL      H 2158   1.218   1.285   2.726 -1.6014  0.1182  0.0910
  540SOL      H 2159   1.306   1.395   2.663 -1.3282  0.2251  0.6551
  540SOL      E 2160   1.266   1.355   2.726 -0.0656 -0.2025 -0.1201
  541SOL      O 2161   0.765   0.334   0.141 -0.1631  0.6635  0.1270
  541SOL      H 2162   0.851   0.378   0.130 -0.3107  0.9425  0.0645
  541SOL      H 2163   0.785   0.251   0.187  0.0992  0.8847  0.4257
  541SOL      E 2164   0.786   0.326   0.148  0.4668  0.2032  0.2560
  542SOL      O 2165   3.411   1.465   3.643  0.2092  0.1672  0.9018
  542SOL      H 2166   3.419   1.378   3.686 -0.0614 -0.4694 -0.2946
  542SOL      H 2167   3.502   1.494   3.627  0.3147  0.4038  1.8607
  542SOL      E 2168   3.431   1.453   3.648  0.4699 -0.0051  0.3810
  543SOL      O 2169   0.774   0.470   3.351  0.0927  0.3194 -0.2207
  543SOL      H 2170   0.773   0.529   3.274  1.7211 -1.1579 -1.4437
  543SOL      H 2171   0.697   0.412   3.340  0.7346 -0.3770 -1.1761
  543SOL      E 2172   0.758   0.470   3.334  0.2358  0.2729 -0.4548
  544SOL      O 2173   0.719   0.641   3.127 -0.1629 -0.1289  0.3504
  544SOL      H 2174   0.661   0.715   3.151 -1.0368 -0.5415 -0.4524
  544SOL      H 2175   0.667   0.586   3.067  0.2922 -1.6628  1.3088
  544SOL      E 2176   0.697   0.645   3.120  0.0732 -0.0718  0.2213
  545SOL      O 2177   1.373   3.110   2.045 -0.4899  0.3783 -0.0560
  545SOL      H 2178   1.372   3.179   1.976  1.4898  1.8484  1.2728
  545SOL      H 2179   1.436   3.043   2.013 -0.5712  0.4060 -0.2762
  545SOL      E 2180   1.386   3.111   2.025 -0.0920  0.3458  0.0078
  546SOL      O 2181   1.504   0.628   3.484 -0.1042  0.2673  0.0839
  546SOL      H 2182   1.504   0.725   3.478  0.9072  0.2585 -0.2944
  546SOL      H 2183   1.568   0.607   3.553 -2.2907 -0.0817  2.1478
  546SOL      E 2184   1.517   0.644   3.497 -0.2418  0.1590  0.2684
  547SOL      O 2185   1.425   0.362   3.203  0.0683  0.0024  0.2765
  547SOL      H 2186   1.420   0.443   3.150 -1.9491 -0.8309 -0.9565
  547SOL      H 2187   1.400   0.389   3.293 -0.0639  0.8273  0.0059
  547SOL      E 2188   1.419   0.384   3.210 -0.1077  0.0966  0.3141
  548SOL      O 2189   2.724   0.199   1.055  0.2895 -0.3486 -0.3483
  548SOL      H 2190   2.721   0.119   1.001 -0.3552  0.2618 -1.2425
  548SOL      H 2191   2.816   0.230   1.051  0.7436 -1.4665  0.6798
  548SOL      E 2192   2.742   0.189   1.044  0.0993  0.1487 -0.0430
  549SOL      O 2193   3.417   0.294   2.056  0.1068 -0.2150  0.7211
  549SOL      H 2194   3.403   0.204   2.023  0.6092 -0.0113 -0.0811
  549SOL      H 2195   3.370   0.298   2.140 -0.8824 -0.8699  0.2147
  549SOL      E 2196   3.405   0.277   2.066  0.1133 -0.2274  0.2532
  550SOL      O 2197   2.386   1.725   1.426 -0.9339 -0.2997 -0.1192
  550SOL      H 2198   2.433   1.758   1.349 -2.5305 -0.4563 -1.2125
  550SOL      H 2199   2.434   1.759   1.503 -0.3167  1.3298 -1.1869
  550SOL      E 2200   2.405   1.738   1.426 -0.2354 -0.1407 -0.4493
  551SOL      O 2201   1.940   2.031   0.132  0.2557  0.3167 -1.0393
  551SOL      H 2202   2.012   1.992   0.080  0.5658  2.1197 -2.0602
  551SOL      H 2203   1.865   2.039   0.071 -0.0690  0.5251 -0.6248
  551SOL      E 2204   1.939   2.025   0.110  0.5746  0.3503 -0.5302
  552SOL      O 2205   0.399   3.497   0.949  0.2431 -0.7480 -0.3320
  552SOL      H 2206   0.399   3.447   1.032 -1.4664 -0.4961 -0.1404
  552SOL      H 2207   0.403   3.590   0.976  0.2931 -0.6829 -0.5605
  552SOL      E 2208   0.400   3.506   0.971 -0.3631 -0.5992  0.2816
  553SOL      O 2209   0.369   2.022   3.250  0.0559 -0.6096 -0.1113
  553SOL      H 2210   0.292   2.030   3.192  0.2474  0.2767 -0.2695
  553SOL      H 2211   0.420   1.947   3.216  0.1307 -0.1466 -1.0443
  553SOL      E 2212   0.363   2.009   3.232  0.0670 -0.1448 -0.6511
  554SOL      O 2213   2.272   0.125   2.541  0.5047  0.8188  0.0597
  554SOL      H 2214   2.234   0.199   2.592  1.6619  1.3537  0.1799
  554SOL      H 2215   2.308   0.166   2.461 -1.1257  0.0113 -1.1461
  554SOL      E 2216   2.271   0.148   2.535  0.0422  0.4891  0.3379
  555SOL      O 2217   1.396   0.216   1.632  0.2050 -0.2058  0.2349
  555SOL      H 2218   1.453   0.175   1.565 -0.8953 -3.0011  0.8595
  555SOL      H 2219   1.341   0.279   1.583  1.0948 -0.3758 -1.0427
  555SOL      E 2220   1.396   0.221   1.609  0.0684 -0.3486  0.3698
  556SOL      O 2221   2.084   2.569   2.510 -0.4022  0.5309 -0.5111
  556SOL      H 2222   2.157   2.577   2.574 -0.4081  0.6097 -0.5144
  556SOL      H 2223   2.098   2.483   2.466 -0.4857  0.4054 -0.2954
  556SOL      E 2224   2.101   2.553   2.514  0.0063  0.1254 -0.0918
  557SOL      O 2225   2.929   2.202   0.782  0.3675 -0.8735  0.2274
  557SOL      H 2226   2.921   2.255   0.863 -0.0516 -2.2734  1.1257
  557SOL      H 2227   2.989   2.129   0.804 -0.0108 -1.4606 -0.6294
  557SOL      E 2228   2.939   2.198   0.802  0.1220 -0.8101 -0.1420
  558SOL      O 2229   0.790   2.689   2.102 -0.1606  0.2873  0.2759
  558SOL      H 2230   0.866   2.709   2.045 -0.0562 -0.2299  0.2242
  558SOL      H 2231   0.716   2.741   2.066  0.7283  2.8567  1.8596
  558SOL      E 2232   0.790   2.703   2.084 -0.0457 -0.0061  0.5037
  559SOL      O 2233   0.819   1.580   0.605 -0.2658  0.3644 -0.0292
  559SOL      H 2234   0.745   1.528   0.571  0.9122 -0.6283 -1.1786
  559SOL      H 2235   0.782   1.632   0.679 -2.0176 -0.2915 -0.3992
  559SOL      E 2236   0.797   1.580   0.613 -0.0676  0.0607  0.0609
  560SOL      O 2237   1.935   3.190   1.151 -0.5717  0.6140 -0.7861
  560SOL      H 2238   1.974   3.272   1.184 -1.4517  0.8728 -0.3615
  560SOL      H 2239   2.008   3.127   1.146  0.3572  1.7576 -2.2883
  560SOL      E 2240   1.957   3.194   1.157 -0.1678  0.7158 -0.4454
  561SOL      O 2241   0.650   1.391   0.218 -0.4991  0.3144 -0.6638
  561SOL      H 2242   0.605   1.415   0.300 -0.8296 -0.3200 -0.6576
  561SOL      H 2243   0.629   1.463   0.156 -0.5411  0.6130 -0.3097
  561SOL      E 2244   0.637   1.410   0.222 -0.1778 -0.1183 -0.1645
  562SOL      O 2245   2.107   0.650   3.609  0.6137 -0.0179  0.7859
  562SOL      H 2246   2.087   0.726   3.552 -0.1527 -0.0869  0.9567
  562SOL      H 2247   2.177   0.601   3.563  0.5384  0.3493  0.2781
  562SOL      E 2248   2.117   0.655   3.589 -0.0407  0.2313  0.1730
  563SOL      O 2249   0.439   2.188   3.462  0.3952 -0.0534 -0.3564
  563SOL      H 2250   0.355   2.189   3.511  0.8778 -1.3691  0.5486
  563SOL      H 2251   0.418   2.143   3.378  0.2695 -0.7511  0.0376
  563SOL      E 2252   0.418   2.179   3.455  0.2600 -0.1298 -0.5267
  564SOL      O 2253   2.569   1.706   0.323 -0.6474  0.2503 -0.7181
  564SOL      H 2254   2.611   1.659   0.250  1.2094 -0.2776  0.6376
  564SOL      H 2255   2.608   1.795   0.322 -1.1911  0.4981 -0.8046
  564SOL      E 2256   2.585   1.714   0.308 -0.2327  0.3563 -0.2445
  565SOL      O 2257   0.557   0.976   1.524  0.0127 -0.2059  0.5162
  565SOL      H 2258   0.549   0.880   1.538 -2.8058 -0.1408 -0.0891
  565SOL      H 2259   0.522   1.016   1.606  0.6969  0.3063  0.5627
  565SOL      E 2260   0.548   0.965   1.543  0.0338  0.2325  0.5810
  566SOL      O 2261   2.597   2.430   1.426  0.4857  0.5161  0.0163
  566SOL      H 2262   2.553   2.376   1.358  0.3842  1.3114 -0.5582
  566SOL      H 2263   2.620   2.367   1.497 -3.5622  0.3142  1.4484
  566SOL      E 2264   2.593   2.407   1.427 -0.2614  0.2788 -0.1067
  567SOL      O 2265   2.324   2.176   2.964  0.0824  0.2394 -0.0041
  567SOL      H 2266   2.346   2.158   3.057 -1.9912  0.4791  0.6063
  567SOL      H 2267   2.278   2.262   2.966  0.2464  0.3718 -1.2885
  567SOL      E 2268   2.319   2.190   2.983 -0.0633  0.0381 -0.1337
  568SOL      O 2269   1.798   1.659   1.295 -0.2823  0.5820  0.3153
  568SOL      H 2270   1.821   1.595   1.225 -1.8585  0.0739  0.2223
  568SOL      H 2271   1.707   1.637   1.320 -0.3613  1.9187  1.2769
  568SOL      E 2272   1.784   1.642   1.286 -0.3812  0.4440  0.1461
  569SOL      O 2273   3.042   1.795   1.810  0.0658  0.4490 -0.6912
  569SOL      H 2274   3.028   1.700   1.820  0.8258  0.3975  0.0445
  569SOL      H 2275   2.957   1.836   1.831 -0.4582 -0.0919 -1.6867
  569SOL      E 2276   3.022   1.784   1.816 -0.1579  0.4487 -0.6635
  570SOL      O 2277   2.434   2.256   0.793  0.3677  0.2185  0.4633
  570SOL      H 2278   2.513   2.203   0.773  0.7711 -0.1907  2.8366
  570SOL      H 2279   2.430   2.323   0.722  1.7324 -0.9222 -0.7660
  570SOL      E 2280   2.449   2.259   0.775  0.1169  0.0580  0.1564
  571SOL      O 2281   1.020   0.157   3.422  0.2806 -0.7665  0.1856
  571SOL      H 2282   1.021   0.232   3.361 -1.2391 -1.3574 -0.5999
  571SOL      H 2283   1.036   0.196   3.510 -0.1812  0.4367 -0.2451
  571SOL      E 2284   1.024   0.180   3.428 -0.4544 -0.0965  0.1955
  572SOL      O 2285   0.102   2.053   3.052  0.0292  0.4459 -0.3208
  572SOL      H 2286   0.074   2.146   3.052 -0.7239  0.2368  0.3349
  572SOL      H 2287   0.021   2.003   3.072  0.5183 -0.3153 -0.2346
  572SOL      E 2288   0.080   2.062   3.056  0.1458  0.5018  0.0555
  573SOL      O 2289   0.652   1.902   1.031  0.1469  0.1446  0.1745
  573SOL      H 2290   0.692   1.844   1.098  1.7197  0.6736 -0.2654
  573SOL      H 2291   0.638   1.846   0.954  0.0651 -0.0408  0.3224
  573SOL      E 2292   0.657   1.879   1.029  0.2101 -0.2655  0.0142
  574SOL      O 2293   1.075   0.028   0.200 -0.0012  0.2478  0.7866
  574SOL      H 2294   1.116   0.115   0.208  1.5992 -0.1349 -1.8571
  574SOL      H 2295   1.013   0.036   0.125 -1.8645 -0.2416  2.2145
  574SOL      E 2296   1.071   0.047   0.186  0.2109  0.1224  0.3226
  575SOL      O 2297   0.857   3.377   2.938  0.4199 -0.6922  0.1676
  575SOL      H 2298   0.835   3.446   2.874  0.2892 -0.1174  0.8198
  575SOL      H 2299   0.772   3.342   2.969  0.4825 -1.8496 -0.8846
  575SOL      E 2300   0.836   3.384   2.932  0.3253 -0.6255  0.0226
  576SOL      O 2301   1.117   2.038   1.772 -0.3884  0.3838 -0.0306
  576SOL      H 2302   1.129   2.112   1.711 -0.6268 -0.4526 -1.1154
  576SOL      H 2303   1.114   2.078   1.861  2.8848  1.3637 -0.2376
  576SOL      E 2304   1.119   2.060   1.778  0.4690  0.2646 -0.0448
  577SOL      O 2305   1.839   3.061   1.440 -0.0553 -0.4282  0.2112
  577SOL      H 2306   1.794   3.000   1.379  0.0905  1.6094 -2.1014
  577SOL      H 2307   1.772   3.084   1.506 -0.9628 -0.9851 -0.4872
  577SOL      E 2308   1.816   3.054   1.441 -0.1793  0.0660 -0.3258
  578SOL      O 2309   1.481   2.896   0.599 -0.2955  0.0686 -0.0599
  578SOL      H 2310   1.404   2.847   0.567 -0.3633  0.3847 -0.3910
  578SOL      H 2311   1.471   2.985   0.563 -0.1326  0.3044  0.4697
  578SOL      E 2312   1.464   2.904   0.586 -0.1044 -0.2469  0.2620
  579SOL      O 2313   0.058   0.821   3.824 -0.5151 -0.0164 -0.1923
  579SOL      H 2314   0.018   0.879   3.757 -0.3310 -0.1726 -0.4386
  579SOL      H 2315   0.124   0.768   3.776  1.3696  1.5529  0.5184
  579SOL      E 2316   0.063   0.822   3.801 -0.4534  0.2283 -0.1503
  580SOL      O 2317   0.075   2.854   2.305  0.3846 -0.4735  0.4898
  580SOL      H 2318   0.048   2.776   2.354 -1.3852 -0.4459 -0.3813
  580SOL      H 2319  -0.002   2.914   2.306  1.0279  0.4159 -0.5167
  580SOL      E 2320   0.054   2.851   2.315  0.2114 -0.0210  0.3046
  581SOL      O 2321   2.265   0.819   3.284  0.1915 -0.2411  0.1697
  581SOL      H 2322   2.230   0.884   3.221  0.1080 -1.3880 -1.0116
  581SOL      H 2323   2.281   0.869   3.366 -0.8397  1.0383 -0.3703
  581SOL      E 2324   2.261   0.842   3.288 -0.2660 -0.5141 -0.2617
  582SOL      O 2325   0.162   3.279   3.859  0.1573 -0.7499  0.5646
  582SOL      H 2326   0.213   3.262   3.779  0.2237  0.1950  0.3907
  582SOL      H 2327   0.224   3.323   3.920  0.1162 -1.4797  1.1531
  582SOL      E 2328   0.184   3.284   3.855  0.4472  0.0821  0.6637
  583SOL      O 2329   2.708   0.464   0.882 -0.0039 -0.0634  0.2123
  583SOL      H 2330   2.666   0.383   0.915  0.1431 -0.0669  0.3957
  583SOL      H 2331   2.654   0.493   0.807  0.3355 -0.7254 -0.3021
  583SOL      E 2332   2.689   0.453   0.874  0.2508 -0.0580  0.2593
  584SOL      O 2333   2.818   2.986   0.418 -0.0304 -0.3206 -0.7660
  584SOL      H 2334   2.757   2.913   0.398  2.5979 -2.9886  0.2084
  584SOL      H 2335   2.885   2.984   0.348  0.9390  0.1049  0.1243
  584SOL      E 2336   2.819   2.971   0.400 -0.1675 -0.3471  0.0613
  585SOL      O 2337   3.241   2.388   3.235 -0.3730  0.3991 -0.1054
  585SOL      H 2338   3.151   2.425   3.232 -0.3837  0.3512 -0.3622
  585SOL      H 2339   3.292   2.451   3.288 -0.5578  0.4272  0.0413
  585SOL      E 2340   3.233   2.408   3.245 -0.4114  0.4275 -0.1406
  586SOL      O 2341   2.647   0.483   2.956  0.0292 -0.1412 -0.2386
  586SOL      H 2342   2.555   0.512   2.965  0.7424  2.1831  0.1891
  586SOL      H 2343   2.662   0.471   2.861 -0.3493  0.7663 -0.4158
  586SOL      E 2344   2.632   0.486   2.939 -0.1115  0.0656 -0.3870
  587SOL      O 2345   0.582   1.457   1.516 -0.0419  0.3540  0.2053
  587SOL      H 2346   0.523   1.507   1.574 -1.9454 -0.2110 -1.1506
  587SOL      H 2347   0.526   1.391   1.472  1.7922 -0.8618 -0.4436
  587SOL      E 2348   0.559   1.454   1.519  0.0779 -0.4634  0.0568
  588SOL      O 2349   1.116   2.279   1.018 -0.3946  0.0310 -0.5577
  588SOL      H 2350   1.119   2.294   1.114 -1.6817  0.9777 -0.6306
  588SOL      H 2351   1.022   2.282   0.995 -0.1149 -0.3440 -1.8373
  588SOL      E 2352   1.098   2.283   1.033 -0.4247 -0.0870 -0.3618
  589SOL      O 2353   1.657   1.003   1.605 -0.2141 -0.2511  0.1555
  589SOL      H 2354   1.639   1.030   1.697  2.1486 -2.9579  1.5722
  589SOL      H 2355   1.623   1.076   1.551 -2.1871  1.2583  3.0982
  589SOL      E 2356   1.646   1.023   1.613  0.4689 -0.0779  0.2341
  590SOL      O 2357   2.825   1.784   1.393  0.5292 -0.2981  0.3457
  590SOL      H 2358   2.894   1.799   1.459  0.4369 -0.1051  0.3985
  590SOL      H 2359   2.805   1.689   1.398  1.0360 -0.4257  0.0879
  590SOL      E 2360   2.835   1.768   1.407  0.2342 -0.3873 -0.0941
  591SOL      O 2361   3.490   0.359   2.474 -0.3732 -0.5642  0.4501
  591SOL      H 2362   3.495   0.411   2.557 -0.1371  0.1574 -0.0042
  591SOL      H 2363   3.454   0.273   2.500 -1.9851  0.2403  1.0367
  591SOL      E 2364   3.484   0.352   2.496 -0.2627  0.0344  0.2712
  592SOL      O 2365   2.905   1.290   2.216  0.6416  0.6444  0.0639
  592SOL      H 2366   2.967   1.364   2.206  0.3367  0.5956 -2.8508
  592SOL      H 2367   2.861   1.281   2.130 -1.3175 -1.2032  1.1593
  592SOL      E 2368   2.909   1.303   2.197  0.0063  0.0776  0.0294
  593SOL      O 2369   0.311   0.653   2.940 -0.2866  0.2999  0.2267
  593SOL      H 2370   0.292   0.558   2.950 -1.6208  0.5749  0.5717
  593SOL      H 2371   0.251   0.684   2.871 -0.3397  1.0162  0.5834
  593SOL      E 2372   0.295   0.640   2.928 -0.2013  0.1443  0.2375
  594SOL      O 2373   1.798   0.023   3.629 -0.1305 -0.3822  0.3156
  594SOL      H 2374   1.836  -0.066   3.633 -1.3169 -0.8624  1.7553
  594SOL      H 2375   1.702   0.010   3.631 -0.4129  0.8554 -1.8815
  594SOL      E 2376   1.787   0.003   3.630 -0.3989 -0.2371  0.0693
  595SOL      O 2377   1.348   1.684   0.519  0.4939  0.5036 -0.8453
  595SOL      H 2378   1.368   1.762   0.574 -0.5860  0.5728 -0.5261
  595SOL      H 2379   1.432   1.662   0.475  2.1011 -1.0229  2.6133
  595SOL      E 2380   1.369   1.695   0.521  0.0276  0.0750 -0.2056
  596SOL      O 2381   0.646   2.336   1.604 -0.2192  0.2992 -0.3609
  596SOL      H 2382   0.648   2.395   1.526 -1.0232 -1.3981 -1.7306
  596SOL      H 2383   0.736   2.302   1.613 -0.3316 -0.2392 -1.1731
  596SOL      E 2384   0.664   2.341   1.590 -0.5566 -0.3137 -0.3895
  597SOL      O 2385   2.707   3.559   0.927 -0.0907  0.3153  0.3287
  597SOL      H 2386   2.717   3.547   0.831 -0.1368  1.5638  0.1529
  597SOL      H 2387   2.612   3.550   0.944 -0.0960  0.1960  0.2379
  597SOL      E 2388   2.690   3.555   0.911  0.0380  0.3744 -0.0014
  598SOL      O 2389   1.689   1.953   3.431 -0.2315 -0.3815  0.2231
  598SOL      H 2390   1.602   1.911   3.437 -0.9171  1.1709  2.0965
  598SOL      H 2391   1.697   2.006   3.511  1.8176  0.7356 -0.6524
  598SOL      E 2392   1.673   1.955   3.448 -0.2252  0.1916  0.1235
  599SOL      O 2393   2.361   2.461   3.340 -0.2823  0.0275  0.5301
  599SOL      H 2394   2.357   2.389   3.405  0.0620 -0.4131  0.0788
  599SOL      H 2395   2.409   2.424   3.264 -1.4734  0.2298 -0.3529
  599SOL      E 2396   2.370   2.439   3.338 -0.0500 -0.4062 -0.0414
  600SOL      O 2397   2.056   1.435   1.320  0.6261 -0.2894  0.3555
  600SOL      H 2398   2.086   1.506   1.261 -0.3537 -0.1401  0.0248
  600SOL      H 2399   2.137   1.388   1.345  1.0240 -0.6504 -1.4832
  600SOL      E 2400   2.078   1.440   1.314  0.0970  0.0259 -0.0059
  601SOL      O 2401   1.302   3.278   3.889  0.2176  0.0041 -0.4307
  601SOL      H 2402   1.345   3.229   3.817  0.8359  1.2537 -0.9506
  601SOL      H 2403   1.230   3.327   3.847  0.0504  0.0946 -0.0420
  601SOL      E 2404   1.296   3.278   3.866  0.1391  0.1636 -0.2029
  602SOL      O 2405   3.263   0.246   2.286  0.0755 -0.6443  0.5851
  602SOL      H 2406   3.274   0.333   2.329  0.7540  0.2025 -1.1774
  602SOL      H 2407   3.168   0.237   2.271  0.1214  0.5033 -0.5369
  602SOL      E 2408   3.246   0.262   2.292  0.1914  0.0415  0.0174
  603SOL      O 2409   1.548   2.281   2.238  0.6079 -0.1360 -0.2878
  603SOL      H 2410   1.535   2.220   2.312  1.1790  1.2191  0.9999
  603SOL      H 2411   1.640   2.268   2.210  1.1835  1.0619  0.9285
  603SOL      E 2412   1.564   2.266   2.247  0.6812  0.1302  0.3175
  604SOL      O 2413   2.505   2.849   2.680 -0.7538  0.5765 -0.2874
  604SOL      H 2414   2.497   2.912   2.753 -1.5276  1.4989 -1.1523
  604SOL      H 2415   2.443   2.777   2.702 -2.0135  1.5146 -0.6951
  604SOL      E 2416   2.491   2.847   2.699 -0.6941  0.4026 -0.4385
  605SOL      O 2417   0.666   2.144   3.577  0.4082  0.1099  0.7134
  605SOL      H 2418   0.699   2.211   3.638  0.0424  1.6658 -0.7177
  605SOL      H 2419   0.576   2.172   3.553  0.2512 -0.8758  0.0757
  605SOL      E 2420   0.655   2.163   3.584  0.2396  0.0551 -0.1402
  606SOL      O 2421   2.421   0.464   2.596 -0.1427  0.2156  0.0930
  606SOL      H 2422   2.423   0.423   2.507 -0.3346 -0.0792  0.2212
  606SOL      H 2423   2.510   0.500   2.610  0.0083 -0.0989 -0.0513
  606SOL      E 2424   2.439   0.463   2.581  0.0012  0.0512 -0.0193
  607SOL      O 2425   0.607   0.913   0.971 -0.2524 -0.1302 -0.4334
  607SOL      H 2426   0.619   0.972   1.047  1.6608 -0.5296 -0.3700
  607SOL      H 2427   0.654   0.831   0.994 -0.5473 -0.6582 -1.6168
  607SOL      E 2428   0.619   0.908   0.991  0.4405  0.0090 -0.4955
  608SOL      O 2429   0.833   2.520   3.820  0.8362  0.0586 -0.1130
  608SOL      H 2430   0.863   2.428   3.817 -0.4688 -0.4090  0.2690
  608SOL      H 2431   0.853   2.550   3.910 -1.8264 -1.0245  0.9618
  608SOL      E 2432   0.843   2.507   3.837 -0.1302 -0.3154  0.0122
  609SOL      O 2433   2.118   2.250   3.272  0.0263 -0.7671 -0.3092
  609SOL      H 2434   2.160   2.330   3.237 -1.5753 -0.1406 -0.8768
  609SOL      H 2435   2.051   2.225   3.206 -3.0120  0.3817  2.1114
  609SOL      E 2436   2.113   2.261   3.252 -0.3347 -0.5592 -0.2050
  610SOL      O 2437   2.732   3.017   2.344  0.3640 -0.4540  0.0824
  610SOL      H 2438   2.788   3.079   2.294  1.0052 -0.1528  1.1331
  610SOL      H 2439   2.775   3.008   2.430 -0.8554 -0.7514  0.6835
  610SOL      E 2440   2.752   3.028   2.351  0.4476 -0.3695  0.4304
  611SOL      O 2441   0.387   1.364   0.649  0.5582  0.3454 -0.3395
  611SOL      H 2442   0.306   1.416   0.640 -0.3599 -0.8801  0.3767
  611SOL      H 2443   0.435   1.403   0.724  0.2309  0.5904 -0.2591
  611SOL      E 2444   0.380   1.382   0.662 -0.0099  0.3539 -0.0070
  612SOL      O 2445   0.549   2.157   0.959  0.1635  0.1409 -0.7406
  612SOL      H 2446   0.569   2.062   0.959  0.0512  0.0396  2.1052
  612SOL      H 2447   0.454   2.163   0.940  0.1462 -0.3230 -0.8138
  612SOL      E 2448   0.534   2.140   0.955 -0.1120  0.0154 -0.0506
  613SOL      O 2449   0.248   0.947   0.112  0.3467 -0.2547 -0.0244
  613SOL      H 2450   0.181   0.982   0.051  0.5554  1.5145  0.7009
  613SOL      H 2451   0.213   0.963   0.201  1.8240  0.9928  0.3800
  613SOL      E 2452   0.228   0.957   0.118  0.1020  0.1834  0.1297
  614SOL      O 2453   1.857   1.869   3.031  0.5414 -0.2758 -0.2152
  614SOL      H 2454   1.824   1.906   2.947 -0.4602 -2.4220 -0.8547
  614SOL      H 2455   1.779   1.829   3.073  1.3803 -0.8661  0.8290
  614SOL      E 2456   1.835   1.868   3.022  0.3176 -0.3670  0.0302
  615SOL      O 2457   2.581   1.474   3.213 -0.7088  0.0423 -0.0732
  615SOL      H 2458   2.531   1.488   3.131  0.6752  0.5676 -0.8676
  615SOL      H 2459   2.519   1.431   3.274 -1.2761 -2.0462 -1.9940
  615SOL      E 2460   2.559   1.468   3.208 -0.2902  0.0233  0.0768
  616SOL      O 2461   3.187   2.518   3.751 -0.0853 -0.1407 -0.1502
  616SOL      H 2462   3.272   2.560   3.731  0.3348 -0.3279  1.1335
  616SOL      H 2463   3.129   2.591   3.780  0.5400 -0.3344  1.7481
  616SOL      E 2464   3.193   2.541   3.753 -0.2360 -0.1874  0.2837
  617SOL      O 2465   1.459   1.523   2.638 -0.0071  0.2463 -0.2489
  617SOL      H 2466   1.483   1.558   2.551 -0.5010 -0.6341 -0.7419
  617SOL      H 2467   1.469   1.599   2.699 -1.1467  1.2919 -1.3067
  617SOL      E 2468   1.465   1.545   2.633 -0.2140 -0.0668 -0.5168
  618SOL      O 2469   0.328   1.183   2.869 -0.1534 -0.1580  0.4675
  618SOL      H 2470   0.289   1.268   2.896  1.5850  0.2410  1.9637
  618SOL      H 2471   0.339   1.133   2.952  1.8215 -0.4790  0.0731
  618SOL      E 2472   0.323   1.190   2.891  0.2011 -0.0846 -0.1056
  619SOL      O 2473   2.586   0.747   3.490 -0.0199  0.3053  0.1402
  619SOL      H 2474   2.597   0.691   3.569 -2.8408  1.5421  1.5224
  619SOL      H 2475   2.667   0.800   3.485  0.4478 -0.1863  1.8895
  619SOL      E 2476   2.604   0.746   3.504 -0.2430  0.3286  0.3336
  620SOL      O 2477   2.848   0.693   1.322 -0.7566 -0.0118 -0.2028
  620SOL      H 2478   2.938   0.682   1.289 -0.9118  0.1828 -0.6962
  620SOL      H 2479   2.857   0.744   1.404 -0.4502  0.3951 -0.4850
  620SOL      E 2480   2.868   0.701   1.332 -0.0071  0.1349  0.1795
  621SOL      O 2481   1.959   0.527   0.630  0.1219  0.4186 -0.0715
  621SOL      H 2482   1.936   0.538   0.724 -0.7404  1.5515 -0.3885
  621SOL      H 2483   1.874   0.513   0.585  0.6252 -1.3497 -0.5539
  621SOL      E 2484   1.937   0.526   0.640  0.2049  0.5291  0.0022
  622SOL      O 2485   1.382   1.133   3.570 -0.7725 -0.1839 -0.1870
  622SOL      H 2486   1.342   1.110   3.484 -0.2987 -1.4510 -0.0891
  622SOL      H 2487   1.423   1.051   3.602 -0.7516  0.3254  1.1574
  622SOL      E 2488   1.382   1.112   3.559 -0.1613 -0.3710  0.1681
  623SOL      O 2489   0.454   2.739   0.224 -0.0832  0.0067 -0.3710
  623SOL      H 2490   0.422   2.789   0.147 -1.0111  0.5932  0.3828
  623SOL      H 2491   0.498   2.660   0.186 -0.8032  0.1155 -1.4898
  623SOL      E 2492   0.456   2.733   0.201 -0.2187 -0.1235 -0.5722
  624SOL      O 2493   0.988   3.088   0.209  0.0863  0.4419 -0.1463
  624SOL      H 2494   0.958   3.149   0.139  1.4357  0.1424 -1.0149
  624SOL      H 2495   1.015   3.145   0.282  0.2798  0.8411 -0.5222
  624SOL      E 2496   0.987   3.112   0.209 -0.1228  0.3151 -0.2811
  625SOL      O 2497   2.049   1.920   3.435  0.7664  0.3289  0.3663
  625SOL      H 2498   2.142   1.895   3.430  0.5419 -0.3344 -1.9600
  625SOL      H 2499   2.008   1.855   3.494  1.3696 -0.8707 -0.4867
  625SOL      E 2500   2.059   1.902   3.446  0.8079  0.1376 -0.2008
  626SOL      O 2501   0.781   2.768   2.354  0.2891 -0.0026  0.2962
  626SOL      H 2502   0.792   2.724   2.268  2.3511 -1.1075  1.0507
  626SOL      H 2503   0.779   2.696   2.420 -1.0862  0.8304  1.2063
  626SOL      E 2504   0.783   2.745   2.350  0.0994 -0.2165  0.5395
  627SOL      O 2505   0.158   0.953   0.367 -0.2487  0.3068  0.1227
  627SOL      H 2506   0.128   0.884   0.429 -5.3497  2.6409  0.6738
  627SOL      H 2507   0.231   0.998   0.413  1.1941 -2.6560  1.0092
  627SOL      E 2508   0.167   0.948   0.388 -0.6129  0.0481  0.3464
  628SOL      O 2509   2.513   0.727   0.440  0.0316  0.6800  0.4700
  628SOL      H 2510   2.454   0.793   0.481 -0.9839  0.0709  0.0333
  628SOL      H 2511   2.490   0.728   0.346  1.5453  1.2528  0.0840
  628SOL      E 2512   2.497   0.741   0.429  0.3541  0.4558  0.2985
  629SOL      O 2513   0.191   1.534   0.545 -0.3620  0.2114 -0.0229
  629SOL      H 2514   0.119   1.476   0.577 -2.9980  1.8197 -2.5151
  629SOL      H 2515   0.196   1.606   0.609 -0.7083 -0.1202  0.3831
  629SOL      E 2516   0.178   1.537   0.564 -0.5036  0.2268 -0.2452
  630SOL      O 2517   1.435   1.543   3.209 -0.3460  0.7524  0.1662
  630SOL      H 2518   1.442   1.465   3.266 -0.8392  0.3658 -0.2958
  630SOL      H 2519   1.372   1.519   3.139  0.3365  1.1776 -0.6158
  630SOL      E 2520   1.423   1.523   3.206 -0.1242  0.4200 -0.2414
  631SOL      O 2521   0.011   0.308   0.124  0.9120 -0.8015 -0.0434
  631SOL      H 2522  -0.051   0.335   0.193  0.3036 -0.8788 -0.5493
  631SOL      H 2523   0.024   0.212   0.138  1.5081 -0.6446  0.5202
  631SOL      E 2524   0.001   0.294   0.141  0.5227 -0.2713 -0.4272
  632SOL      O 2525   3.217   1.503   1.209  0.4843 -0.2019 -0.1611
  632SOL      H 2526   3.263   1.544   1.134  0.6688 -0.4603 -0.1914
  632SOL      H 2527   3.258   1.415   1.219 -0.6160 -0.8069 -0.7596
  632SOL      E 2528   3.234   1.493   1.196 -0.1496  0.3284 -0.2891
  633SOL      O 2529   0.691   1.291   3.833 -0.5492 -1.1300  0.5312
  633SOL      H 2530   0.746   1.224   3.789 -0.8234 -0.4159 -0.9723
  633SOL      H 2531   0.600   1.273   3.804 -0.5983  0.0106 -0.0940
  633SOL      E 2532   0.684   1.274   3.819 -0.2779 -0.4514 -0.1564
  634SOL      O 2533   1.705   2.556   0.802 -0.0492  0.3735  0.0308
  634SOL      H 2534   1.626   2.566   0.747 -0.2426 -0.3800  0.1537
  634SOL      H 2535   1.779   2.548   0.740 -0.2300 -0.1851 -0.1229
  634SOL      E 2536   1.704   2.556   0.779 -0.0764 -0.1048 -0.0670
  635SOL      O 2537   1.189   3.180   3.443 -0.4173 -0.8995  0.0665
  635SOL      H 2538   1.186   3.115   3.515 -0.0505 -0.2107  0.7188
  635SOL      H 2539   1.281   3.183   3.415 -0.3850 -0.4963  0.2026
  635SOL      E 2540   1.207   3.168   3.452 -0.2835 -0.0286  0.3264
  636SOL      O 2541   3.338   1.181   3.280 -0.2315 -0.4697  0.2476
  636SOL      H 2542   3.432   1.191   3.255  0.2833 -1.2589  1.7293
  636SOL      H 2543   3.311   1.269   3.311  0.7656 -0.7805  2.1178
  636SOL      E 2544   3.352   1.201   3.281 -0.4466 -0.2581  0.3222
  637SOL      O 2545   1.049   0.700   2.126  0.9702 -0.9810 -0.2316
  637SOL      H 2546   1.058   0.744   2.040  1.4594 -1.4024 -0.4028
  637SOL      H 2547   0.960   0.661   2.126  1.1165 -1.3203 -0.7152
  637SOL      E 2548   1.033   0.701   2.109  0.4789 -0.3712 -0.4424
  638SOL      O 2549   0.300   1.167   2.597 -0.5486  0.1629  0.3181
  638SOL      H 2550   0.304   1.176   2.694  1.3587  1.3091  0.1764
  638SOL      H 2551   0.315   1.256   2.562 -1.0871 -0.2566 -1.0658
  638SOL      E 2552   0.304   1.186   2.610 -0.4748  0.1992  0.1359
  639SOL      O 2553   0.195   1.419   2.906  0.0484  0.1843 -0.5058
  639SOL      H 2554   0.146   1.450   2.828 -1.8890 -1.1244  0.1270
  639SOL      H 2555   0.239   1.498   2.940 -1.4207  1.3971 -1.2675
  639SOL      E 2556   0.194   1.441   2.897 -0.5589 -0.2096 -0.7813
  640SOL      O 2557   2.050   3.139   1.593 -0.2081  0.0683 -0.1842
  640SOL      H 2558   2.050   3.236   1.586  0.1747  0.1686  1.0040
  640SOL      H 2559   1.979   3.109   1.534 -1.4273  1.1696  0.6552
  640SOL      E 2560   2.036   3.153   1.580 -0.1593  0.0845  0.0968
  641SOL      O 2561   3.103   1.927   0.026 -0.1841  0.5185 -0.6083
  641SOL      H 2562   3.075   2.003   0.079 -1.1902  0.7279 -1.4147
  641SOL      H 2563   3.046   1.854   0.055  0.8273  0.0200  0.2183
  641SOL      E 2564   3.086   1.927   0.042 -0.2241  0.0239 -0.0383
  642SOL      O 2565   0.809   2.111   2.521 -0.3130  0.3010 -0.0419
  642SOL      H 2566   0.715   2.119   2.500 -0.7264  1.4264  2.0131
  642SOL      H 2567   0.839   2.201   2.540  1.2524 -0.0136 -0.8031
  642SOL      E 2568   0.796   2.130   2.520 -0.1837  0.2416 -0.1426
  643SOL      O 2569   3.526   2.773   0.755  0.3043  0.0477 -0.7443
  643SOL      H 2570   3.545   2.690   0.800  1.0633  0.2492 -0.6859
  643SOL      H 2571   3.430   2.785   0.762  0.2346 -0.6655 -0.4848
  643SOL      E 2572   3.510   2.759   0.765  0.3440  0.6943 -0.8392
  644SOL      O 2573   2.489   0.218   3.835 -0.0978 -0.5845 -0.3054
  644SOL      H 2574   2.434   0.280   3.784  0.3323  0.1443  0.0956
  644SOL      H 2575   2.428   0.177   3.898 -0.1206  0.5860  0.4720
  644SOL      E 2576   2.466   0.222   3.837  0.1088 -0.1657 -0.0866
  645SOL      O 2577   0.794   1.123   3.650  0.3407  0.1834 -0.6661
  645SOL      H 2578   0.889   1.113   3.670  0.7845  1.4836 -1.9337
  645SOL      H 2579   0.786   1.100   3.556 -1.0548 -2.2462 -0.0335
  645SOL      E 2580   0.812   1.116   3.635  0.2826  0.0761 -0.4201
  646SOL      O 2581   1.390   2.243   3.427 -0.0109  0.2313  0.4324
  646SOL      H 2582   1.369   2.175   3.361  0.3553  0.8989 -0.3855
  646SOL      H 2583   1.446   2.307   3.381 -0.5444  1.2183  1.1179
  646SOL      E 2584   1.397   2.242   3.405  0.0138 -0.0782  0.1851
  647SOL      O 2585   2.184   2.971   1.978  0.5313  0.3604  0.1373
  647SOL      H 2586   2.188   3.066   1.997  2.3552  0.2267  0.5174
  647SOL      H 2587   2.202   2.927   2.062 -0.8277 -0.3579  0.0810
  647SOL      E 2588   2.188   2.981   1.998  0.4511  0.1417 -0.0112
  648SOL      O 2589   0.735   2.886   1.027 -0.5494  0.8159 -0.0934
  648SOL      H 2590   0.817   2.929   1.059  0.7863 -1.8806  0.3731
  648SOL      H 2591   0.746   2.792   1.049 -3.5739  0.2815 -0.5518
  648SOL      E 2592   0.754   2.876   1.038 -0.0181 -0.0340 -0.2337
  649SOL      O 2593   1.483   0.730   0.554 -0.5706  0.3545  0.0919
  649SOL      H 2594   1.570   0.771   0.561  0.2282 -0.8114 -2.0059
  649SOL      H 2595   1.419   0.802   0.564  0.4044  0.8817  4.5143
  649SOL      E 2596   1.488   0.752   0.557 -0.1823  0.1843  0.3536
  650SOL      O 2597   2.145   3.441   0.992 -0.4033 -0.4203  0.2510
  650SOL      H 2598   2.096   3.445   1.075 -1.6476  0.4195 -0.5015
  650SOL      H 2599   2.078   3.447   0.922  0.5629 -1.6576 -0.8334
  650SOL      E 2600   2.122   3.443   0.995 -0.3929 -0.3699 -0.2096
  651SOL      O 2601   1.462   2.984   1.140  0.0465 -0.2789  0.0104
  651SOL      H 2602   1.512   2.978   1.057  1.3475  2.9875  0.4206
  651SOL      H 2603   1.521   2.945   1.207  0.7501  0.6927 -0.0167
  651SOL      E 2604   1.484   2.975   1.137  0.1400 -0.0267 -0.2494
  652SOL      O 2605   0.826   3.428   0.323  0.1781  0.2672  0.6435
  652SOL      H 2606   0.750   3.417   0.381  0.2246 -1.9171  0.3469
  652SOL      H 2607   0.895   3.370   0.358  1.8986  2.4733  1.1247
  652SOL      E 2608   0.825   3.414   0.342  0.5073  0.3357  0.2401
  653SOL      O 2609   1.751   3.348   1.322 -0.2078 -0.0276 -0.0966
  653SOL      H 2610   1.794   3.269   1.286  0.8704  0.2636  0.5035
  653SOL      H 2611   1.727   3.402   1.245  0.0250 -0.4478 -0.4638
  653SOL      E 2612   1.754   3.343   1.300 -0.0128 -0.2046 -0.1213
  654SOL      O 2613   3.032   0.035   1.680 -0.1029  0.1014  0.4154
  654SOL      H 2614   3.039  -0.061   1.667  0.1916  0.2715 -0.7735
  654SOL      H 2615   2.986   0.046   1.765 -2.1784 -1.1023 -0.4983
  654SOL      E 2616   3.024   0.018   1.695 -0.0836  0.0571 -0.1279
  655SOL      O 2617   2.315   1.515   1.081  0.4644  0.2184  0.3648
  655SOL      H 2618   2.299   1.579   1.151  0.5545 -0.9096  1.4546
  655SOL      H 2619   2.236   1.519   1.024 -0.1871  0.2652  1.2494
  655SOL      E 2620   2.296   1.529   1.083  0.3280  0.0613  0.5590
  656SOL      O 2621   1.015   2.887   2.850  0.1565  0.0497 -0.0376
  656SOL      H 2622   1.037   2.971   2.806  0.0722 -0.3842 -0.9242
  656SOL      H 2623   1.077   2.822   2.815 -0.4953 -0.5040 -0.1980
  656SOL      E 2624   1.032   2.891   2.834 -0.0117 -0.1703 -0.5253
  657SOL      O 2625   3.074   2.977   3.945  0.1065 -0.4957 -0.5675
  657SOL      H 2626   3.103   3.057   3.991  0.0156 -1.4238  1.1609
  657SOL      H 2627   3.156   2.930   3.922  0.1091 -0.6939 -0.1482
  657SOL      E 2628   3.096   2.984   3.949  0.1088 -0.0349 -0.0200
  658SOL      O 2629   1.610   1.238   3.129  0.0313  0.1422 -0.2065
  658SOL      H 2630   1.640   1.314   3.076  1.2094 -1.3021 -1.7244
  658SOL      H 2631   1.523   1.215   3.093 -0.3377  0.7694  0.2713
  658SOL      E 2632   1.599   1.249   3.111  0.1920 -0.2364 -0.5342
  659SOL      O 2633   2.781   0.924   0.127  0.0154 -0.5332  0.5156
  659SOL      H 2634   2.844   0.854   0.152  0.3861 -0.5255 -0.3521
  659SOL      H 2635   2.758   0.905   0.034 -0.2545  0.2266  0.4228
  659SOL      E 2636   2.789   0.906   0.113 -0.0239 -0.1134 -0.2353
  660SOL      O 2637   1.241   0.251   3.016 -0.6967  0.0165 -0.5630
  660SOL      H 2638   1.203   0.162   3.005  0.4992 -0.2506 -3.9876
  660SOL      H 2639   1.305   0.243   3.088 -2.0902 -1.3018  0.5926
  660SOL      E 2640   1.246   0.231   3.028 -0.3812  0.1507 -0.4256
  661SOL      O 2641   0.869   2.310   0.904  0.1548 -0.3012 -0.1786
  661SOL      H 2642   0.801   2.246   0.931  0.9207 -0.6450  1.0407
  661SOL      H 2643   0.831   2.397   0.923 -0.7145 -0.3879 -1.4153
  661SOL      E 2644   0.848   2.314   0.913  0.2617 -0.2355 -0.0121
  662SOL      O 2645   1.183   2.570   0.370  0.3400 -0.2220  0.2498
  662SOL      H 2646   1.186   2.579   0.273 -0.7167 -0.7662  0.1474
  662SOL      H 2647   1.219   2.482   0.388 -1.9397 -1.2632  0.0931
  662SOL      E 2648   1.191   2.554   0.354 -0.2373 -0.3842 -0.1446
  663SOL      O 2649   0.499   1.593   2.179  0.4847 -0.2041 -0.0488
  663SOL      H 2650   0.566   1.544   2.130  1.0126 -0.0930  0.5468
  663SOL      H 2651   0.515   1.572   2.272 -0.2355 -0.0836  0.1113
  663SOL      E 2652   0.516   1.579   2.188 -0.1826 -0.2519  0.4062
  664SOL      O 2653   2.977   0.282   1.110 -0.5156 -0.1565 -0.0572
  664SOL      H 2654   3.048   0.295   1.174 -0.7180  1.2434 -0.0970
  664SOL      H 2655   2.992   0.347   1.040 -1.3394 -0.4251 -0.5050
  664SOL      E 2656   2.994   0.298   1.109 -0.1758 -0.4339  0.1195
  665SOL      O 2657   2.198   1.014   1.564  0.1532  0.2335  0.0902
  665SOL      H 2658   2.247   1.088   1.524  1.7316 -0.2396  1.0313
  665SOL      H 2659   2.108   1.047   1.579  0.4464  1.4916 -0.7730
  665SOL      E 2660   2.190   1.035   1.559  0.2728 -0.0147  0.0133
  666SOL      O 2661   2.439   2.416   2.343  0.1577  0.2993 -0.3640
  666SOL      H 2662   2.391   2.365   2.275 -0.6682  0.1663  0.3034
  666SOL      H 2663   2.430   2.508   2.316  0.9739  0.1676 -1.1448
  666SOL      E 2664   2.428   2.424   2.324  0.0426  0.2583 -0.3130
  667SOL      O 2665   2.384   0.483   2.325  0.0253 -0.3828 -0.2046
  667SOL      H 2666   2.405   0.573   2.355  0.6013 -0.3536 -0.6776
  667SOL      H 2667   2.469   0.441   2.308 -0.2604 -0.6734 -0.9749
  667SOL      E 2668   2.405   0.493   2.327  0.0020 -0.0250 -0.5743
  668SOL      O 2669   2.403   2.553   0.040  0.2943  0.2239  0.4254
  668SOL      H 2670   2.490   2.513   0.053 -0.8243 -2.7577 -0.5850
  668SOL      H 2671   2.345   2.511   0.105 -1.2945 -1.1283 -1.7450
  668SOL      E 2672   2.408   2.537   0.056 -0.1506 -0.5234 -0.3653
  669SOL      O 2673   2.276   3.207   2.036  0.5146 -0.1342 -0.2298
  669SOL      H 2674   2.279   3.285   2.094 -1.1423 -0.3785  0.2484
  669SOL      H 2675   2.368   3.188   2.013  1.0932  0.8301  1.1753
  669SOL      E 2676   2.295   3.219   2.043  0.0637 -0.1106  0.2757
  670SOL      O 2677   1.192   2.779   1.739 -0.0999  0.0045  0.3582
  670SOL      H 2678   1.103   2.790   1.702 -0.0593  0.6073  0.4302
  670SOL      H 2679   1.207   2.683   1.742  0.0154 -0.0745 -1.4851
  670SOL      E 2680   1.178   2.762   1.732 -0.0933  0.1471 -0.0045
  671SOL      O 2681   2.614   1.094   3.606 -0.1149  0.0308  0.2555
  671SOL      H 2682   2.642   1.187   3.601  0.3847 -0.1262  0.0295
  671SOL      H 2683   2.517   1.096   3.603 -0.0897  0.4645 -1.5766
  671SOL      E 2684   2.600   1.113   3.604  0.1067  0.2584  0.2050
  672SOL      O 2685   0.688   1.767   0.315 -0.2906 -0.1141  0.3860
  672SOL      H 2686   0.700   1.860   0.293 -0.8927 -0.2840 -0.7150
  672SOL      H 2687   0.760   1.720   0.269 -1.6014 -0.4799 -1.3899
  672SOL      E 2688   0.705   1.776   0.302 -0.3750 -0.5172 -0.1191
  673SOL      O 2689   1.363   0.652   3.135 -0.3884 -0.6261 -0.0881
  673SOL      H 2690   1.441   0.696   3.172 -0.4626 -0.8892  0.3869
  673SOL      H 2691   1.356   0.685   3.044 -0.0162 -0.2179  0.0273
  673SOL      E 2692   1.377   0.667   3.124  0.2415 -0.2027 -0.0044
  674SOL      O 2693   1.631   2.272   0.034  0.1596  0.2353  0.1813
  674SOL      H 2694   1.665   2.198  -0.019  1.3981 -0.2636  1.6174
  674SOL      H 2695   1.616   2.343  -0.031  2.7303  0.0515 -0.7360
  674SOL      E 2696   1.634   2.271   0.010  0.5290  0.1288 -0.0645
  675SOL      O 2697   0.980   2.970   1.187 -0.1791  0.2461  0.9889
  675SOL      H 2698   0.957   3.061   1.212  1.1614  0.4603  1.5414
  675SOL      H 2699   0.968   2.918   1.268 -0.9776 -0.0970  0.6651
  675SOL      E 2700   0.973   2.978   1.208 -0.0963  0.0890  0.3428
  676SOL      O 2701   0.110   1.546   3.615  0.0555 -0.1076  0.1086
  676SOL      H 2702   0.113   1.588   3.702 -0.2972  0.5153 -0.1662
  676SOL      H 2703   0.103   1.619   3.551 -3.4337 -0.5505 -0.2564
  676SOL      E 2704   0.109   1.569   3.619 -0.6428 -0.0698 -0.0387
  677SOL      O 2705   1.782   2.132   3.630  0.0174 -0.0339  0.6856
  677SOL      H 2706   1.860   2.118   3.686 -0.5982 -0.1196  1.5521
  677SOL      H 2707   1.797   2.217   3.586  1.2384 -0.7207 -0.2614
  677SOL      E 2708   1.800   2.146   3.633 -0.2523 -0.1738  0.5247
  678SOL      O 2709   0.617   3.047   2.958  0.3485  0.3180 -0.7435
  678SOL      H 2710   0.550   3.105   2.920  1.9624  2.7686 -0.1063
  678SOL      H 2711   0.672   3.018   2.883 -0.3904 -0.3022 -1.0514
  678SOL      E 2712   0.615   3.053   2.936  0.4622  0.1321 -0.8244
  679SOL      O 2713   0.997   1.026   2.506 -0.1306  0.3932  0.2003
  679SOL      H 2714   0.902   1.014   2.515 -0.1865 -0.5382 -1.2550
  679SOL      H 2715   1.010   1.122   2.495 -0.6470  0.7780  2.5682
  679SOL      E 2716   0.981   1.043   2.505  0.0951  0.1577  0.2849
  680SOL      O 2717   0.467   2.784   2.384 -0.3279 -1.0322 -0.3881
  680SOL      H 2718   0.421   2.703   2.360  0.2896 -1.5472  0.1133
  680SOL      H 2719   0.561   2.767   2.368 -0.3476  0.2754 -2.1526
  680SOL      E 2720   0.477   2.765   2.376  0.0535 -0.4891 -0.3337
  681SOL      O 2721   0.722   1.920   2.761  0.1760 -0.0589  0.2804
  681SOL      H 2722   0.741   1.995   2.702 -1.2162  0.0399 -0.0672
  681SOL      H 2723   0.777   1.847   2.728 -1.1733 -0.2586 -1.6951
  681SOL      E 2724   0.737   1.921   2.743 -0.2445  0.1480  0.1323
  682SOL      O 2725   2.324   2.988   2.509  0.3660  0.2430  0.0195
  682SOL      H 2726   2.366   2.943   2.584  0.2467  2.2009  1.3438
  682SOL      H 2727   2.248   3.036   2.547 -0.6353  0.0495 -1.6367
  682SOL      E 2728   2.317   2.989   2.531  0.0298 -0.2455 -0.1420
  683SOL      O 2729   2.191   3.383   1.789  0.1689 -0.2116 -0.0467
  683SOL      H 2730   2.258   3.378   1.719 -0.4276 -3.4068 -0.5542
  683SOL      H 2731   2.223   3.327   1.861 -0.5751  0.6969  1.0414
  683SOL      E 2732   2.211   3.371   1.789 -0.0497 -0.0347  0.0034
  684SOL      O 2733   0.818   3.390   1.413  0.3921 -0.3691 -0.2738
  684SOL      H 2734   0.822   3.367   1.507  1.9054 -0.2571 -0.2904
  684SOL      H 2735   0.859   3.315   1.367 -1.0232 -0.7770 -0.9312
  684SOL      E 2736   0.827   3.370   1.423  0.3374  0.1375 -0.3202
  685SOL      O 2737   0.566   0.357   0.604  0.1662 -0.4576  0.2543
  685SOL      H 2738   0.554   0.446   0.569 -0.9327 -0.5322  0.4094
  685SOL      H 2739   0.510   0.353   0.684  0.3994 -1.2018  0.3910
  685SOL      E 2740   0.552   0.374   0.613 -0.0683 -0.3105  0.1995
  686SOL      O 2741   0.491   0.161   1.010 -0.2143  0.0649  0.1663
  686SOL      H 2742   0.448   0.145   1.096  0.3028  0.1009  0.4360
  686SOL      H 2743   0.586   0.157   1.028 -0.1024  0.0528 -0.4130
  686SOL      E 2744   0.502   0.157   1.031  0.1062  0.1590  0.3717
  687SOL      O 2745   2.375   0.119   1.019 -0.0950  0.2002 -0.1350
  687SOL      H 2746   2.314   0.052   0.985 -1.4675  0.9220  0.7909
  687SOL      H 2747   2.423   0.152   0.942 -0.5632 -0.6978 -0.8238
  687SOL      E 2748   2.372   0.112   0.997 -0.0456 -0.1111 -0.1483
  688SOL      O 2749   0.767   1.683   1.171 -0.5182 -0.1190  0.2150
  688SOL      H 2750   0.681   1.661   1.210 -1.3398  1.7270 -0.3896
  688SOL      H 2751   0.803   1.599   1.139 -1.0807 -1.2605  2.3939
  688SOL      E 2752   0.757   1.662   1.172 -0.2437  0.1185  0.3422
  689SOL      O 2753   2.659   1.397   2.304 -0.1155  0.4724  0.2734
  689SOL      H 2754   2.742   1.348   2.313 -0.7176 -0.7789 -0.6540
  689SOL      H 2755   2.600   1.338   2.254 -2.4607  0.2060  3.0632
  689SOL      E 2756   2.664   1.375   2.296 -0.2478 -0.1067 -0.0562
  690SOL      O 2757   3.453   3.066   2.291 -0.1593 -0.5645 -0.1607
  690SOL      H 2758   3.456   3.157   2.256 -2.1746 -1.3960 -2.8436
  690SOL      H 2759   3.400   3.071   2.371  0.3386  0.7014  0.1159
  690SOL      E 2760   3.443   3.085   2.300 -0.7915 -0.0471 -0.3504
  691SOL      O 2761   2.920   3.307   2.657  0.2195 -0.3197  0.0096
  691SOL      H 2762   2.961   3.258   2.730  0.9040 -0.0427 -0.1824
  691SOL      H 2763   2.826   3.284   2.660  0.2113 -0.1672  1.0918
  691SOL      E 2764   2.909   3.293   2.672 -0.0768 -0.2644 -0.0390
  692SOL      O 2765   2.199   3.244   3.940  0.5791 -0.5929  0.1716
  692SOL      H 2766   2.245   3.190   3.872  0.1911 -2.2687  1.1726
  692SOL      H 2767   2.150   3.180   3.994 -0.4558  0.8701  1.0309
  692SOL      E 2768   2.198   3.220   3.937  0.4390 -0.4432  0.0275
  693SOL      O 2769   1.163   0.304   0.160  0.0891 -0.3033  0.1779
  693SOL      H 2770   1.182   0.300   0.065 -0.3982  0.8873  0.0123
  693SOL      H 2771   1.118   0.389   0.174 -0.6579 -0.8570  1.3322
  693SOL      E 2772   1.158   0.320   0.144 -0.2753  0.3305  0.2098
  694SOL      O 2773   0.228   1.866   2.906  0.4325  0.0922 -0.5279
  694SOL      H 2774   0.193   1.947   2.947 -0.7204 -0.2748 -0.7506
  694SOL      H 2775   0.302   1.895   2.850 -0.7159  1.1506 -1.5432
  694SOL      E 2776   0.236   1.888   2.903  0.3210  0.4407 -0.5554
  695SOL      O 2777   1.537   1.144   0.328 -0.3105  0.3476 -0.6211
  695SOL      H 2778   1.554   1.208   0.398  1.8630  0.0312 -0.7992
  695SOL      H 2779   1.550   1.192   0.245 -1.7505  0.4298 -0.8269
  695SOL      E 2780   1.543   1.166   0.325  0.0660  0.5063 -0.4911
  696SOL      O 2781   2.598   1.272   0.607  0.6588 -0.2694  0.1991
  696SOL      H 2782   2.655   1.194   0.618 -1.0677 -1.5698  0.4288
  696SOL      H 2783   2.574   1.273   0.513  0.4147 -0.1891  0.2621
  696SOL      E 2784   2.605   1.257   0.591  0.2815 -0.1925  0.4527
  697SOL      O 2785   3.271   0.801   0.365  0.3052  0.1421 -0.5660
  697SOL      H 2786   3.230   0.775   0.281  0.6369  0.3560 -0.7925
  697SOL      H 2787   3.360   0.762   0.364  0.2312 -0.0473 -0.2127
  697SOL      E 2788   3.280   0.788   0.348  0.4167  0.5301  0.1515
  698SOL      O 2789   1.667   3.446   3.330 -0.2629 -0.5001  0.7741
  698SOL      H 2790   1.587   3.400   3.299 -1.7957  1.7226  1.1142
  698SOL      H 2791   1.696   3.500   3.255 -1.2568  1.4027  1.6893
  698SOL      E 2792   1.657   3.448   3.309 -0.6339  0.3439  0.3184
  699SOL      O 2793   3.146   0.466   0.140 -0.6804  0.0878 -0.1354
  699SOL      H 2794   3.179   0.556   0.123  0.9521 -0.6469 -1.1086
  699SOL      H 2795   3.148   0.422   0.054 -0.6645 -1.1296  0.4709
  699SOL      E 2796   3.153   0.475   0.119 -0.0677 -0.3891 -0.0164
  700SOL      O 2797   2.448   3.422   2.498 -0.3558 -0.0036  0.1085
  700SOL      H 2798   2.483   3.332   2.495  1.5314  0.6976 -0.9868
  700SOL      H 2799   2.389   3.429   2.421 -0.1222 -0.1926 -0.0930
  700SOL      E 2800   2.443   3.406   2.482  0.2072 -0.2340  0.1959
  701SOL      O 2801   2.619   2.805   3.210  0.5673  0.1894 -0.5712
  701SOL      H 2802   2.579   2.768   3.290  0.7414 -0.3668 -0.7387
  701SOL      H 2803   2.611   2.902   3.220  1.0145  0.1456  0.3436
  701SOL      E 2804   2.609   2.817   3.228  0.5305  0.1465 -0.4075
  702SOL      O 2805   2.972   2.168   2.995 -0.2595  0.6077 -0.1786
  702SOL      H 2806   2.977   2.145   2.900  0.2951 -1.6827  0.3526
  702SOL      H 2807   2.879   2.159   3.018  0.0765 -3.1103  0.3640
  702SOL      E 2808   2.955   2.162   2.980  0.0255 -0.5269  0.0410
  703SOL      O 2809   0.753   2.228   3.200 -0.3937  0.2073 -0.4586
  703SOL      H 2810   0.820   2.236   3.270  0.5108  1.2789 -1.4086
  703SOL      H 2811   0.767   2.142   3.159 -1.8258 -1.0561  1.5282
  703SOL      E 2812   0.769   2.213   3.206 -0.6653  0.3906 -0.1199
  704SOL      O 2813   1.945   3.055   2.836  0.1692 -0.6250  0.1794
  704SOL      H 2814   2.009   3.066   2.764 -0.2243 -1.1512 -0.2577
  704SOL      H 2815   1.893   2.976   2.812  0.1770 -0.9364  1.1382
  704SOL      E 2816   1.948   3.041   2.817  0.2663 -0.1261  0.4972
  705SOL      O 2817   3.186   3.121   2.113  0.1706 -0.2163 -0.3834
  705SOL      H 2818   3.264   3.089   2.161 -0.2811 -0.8623 -0.0555
  705SOL      H 2819   3.218   3.146   2.025  1.1870  1.8602  0.5004
  705SOL      E 2820   3.208   3.119   2.105 -0.0765 -0.1691 -0.0065
  706SOL      O 2821   2.052   1.340   3.816 -0.0988 -0.3988 -1.0605
  706SOL      H 2822   2.088   1.251   3.802 -3.0572 -1.7737 -0.5294
  706SOL      H 2823   1.966   1.341   3.771 -0.6822  1.8105 -0.0588
  706SOL      E 2824   2.042   1.322   3.804 -0.5893  0.0208 -0.4175
  707SOL      O 2825   3.229   0.360   3.882  0.0135 -0.6143 -0.7288
  707SOL      H 2826   3.153   0.309   3.849 -0.5436  0.0096 -0.4391
  707SOL      H 2827   3.296   0.295   3.906 -0.5120 -1.1832 -0.7961
  707SOL      E 2828   3.227   0.337   3.880 -0.3293  0.2543 -0.3442
  708SOL      O 2829   1.331   3.590   2.530 -0.2117  0.0554  0.2953
  708SOL      H 2830   1.297   3.664   2.582 -1.4975  0.1258 -0.5992
  708SOL      H 2831   1.351   3.520   2.595 -1.0108  0.4241  0.9546
  708SOL      E 2832   1.328   3.591   2.553 -0.0976 -0.2792 -0.0590
  709SOL      O 2833   1.855   1.605   1.030  0.4329  0.0276 -0.1487
  709SOL      H 2834   1.925   1.544   1.003  0.3050 -1.7956  3.0755
  709SOL      H 2835   1.774   1.571   0.989  0.9904  0.7998 -2.0131
  709SOL      E 2836   1.853   1.586   1.016  0.1433  0.0445  0.0059
  710SOL      O 2837   0.168   0.553   1.690 -0.3202  0.6648 -0.3725
  710SOL      H 2838   0.164   0.588   1.780  0.1996  0.5691 -0.3072
  710SOL      H 2839   0.243   0.491   1.690  1.1117  2.3214 -1.4416
  710SOL      E 2840   0.182   0.547   1.708  0.4191  0.3437 -0.6885
  711SOL      O 2841   0.243   1.180   1.785 -0.3604 -0.3859 -0.1390
  711SOL      H 2842   0.208   1.160   1.873 -0.6078  1.1692  0.1467
  711SOL      H 2843   0.328   1.133   1.779 -0.9369 -1.5280  0.4264
  711SOL      E 2844   0.253   1.167   1.801 -0.3095 -0.2724 -0.1448
  712SOL      O 2845   1.031   3.376   3.129 -0.1086  0.0615 -0.1601
  712SOL      H 2846   0.973   3.377   3.050 -1.9254 -0.1580  1.1167
  712SOL      H 2847   1.024   3.286   3.164 -2.1629  1.0324  2.1989
  712SOL      E 2848   1.018   3.358   3.120 -0.6514  0.1817 -0.1179
  713SOL      O 2849   0.488   0.802   0.334  0.3444  0.0507  0.5420
  713SOL      H 2850   0.499   0.896   0.356 -1.0127  0.5135 -0.6067
  713SOL      H 2851   0.507   0.796   0.239  0.4918 -0.8663  0.6227
  713SOL      E 2852   0.494   0.820   0.319 -0.0901  0.0233 -0.0429
  714SOL      O 2853   1.701   2.878   0.386 -0.2030 -0.2279  0.3328
  714SOL      H 2854   1.784   2.834   0.410 -0.5070 -1.2460 -0.3986
  714SOL      H 2855   1.643   2.866   0.463 -0.4401 -1.5555 -0.0268
  714SOL      E 2856   1.706   2.866   0.406 -0.4861 -0.6215  0.1302
  715SOL      O 2857   1.776   0.589   2.834  0.2117 -0.2897 -0.1417
  715SOL      H 2858   1.797   0.553   2.922  0.0272 -1.0031 -0.3872
  715SOL      H 2859   1.805   0.682   2.838 -0.5224 -0.0810  0.9388
  715SOL      E 2860   1.786   0.601   2.852  0.0981 -0.2433  0.1771
  716SOL      O 2861   3.515   1.024   3.635  0.4549 -0.0871 -0.2390
  716SOL      H 2862   3.460   0.981   3.568 -0.7141 -1.0261  1.2438
  716SOL      H 2863   3.453   1.067   3.696  1.5249  1.7624 -0.3773
  716SOL      E 2864   3.491   1.024   3.634  0.0059  0.1712  0.1611
  717SOL      O 2865   2.145   0.296   1.677 -0.1824 -0.6565 -0.2491
  717SOL      H 2866   2.110   0.213   1.641  1.5222 -0.6815 -2.0106
  717SOL      H 2867   2.079   0.326   1.741 -2.3484 -1.7625 -1.8418
  717SOL      E 2868   2.125   0.286   1.683 -0.1162 -0.3617 -0.9930
  718SOL      O 2869   2.384   2.400   2.617  0.3051  0.5452 -0.2256
  718SOL      H 2870   2.393   2.400   2.520  0.7634  0.5414 -0.1843
  718SOL      H 2871   2.296   2.363   2.634  0.4318  0.0374 -0.6287
  718SOL      E 2872   2.368   2.392   2.601  0.5725  0.4033 -0.6312
  719SOL      O 2873   3.109   0.646   3.020 -0.6380  0.1514  0.0652
  719SOL      H 2874   3.160   0.713   3.069 -2.6936  0.3984  2.0799
  719SOL      H 2875   3.017   0.659   3.049 -1.6842 -1.0931 -2.4100
  719SOL      E 2876   3.101   0.662   3.036 -0.7311 -0.0959  0.0846
  720SOL      O 2877   2.344   3.359   0.637  0.5508  0.9091 -0.5496
  720SOL      H 2878   2.351   3.293   0.566  0.0615  0.2611 -0.0010
  720SOL      H 2879   2.279   3.424   0.605  0.1814  0.5129 -0.6125
  720SOL      E 2880   2.333   3.359   0.617 -0.2428  0.3469 -0.1862
  721SOL      O 2881   0.394   1.879   2.495  0.2102  0.0535  0.7508
  721SOL      H 2882   0.301   1.906   2.502  0.2997  0.5353  0.1667
  721SOL      H 2883   0.443   1.961   2.476  0.3434 -0.6156 -2.2835
  721SOL      E 2884   0.385   1.901   2.493 -0.2408  0.3140  0.0792
  722SOL      O 2885   2.084   0.248   0.981 -0.6342  0.4820 -0.2873
  722SOL      H 2886   2.167   0.265   1.030 -0.2522  1.4569 -1.2271
  722SOL      H 2887   2.035   0.185   1.036  0.5863  0.1260  0.4542
  722SOL      E 2888   2.091   0.239   1.002  0.0759  0.4603 -0.1593
  723SOL      O 2889   2.683   0.353   2.704 -0.6741 -0.3955 -0.3062
  723SOL      H 2890   2.606   0.294   2.693 -0.6081 -0.5251 -0.0722
  723SOL      H 2891   2.756   0.295   2.731  0.3594 -0.8462 -3.5482
  723SOL      E 2892   2.682   0.329   2.707 -0.5638 -0.1520 -0.4323
  724SOL      O 2893   1.802   0.854   2.759  0.5395 -0.3406  0.4010
  724SOL      H 2894   1.866   0.918   2.792  2.3062 -0.5923 -2.2144
  724SOL      H 2895   1.753   0.901   2.689 -0.4588 -0.8929  0.6993
  724SOL      E 2896   1.805   0.876   2.752  0.4831  0.0136 -0.3135
  725SOL      O 2897   3.126   1.105   2.657  0.2010  0.2796  0.1438
  725SOL      H 2898   3.161   1.015   2.648  0.2490  0.2410  0.6934
  725SOL      H 2899   3.080   1.123   2.574  0.7491 -0.0078 -0.2302
  725SOL      E 2900   3.124   1.091   2.639  0.3774  0.4078 -0.0079
  726SOL      O 2901   2.771   2.413   3.330  0.2545  0.4142 -0.1974
  726SOL      H 2902   2.779   2.417   3.427  0.3754  0.1077 -0.1929
  726SOL      H 2903   2.843   2.469   3.296 -1.5446  2.9730 -0.0910
  726SOL      E 2904   2.787   2.425   3.342 -0.2993  0.0424 -0.2725
  727SOL      O 2905   0.065   1.810   1.214  0.2396  0.7883 -0.3426
  727SOL      H 2906   0.129   1.857   1.157  2.2089 -0.6368  0.5749
  727SOL      H 2907   0.014   1.879   1.257 -0.1307  1.9511 -2.4805
  727SOL      E 2908   0.068   1.833   1.211  0.0695  0.3291 -0.5195
  728SOL      O 2909   1.112   0.055   2.874 -0.3530  0.0493  0.2609
  728SOL      H 2910   1.028   0.045   2.923  0.3161 -2.2290  1.0703
  728SOL      H 2911   1.088   0.040   2.781 -1.2859  2.4197  0.0311
  728SOL      E 2912   1.090   0.050   2.865  0.2380 -0.0605  0.1887
  729SOL      O 2913   0.347   0.822   0.871  0.3149  0.1062  0.5871
  729SOL      H 2914   0.425   0.840   0.925  0.8842 -0.1198 -0.1438
  729SOL      H 2915   0.311   0.909   0.848  0.9987  0.2390  0.0014
  729SOL      E 2916   0.356   0.843   0.878  0.2463 -0.1726  0.4237
  730SOL      O 2917   2.869   2.342   1.040  0.1064 -0.1640  0.4909
  730SOL      H 2918   2.859   2.254   1.078 -0.3341  0.5312  2.0442
  730SOL      H 2919   2.928   2.390   1.100  0.4338  0.5754 -0.3929
  730SOL      E 2920   2.879   2.334   1.059  0.1576 -0.2036  0.5979
  731SOL      O 2921   1.415   0.948   1.866  0.1952  0.2104 -0.5029
  731SOL      H 2922   1.370   0.983   1.788 -2.2262 -0.6160  0.4267
  731SOL      H 2923   1.440   1.026   1.918 -1.0789  0.7037 -0.5904
  731SOL      E 2924   1.411   0.971   1.861 -0.4374 -0.0290 -0.5841
  732SOL      O 2925   1.193   1.626   1.619  0.1413  0.0254  0.2670
  732SOL      H 2926   1.210   1.585   1.705 -0.1905 -1.5725 -0.3863
  732SOL      H 2927   1.213   1.556   1.554 -0.1088  1.0351 -0.9259
  732SOL      E 2928   1.201   1.604   1.623  0.1942 -0.2208 -0.4117
  733SOL      O 2929   2.485   0.977   1.532 -0.1714  0.2630 -0.5038
  733SOL      H 2930   2.576   0.956   1.557 -0.6079  0.8250  1.7633
  733SOL      H 2931   2.491   1.020   1.445  1.9475  2.1080  0.4734
  733SOL      E 2932   2.504   0.981   1.520 -0.0092  0.5662  0.0407
  734SOL      O 2933   1.172   1.180   0.419  0.0691 -0.1112  0.0913
  734SOL      H 2934   1.238   1.109   0.422  0.7191  0.4614 -0.4733
  734SOL      H 2935   1.165   1.205   0.325 -0.2355  0.4963  0.2686
  734SOL      E 2936   1.184   1.171   0.400  0.4098  0.2350  0.0429
  735SOL      O 2937   3.348   0.085   0.440 -0.1643  0.8684  0.8554
  735SOL      H 2938   3.336   0.124   0.528 -0.1948  0.2832  1.1182
  735SOL      H 2939   3.437   0.046   0.441 -0.7598 -0.5626  1.2083
  735SOL      E 2940   3.364   0.085   0.458 -0.6876  0.2011  0.6610
  736SOL      O 2941   2.690   3.178   2.730  0.8281 -0.3470 -0.0636
  736SOL      H 2942   2.731   3.100   2.770  0.5341  0.0961  1.1217
  736SOL      H 2943   2.613   3.145   2.682 -0.0946 -0.6451  1.5684
  736SOL      E 2944   2.683   3.156   2.728  0.0090  0.1030  0.1593
  737SOL      O 2945   1.414   2.912   2.545 -0.0811  0.1075 -0.3232
  737SOL      H 2946   1.336   2.941   2.494 -0.0666 -0.1344 -0.4789
  737SOL      H 2947   1.438   2.825   2.510 -1.2232 -0.9378  1.3417
  737SOL      E 2948   1.403   2.901   2.528  0.0671 -0.2261 -0.2303
  738SOL      O 2949   1.616   3.525   0.661  0.2038  0.0162 -0.1002
  738SOL      H 2950   1.537   3.571   0.627  1.1941 -1.0081 -4.4236
  738SOL      H 2951   1.684   3.593   0.670  0.1608  0.2267 -1.2248
  738SOL      E 2952   1.614   3.548   0.656 -0.1311  0.3558 -0.4659
  739SOL      O 2953   2.862   0.428   3.645 -0.5098  0.0994  0.1568
  739SOL      H 2954   2.802   0.358   3.615 -1.1345  0.3514  0.8041
  739SOL      H 2955   2.899   0.466   3.564 -0.8631 -0.3698 -0.2304
  739SOL      E 2956   2.858   0.421   3.623 -0.3150  0.2237 -0.0058
  740SOL      O 2957   1.998   2.822   0.121  0.2004 -0.3592  0.5743
  740SOL      H 2958   2.012   2.779   0.035  2.9866 -1.3104  1.4199
  740SOL      H 2959   1.967   2.752   0.180 -1.9712  0.3479  0.3687
  740SOL      E 2960   1.994   2.799   0.116  0.6352 -0.6141  0.2887
  741SOL      O 2961   1.919   1.241   2.752 -0.5855  0.5787  0.3843
  741SOL      H 2962   1.906   1.180   2.678 -1.6394  0.0460  0.9889
  741SOL      H 2963   1.857   1.315   2.734 -2.2949 -0.4731  1.6862
  741SOL      E 2964   1.904   1.244   2.733 -0.6669  0.2013  0.2857
  742SOL      O 2965   3.382   1.987   0.164 -0.4501 -0.1187 -0.2830
  742SOL      H 2966   3.323   1.937   0.106 -0.0287 -0.9002 -0.0612
  742SOL      H 2967   3.427   1.920   0.218  2.1520  0.2523 -1.8334
  742SOL      E 2968   3.379   1.963   0.163 -0.1152  0.1258  0.0572
  743SOL      O 2969   2.347   2.684   0.424 -0.3050  0.1516 -0.4661
  743SOL      H 2970   2.438   2.708   0.399 -0.5765 -0.3897 -2.0370
  743SOL      H 2971   2.309   2.640   0.347 -2.1373  0.9543 -0.0845
  743SOL      E 2972   2.357   2.680   0.404 -0.5843  0.0419 -0.0722
  744SOL      O 2973   2.370   3.033   0.103 -0.4152  0.6792  0.5695
  744SOL      H 2974   2.384   2.937   0.099 -0.1774  0.7573 -1.1058
  744SOL      H 2975   2.350   3.060   0.012  0.9717  2.4394  0.7342
  744SOL      E 2976   2.369   3.019   0.084 -0.2146  0.4891  0.4773
  745SOL      O 2977   2.239   2.081   2.554 -0.4908  0.6475  0.2206
  745SOL      H 2978   2.188   2.030   2.619  1.2552 -0.4180  0.8204
  745SOL      H 2979   2.308   2.127   2.605  1.1606 -0.5085 -0.8519
  745SOL      E 2980   2.243   2.080   2.577  0.5401  0.2536  0.1335
  746SOL      O 2981   2.908   1.220   0.545  0.2591 -0.6477 -0.5726
  746SOL      H 2982   2.942   1.264   0.625 -1.0482  0.9863 -0.8656
  746SOL      H 2983   2.979   1.230   0.479  1.7058 -2.7540  0.5532
  746SOL      E 2984   2.929   1.231   0.548 -0.0043 -0.4678  0.1227
  747SOL      O 2985   2.195   0.230   3.657  0.9225  0.3127  0.2784
  747SOL      H 2986   2.222   0.166   3.725  3.5322  0.3015 -0.6873
  747SOL      H 2987   2.150   0.177   3.589 -1.1750  0.2444  1.6043
  747SOL      E 2988   2.191   0.207   3.657  0.3873  0.1142  0.3336
  748SOL      O 2989   1.458   2.188   0.258  0.1623 -0.1970 -0.2217
  748SOL      H 2990   1.539   2.215   0.211  0.3397  1.4035  0.9015
  748SOL      H 2991   1.477   2.099   0.291  0.5852 -0.7635 -1.8646
  748SOL      E 2992   1.478   2.176   0.255 -0.0560  0.1199 -0.1617
  749SOL      O 2993   2.817   0.624   2.302 -0.3896  0.1294 -0.2183
  749SOL      H 2994   2.721   0.640   2.307 -0.7874 -2.1809  1.3064
  749SOL      H 2995   2.836   0.613   2.207 -1.7255  0.1585 -0.5081
  749SOL      E 2996   2.802   0.625   2.284 -0.4471 -0.2553  0.1903
  750SOL      O 2997   2.786   2.631   2.905 -0.3120 -0.0338 -0.3209
  750SOL      H 2998   2.696   2.595   2.906  0.6496 -2.6549 -0.4313
  750SOL      H 2999   2.794   2.682   2.988 -0.9653 -2.3569  1.2513
  750SOL      E 3000   2.770   2.634   2.922 -0.0427 -0.5996  0.1065
  751SOL      O 3001   3.501   0.932   2.218  0.2066  0.1066  0.6420
  751SOL      H 3002   3.441   1.008   2.225  0.5519  0.3225  1.4126
  751SOL      H 3003   3.511   0.916   2.123 -1.9366 -0.6479  0.4841
  751SOL      E 3004   3.491   0.944   2.200  0.0664  0.0357  0.2495
  752SOL      O 3005   2.637   1.041   0.346  0.0070  0.0635  0.5387
  752SOL      H 3006   2.715   0.989   0.319 -1.3241 -2.1336  0.7276
  752SOL      H 3007   2.635   1.117   0.285  1.1768 -0.8835 -0.7454
  752SOL      E 3008   2.652   1.046   0.328 -0.5233  0.0219  0.1972
  753SOL      O 3009   2.102   2.720   2.243 -0.4845 -0.1435  0.0844
  753SOL      H 3010   2.104   2.675   2.329 -0.0686 -0.2306  0.0317
  753SOL      H 3011   2.107   2.649   2.177  0.6278 -0.0070  0.0035
  753SOL      E 3012   2.103   2.697   2.247 -0.1634 -0.4171 -0.1598
  754SOL      O 3013   1.192   1.873   0.242 -0.7392 -0.0910  0.2089
  754SOL      H 3014   1.156   1.828   0.320  0.1284  1.0059  1.2700
  754SOL      H 3015   1.133   1.948   0.227 -0.7426 -0.1410 -0.0414
  754SOL      E 3016   1.173   1.879   0.255 -0.5371 -0.2191  0.2956
  755SOL      O 3017   0.406   1.401   1.120 -0.1648  0.2480 -0.0232
  755SOL      H 3018   0.318   1.430   1.091  0.2172  1.4197 -0.0783
  755SOL      H 3019   0.446   1.479   1.161  1.1674 -0.0244 -0.7318
  755SOL      E 3020   0.397   1.422   1.122  0.1794  0.3131 -0.4697
  756SOL      O 3021   2.530   1.325   3.828  0.0166  0.3448 -0.1279
  756SOL      H 3022   2.613   1.336   3.877 -0.8102  0.6365  1.2712
  756SOL      H 3023   2.469   1.389   3.867 -0.7425  0.4641 -1.4513
  756SOL      E 3024   2.535   1.340   3.846 -0.1279  0.2643 -0.1060
  757SOL      O 3025   3.160   0.380   1.703  0.0742  0.0912  0.7452
  757SOL      H 3026   3.200   0.412   1.786  1.0856  0.3565  0.1656
  757SOL      H 3027   3.221   0.313   1.669 -0.5621 -0.3459  0.4267
  757SOL      E 3028   3.180   0.373   1.713  0.2051  0.3160  0.5972
  758SOL      O 3029   0.473   1.667   0.169  0.2489  0.7037  0.0235
  758SOL      H 3030   0.485   1.675   0.073  2.7062 -0.1618  0.1927
  758SOL      H 3031   0.550   1.711   0.209 -1.1142  1.7395  1.6639
  758SOL      E 3032   0.491   1.677   0.158  0.5294  0.5924  0.0972
  759SOL      O 3033   0.858   3.527   3.276 -0.3399 -0.4103 -0.0779
  759SOL      H 3034   0.928   3.466   3.246  0.4527  0.2479  0.3718
  759SOL      H 3035   0.898   3.578   3.349 -1.9825 -1.4640  1.6453
  759SOL      E 3036   0.880   3.525   3.285 -0.0249 -0.1631  0.2495
  760SOL      O 3037   2.142   3.581   2.336 -0.0202  0.0550  0.4888
  760SOL      H 3038   2.100   3.659   2.298  0.1809  0.5401  1.2253
  760SOL      H 3039   2.153   3.602   2.430  0.2004 -0.7915  0.6612
  760SOL      E 3040   2.136   3.601   2.347  0.1893  0.0932  0.4558
  761SOL      O 3041   0.958   2.307   2.996 -0.2749  0.4087 -0.1316
  761SOL      H 3042   0.891   2.333   2.931 -0.9993  2.0636  1.2064
  761SOL      H 3043   0.910   2.297   3.080  0.7366 -1.0626  0.3291
  761SOL      E 3044   0.935   2.310   3.000 -0.2351  0.0431  0.1557
  762SOL      O 3045   3.088   2.226   0.375 -0.3516 -0.1594 -0.6090
  762SOL      H 3046   3.032   2.305   0.375 -1.9091 -1.1113  2.6183
  762SOL      H 3047   3.179   2.259   0.380 -0.9536  1.4551  0.3775
  762SOL      E 3048   3.095   2.248   0.376 -0.3892 -0.1507  0.4097
  763SOL      O 3049   0.987   3.218   2.494  0.0744  0.4212  0.1497
  763SOL      H 3050   0.963   3.136   2.449  0.5086  1.6577 -2.4971
  763SOL      H 3051   1.084   3.217   2.499  0.1238  1.0678 -0.5285
  763SOL      E 3052   1.001   3.201   2.486  0.2589 -0.2554 -0.1706
  764SOL      O 3053   3.567   3.586   2.244 -0.3020 -0.8551 -0.2301
  764SOL      H 3054   3.501   3.600   2.173 -2.2224  0.3461  1.6863
  764SOL      H 3055   3.589   3.491   2.239 -0.7222 -0.8944 -2.1169
  764SOL      E 3056   3.558   3.570   2.229 -0.7170 -0.6963 -0.1742
  765SOL      O 3057   0.984   1.304   3.024  0.8550  0.0959  0.5560
  765SOL      H 3058   0.936   1.256   3.094 -2.2198 -0.1811 -1.5356
  765SOL      H 3059   0.977   1.247   2.945  1.4348  1.7861 -0.7595
  765SOL      E 3060   0.973   1.283   3.022 -0.3634  0.1366 -0.0254
  766SOL      O 3061   0.675   3.139   3.229 -0.4290 -0.2459 -0.6440
  766SOL      H 3062   0.663   3.098   3.142  2.4648  0.0216 -1.2945
  766SOL      H 3063   0.618   3.090   3.290  0.4808 -3.1475 -1.9806
  766SOL      E 3064   0.661   3.121   3.224 -0.0921 -0.4569 -0.5991
  767SOL      O 3065   1.570   2.576   2.797 -0.2597 -0.4914 -0.0713
  767SOL      H 3066   1.500   2.514   2.771 -0.2398 -0.7386  0.4496
  767SOL      H 3067   1.525   2.661   2.810 -0.2503 -0.3251 -1.0158
  767SOL      E 3068   1.547   2.580   2.794 -0.2782 -0.0865 -0.2267
  768SOL      O 3069   2.267   0.451   3.983 -0.3428 -0.3426  0.1747
  768SOL      H 3070   2.178   0.458   3.945 -1.0889  1.1654  2.0210
  768SOL      H 3071   2.323   0.508   3.928 -0.8253 -0.2058 -0.1808
  768SOL      E 3072   2.260   0.464   3.965  0.0318  0.1100  0.3292
  769SOL      O 3073   0.274   2.114   0.857  0.4130  0.2047  0.0078
  769SOL      H 3074   0.203   2.177   0.875  0.2658  0.0808 -0.1284
  769SOL      H 3075   0.258   2.082   0.767  0.8021  0.3812 -0.1269
  769SOL      E 3076   0.257   2.120   0.842  0.1962 -0.3194 -0.2102
  770SOL      O 3077   0.423   3.285   2.191  0.3758 -0.0996  0.0593
  770SOL      H 3078   0.467   3.338   2.123 -1.6241 -0.0614 -1.2814
  770SOL      H 3079   0.476   3.204   2.198  1.9741  0.9169  0.2427
  770SOL      E 3080   0.443   3.279   2.179 -0.0866 -0.0462 -0.2031
  771SOL      O 3081   3.349   2.030   2.245  0.5863  0.0103 -0.2511
  771SOL      H 3082   3.421   2.094   2.243 -0.0592  0.7427 -0.3475
  771SOL      H 3083   3.289   2.056   2.173 -0.1786 -0.1174  0.3291
  771SOL      E 3084   3.351   2.048   2.230  0.0494  0.0650  0.0207
  772SOL      O 3085   1.797   3.520   2.891 -0.1296  0.3487  0.1610
  772SOL      H 3086   1.716   3.542   2.842 -1.2002 -3.2753  0.0497
  772SOL      H 3087   1.870   3.539   2.829 -1.0241  1.3014 -0.6414
  772SOL      E 3088   1.796   3.528   2.868  0.0722  0.1372 -0.3069
  773SOL      O 3089   2.113   2.660   3.363  0.5956  0.1183 -0.1426
  773SOL      H 3090   2.188   2.604   3.337 -1.1957 -1.9657 -1.1560
  773SOL      H 3091   2.054   2.660   3.286 -0.8206  1.0457  0.9061
  773SOL      E 3092   2.117   2.648   3.342  0.0055 -0.0316  0.3501
  774SOL      O 3093   1.925   1.589   0.425 -0.4390  0.2315  0.2502
  774SOL      H 3094   1.921   1.679   0.388  0.7251  0.0673 -0.2980
  774SOL      H 3095   2.001   1.547   0.383 -0.8360 -0.9485  0.6755
  774SOL      E 3096   1.939   1.599   0.409  0.0985  0.4574  0.1224
  775SOL      O 3097   0.133   2.368   2.064 -0.6012 -0.2215 -0.3894
  775SOL      H 3098   0.087   2.400   2.143 -1.1355 -1.1540 -0.3152
  775SOL      H 3099   0.147   2.446   2.009  0.3567  0.5689  0.9045
  775SOL      E 3100   0.127   2.390   2.069 -0.5727 -0.0936 -0.0073
  776SOL      O 3101   2.246   0.698   1.252 -0.1085  0.1152 -0.7934
  776SOL      H 3102   2.255   0.614   1.203  1.6731  0.2732 -0.8033
  776SOL      H 3103   2.294   0.684   1.335 -2.4921  0.0909  0.6911
  776SOL      E 3104   2.257   0.678   1.259 -0.1216 -0.0507 -0.2507
  777SOL      O 3105   3.350   0.638   1.670  0.4113  0.3189 -0.3069
  777SOL      H 3106   3.292   0.658   1.746  0.6976  0.1128 -0.0305
  777SOL      H 3107   3.433   0.607   1.709  1.0374  1.4627 -0.6793
  777SOL      E 3108   3.355   0.635   1.693  0.2026 -0.1244  0.1837
  778SOL      O 3109   2.310   1.450   2.330  0.6749 -0.3843 -0.2492
  778SOL      H 3110   2.261   1.522   2.286  1.0760  0.0540  0.0102
  778SOL      H 3111   2.268   1.368   2.299  0.0070 -0.0281 -0.3015
  778SOL      E 3112   2.292   1.448   2.315  0.2903  0.0771 -0.2751
  779SOL      O 3113   0.345   0.396   2.578 -0.3164 -0.0754  0.4009
  779SOL      H 3114   0.364   0.364   2.488  1.5802  2.9155 -0.4276
  779SOL      H 3115   0.251   0.377   2.592 -0.0366 -3.0882 -1.0564
  779SOL      E 3116   0.330   0.386   2.563 -0.1736  0.0966  0.3359
  780SOL      O 3117   3.031   0.235   3.730  0.3054 -0.1672 -0.0451
  780SOL      H 3118   2.979   0.315   3.713  1.4478  0.3243 -1.3675
  780SOL      H 3119   2.967   0.162   3.723 -0.4486  0.5011 -0.3797
  780SOL      E 3120   3.008   0.236   3.725  0.1733 -0.0174 -0.4137
  781SOL      O 3121   2.776   0.749   0.460  0.1637 -0.6879  0.0698
  781SOL      H 3122   2.806   0.791   0.542  0.9584 -1.8549  0.4050
  781SOL      H 3123   2.679   0.754   0.462  0.2140  2.0029 -0.4016
  781SOL      E 3124   2.763   0.758   0.477 -0.0229  0.0519  0.0087
  782SOL      O 3125   1.975   0.157   3.461 -0.8233 -0.6698 -0.4042
  782SOL      H 3126   1.909   0.128   3.526  1.1440 -1.6999  1.2460
  782SOL      H 3127   2.010   0.076   3.422  0.6021 -0.2673 -0.0361
  782SOL      E 3128   1.969   0.135   3.466 -0.4490 -0.2591  0.0742
  783SOL      O 3129   2.286   0.734   1.702  0.2075  0.7882 -0.1449
  783SOL      H 3130   2.362   0.674   1.700  0.5730  1.1924  0.9168
  783SOL      H 3131   2.308   0.806   1.642 -0.1370 -0.0111 -1.2539
  783SOL      E 3132   2.305   0.736   1.690  0.0399  0.4012 -0.3675
  784SOL      O 3133   1.403   2.498   2.319  0.1044 -0.0121  0.2391
  784SOL      H 3134   1.441   2.422   2.271 -1.6000  0.6868 -2.4656
  784SOL      H 3135   1.475   2.532   2.374  0.9268 -3.5721  1.6172
  784SOL      E 3136   1.425   2.489   2.320 -0.2390 -0.5923  0.2487
  785SOL      O 3137   0.597   2.729   3.864 -0.0264 -0.4909 -0.0458
  785SOL      H 3138   0.545   2.671   3.805  0.6921 -1.7397  0.5124
  785SOL      H 3139   0.662   2.771   3.806 -0.4568 -0.3347 -0.4307
  785SOL      E 3140   0.599   2.726   3.840 -0.2444 -0.5457  0.0562
  786SOL      O 3141   2.848   1.630   3.103 -0.0991  0.3825  0.0700
  786SOL      H 3142   2.752   1.626   3.105 -0.1997  1.8762 -0.6819
  786SOL      H 3143   2.870   1.712   3.057  1.5382 -0.0794 -0.0576
  786SOL      E 3144   2.833   1.646   3.094 -0.0812  0.5221 -0.2040
  787SOL      O 3145   1.762   2.871   2.781  0.2980 -0.0318  0.2672
  787SOL      H 3146   1.790   2.789   2.737  0.0875  0.7476 -1.3998
  787SOL      H 3147   1.727   2.927   2.710  2.2751  2.3086  1.0058
  787SOL      E 3148   1.760   2.866   2.758  0.6836  0.4608 -0.0680
  788SOL      O 3149   3.020   2.548   1.153  0.4377  0.2003 -0.1770
  788SOL      H 3150   2.958   2.607   1.200 -1.9227 -2.3875  0.2971
  788SOL      H 3151   3.087   2.524   1.219 -0.6918 -0.4530  0.7762
  788SOL      E 3152   3.021   2.555   1.176 -0.2218 -0.2869  0.0060
  789SOL      O 3153   1.757   0.599   0.326 -0.2904 -0.2403  0.0329
  789SOL      H 3154   1.815   0.665   0.369 -2.2209  1.1152  0.7061
  789SOL      H 3155   1.739   0.635   0.238 -0.7531 -0.2215  0.1316
  789SOL      E 3156   1.765   0.620   0.317 -0.3022  0.1559  0.1137
  790SOL      O 3157   1.124   2.581   2.264  0.0553  0.0294 -0.1139
  790SOL      H 3158   1.213   2.547   2.281  1.2292  2.6644 -0.6329
  790SOL      H 3159   1.133   2.642   2.190 -1.9413  1.3453  0.6394
  790SOL      E 3160   1.144   2.586   2.253 -0.5934  0.3388  0.0469
  791SOL      O 3161   1.672   2.885   1.306  0.4312  0.8905  0.5070
  791SOL      H 3162   1.704   2.799   1.276  0.9751  0.4127  2.3700
  791SOL      H 3163   1.614   2.867   1.381 -0.1782  2.0977  0.3504
  791SOL      E 3164   1.667   2.864   1.315  0.1174  0.3665  0.4380
  792SOL      O 3165   2.575   1.569   0.987  0.5065 -0.6413  0.6570
  792SOL      H 3166   2.488   1.529   1.002  0.5935 -1.1523 -0.1133
  792SOL      H 3167   2.639   1.508   1.026  0.5952 -0.9273  0.0800
  792SOL      E 3168   2.570   1.549   0.998  0.1104 -0.2691 -0.4002
  793SOL      O 3169   1.988   1.703   3.620 -0.4400 -0.0680 -0.0316
  793SOL      H 3170   1.921   1.683   3.553 -0.6351 -0.7387  0.3595
  793SOL      H 3171   1.938   1.738   3.696 -0.2366  0.5157 -0.1572
  793SOL      E 3172   1.965   1.706   3.622 -0.5553 -0.1843 -0.1279
  794SOL      O 3173   1.358   0.936   2.320 -0.2682 -0.3309  0.7337
  794SOL      H 3174   1.453   0.949   2.307 -0.4759  1.9699  1.0403
  794SOL      H 3175   1.315   0.994   2.255 -1.4448 -0.7538  1.1112
  794SOL      E 3176   1.369   0.950   2.305 -0.4367  0.0180  0.4961
  795SOL      O 3177   2.686   0.622   3.726 -0.4466 -0.5832  0.0146
  795SOL      H 3178   2.732   0.537   3.716  0.3957 -0.0881 -0.4386
  795SOL      H 3179   2.748   0.679   3.774  0.0673  0.5659 -1.8880
  795SOL      E 3180   2.708   0.617   3.734  0.1379 -0.2667 -0.1687
  796SOL      O 3181   1.273   0.045   3.416 -0.0587 -0.1474  0.0152
  796SOL      H 3182   1.197   0.103   3.401 -0.4428 -0.8491 -0.8641
  796SOL      H 3183   1.330   0.093   3.478 -1.1882  0.4093  0.6541
  796SOL      E 3184   1.269   0.066   3.425 -0.2060 -0.0339  0.1801
  797SOL      O 3185   0.774   2.991   2.746 -0.2669  0.6498 -0.4223
  797SOL      H 3186   0.799   2.902   2.714 -1.3920  0.3632 -0.5447
  797SOL      H 3187   0.857   3.029   2.780  0.2813 -0.3605 -0.5567
  797SOL      E 3188   0.796   2.981   2.746 -0.2401  0.1022 -0.2192
  798SOL      O 3189   1.379   0.742   3.821  0.6009 -0.3715  0.6079
  798SOL      H 3190   1.284   0.744   3.800  0.4198  0.5679  1.4719
  798SOL      H 3191   1.395   0.651   3.853 -0.0180 -0.5224  0.5119
  798SOL      E 3192   1.363   0.724   3.823  0.2920  0.2123  0.0098
  799SOL      O 3193   3.297   2.155   3.796  0.4277 -0.5348 -0.4455
  799SOL      H 3194   3.320   2.063   3.815 -1.2625 -0.7293  0.8752
  799SOL      H 3195   3.259   2.155   3.707 -0.8552 -1.3717  0.0806
  799SOL      E 3196   3.294   2.137   3.782  0.3439 -0.3633 -0.0320
  800SOL      O 3197   2.225   2.245   0.411  0.2251  0.4718  0.4455
  800SOL      H 3198   2.213   2.249   0.507 -0.2864  1.5638  0.3556
  800SOL      H 3199   2.135   2.252   0.373  0.4249  0.1199 -0.1168
  800SOL      E 3200   2.205   2.247   0.422  0.2469  0.2094  0.2780
  801SOL      O 3201   1.201   2.190   2.708 -0.2884 -0.0710  0.3246
  801SOL      H 3202   1.217   2.112   2.653  1.6215 -0.7675  1.7644
  801SOL      H 3203   1.178   2.155   2.796 -0.1788  0.9827  0.7839
  801SOL      E 3204   1.199   2.167   2.715  0.0561  0.0798  0.1398
  802SOL      O 3205   0.857   3.154   0.975  0.0737 -0.0921  0.2990
  802SOL      H 3206   0.770   3.168   1.015 -0.3949 -0.8511 -0.4230
  802SOL      H 3207   0.841   3.160   0.879  0.8233 -0.2165  0.1648
  802SOL      E 3208   0.836   3.158   0.964 -0.1624 -0.2662 -0.1115
  803SOL      O 3209   3.076   0.367   3.004  0.2565 -0.5468 -0.0331
  803SOL      H 3210   3.139   0.360   2.930  0.7274  1.0628  0.1670
  803SOL      H 3211   3.059   0.462   3.013  0.5750 -0.6536  2.2306
  803SOL      E 3212   3.085   0.385   2.991  0.2153 -0.0557  0.2312
  804SOL      O 3213   1.780   0.737   1.580  0.0107 -0.6432 -0.1213
  804SOL      H 3214   1.736   0.823   1.572  1.6684  0.4489  1.5538
  804SOL      H 3215   1.708   0.673   1.591 -1.2595  0.9394  1.5431
  804SOL      E 3216   1.757   0.741   1.581  0.1385 -0.0874  0.3490
  805SOL      O 3217   2.925   0.239   3.203 -0.6564 -0.0425  0.1432
  805SOL      H 3218   2.993   0.272   3.143 -1.6457  2.6104  0.3374
  805SOL      H 3219   2.849   0.217   3.147 -0.2092 -1.5538  0.0797
  805SOL      E 3220   2.923   0.241   3.180 -0.5178 -0.2166  0.2682
  806SOL      O 3221   1.764   2.562   2.320 -0.4822 -0.2296 -0.2364
  806SOL      H 3222   1.822   2.640   2.320  0.6158 -1.0327 -0.0044
  806SOL      H 3223   1.703   2.576   2.245  0.7095  0.1281 -1.1663
  806SOL      E 3224   1.763   2.581   2.305 -0.2361 -0.1028 -0.4607
  807SOL      O 3225   3.167   0.376   1.325 -0.0139  0.4763  0.6892
  807SOL      H 3226   3.140   0.446   1.387 -1.4185  0.6134 -0.0416
  807SOL      H 3227   3.127   0.295   1.358 -1.4300  0.6825 -0.4074
  807SOL      E 3228   3.153   0.374   1.344 -0.1916  0.3208 -0.0122
  808SOL      O 3229   1.303   3.373   3.072 -0.1813 -0.1971 -0.1921
  808SOL      H 3230   1.335   3.282   3.060  0.1514  0.0386 -1.1413
  808SOL      H 3231   1.216   3.364   3.114 -0.1716 -0.9533 -0.3199
  808SOL      E 3232   1.292   3.353   3.078 -0.3204 -0.3804  0.0070
  809SOL      O 3233   1.511   0.052   2.917 -0.5341 -0.2113  0.0748
  809SOL      H 3234   1.481   0.013   3.001 -0.4381 -0.3587  0.0409
  809SOL      H 3235   1.432   0.054   2.861 -0.3686 -1.1281 -0.2164
  809SOL      E 3236   1.489   0.044   2.922  0.0015 -0.2227  0.0845
  810SOL      O 3237   0.203   1.469   0.933 -0.0512  0.3283  0.3604
  810SOL      H 3238   0.211   1.392   0.874  0.5638 -0.7305  1.7620
  810SOL      H 3239   0.124   1.452   0.987  1.1442 -0.2930  1.9790
  810SOL      E 3240   0.189   1.450   0.932  0.0451 -0.0172  0.4646
  811SOL      O 3241   2.526   2.867   1.961 -0.5846  0.5956  0.1642
  811SOL      H 3242   2.468   2.826   2.027 -0.5952  0.3439 -0.0003
  811SOL      H 3243   2.489   2.956   1.947  0.0444  1.0527  1.2849
  811SOL      E 3244   2.507   2.877   1.971 -0.1393  0.1948  0.4249
  812SOL      O 3245   2.409   3.408   1.585 -0.6828  0.1025  0.3974
  812SOL      H 3246   2.390   3.402   1.490 -1.2476  2.6013  0.2808
  812SOL      H 3247   2.467   3.332   1.604 -1.6967 -1.2778 -1.6121
  812SOL      E 3248   2.417   3.391   1.570 -0.6575  0.4485 -0.4619
  813SOL      O 3249   2.606   2.506   1.021 -0.0081 -0.2694  0.3980
  813SOL      H 3250   2.678   2.440   1.019  0.3247  0.1229 -0.7481
  813SOL      H 3251   2.530   2.457   1.056  0.7402 -0.7449  1.4520
  813SOL      E 3252   2.605   2.483   1.028 -0.1434 -0.1041  0.1109
  814SOL      O 3253   2.308   1.295   2.557  0.1692  0.3941  0.0237
  814SOL      H 3254   2.275   1.340   2.636  0.0909 -1.0762  0.8518
  814SOL      H 3255   2.322   1.366   2.492 -1.0174  1.4778  0.8981
  814SOL      E 3256   2.304   1.318   2.560 -0.3912 -0.2078  0.5115
  815SOL      O 3257   2.625   3.597   1.634  0.0948 -0.0804 -0.3195
  815SOL      H 3258   2.540   3.565   1.602 -0.6566  1.2877  0.2216
  815SOL      H 3259   2.617   3.694   1.635  1.3409  0.0424  0.5849
  815SOL      E 3260   2.607   3.610   1.628  0.1448 -0.3234  0.0520
  816SOL      O 3261   2.193   1.528   3.360 -0.7350  0.2435  0.3530
  816SOL      H 3262   2.176   1.531   3.455  1.6205 -0.8823  0.8919
  816SOL      H 3263   2.123   1.473   3.322 -1.7359  0.7665  1.4018
  816SOL      E 3264   2.175   1.518   3.371 -0.4610  0.0382  0.6103
  817SOL      O 3265   1.261   2.057   2.476 -0.0087  0.2981 -0.1034
  817SOL      H 3266   1.249   1.971   2.433  1.0004  0.6559 -1.1120
  817SOL      H 3267   1.355   2.076   2.470  0.0221  0.7939  1.4690
  817SOL      E 3268   1.277   2.043   2.466  0.1998 -0.0325  0.0197
  818SOL      O 3269   3.353   0.145   1.628  0.0209  0.2226  0.2181
  818SOL      H 3270   3.417   0.208   1.665 -0.2533  0.5058  0.2169
  818SOL      H 3271   3.371   0.061   1.674 -0.0264  0.4611  0.6807
  818SOL      E 3272   3.369   0.140   1.645 -0.0756  0.2025  0.2015
  819SOL      O 3273   2.832   1.298   1.957  0.5127 -0.3705  0.3111
  819SOL      H 3274   2.746   1.343   1.960 -0.6429 -2.4302  0.3200
  819SOL      H 3275   2.894   1.363   1.920 -0.8617  1.4364  1.0518
  819SOL      E 3276   2.827   1.320   1.950 -0.4529 -0.1025  0.1385
  820SOL      O 3277   1.111   0.595   1.710  0.1719  0.3989  0.5732
  820SOL      H 3278   1.143   0.665   1.769 -0.5762  1.8104 -0.6084
  820SOL      H 3279   1.177   0.590   1.639 -1.2782  2.1834 -1.0093
  820SOL      E 3280   1.131   0.608   1.708 -0.1478  0.2370  0.1114
  821SOL      O 3281   0.060   0.415   2.004 -0.3418 -0.1173 -0.2722
  821SOL      H 3282   0.104   0.448   2.084 -0.2265 -0.0899 -0.3470
  821SOL      H 3283  -0.017   0.365   2.036  0.6818 -1.6409 -0.0572
  821SOL      E 3284   0.053   0.412   2.026  0.4266 -0.4039 -0.3513
  822SOL      O 3285   1.203   0.016   1.604  0.3401  0.2993  0.3112
  822SOL      H 3286   1.271   0.085   1.597  3.2547 -2.4191 -0.6908
  822SOL      H 3287   1.136   0.052   1.664  1.9900  3.6902  0.3483
  822SOL      E 3288   1.203   0.037   1.615  0.4283  0.2113 -0.0239
  823SOL      O 3289   3.367   3.143   3.509  0.3196  0.3022 -0.1457
  823SOL      H 3290   3.280   3.170   3.545  0.0743  0.1628 -0.6197
  823SOL      H 3291   3.431   3.203   3.550 -0.2032  1.5723 -1.1004
  823SOL      E 3292   3.362   3.160   3.524  0.2457  0.2947  0.2518
  824SOL      O 3293   1.285   2.165   0.053  0.2831  0.4875  0.0443
  824SOL      H 3294   1.344   2.147   0.128 -1.1737  1.2438  1.4364
  824SOL      H 3295   1.205   2.113   0.070 -0.4603  1.4326 -0.4278
  824SOL      E 3296   1.281   2.151   0.072 -0.0795  0.2785 -0.0240
  825SOL      O 3297   0.258   1.946   1.083  0.2701 -0.0009  0.0280
  825SOL      H 3298   0.302   1.872   1.038 -1.2054 -0.9619  0.1078
  825SOL      H 3299   0.250   2.015   1.015 -1.5878 -1.2958 -1.1552
  825SOL      E 3300   0.265   1.945   1.060 -0.4381 -0.0941 -0.1086
  826SOL      O 3301   2.459   0.096   0.545  0.6931  0.4006 -0.1673
  826SOL      H 3302   2.507   0.014   0.563  1.1464  0.5709 -0.5555
  826SOL      H 3303   2.480   0.118   0.452  0.8073  1.0956  0.0154
  826SOL      E 3304   2.473   0.084   0.530  0.2480  0.9220  0.0957
  827SOL      O 3305   1.983   1.161   3.508  0.0912 -0.0849 -0.0032
  827SOL      H 3306   2.008   1.196   3.421 -1.6421 -0.7693 -0.8143
  827SOL      H 3307   1.904   1.211   3.534 -0.0530 -0.6475  0.6682
  827SOL      E 3308   1.973   1.178   3.496 -0.1653 -0.0196 -0.1402
  828SOL      O 3309   0.589   0.043   2.922  0.0695 -0.0251  0.3421
  828SOL      H 3310   0.574   0.107   2.851  1.3618  0.7705  0.7530
  828SOL      H 3311   0.527  -0.029   2.905 -0.8197  0.9392 -0.6181
  828SOL      E 3312   0.574   0.041   2.904 -0.2285  0.1041  0.1778
  829SOL      O 3313   0.683   1.303   1.757 -0.1830  0.0803  0.6567
  829SOL      H 3314   0.659   1.336   1.668 -1.6478  0.3178  1.1062
  829SOL      H 3315   0.778   1.285   1.753 -0.1627  0.3786 -0.8724
  829SOL      E 3316   0.697   1.306   1.738 -0.2526  0.7314  0.3972
  830SOL      O 3317   3.323   2.874   3.844 -0.1817 -0.2343 -0.4270
  830SOL      H 3318   3.343   2.928   3.766  0.8565 -0.6336 -0.4548
  830SOL      H 3319   3.364   2.919   3.919 -1.8947  0.6022  0.0677
  830SOL      E 3320   3.335   2.894   3.843  0.1534  0.8435 -0.0452
  831SOL      O 3321   1.203   1.089   2.123 -0.3786 -0.3832  0.1176
  831SOL      H 3322   1.117   1.050   2.143 -1.8498  1.8052 -1.4691
  831SOL      H 3323   1.192   1.184   2.141  2.2630 -0.2371  1.4733
  831SOL      E 3324   1.184   1.101   2.131 -0.3139 -0.4176  0.3274
  832SOL      O 3325   3.600   2.083   2.678 -0.0100  0.2763 -0.0955
  832SOL      H 3326   3.605   1.998   2.725 -1.1055  0.5916  0.6242
  832SOL      H 3327   3.651   2.145   2.732  0.4884  0.1684 -0.4337
  832SOL      E 3328   3.611   2.078   2.698 -0.0647  0.0736 -0.4058
  833SOL      O 3329   2.285   2.149   0.130 -0.0819 -0.3138  0.4422
  833SOL      H 3330   2.212   2.211   0.114  0.9947  1.4637  2.0310
  833SOL      H 3331   2.265   2.106   0.215 -0.7694 -2.1708 -0.5911
  833SOL      E 3332   2.267   2.153   0.144 -0.2312 -0.4011  0.2659
  834SOL      O 3333   0.543   2.792   0.812  1.2873  0.3968  0.2199
  834SOL      H 3334   0.621   2.766   0.762  0.6924 -0.7667 -0.1250
  834SOL      H 3335   0.577   2.850   0.883  2.2735  1.0777 -0.7726
  834SOL      E 3336   0.565   2.798   0.816  0.3467 -0.1595 -0.0221
  835SOL      O 3337   2.388   0.377   1.820  0.3348 -0.7196  0.3822
  835SOL      H 3338   2.306   0.349   1.777  0.4763 -1.0192  0.3044
  835SOL      H 3339   2.360   0.434   1.894  0.1018  0.0117 -0.2586
  835SOL      E 3340   2.366   0.383   1.826 -0.0431 -0.4712  0.1640
  836SOL      O 3341   1.275   2.715   3.719  0.4638  0.0324 -0.1491
  836SOL      H 3342   1.194   2.668   3.693  1.0384 -0.6465 -0.7252
  836SOL      H 3343   1.253   2.758   3.804 -0.6739  0.3272 -0.5757
  836SOL      E 3344   1.254   2.714   3.731  0.3624  0.2661 -0.2664
  837SOL      O 3345   0.101   1.879   1.762  0.6173  0.3232 -0.2264
  837SOL      H 3346   0.151   1.841   1.688  0.8488  0.1727  0.0070
  837SOL      H 3347   0.151   1.856   1.841  0.7557  1.0952 -0.0763
  837SOL      E 3348   0.121   1.867   1.763  0.6343  0.1042 -0.0833
  838SOL      O 3349   2.368   0.494   2.996  0.0428 -0.2031 -0.5387
  838SOL      H 3350   2.344   0.587   2.979  2.0129  0.3257 -0.6819
  838SOL      H 3351   2.342   0.446   2.916 -2.5093 -0.1441  0.1583
  838SOL      E 3352   2.358   0.503   2.977 -0.3419 -0.2156 -0.4490
  839SOL      O 3353   1.332   1.237   1.098 -0.2136 -0.1459 -0.2944
  839SOL      H 3354   1.312   1.273   1.010  0.0611 -3.2048 -1.7547
  839SOL      H 3355   1.254   1.184   1.122 -0.3282  0.7076  1.4350
  839SOL      E 3356   1.313   1.234   1.085 -0.1334 -0.3464  0.0129
  840SOL      O 3357   2.926   1.446   2.893 -0.4776 -0.3478  0.0904
  840SOL      H 3358   2.918   1.486   2.981  0.4473  0.2674 -0.0904
  840SOL      H 3359   3.008   1.395   2.896  1.0075  1.8268 -1.2065
  840SOL      E 3360   2.941   1.444   2.911  0.1779  0.2420 -0.1425
  841SOL      O 3361   3.422   2.531   3.368 -0.2990  0.5259  0.2379
  841SOL      H 3362   3.512   2.495   3.381 -1.6366 -3.0236  0.7597
  841SOL      H 3363   3.414   2.604   3.432  1.5823 -0.3380  1.5589
  841SOL      E 3364   3.438   2.538   3.383  0.0077 -0.2545  0.4737
  842SOL      O 3365   0.072   1.559   0.276 -0.4974 -0.0303  0.7431
  842SOL      H 3366   0.029   1.567   0.362 -1.7861  1.3532  0.0190
  842SOL      H 3367   0.115   1.645   0.261  1.7157 -1.0202  0.9845
  842SOL      E 3368   0.072   1.578   0.290 -0.2626  0.1816  0.5930
  843SOL      O 3369   2.428   0.729   2.850  0.0604  0.1930  0.0097
  843SOL      H 3370   2.456   0.744   2.941 -0.1058 -0.8361  0.2421
  843SOL      H 3371   2.372   0.805   2.827  2.0062  1.6866 -0.0655
  843SOL      E 3372   2.422   0.747   2.864  0.1182 -0.0094  0.1293
  844SOL      O 3373   3.498   0.394   0.556  0.0600  0.1627 -0.3101
  844SOL      H 3374   3.546   0.311   0.542 -1.1431 -0.6153  0.0537
  844SOL      H 3375   3.418   0.370   0.605 -0.1056  1.6004  0.1796
  844SOL      E 3376   3.492   0.373   0.563 -0.2787  0.2246 -0.2432
  845SOL      O 3377   1.762   0.383   1.160 -0.6559 -0.9242 -0.2238
  845SOL      H 3378   1.845   0.432   1.156  0.2514 -2.2043  1.2756
  845SOL      H 3379   1.706   0.421   1.091  0.3405  1.4729  0.1899
  845SOL      E 3380   1.767   0.400   1.145 -0.0274  0.1356 -0.3797
  846SOL      O 3381   1.431   2.228   1.531  0.3655  0.0930  0.2669
  846SOL      H 3382   1.481   2.228   1.614  0.8883 -1.5451 -0.0055
  846SOL      H 3383   1.420   2.321   1.508  0.9065  0.5572  1.7573
  846SOL      E 3384   1.439   2.247   1.543  0.0436 -0.2755  0.1677
  847SOL      O 3385   3.572   0.578   2.300 -0.9092  0.2956  0.5777
  847SOL      H 3386   3.580   0.658   2.354 -2.0247 -0.1361  1.4454
  847SOL      H 3387   3.530   0.513   2.358  1.2858 -1.4173  0.3723
  847SOL      E 3388   3.565   0.581   2.323 -0.6087 -0.1924  0.2767
  848SOL      O 3389   0.984   0.508   0.120 -0.0615 -0.5621  0.0593
  848SOL      H 3390   1.014   0.491   0.029 -1.5968 -2.3982 -0.1790
  848SOL      H 3391   0.955   0.600   0.120 -0.4592 -0.6533 -1.4567
  848SOL      E 3392   0.984   0.523   0.102 -0.3827 -0.8788  0.5143
  849SOL      O 3393   3.578   3.321   2.277  0.4170 -0.1012 -0.3239
  849SOL      H 3394   3.637   3.305   2.353  0.9063 -0.2363 -0.7226
  849SOL      H 3395   3.632   3.300   2.199 -0.5205 -1.2966 -0.6613
  849SOL      E 3396   3.601   3.314   2.276  0.2256 -0.2210 -0.1346
  850SOL      O 3397   1.392   3.208   0.165 -0.4631 -0.2110 -0.1096
  850SOL      H 3398   1.355   3.134   0.215 -1.3856 -0.3732 -0.9765
  850SOL      H 3399   1.332   3.219   0.089  0.2482  0.7494 -0.5541
  850SOL      E 3400   1.373   3.195   0.160 -0.2619  0.1694 -0.5917
  851SOL      O 3401   1.992   3.565   2.702  0.7066 -0.1918 -0.1369
  851SOL      H 3402   1.934   3.539   2.629 -3.3439 -0.5428  2.9094
  851SOL      H 3403   2.005   3.661   2.690 -2.0628  0.2795 -0.0353
  851SOL      E 3404   1.983   3.579   2.685 -0.2248 -0.2054  0.4558
  852SOL      O 3405   1.627   2.088   0.669  0.1727  0.1869  0.2811
  852SOL      H 3406   1.605   2.168   0.619  1.8488  0.9745  0.7385
  852SOL      H 3407   1.578   2.096   0.753 -1.5493 -0.4703 -0.6166
  852SOL      E 3408   1.613   2.106   0.676  0.2976 -0.0030 -0.0053
  853SOL      O 3409   3.598   3.377   1.277  0.6822  0.0983 -0.0547
  853SOL      H 3410   3.550   3.462   1.280 -2.5418 -1.3894 -2.7949
  853SOL      H 3411   3.638   3.373   1.189  1.1889 -1.0474  0.2077
  853SOL      E 3412   3.596   3.393   1.260  0.3843 -0.4984 -0.2573
  854SOL      O 3413   3.507   1.614   0.496  0.4187 -0.2745 -0.3309
  854SOL      H 3414   3.528   1.650   0.584  1.5177 -1.6610  0.0235
  854SOL      H 3415   3.415   1.584   0.502  0.0930  0.7276 -0.0582
  854SOL      E 3416   3.493   1.615   0.515  0.4313 -0.2180 -0.1544
  855SOL      O 3417   0.548   0.954   3.675 -0.2539 -0.6370  0.1536
  855SOL      H 3418   0.527   0.894   3.601 -0.1714  1.0673 -1.3218
  855SOL      H 3419   0.642   0.977   3.662 -0.8169  1.4346 -0.5892
  855SOL      E 3420   0.563   0.947   3.658 -0.4063  0.0140  0.1898
  856SOL      O 3421   0.132   2.374   1.400  0.8973  0.3196 -0.5816
  856SOL      H 3422   0.124   2.423   1.484  2.3839  1.1370 -0.8797
  856SOL      H 3423   0.192   2.300   1.419  0.0290 -0.4012 -0.5690
  856SOL      E 3424   0.143   2.369   1.421  0.4303 -0.2098 -0.2201
  857SOL      O 3425   2.018   0.750   3.174  0.3622 -0.1796  0.6991
  857SOL      H 3426   2.080   0.759   3.248  1.7915 -0.1026 -0.4621
  857SOL      H 3427   1.998   0.656   3.169  1.5696 -0.4341  0.1986
  857SOL      E 3428   2.027   0.733   3.188  0.4729  0.1519  0.2431
  858SOL      O 3429   2.687   2.607   2.025 -0.1263 -0.6199  0.1801
  858SOL      H 3430   2.639   2.658   1.958  1.1128 -0.5729 -0.6992
  858SOL      H 3431   2.722   2.673   2.087 -0.9103 -0.6335  0.6559
  858SOL      E 3432   2.685   2.631   2.024 -0.0583 -0.3820  0.1363
  859SOL      O 3433   1.559   2.679   2.504  0.4270  0.8308 -0.1267
  859SOL      H 3434   1.654   2.676   2.483  0.3055 -1.0496 -0.5979
  859SOL      H 3435   1.553   2.649   2.596  0.3343  1.6638  0.1462
  859SOL      E 3436   1.577   2.672   2.518  0.2791  0.2939 -0.2084
  860SOL      O 3437   1.430   2.786   2.235  0.4398  0.6340 -0.1896
  860SOL      H 3438   1.404   2.693   2.244 -1.4078  0.9573 -1.5925
  860SOL      H 3439   1.418   2.807   2.142 -0.9104  2.7272  0.3880
  860SOL      E 3440   1.422   2.771   2.218 -0.1892  0.8013 -0.1184
  861SOL      O 3441   0.955   2.976   2.381 -0.2515  0.0787  0.6044
  861SOL      H 3442   1.030   2.921   2.407  0.1044  0.4898  0.4686
  861SOL      H 3443   0.879   2.916   2.377  0.5251 -0.8609 -1.5900
  861SOL      E 3444   0.955   2.953   2.385 -0.1461 -0.4244 -0.0908
  862SOL      O 3445   0.640   0.461   2.936 -0.3911  0.1512 -0.0492
  862SOL      H 3446   0.719   0.407   2.952 -0.9891 -0.3360  1.4400
  862SOL      H 3447   0.581   0.406   2.883  0.7110  0.9572 -2.2217
  862SOL      E 3448   0.644   0.439   2.929  0.0031  0.1617  0.0764
  863SOL      O 3449   2.613   2.707   1.463 -0.2116 -0.0499  0.0954
  863SOL      H 3450   2.624   2.635   1.399  0.5865  1.2077 -1.2442
  863SOL      H 3451   2.625   2.666   1.550  1.7431 -1.2958 -0.6869
  863SOL      E 3452   2.618   2.685   1.468 -0.1149 -0.0097  0.0965
  864SOL      O 3453   0.006   2.694   1.424  0.8534 -0.3246 -0.3262
  864SOL      H 3454  -0.057   2.626   1.394 -0.7423  0.6239  0.7619
  864SOL      H 3455   0.034   2.739   1.343 -0.4433 -0.2960 -0.7939
  864SOL      E 3456  -0.001   2.689   1.402  0.1456  0.0381  0.0896
  865SOL      O 3457   2.449   2.109   1.463  0.2329 -0.0317  0.0079
  865SOL      H 3458   2.508   2.165   1.516 -0.2203  1.4355 -0.9522
  865SOL      H 3459   2.463   2.139   1.371  0.2554 -1.7971 -0.5913
  865SOL      E 3460   2.464   2.126   1.455 -0.0461 -0.0676  0.0259
  866SOL      O 3461   1.837   1.119   3.181 -0.6197 -0.1106 -0.4917
  866SOL      H 3462   1.748   1.156   3.167 -0.7038  0.4792  1.3047
  866SOL      H 3463   1.823   1.036   3.228 -0.2479 -0.3070 -0.7304
  866SOL      E 3464   1.817   1.110   3.188 -0.3765  0.0399  0.0095
  867SOL      O 3465   1.931   2.340   1.481  0.2750 -0.5233 -0.9200
  867SOL      H 3466   2.002   2.341   1.546 -0.0540 -0.0400 -0.5644
  867SOL      H 3467   1.858   2.390   1.521 -0.2882 -1.0560 -1.2553
  867SOL      E 3468   1.931   2.351   1.502 -0.1543 -0.3574 -0.4903
  868SOL      O 3469   2.401   1.118   3.963 -0.4056  0.4751  0.0346
  868SOL      H 3470   2.459   1.083   4.033 -1.4013  0.8784  1.0945
  868SOL      H 3471   2.456   1.180   3.913  0.9457 -1.3812 -0.9156
  868SOL      E 3472   2.423   1.124   3.967  0.0365  0.0869  0.1013
  869SOL      O 3473   0.344   0.988   3.420 -0.0212  0.4910 -0.1095
  869SOL      H 3474   0.427   1.034   3.399  0.9417 -1.8406 -1.8691
  869SOL      H 3475   0.371   0.901   3.453 -1.7728  0.5954  1.7742
  869SOL      E 3476   0.366   0.980   3.422  0.1390  0.1355 -0.4131
  870SOL      O 3477   2.557   1.339   1.953  0.3197  0.3573 -0.1888
  870SOL      H 3478   2.505   1.415   1.981  0.9546  0.4225  0.8668
  870SOL      H 3479   2.517   1.310   1.869 -2.0272 -0.2152  1.0544
  870SOL      E 3480   2.539   1.348   1.942  0.4315  0.0999  0.4542
  871SOL      O 3481   2.944   0.717   0.256 -0.0069 -0.4830 -0.1626
  871SOL      H 3482   2.901   0.638   0.219 -0.4038 -0.3883  0.0870
  871SOL      H 3483   2.912   0.722   0.347 -0.7931  0.5443 -0.4800
  871SOL      E 3484   2.929   0.702   0.267 -0.0063 -0.1625 -0.4645
  872SOL      O 3485   3.037   1.887   3.298  0.1836  0.2905  0.1116
  872SOL      H 3486   3.074   1.872   3.210 -0.1250  0.5300 -0.0585
  872SOL      H 3487   2.996   1.975   3.295 -2.2818 -0.7935 -0.3519
  872SOL      E 3488   3.036   1.901   3.280 -0.0953 -0.0649  0.8023
  873SOL      O 3489   1.952   3.328   2.016  0.0653  0.9613 -1.0133
  873SOL      H 3490   1.953   3.246   1.964 -2.5507 -0.2816  0.6539
  873SOL      H 3491   1.998   3.307   2.098  0.0435  1.3976 -0.8865
  873SOL      E 3492   1.962   3.308   2.022 -0.1222  0.1847 -0.5817
  874SOL      O 3493   1.463   1.663   2.906 -0.0421  0.2430  0.2213
  874SOL      H 3494   1.371   1.651   2.934  0.2056  2.1657  2.0736
  874SOL      H 3495   1.510   1.695   2.985  2.6788 -2.4483 -0.1029
  874SOL      E 3496   1.454   1.667   2.927  0.0971 -0.1278  0.5472
  875SOL      O 3497   2.617   1.888   1.549 -0.2975 -0.0734 -0.2220
  875SOL      H 3498   2.566   1.960   1.509  0.2746  0.6678  0.3586
  875SOL      H 3499   2.681   1.861   1.481  0.4434  0.9485  0.0419
  875SOL      E 3500   2.619   1.897   1.528  0.2140  0.4503 -0.1589
  876SOL      O 3501   3.491   1.110   0.233 -0.4920  0.3737 -0.3370
  876SOL      H 3502   3.434   1.091   0.309  0.9545 -0.5273  0.5564
  876SOL      H 3503   3.508   1.025   0.191  1.5626  0.3640  0.4277
  876SOL      E 3504   3.483   1.089   0.240 -0.0224  0.1039 -0.0881
  877SOL      O 3505   1.379   0.473   1.750  0.7662  0.3337 -0.2370
  877SOL      H 3506   1.392   0.552   1.805 -1.4905  1.5449 -1.2888
  877SOL      H 3507   1.312   0.421   1.796 -0.7108  1.0712 -1.4566
  877SOL      E 3508   1.368   0.478   1.770 -0.0756  0.3100  0.0305
  878SOL      O 3509   1.141   2.545   3.034  0.2361  0.1020  0.4957
  878SOL      H 3510   1.129   2.642   3.038  3.3306  0.7302 -1.9928
  878SOL      H 3511   1.051   2.510   3.024 -0.8685  2.9415 -0.9148
  878SOL      E 3512   1.120   2.557   3.033  0.2532  0.5603 -0.3508
  879SOL      O 3513   3.591   2.318   1.159 -0.0680  0.2376  0.1779
  879SOL      H 3514   3.655   2.334   1.088 -0.3317  1.3974  0.1839
  879SOL      H 3515   3.634   2.350   1.240  0.0190 -0.5812  0.4674
  879SOL      E 3516   3.612   2.328   1.161 -0.1077  0.3061 -0.0459
  880SOL      O 3517   2.076   1.624   0.666  0.0699 -0.2749 -0.1194
  880SOL      H 3518   2.152   1.570   0.638  1.2101  1.5248 -0.6926
  880SOL      H 3519   2.036   1.656   0.584 -1.1748 -0.9908  0.1900
  880SOL      E 3520   2.083   1.620   0.644 -0.1635 -0.2141 -0.3440
  881SOL      O 3521   2.000   0.075   0.356  0.2068  0.2730 -0.2245
  881SOL      H 3522   1.914   0.029   0.358  0.5074 -0.2860  0.0365
  881SOL      H 3523   2.051   0.038   0.429  1.2129 -0.4648 -1.2631
  881SOL      E 3524   1.993   0.058   0.371  0.0950  0.0092 -0.1874
  882SOL      O 3525   0.958   0.721   3.046  0.3258  0.2869  0.3311
  882SOL      H 3526   1.021   0.694   3.115 -0.5178  1.4992  1.6293
  882SOL      H 3527   0.871   0.693   3.078  0.0585 -0.3886 -0.9322
  882SOL      E 3528   0.953   0.710   3.066 -0.2447  0.1133  0.2397
  883SOL      O 3529   2.935   2.504   2.252 -0.8431  0.0077  0.6027
  883SOL      H 3530   2.945   2.482   2.158 -1.2883  0.6260  0.4134
  883SOL      H 3531   2.855   2.458   2.281  0.9688 -2.8870  1.5119
  883SOL      E 3532   2.921   2.490   2.239 -0.3335 -0.1321  0.0839
  884SOL      O 3533   0.306   2.500   3.288  0.2680  0.1679 -0.2472
  884SOL      H 3534   0.290   2.591   3.258  2.1755  0.2786 -1.0498
  884SOL      H 3535   0.324   2.450   3.207 -0.0464 -0.7812  0.2601
  884SOL      E 3536   0.306   2.508   3.266  0.8461 -0.1668  0.2738
  885SOL      O 3537   0.239   0.339   3.689 -0.5157 -0.3707  0.2649
  885SOL      H 3538   0.267   0.287   3.766 -1.9219 -0.4029  0.7936
  885SOL      H 3539   0.219   0.274   3.620 -1.1113 -0.4787  0.5281
  885SOL      E 3540   0.241   0.316   3.691 -0.3395 -0.2719  0.4004
  886SOL      O 3541   0.277   3.489   1.567 -0.3904  0.2799 -0.2606
  886SOL      H 3542   0.259   3.456   1.657 -1.2082  0.5142 -0.3258
  886SOL      H 3543   0.281   3.410   1.511  1.2919  0.0418  0.1539
  886SOL      E 3544   0.274   3.467   1.574 -0.0693  0.1263  0.0518
  887SOL      O 3545   3.095   2.529   1.842 -0.1706  0.4433  0.5044
  887SOL      H 3546   3.061   2.473   1.914  0.3719  0.9531  1.1653
  887SOL      H 3547   3.117   2.467   1.771  0.7751 -0.2352  1.3551
  887SOL      E 3548   3.093   2.505   1.842 -0.0378 -0.3224  0.2950
  888SOL      O 3549   0.868   0.330   2.977 -0.1576  0.2314 -0.2781
  888SOL      H 3550   0.939   0.330   2.911  2.2435 -0.1678  2.0890
  888SOL      H 3551   0.855   0.237   3.002 -0.9060  0.3791 -0.0820
  888SOL      E 3552   0.880   0.311   2.969  0.3364  0.2502 -0.4994
  889SOL      O 3553   1.809   2.957   3.742  0.6279 -0.3130 -0.5954
  889SOL      H 3554   1.726   3.007   3.747  1.2012  0.6228 -0.1731
  889SOL      H 3555   1.785   2.872   3.702 -0.6270 -0.2733  0.0146
  889SOL      E 3556   1.787   2.950   3.735  0.0304 -0.3916 -0.1228
  890SOL      O 3557   1.228   2.866   3.939 -0.1402  0.0743  0.0796
  890SOL      H 3558   1.186   2.948   3.908  0.5517  1.0883  1.6586
  890SOL      H 3559   1.321   2.890   3.954  0.7104 -1.7153 -1.8885
  890SOL      E 3560   1.238   2.887   3.936 -0.1710 -0.1184 -0.0737
  891SOL      O 3561   0.412   3.247   0.874  0.6376  0.2635 -0.4145
  891SOL      H 3562   0.419   3.342   0.855  0.8419  0.1451 -0.9432
  891SOL      H 3563   0.391   3.205   0.788  0.5451 -0.1690 -0.1847
  891SOL      E 3564   0.409   3.257   0.853  0.4387  0.1270 -0.2320
  892SOL      O 3565   0.488   0.354   0.170  0.5240  0.2436  0.4686
  892SOL      H 3566   0.451   0.412   0.239 -0.6101 -0.4310  0.4575
  892SOL      H 3567   0.581   0.381   0.161  0.4043  1.0704  1.4879
  892SOL      E 3568   0.499   0.371   0.182  0.3204 -0.2812  0.2065
  893SOL      O 3569   3.258   2.831   0.779 -0.0582 -0.1067 -0.3221
  893SOL      H 3570   3.209   2.843   0.696  0.4108 -1.3576 -0.8155
  893SOL      H 3571   3.195   2.788   0.839  0.0478 -0.5831 -0.5439
  893SOL      E 3572   3.236   2.825   0.774 -0.1180  0.0385 -0.3160
  894SOL      O 3573   2.988   3.015   1.762 -0.1266 -0.8117  0.3015
  894SOL      H 3574   2.931   2.988   1.835  0.5707  0.1547  1.2342
  894SOL      H 3575   3.067   3.052   1.804  0.6879 -1.0615 -0.9540
  894SOL      E 3576   2.993   3.017   1.785  0.3805 -0.4911 -0.0042
  895SOL      O 3577   1.946   0.230   2.700  0.4386  0.1838 -0.3515
  895SOL      H 3578   1.938   0.239   2.796 -1.8452 -3.0405 -0.0475
  895SOL      H 3579   1.859   0.256   2.665  0.1738 -1.5991 -1.1396
  895SOL      E 3580   1.927   0.237   2.712  0.0823 -0.5997 -0.5188
  896SOL      O 3581   2.303   0.133   3.187  0.1785  0.0462  0.3115
  896SOL      H 3582   2.301   0.080   3.107  0.8031  0.0184  0.3077
  896SOL      H 3583   2.241   0.091   3.248  0.9541 -0.9185  0.4528
  896SOL      E 3584   2.290   0.114   3.183  0.3496 -0.3632  0.1113
  897SOL      O 3585   2.884   2.377   3.919  0.4785 -0.5474  0.4418
  897SOL      H 3586   2.934   2.452   3.885  0.0324 -0.9733 -1.2412
  897SOL      H 3587   2.908   2.302   3.863  0.0352 -1.4015  1.3554
  897SOL      E 3588   2.899   2.377   3.901  0.3083 -0.3820  0.1268
  898SOL      O 3589   2.283   0.110   1.429 -0.3120 -0.1286 -0.6201
  898SOL      H 3590   2.316   0.199   1.450  0.7736 -0.3974 -1.1050
  898SOL      H 3591   2.342   0.077   1.360 -2.3073 -0.1825 -2.4279
  898SOL      E 3592   2.301   0.121   1.419 -0.5132 -0.2390 -0.2560
  899SOL      O 3593   2.132   1.072   2.605 -0.1618 -0.2878  0.0390
  899SOL      H 3594   2.203   1.091   2.668 -1.3159 -0.2224  1.3629
  899SOL      H 3595   2.148   1.132   2.530 -0.0740  1.3347  1.2923
  899SOL      E 3596   2.150   1.088   2.603 -0.7811  0.1658  0.3968
  900SOL      O 3597   3.005   2.534   3.277  0.5028  0.1788  0.0004
  900SOL      H 3598   3.050   2.574   3.352  0.3376  0.2639  0.0562
  900SOL      H 3599   2.979   2.609   3.220 -2.4999  0.4765  1.5736
  900SOL      E 3600   3.009   2.557   3.280  0.0910  0.1780 -0.1886
  901SOL      O 3601   1.249   3.315   0.423 -0.4502 -0.1426  0.2678
  901SOL      H 3602   1.246   3.321   0.326 -0.1254  0.1796  0.2734
  901SOL      H 3603   1.238   3.406   0.455 -2.5761 -0.4663  0.6060
  901SOL      E 3604   1.246   3.335   0.410 -0.4295 -0.3957  0.5144
  902SOL      O 3605   2.302   2.476   1.099 -0.0097 -0.1605 -0.4992
  902SOL      H 3606   2.256   2.460   1.015  1.0391 -3.9258 -0.5669
  902SOL      H 3607   2.241   2.446   1.168  0.4333 -0.4511 -0.2257
  902SOL      E 3608   2.281   2.467   1.096  0.5004 -0.0329 -0.3663
  903SOL      O 3609   0.247   2.524   0.579 -0.4492 -0.0610  0.6447
  903SOL      H 3610   0.254   2.606   0.631  0.0567  0.4308 -0.1688
  903SOL      H 3611   0.228   2.554   0.489  0.1992 -0.8242  0.2503
  903SOL      E 3612   0.244   2.547   0.572 -0.1593 -0.4419  0.6688
  904SOL      O 3613   0.614   2.040   4.000 -0.1541 -0.3389 -0.7031
  904SOL      H 3614   0.633   2.127   3.963 -0.3773  1.2625  2.5898
  904SOL      H 3615   0.533   2.010   3.954  0.3419  0.7995 -2.4147
  904SOL      E 3616   0.601   2.051   3.983 -0.2453  0.1373 -0.0479
  905SOL      O 3617   1.033   1.489   2.031 -0.1891  0.3963  0.0282
  905SOL      H 3618   0.963   1.424   2.014  0.5447 -0.4807  0.2037
  905SOL      H 3619   0.988   1.570   2.059 -1.0883 -0.4687  1.1669
  905SOL      E 3620   1.010   1.492   2.033 -0.3013 -0.4607  0.6665
  906SOL      O 3621   0.096   2.437   0.159  0.1876  0.5312 -0.5046
  906SOL      H 3622   0.005   2.432   0.190  0.2913 -0.9171 -0.3533
  906SOL      H 3623   0.095   2.498   0.084 -0.4709  2.3232  0.9125
  906SOL      E 3624   0.078   2.448   0.150  0.2678  0.5027  0.0514
  907SOL      O 3625   1.165   2.808   2.447  0.0408 -0.0708 -0.2694
  907SOL      H 3626   1.147   2.737   2.383 -1.2056 -0.2012  0.1859
  907SOL      H 3627   1.183   2.763   2.531  0.5979  0.1220 -0.2854
  907SOL      E 3628   1.165   2.785   2.451 -0.2996  0.4977  0.2040
  908SOL      O 3629   2.516   2.263   1.217  0.1026  0.1928  0.2933
  908SOL      H 3630   2.449   2.230   1.155  0.6030 -0.1903 -0.0565
  908SOL      H 3631   2.601   2.241   1.176  0.4904 -2.2136  2.1466
  908SOL      E 3632   2.519   2.252   1.196  0.4851  0.4187  0.3113
  909SOL      O 3633   0.239   1.544   2.083  0.1436 -0.5999 -0.1282
  909SOL      H 3634   0.197   1.482   2.144 -0.3914  0.4245  0.5621
  909SOL      H 3635   0.327   1.561   2.121  0.9071 -2.0972 -1.1328
  909SOL      E 3636   0.248   1.535   2.103  0.0618 -0.3481 -0.0122
  910SOL      O 3637   2.847   3.446   1.849  0.0785  0.3431 -0.0410
  910SOL      H 3638   2.810   3.425   1.936 -1.6893  0.2286 -0.7899
  910SOL      H 3639   2.785   3.509   1.809  1.0221  0.6190 -1.1122
  910SOL      E 3640   2.827   3.454   1.858  0.1512  0.2359  0.2285
  911SOL      O 3641   1.465   2.567   0.631 -0.2092 -0.1579  0.0728
  911SOL      H 3642   1.394   2.549   0.695 -0.1204  0.0455  0.2337
  911SOL      H 3643   1.498   2.480   0.603 -0.6948 -0.2546 -0.1988
  911SOL      E 3644   1.457   2.546   0.638 -0.3673 -0.0706  0.2866
  912SOL      O 3645   3.375   0.835   3.086 -0.1453  0.3521  0.4604
  912SOL      H 3646   3.296   0.891   3.072 -0.1275  0.4803  0.8494
  912SOL      H 3647   3.389   0.836   3.182 -1.0813 -1.5859  0.6670
  912SOL      E 3648   3.362   0.846   3.103 -0.4552 -0.1599 -0.0912
  913SOL      O 3649   1.598   0.648   0.818  0.2733 -0.3954 -0.0660
  913SOL      H 3650   1.530   0.692   0.764  0.7640 -0.9300 -1.1330
  913SOL      H 3651   1.594   0.555   0.794  1.3243 -0.4466 -0.0633
  913SOL      E 3652   1.583   0.638   0.802  0.3223 -0.2272  0.1743
  914SOL      O 3653   2.108   1.195   2.001  0.2388  0.0972 -0.4129
  914SOL      H 3654   2.172   1.132   1.966 -0.9675 -0.7150 -1.2126
  914SOL      H 3655   2.026   1.145   2.013 -0.3523  1.1811  0.3082
  914SOL      E 3656   2.105   1.172   1.996 -0.2297  0.1688 -0.2807
  915SOL      O 3657   0.949   3.285   0.044  0.3772 -0.2459  0.2730
  915SOL      H 3658   0.992   3.275  -0.043  0.6025  0.3777  0.3037
  915SOL      H 3659   1.015   3.330   0.099 -0.1836  0.3879  0.4362
  915SOL      E 3660   0.971   3.292   0.038  0.1410  0.1152 -0.2485
  916SOL      O 3661   1.049   3.250   1.957 -0.5971  0.3654  0.3494
  916SOL      H 3662   1.076   3.181   2.021 -0.0971  1.4133  1.3081
  916SOL      H 3663   1.108   3.325   1.975  0.3904  0.2961 -2.1829
  916SOL      E 3664   1.066   3.251   1.973 -0.4101 -0.0537  0.5568
  917SOL      O 3665   0.792   0.003   1.716 -0.2963  0.2659 -0.5073
  917SOL      H 3666   0.870   0.010   1.774  0.7784 -1.4538 -1.6674
  917SOL      H 3667   0.717   0.026   1.773  0.5416 -2.6052  2.0483
  917SOL      E 3668   0.793   0.009   1.739  0.1321 -0.2635  0.0644
  918SOL      O 3669   1.347   2.757   1.308 -0.1795  0.1658  0.7039
  918SOL      H 3670   1.269   2.710   1.341  0.0454 -1.2607 -0.6709
  918SOL      H 3671   1.354   2.733   1.214  1.1517  1.3361  0.4656
  918SOL      E 3672   1.333   2.743   1.296 -0.2012  0.2959  0.6035
  919SOL      O 3673   0.840   2.858   1.449 -0.2095 -0.0220 -0.0066
  919SOL      H 3674   0.758   2.901   1.421  0.2219  0.7786 -0.0679
  919SOL      H 3675   0.816   2.765   1.462 -0.4808 -0.4290 -2.8362
  919SOL      E 3676   0.819   2.848   1.446 -0.1195  0.0279 -0.1370
  920SOL      O 3677   3.294   2.850   0.265  0.1073 -0.6916 -0.2398
  920SOL      H 3678   3.313   2.920   0.330  0.2241  0.8079 -1.8345
  920SOL      H 3679   3.369   2.789   0.270  0.5653 -0.0933  0.3699
  920SOL      E 3680   3.313   2.852   0.279 -0.3093 -0.0641 -0.1787
  921SOL      O 3681   1.363   2.424   3.018 -0.1122 -0.4318  0.6239
  921SOL      H 3682   1.279   2.472   3.020 -0.4342 -0.9616  0.1994
  921SOL      H 3683   1.421   2.477   2.960 -0.8724 -1.1607 -0.8837
  921SOL      E 3684   1.358   2.444   3.007 -0.2446 -0.2930  0.3111
  922SOL      O 3685   1.949   3.397   1.519  0.3856 -0.2193 -0.3742
  922SOL      H 3686   1.980   3.484   1.548  0.1094 -0.5098  0.8715
  922SOL      H 3687   1.871   3.414   1.464 -0.0623  0.3059  0.4013
  922SOL      E 3688   1.940   3.418   1.514  0.1654  0.3618  0.0025
  923SOL      O 3689   0.702   0.099   0.554 -0.2401  0.0731 -0.1680
  923SOL      H 3690   0.656   0.184   0.567  0.6698  0.3842  1.2875
  923SOL      H 3691   0.658   0.038   0.615 -0.6006 -0.4084 -0.8921
  923SOL      E 3692   0.684   0.104   0.569 -0.2039 -0.0456  0.2159
  924SOL      O 3693   0.354   0.342   1.752  0.2310  0.5961  0.2987
  924SOL      H 3694   0.295   0.271   1.783  1.0052  0.3934  1.3729
  924SOL      H 3695   0.391   0.381   1.833  1.2617  0.9869 -0.3466
  924SOL      E 3696   0.349   0.336   1.774  0.2080  0.3024  0.4443
  925SOL      O 3697   2.613   3.472   0.050 -0.0588 -0.0052 -0.3734
  925SOL      H 3698   2.630   3.524   0.130 -0.5463  0.6059 -0.6511
  925SOL      H 3699   2.617   3.379   0.077  0.7943  0.1699  0.1439
  925SOL      E 3700   2.617   3.464   0.071  0.0253  0.1304 -0.0165
  926SOL      O 3701   1.461   1.403   1.279  0.5362 -0.1824  0.1288
  926SOL      H 3702   1.545   1.354   1.277  0.1233 -1.0300  1.6382
  926SOL      H 3703   1.405   1.359   1.214  0.5735 -0.9989  0.6260
  926SOL      E 3704   1.467   1.384   1.266  0.2128 -0.2026  0.3961
  927SOL      O 3705   1.497   1.006   1.038  0.1697  0.0858 -0.0719
  927SOL      H 3706   1.481   0.959   0.955  2.3271  1.7104 -1.5000
  927SOL      H 3707   1.423   1.069   1.046 -0.9142 -1.1702  0.1296
  927SOL      E 3708   1.479   1.009   1.023  0.6977  0.2392 -0.3322
  928SOL      O 3709   2.476   0.179   2.346  0.4111  0.3236  0.7391
  928SOL      H 3710   2.518   0.093   2.330  0.9424  0.9300 -1.4905
  928SOL      H 3711   2.413   0.191   2.274  0.6528  1.9706  0.7506
  928SOL      E 3712   2.472   0.164   2.328  0.3413  0.3243 -0.3713
  929SOL      O 3713   0.389   0.385   1.480  0.0883 -0.0117  0.2640
  929SOL      H 3714   0.475   0.360   1.444 -0.7043 -0.5442 -1.3622
  929SOL      H 3715   0.400   0.385   1.577  1.9775  0.2492  0.0806
  929SOL      E 3716   0.409   0.380   1.492  0.3292  0.0808  0.1287
  930SOL      O 3717   0.917   0.405   1.727 -0.2006  0.1743  0.2508
  930SOL      H 3718   0.989   0.469   1.714  0.8901 -0.8831  0.8138
  930SOL      H 3719   0.923   0.345   1.651 -0.4393  0.0298  0.3447
  930SOL      E 3720   0.933   0.406   1.709 -0.0671  0.0415  0.2189
  931SOL      O 3721   0.585   0.278   2.762  0.0991  0.0999  0.4121
  931SOL      H 3722   0.662   0.272   2.703 -0.4101 -3.1591 -0.1232
  931SOL      H 3723   0.509   0.282   2.702 -0.2913  0.0148  0.8995
  931SOL      E 3724   0.585   0.278   2.738 -0.2919 -0.1797 -0.1224
  932SOL      O 3725   2.766   2.658   0.118  0.4445  0.1095 -0.2235
  932SOL      H 3726   2.726   2.574   0.090  1.2291  0.1687 -1.6035
  932SOL      H 3727   2.846   2.633   0.166  0.1411  0.0528  0.2596
  932SOL      E 3728   2.774   2.636   0.122  0.7667  0.0239 -0.2907
  933SOL      O 3729   2.869   2.859   2.536  0.1074  0.1774 -0.0162
  933SOL      H 3730   2.948   2.886   2.486  0.8856 -0.6872  0.7148
  933SOL      H 3731   2.881   2.764   2.554 -0.6713  0.2381  0.8901
  933SOL      E 3732   2.887   2.845   2.530  0.0538 -0.0577  0.1945
  934SOL      O 3733   0.351   2.599   3.737 -0.0868  0.0908  0.3397
  934SOL      H 3734   0.321   2.687   3.764  1.4594  0.9579 -0.6712
  934SOL      H 3735   0.390   2.610   3.650  2.5521 -1.0704  1.2772
  934SOL      E 3736   0.353   2.619   3.725  0.2560 -0.0284  0.3066
  935SOL      O 3737   0.549   3.606   1.536  0.2328 -0.3060  0.0596
  935SOL      H 3738   0.473   3.564   1.493  0.2950  2.1192 -2.7486
  935SOL      H 3739   0.627   3.562   1.498  0.2559 -0.5104  0.3449
  935SOL      E 3740   0.549   3.588   1.520 -0.1161  0.1806 -0.6472
  936SOL      O 3741   3.353   3.219   3.946  0.3207 -0.5687 -0.1108
  936SOL      H 3742   3.426   3.259   3.898 -0.9418  1.2127 -0.6198
  936SOL      H 3743   3.337   3.276   4.023 -1.0421 -0.4594 -0.4416
  936SOL      E 3744   3.364   3.238   3.952  0.1477 -0.1060 -0.3152
  937SOL      O 3745   0.589   2.214   1.225 -0.4009  0.4148 -0.3288
  937SOL      H 3746   0.558   2.203   1.134 -0.3571 -0.3467 -0.2547
  937SOL      H 3747   0.600   2.124   1.260  3.4739  0.5302 -0.8370
  937SOL      E 3748   0.585   2.194   1.214  0.4865  0.3900 -0.2168
  938SOL      O 3749   1.937   1.982   2.340  0.0283  0.1624  0.0882
  938SOL      H 3750   1.875   1.976   2.414 -0.7627  0.7652 -0.5176
  938SOL      H 3751   2.022   1.952   2.376  0.4042  3.2818  2.1143
  938SOL      E 3752   1.942   1.975   2.362 -0.3565  0.1437  0.1599
  939SOL      O 3753   0.842   0.467   3.640 -0.0101 -0.1994 -0.4145
  939SOL      H 3754   0.783   0.460   3.563 -1.5278 -0.6231  0.7219
  939SOL      H 3755   0.819   0.552   3.681  0.7199 -0.0235 -0.3534
  939SOL      E 3756   0.825   0.483   3.633 -0.1344  0.0417 -0.1350
  940SOL      O 3757   3.371   1.034   1.758 -0.1563  0.3906 -0.3850
  940SOL      H 3758   3.443   1.080   1.712  1.2532 -2.0252 -0.7522
  940SOL      H 3759   3.306   1.011   1.689  0.2600 -0.1716 -0.5949
  940SOL      E 3760   3.372   1.039   1.735  0.0379 -0.1683 -0.6028
  941SOL      O 3761   1.808   2.176   2.139 -0.3957 -0.2323 -0.0097
  941SOL      H 3762   1.839   2.193   2.230 -1.8033  1.2820  0.2370
  941SOL      H 3763   1.769   2.087   2.141  1.1985 -0.9447  0.3965
  941SOL      E 3764   1.806   2.162   2.158  0.0569 -0.1642 -0.0604
  942SOL      O 3765   1.080   0.730   2.538  0.2817  0.3530  0.2796
  942SOL      H 3766   1.071   0.826   2.541 -1.4890  0.2374 -0.1890
  942SOL      H 3767   1.064   0.700   2.630  2.2602  0.5598  0.7387
  942SOL      E 3768   1.075   0.743   2.557  0.3531 -0.0748  0.0099
  943SOL      O 3769   2.088   0.019   1.616 -0.3834 -0.1686 -0.1054
  943SOL      H 3770   2.162   0.019   1.553  0.3892 -0.9045  0.7748
  943SOL      H 3771   2.122  -0.024   1.696 -2.0543 -1.4340 -0.0164
  943SOL      E 3772   2.110   0.010   1.619  0.0102 -0.0584  0.0094
  944SOL      O 3773   2.030   2.787   1.245  0.6989 -0.0358 -0.0712
  944SOL      H 3774   1.938   2.793   1.277 -0.2126  0.9700 -2.6276
  944SOL      H 3775   2.065   2.878   1.249  1.9882 -0.5536  1.7877
  944SOL      E 3776   2.018   2.806   1.252  0.1967  0.1093 -0.1254
  945SOL      O 3777   0.438   2.436   2.625  0.6648 -0.0900  0.8718
  945SOL      H 3778   0.457   2.354   2.672  0.3387 -0.0681  1.0465
  945SOL      H 3779   0.375   2.484   2.681  0.5697  0.1132  0.5991
  945SOL      E 3780   0.429   2.429   2.645  0.1824  0.3695  0.5729
  946SOL      O 3781   0.477   0.644   0.709  0.6332 -0.3741  0.3809
  946SOL      H 3782   0.418   0.714   0.742  0.6648 -0.9354  1.6726
  946SOL      H 3783   0.527   0.614   0.786  0.0400 -2.3881  0.0523
  946SOL      E 3784   0.475   0.652   0.731  0.2476 -0.8825  0.1895
  947SOL      O 3785   1.270   3.551   0.971  0.2682 -0.9160  0.3123
  947SOL      H 3786   1.252   3.542   1.066  0.3586 -2.2527  0.2221
  947SOL      H 3787   1.349   3.497   0.955 -0.7520 -2.1384 -0.8078
  947SOL      E 3788   1.282   3.538   0.987  0.1856 -0.8436 -0.2136
  948SOL      O 3789   2.803   2.275   2.671 -0.3678 -0.0636  0.1042
  948SOL      H 3790   2.861   2.339   2.716 -0.4628 -0.2994  0.5777
  948SOL      H 3791   2.852   2.191   2.672 -0.9248 -0.4054  1.0150
  948SOL      E 3792   2.824   2.271   2.680 -0.1279 -0.1521 -0.0526
  949SOL      O 3793   3.032   0.677   3.409 -0.6637  0.1129 -0.1733
  949SOL      H 3794   2.976   0.601   3.386 -0.1024 -1.6973  3.6020
  949SOL      H 3795   3.120   0.654   3.375 -1.0754  0.5105 -1.5761
  949SOL      E 3796   3.038   0.657   3.397 -0.2455 -0.4022  0.0313
  950SOL      O 3797   2.956   1.343   0.785 -0.8351 -0.1882 -0.5171
  950SOL      H 3798   3.019   1.415   0.770 -0.8648 -0.1086 -0.2629
  950SOL      H 3799   2.870   1.387   0.799 -0.7013 -0.2236  0.5049
  950SOL      E 3800   2.951   1.366   0.785 -0.6051 -0.0590 -0.2925
  951SOL      O 3801   3.236   3.143   3.236  0.6616  0.0793 -0.0516
  951SOL      H 3802   3.275   3.154   3.325  0.3187  3.4542 -0.1669
  951SOL      H 3803   3.218   3.234   3.206 -1.8685 -1.0880 -2.4268
  951SOL      E 3804   3.240   3.164   3.248 -0.0620 -0.0084 -0.1510
  952SOL      O 3805   2.969   3.157   2.295 -0.4818  0.0077 -0.5938
  952SOL      H 3806   2.991   3.242   2.335  1.5853 -0.7528  0.0108
  952SOL      H 3807   3.030   3.147   2.220 -0.0760 -1.3323 -0.1089
  952SOL      E 3808   2.985   3.172   2.288  0.2455 -0.4717 -0.3290
  953SOL      O 3809   0.861   2.241   1.888 -0.1799  0.1360 -0.3316
  953SOL      H 3810   0.766   2.241   1.907 -0.6048 -0.8637 -2.2167
  953SOL      H 3811   0.869   2.207   1.798  2.0297 -0.4794  0.0380
  953SOL      E 3812   0.844   2.234   1.874 -0.1263 -0.2449 -0.3582
  954SOL      O 3813   0.306   3.004   2.396  0.1171  0.2492 -0.4337
  954SOL      H 3814   0.367   2.929   2.407  1.3247  1.0968 -1.1214
  954SOL      H 3815   0.228   2.966   2.352  1.0781 -0.4672 -1.6078
  954SOL      E 3816   0.303   2.981   2.389  0.2204  0.0963 -0.6345
  955SOL      O 3817   1.852   0.281   3.995 -0.2857  0.5880  0.3710
  955SOL      H 3818   1.862   0.300   4.090 -0.9368 -0.2877  0.6288
  955SOL      H 3819   1.863   0.185   3.987  1.0461  0.8070 -0.6283
  955SOL      E 3820   1.856   0.265   4.013 -0.3451  0.0518 -0.0293
  956SOL      O 3821   3.017   1.083   1.234 -0.5079 -0.3720 -0.2539
  956SOL      H 3822   2.942   1.049   1.183 -0.6508 -1.3634  0.5696
  956SOL      H 3823   3.041   1.167   1.193 -0.3685 -1.3090 -2.1862
  956SOL      E 3824   3.007   1.093   1.216  0.0833  0.0060 -0.4465
  957SOL      O 3825   0.109   3.275   0.294  0.2042  0.4981  0.4082
  957SOL      H 3826   0.039   3.322   0.246 -1.1574 -1.3996  0.4325
  957SOL      H 3827   0.173   3.248   0.226 -1.1720 -1.2523 -0.2499
  957SOL      E 3828   0.108   3.279   0.271 -0.3406 -0.0567  0.2334
  958SOL      O 3829   1.930   1.399   1.839  0.0967 -0.2828 -0.2544
  958SOL      H 3830   1.947   1.424   1.746 -0.2302 -0.8944 -0.4855
  958SOL      H 3831   1.988   1.323   1.855  0.7190  0.2959  0.2862
  958SOL      E 3832   1.945   1.389   1.824 -0.1206 -0.5119  0.3176
  959SOL      O 3833   1.776   2.750   0.965 -0.5004  0.5754 -0.0289
  959SOL      H 3834   1.761   2.683   0.896 -2.0652 -0.8394  1.6014
  959SOL      H 3835   1.871   2.771   0.958 -0.2277 -0.8375 -1.4375
  959SOL      E 3836   1.792   2.741   0.950 -0.3735  0.0763  0.2778
  960SOL      O 3837   3.045   1.090   2.387 -0.1907 -0.4960  0.1141
  960SOL      H 3838   2.986   1.014   2.396  1.4286 -1.8167  0.0200
  960SOL      H 3839   2.993   1.157   2.339 -0.9961 -2.2982 -1.6573
  960SOL      E 3840   3.023   1.088   2.379 -0.0888 -0.4904 -0.2124
  961SOL      O 3841   3.542   0.772   0.755 -0.7622 -0.3671 -0.4389
  961SOL      H 3842   3.589   0.742   0.834 -0.9934 -2.1915 -0.9571
  961SOL      H 3843   3.599   0.749   0.681 -0.3364  1.7433 -0.8207
  961SOL      E 3844   3.563   0.762   0.756 -0.5792 -0.1498 -0.5349
  962SOL      O 3845   1.273   3.176   2.521 -1.0030  0.0730 -0.5393
  962SOL      H 3846   1.315   3.239   2.582  0.2874 -1.4712  0.2437
  962SOL      H 3847   1.317   3.191   2.435 -2.3999  1.8371 -1.0097
  962SOL      E 3848   1.290   3.192   2.516 -0.7276  0.2140 -0.3718
  963SOL      O 3849   2.177   2.413   3.023 -1.1883  0.2152  0.0384
  963SOL      H 3850   2.166   2.509   3.029 -0.9184  0.1640  1.8071
  963SOL      H 3851   2.088   2.378   3.006 -1.5559  0.6913  0.8852
  963SOL      E 3852   2.157   2.425   3.021 -0.5640  0.0981 -0.0172
  964SOL      O 3853   2.445   2.009   2.397  0.1423 -0.0939  0.4101
  964SOL      H 3854   2.363   2.022   2.448  0.9801 -1.3882  2.2002
  964SOL      H 3855   2.464   1.914   2.403  2.1697  0.2832  0.7028
  964SOL      E 3856   2.433   1.993   2.408  0.4420 -0.2642  0.0976
  965SOL      O 3857   1.840   1.756   3.815  0.3117  0.2772  0.0179
  965SOL      H 3858   1.862   1.680   3.871  1.2004 -0.3105 -1.0785
  965SOL      H 3859   1.749   1.741   3.787  0.9169 -1.1649 -1.3237
  965SOL      E 3860   1.826   1.738   3.821  0.3780 -0.2395 -0.8608
  966SOL      O 3861   0.461   0.473   3.543  0.0797 -0.2704  0.1660
  966SOL      H 3862   0.390   0.432   3.595  1.3979 -1.2665  1.2440
  966SOL      H 3863   0.500   0.401   3.491  0.6703  0.1423  0.0203
  966SOL      E 3864   0.454   0.450   3.543  0.3717  0.0534  0.1145
  967SOL      O 3865   0.857   0.052   3.022  0.1366  0.5754 -0.7515
  967SOL      H 3866   0.845   0.005   3.105  1.4724 -1.4910 -1.6344
  967SOL      H 3867   0.782   0.026   2.966  1.0297 -0.9012 -1.3476
  967SOL      E 3868   0.840   0.037   3.027  0.3546  0.3149 -0.9605
  968SOL      O 3869   1.237   1.536   2.931  0.5470 -0.3775  0.2001
  968SOL      H 3870   1.141   1.554   2.927  0.7007  0.3056 -2.3592
  968SOL      H 3871   1.250   1.456   2.877  1.5402  0.3007 -0.5950
  968SOL      E 3872   1.220   1.524   2.919 -0.2843 -0.1829  0.0962
  969SOL      O 3873   0.641   0.275   1.408 -0.3173  0.2842  0.2026
  969SOL      H 3874   0.591   0.192   1.412 -0.5954  0.3562 -1.1395
  969SOL      H 3875   0.731   0.252   1.437 -0.6930 -0.2071  1.0260
  969SOL      E 3876   0.649   0.254   1.414 -0.1414  0.3415  0.3363
  970SOL      O 3877   2.300   0.715   2.516 -0.3506 -0.4680 -0.4737
  970SOL      H 3878   2.226   0.743   2.573  1.1698  2.0046  0.4399
  970SOL      H 3879   2.343   0.642   2.564 -0.4281  0.0989  0.4781
  970SOL      E 3880   2.294   0.706   2.537 -0.1657  0.0716 -0.2894
  971SOL      O 3881   2.668   1.952   0.280  0.1057 -0.1494 -0.3902
  971SOL      H 3882   2.588   2.003   0.301 -0.9756 -1.1767 -1.8069
  971SOL      H 3883   2.698   1.987   0.194  0.6135 -0.4320 -0.3307
  971SOL      E 3884   2.658   1.969   0.267  0.1423 -0.2769 -0.2567
  972SOL      O 3885   2.306   1.911   1.730  0.0463 -0.0443 -0.6281
  972SOL      H 3886   2.272   1.954   1.650 -0.2190  2.1730  0.5952
  972SOL      H 3887   2.282   1.970   1.803 -1.2963 -2.8340  1.3598
  972SOL      E 3888   2.295   1.931   1.728  0.1346 -0.0677 -0.2001
  973SOL      O 3889   2.940   1.123   3.557 -0.0175 -0.3110  0.1830
  973SOL      H 3890   2.968   1.183   3.487  0.5006 -1.2135 -0.4073
  973SOL      H 3891   2.852   1.091   3.530  0.1947 -0.6819 -0.0775
  973SOL      E 3892   2.928   1.129   3.538  0.1823 -0.0907  0.2840
  974SOL      O 3893   2.084   0.626   2.025 -0.1111  0.0668 -0.8882
  974SOL      H 3894   2.169   0.579   2.026  0.6133  1.3165  1.1978
  974SOL      H 3895   2.051   0.616   1.934  1.4364 -1.8698 -1.3032
  974SOL      E 3896   2.094   0.615   2.007  0.0899 -0.1859  0.0674
  975SOL      O 3897   0.047   0.547   3.543  0.7500  0.0846  0.4082
  975SOL      H 3898   0.116   0.543   3.474  0.9503  0.0405  0.6085
  975SOL      H 3899   0.002   0.632   3.529  1.6120  0.6549  1.0013
  975SOL      E 3900   0.052   0.563   3.526  0.1200  0.2732  0.0501
  976SOL      O 3901   3.505   3.294   2.629 -0.1405 -0.3332  0.6524
  976SOL      H 3902   3.545   3.240   2.698  0.6011 -0.1083  0.4079
  976SOL      H 3903   3.577   3.351   2.596 -1.1692  1.7865  1.8409
  976SOL      E 3904   3.527   3.295   2.636 -0.1543  0.0924  0.2783
  977SOL      O 3905   3.315   3.473   0.146 -0.0691 -0.1640  0.5130
  977SOL      H 3906   3.322   3.537   0.073 -0.3673 -1.3740 -0.6216
  977SOL      H 3907   3.233   3.497   0.193 -0.4633 -0.0398 -0.2203
  977SOL      E 3908   3.300   3.491   0.141  0.0221 -0.1807 -0.1305
  978SOL      O 3909   0.961   2.478   0.541  0.1229  0.1590  0.0100
  978SOL      H 3910   1.032   2.503   0.479  0.8576  1.4667  1.3078
  978SOL      H 3911   0.979   2.386   0.565  0.4038 -0.0441 -0.9320
  978SOL      E 3912   0.979   2.465   0.533  0.1452  0.5346 -0.0186
  979SOL      O 3913   0.315   0.741   2.336 -0.0355  0.0879  0.1034
  979SOL      H 3914   0.375   0.710   2.406  1.7598 -0.5783 -1.6627
  979SOL      H 3915   0.295   0.663   2.283 -1.6887  0.5141  0.0516
  979SOL      E 3916   0.323   0.719   2.340 -0.3007 -0.2025  0.0819
  980SOL      O 3917   3.466   2.442   1.522  0.0991  0.1923 -0.0336
  980SOL      H 3918   3.441   2.473   1.610 -0.6060  0.5552 -0.3551
  980SOL      H 3919   3.452   2.346   1.523 -0.3225  0.2538  0.1147
  980SOL      E 3920   3.459   2.429   1.540 -0.1279  0.0531  0.0968
  981SOL      O 3921   3.025   1.539   2.221  0.3249 -0.0005  0.3578
  981SOL      H 3922   3.008   1.527   2.316  0.2992  0.0455  0.3593
  981SOL      H 3923   2.945   1.583   2.187  0.2435 -0.2059  0.2762
  981SOL      E 3924   3.005   1.545   2.233 -0.1627  0.0295  0.1120
  982SOL      O 3925   2.167   3.490   3.041  0.1082 -0.0748 -0.1410
  982SOL      H 3926   2.134   3.521   3.126  1.2381  0.4232  0.1349
  982SOL      H 3927   2.167   3.568   2.983 -0.2231 -0.3115 -0.4705
  982SOL      E 3928   2.160   3.512   3.046 -0.3904 -0.4992 -0.1592
  983SOL      O 3929   1.884   0.356   2.964  0.1390 -0.2327  0.0288
  983SOL      H 3930   1.938   0.382   3.039  0.0101 -0.3839  0.1763
  983SOL      H 3931   1.802   0.321   3.002  0.5622 -1.4584 -0.1346
  983SOL      E 3932   1.878   0.354   2.986  0.2273 -0.2713 -0.4543
  984SOL      O 3933   0.253   2.875   3.666 -0.0653 -0.2577 -0.0668
  984SOL      H 3934   0.297   2.848   3.584 -1.1786  0.3037 -0.8783
  984SOL      H 3935   0.160   2.848   3.654 -0.2383 -0.1623  1.0080
  984SOL      E 3936   0.243   2.864   3.647  0.0536 -0.0728 -0.2591
  985SOL      O 3937   3.489   2.319   3.919 -0.3439  0.3448 -0.1043
  985SOL      H 3938   3.448   2.246   3.869 -0.5912  1.0495 -0.9601
  985SOL      H 3939   3.553   2.277   3.978  0.5689 -0.4677 -1.5983
  985SOL      E 3940   3.493   2.296   3.920 -0.0880  0.0918 -0.4259
  986SOL      O 3941   0.253   0.545   0.585 -0.2214 -0.1543 -0.3249
  986SOL      H 3942   0.337   0.551   0.632 -0.9966 -1.6383  1.3912
  986SOL      H 3943   0.268   0.480   0.515 -1.1044 -4.6716  3.1936
  986SOL      E 3944   0.273   0.533   0.580 -0.3034 -0.7118  0.3167
  987SOL      O 3945   0.371   0.665   1.172 -0.5004 -0.0473  0.0563
  987SOL      H 3946   0.394   0.756   1.196 -0.9391 -0.1219  0.7872
  987SOL      H 3947   0.299   0.640   1.232 -1.4232 -0.3536 -1.1346
  987SOL      E 3948   0.361   0.678   1.189 -0.2931 -0.1185 -0.2019
  988SOL      O 3949   1.075   1.731   0.442  0.2966  0.5635 -0.3085
  988SOL      H 3950   1.027   1.648   0.430 -2.7149  1.8622  1.4578
  988SOL      H 3951   1.156   1.708   0.490  0.9436 -1.6161 -2.3019
  988SOL      E 3952   1.081   1.710   0.449 -0.0429 -0.1773  0.2031
  989SOL      O 3953   3.520   0.303   3.704 -0.1466 -0.2252 -0.0475
  989SOL      H 3954   3.605   0.310   3.658 -1.0397 -0.0443 -1.7419
  989SOL      H 3955   3.526   0.365   3.779  1.1154 -0.0121 -0.3124
  989SOL      E 3956   3.538   0.317   3.710 -0.0977 -0.3575 -0.3433
  990SOL      O 3957   1.015   2.243   0.653 -0.4185 -0.2954 -0.2684
  990SOL      H 3958   1.106   2.215   0.673 -0.6039  0.0074  1.1194
  990SOL      H 3959   0.974   2.260   0.739 -1.8656 -0.6203 -0.8564
  990SOL      E 3960   1.025   2.241   0.674 -0.2961 -0.2610 -0.3464
  991SOL      O 3961   3.503   2.491   1.806 -0.3966  0.4146  1.1135
  991SOL      H 3962   3.504   2.412   1.863 -0.1219 -0.1054  0.4115
  991SOL      H 3963   3.508   2.566   1.866  2.4589 -0.1489  1.7205
  991SOL      E 3964   3.504   2.490   1.830  0.2951 -0.0302  0.4846
  992SOL      O 3965   2.203   0.774   0.716  0.6227  0.2183 -0.5552
  992SOL      H 3966   2.261   0.755   0.792  0.7209 -0.2442 -0.7448
  992SOL      H 3967   2.126   0.821   0.754 -0.0327 -1.2865  0.0598
  992SOL      E 3968   2.199   0.780   0.739  0.0742  0.1270 -0.0209
  993SOL      O 3969   0.220   2.929   0.434 -0.0596 -0.3736 -0.4107
  993SOL      H 3970   0.197   2.839   0.464 -0.7775  0.1894  0.8345
  993SOL      H 3971   0.145   2.985   0.462  1.0148  0.8529  0.1489
  993SOL      E 3972   0.200   2.922   0.446  0.0585  0.1088  0.3155
  994SOL      O 3973   2.452   2.144   2.715 -0.3056  0.1953 -0.1472
  994SOL      H 3974   2.479   2.231   2.682 -0.4427  1.0312  1.7970
  994SOL      H 3975   2.419   2.160   2.806  1.6192 -2.1706  1.0838
  994SOL      E 3976   2.451   2.165   2.727  0.0736 -0.0413  0.0287
  995SOL      O 3977   2.907   0.228   2.803 -0.0368  0.2227 -0.2049
  995SOL      H 3978   2.929   0.272   2.886  0.2040  0.3303 -0.3252
  995SOL      H 3979   2.906   0.133   2.824  0.6957  0.2005 -0.2257
  995SOL      E 3980   2.911   0.218   2.824 -0.0293  0.5389 -0.3985
  996SOL      O 3981   1.551   0.298   3.785  0.0941 -0.1008  0.2403
  996SOL      H 3982   1.600   0.243   3.847  0.1234  0.8382  1.0691
  996SOL      H 3983   1.616   0.326   3.718 -0.1095 -1.7897 -0.7389
  996SOL      E 3984   1.574   0.293   3.784 -0.0663 -0.3811 -0.0020
  997SOL      O 3985   0.227   0.079   2.574 -0.0187 -0.5350 -0.4681
  997SOL      H 3986   0.178   0.119   2.648 -0.2546  0.4361 -1.1425
  997SOL      H 3987   0.195   0.123   2.494 -0.7046 -2.4629 -1.3261
  997SOL      E 3988   0.211   0.096   2.573  0.2697 -0.2768 -0.6055
  998SOL      O 3989   0.715   3.315   1.687  0.1355 -0.5033 -0.4478
  998SOL      H 3990   0.727   3.410   1.700 -0.5251 -0.2770 -1.3466
  998SOL      H 3991   0.793   3.273   1.727 -0.8413  0.1952  2.4057
  998SOL      E 3992   0.733   3.326   1.697 -0.0975  0.0499 -0.2341
  999SOL      O 3993   1.673   1.885   1.149  0.1111 -0.1357 -0.3819
  999SOL      H 3994   1.733   1.813   1.172  0.1772 -0.5807 -1.8902
  999SOL      H 3995   1.642   1.920   1.235  2.7697  0.3694  0.4629
  999SOL      E 3996   1.679   1.878   1.171  0.3202 -0.1737 -0.4143
 1000SOL      O 3997   0.572   3.072   2.234 -0.4923 -0.6135  0.0277
 1000SOL      H 3998   0.515   2.994   2.225 -1.5297  0.0201  0.8967
 1000SOL      H 3999   0.622   3.076   2.151  0.6588 -3.0135  0.5038
 1000SOL      E 4000   0.570   3.057   2.216 -0.3775 -0.5081 -0.2653
 1001SOL      O 4001   3.110   2.285   3.596 -0.0274 -0.4057  0.4061
 1001SOL      H 4002   3.166   2.361   3.620  0.5577 -0.3786 -0.9763
 1001SOL      H 4003   3.144   2.254   3.511 -1.9672 -0.5315 -0.3722
 1001SOL      E 4004   3.128   2.294   3.584 -0.0979 -0.0123  0.1640
 1002SOL      O 4005   1.574   3.160   3.078 -0.2236  0.0531 -0.2410
 1002SOL      H 4006   1.657   3.190   3.037  0.1732  2.0371  1.7774
 1002SOL      H 4007   1.579   3.191   3.170 -3.0086 -0.1707  0.0712
 1002SOL      E 4008   1.591   3.172   3.089 -0.2731  0.2844  0.1372
 1003SOL      O 4009   3.396   0.833   1.441  0.0193 -0.1631  0.5664
 1003SOL      H 4010   3.376   0.794   1.527 -2.7533  0.1474  0.1446
 1003SOL      H 4011   3.402   0.757   1.380 -0.2298 -0.2575  0.6556
 1003SOL      E 4012   3.393   0.810   1.446 -0.1652  0.0337  0.1492
 1004SOL      O 4013   3.449   1.716   2.089 -0.9072  0.1448 -0.6615
 1004SOL      H 4014   3.379   1.775   2.054  0.2095  2.3268  0.5554
 1004SOL      H 4015   3.516   1.776   2.126  0.7997 -1.9227 -0.2267
 1004SOL      E 4016   3.448   1.740   2.089 -0.0621  0.1823 -0.2855
 1005SOL      O 4017   1.903   3.439   2.446  0.1763 -0.4602  0.4338
 1005SOL      H 4018   1.989   3.466   2.411  0.5482 -1.3984  0.6134
 1005SOL      H 4019   1.897   3.344   2.429 -2.0432  0.0131 -2.2239
 1005SOL      E 4020   1.919   3.425   2.436  0.1023 -0.1011 -0.3433
 1006SOL      O 4021   0.106   0.657   0.174 -0.4981  0.6992 -0.7315
 1006SOL      H 4022   0.138   0.743   0.204  0.4722  0.0182  0.2975
 1006SOL      H 4023   0.046   0.676   0.101  0.1265  2.2089 -0.8968
 1006SOL      E 4024   0.100   0.678   0.166 -0.1563  0.8100 -0.5336
 1007SOL      O 4025   3.126   2.389   2.388  0.2345 -0.7390 -0.6293
 1007SOL      H 4026   3.048   2.434   2.353  0.7371  0.3441 -0.3834
 1007SOL      H 4027   3.199   2.412   2.328  1.0003  0.7474  0.8001
 1007SOL      E 4028   3.125   2.402   2.369  0.0725 -0.2176 -0.1626
 1008SOL      O 4029   0.868   0.533   0.788  0.1307  0.0882 -0.7816
 1008SOL      H 4030   0.865   0.629   0.785  1.2859  0.1152 -1.7801
 1008SOL      H 4031   0.892   0.505   0.698  0.1803 -1.1125 -0.4194
 1008SOL      E 4032   0.872   0.546   0.770  0.2616 -0.3724 -0.8419
 1009SOL      O 4033   0.261   2.160   3.666 -0.3079 -0.8050 -0.3162
 1009SOL      H 4034   0.173   2.188   3.635 -0.5160 -2.4019 -1.3156
 1009SOL      H 4035   0.288   2.226   3.731 -1.9299  0.1260 -0.5437
 1009SOL      E 4036   0.249   2.179   3.673 -0.1912 -0.2006 -0.6339
 1010SOL      O 4037   0.641   0.282   3.769  0.2030 -0.0675  0.1068
 1010SOL      H 4038   0.665   0.376   3.771  0.1922 -0.0696  0.3654
 1010SOL      H 4039   0.671   0.250   3.683  1.6732 -0.2201  0.6397
 1010SOL      E 4040   0.652   0.295   3.752  0.5977 -0.2733 -0.3093
 1011SOL      O 4041   2.095   1.974   1.260  0.4286  0.2631  0.2871
 1011SOL      H 4042   2.119   1.969   1.354 -2.5074 -1.1915  1.1223
 1011SOL      H 4043   2.039   2.053   1.252 -0.8849 -0.6176  0.2845
 1011SOL      E 4044   2.088   1.989   1.277 -0.3450 -0.5308  0.4590
 1012SOL      O 4045   0.624   3.137   2.554  0.0089 -0.4495 -0.0817
 1012SOL      H 4046   0.676   3.091   2.621  1.9403  1.5011 -0.1342
 1012SOL      H 4047   0.648   3.096   2.470  0.0739 -0.7423  0.0787
 1012SOL      E 4048   0.639   3.119   2.551  0.0953  0.0013  0.2181
 1013SOL      O 4049   2.420   2.796   3.922  0.1822 -0.7555 -0.3656
 1013SOL      H 4050   2.397   2.718   3.975 -1.8416  0.9931  1.4699
 1013SOL      H 4051   2.516   2.805   3.931  0.2588 -2.2073  0.5748
 1013SOL      E 4052   2.435   2.782   3.934  0.0639 -0.4964  0.6163
 1014SOL      O 4053   3.349   3.043   0.469  0.3013 -0.2105  0.2015
 1014SOL      H 4054   3.442   3.067   0.481 -0.1067  2.1354 -0.7512
 1014SOL      H 4055   3.306   3.063   0.554  0.9937 -3.5596  1.4648
 1014SOL      E 4056   3.359   3.052   0.488  0.1826 -0.1380  0.6239
 1015SOL      O 4057   2.917   2.750   3.130  0.2865  0.5541 -0.1049
 1015SOL      H 4058   2.977   2.826   3.125 -0.9877  1.6602  0.7913
 1015SOL      H 4059   2.836   2.784   3.169 -0.4723 -1.2007 -0.0632
 1015SOL      E 4060   2.913   2.772   3.137  0.2732  0.6757 -0.3861
 1016SOL      O 4061   0.006   3.236   2.891 -1.0517 -0.0299 -0.2096
 1016SOL      H 4062   0.048   3.151   2.909  0.6454  1.1959  2.3600
 1016SOL      H 4063  -0.058   3.249   2.963 -1.2323  0.9030 -0.5201
 1016SOL      E 4064   0.002   3.222   2.909 -0.3352 -0.1351  0.4121
 1017SOL      O 4065   2.524   2.964   1.489 -0.0682  0.1661 -0.4305
 1017SOL      H 4066   2.567   2.877   1.479  2.4924  1.1302  1.1223
 1017SOL      H 4067   2.530   3.005   1.401  1.0409 -0.2702 -0.5765
 1017SOL      E 4068   2.534   2.955   1.469  0.5191  0.0837 -0.0710
 1018SOL      O 4069   1.552   2.814   3.661 -0.0691  0.1841 -0.2658
 1018SOL      H 4070   1.471   2.764   3.681 -1.5601  2.7810  0.6231
 1018SOL      H 4071   1.550   2.830   3.566 -1.0321  0.8568 -0.1495
 1018SOL      E 4072   1.535   2.807   3.646  0.0263  0.4131 -0.2437
 1019SOL      O 4073   0.647   2.924   1.801  0.0729  0.3622  0.3197
 1019SOL      H 4074   0.736   2.938   1.765 -0.4145 -0.4126 -1.2431
 1019SOL      H 4075   0.586   2.951   1.731 -0.9132 -0.7560  0.7166
 1019SOL      E 4076   0.653   2.932   1.780  0.2083 -0.4525 -0.0020
 1020SOL      O 4077   0.142   0.746   2.733 -0.5084  0.2487  0.7810
 1020SOL      H 4078   0.212   0.809   2.710  0.8873 -1.1897  0.8339
 1020SOL      H 4079   0.086   0.739   2.654 -0.4134  1.2014  0.6252
 1020SOL      E 4080   0.145   0.757   2.713 -0.0265  0.1000  0.3416
 1021SOL      O 4081   3.516   0.228   0.882 -0.2078  0.0372  0.2281
 1021SOL      H 4082   3.571   0.302   0.852 -1.8992  0.8961 -0.9702
 1021SOL      H 4083   3.576   0.152   0.891  0.8320  0.2879 -3.2860
 1021SOL      E 4084   3.539   0.228   0.878  0.3116  0.1964 -0.3008
 1022SOL      O 4085   0.057   0.818   2.410 -0.6189  0.7986  0.2276
 1022SOL      H 4086   0.033   0.863   2.327 -0.3068  0.3507 -0.1170
 1022SOL      H 4087   0.154   0.812   2.409 -0.6841 -1.7546 -0.8150
 1022SOL      E 4088   0.071   0.826   2.393 -0.3495  0.4002  0.0522
 1023SOL      O 4089   3.110   0.679   1.200  0.4005  0.5424 -0.0137
 1023SOL      H 4090   3.120   0.753   1.139  1.1777 -0.5360 -1.2609
 1023SOL      H 4091   3.148   0.602   1.154  1.4690 -0.2310  1.9980
 1023SOL      E 4092   3.120   0.678   1.179  0.3641  0.6209  0.3185
 1024SOL      O 4093   3.036   3.174   2.878  0.2710 -0.7421  0.4152
 1024SOL      H 4094   2.959   3.195   2.933 -0.4640 -1.1336 -0.4515
 1024SOL      H 4095   3.040   3.077   2.875  1.3193 -0.7460  1.1507
 1024SOL      E 4096   3.021   3.159   2.889  0.1890 -0.1032  0.4456
 1025SOL      O 4097   0.421   1.800   3.926 -0.2688 -0.2133 -0.1418
 1025SOL      H 4098   0.354   1.835   3.987  1.1464  0.6125  1.0169
 1025SOL      H 4099   0.386   1.818   3.837 -1.0010  1.4144  0.4316
 1025SOL      E 4100   0.401   1.811   3.920  0.0643  0.0627  0.0268
 1026SOL      O 4101   1.891   3.579   1.863  0.6190  0.1187 -0.6405
 1026SOL      H 4102   1.870   3.547   1.774  0.2656 -0.3653 -0.3899
 1026SOL      H 4103   1.879   3.502   1.921  0.2017  0.6004 -0.0789
 1026SOL      E 4104   1.884   3.557   1.857  0.3692 -0.0933 -0.1120
 1027SOL      O 4105   0.356   1.367   2.389  0.2942 -0.3253 -0.3707
 1027SOL      H 4106   0.439   1.348   2.341 -0.1451  1.5455 -1.9948
 1027SOL      H 4107   0.369   1.454   2.430  0.3896 -1.5566  2.4773
 1027SOL      E 4108   0.375   1.380   2.388  0.1458 -0.1801 -0.0204
 1028SOL      O 4109   1.860   2.116   3.250  0.3557 -0.7967  0.7988
 1028SOL      H 4110   1.879   2.051   3.320  3.0147 -0.2495  0.6935
 1028SOL      H 4111   1.836   2.197   3.296 -0.5048 -1.1479  0.9879
 1028SOL      E 4112   1.859   2.119   3.273  0.5006 -0.3462  0.5303
 1029SOL      O 4113   3.191   2.146   2.017 -0.0828  0.2097 -0.0051
 1029SOL      H 4114   3.212   2.059   1.980 -0.9077 -0.1963  0.4464
 1029SOL      H 4115   3.095   2.145   2.032 -0.2091  1.4344 -0.5873
 1029SOL      E 4116   3.176   2.128   2.012  0.0752  0.3241  0.3723
 1030SOL      O 4117   0.796   2.008   3.044 -0.2426  0.3699  0.1336
 1030SOL      H 4118   0.811   1.921   3.084  4.4622  0.6282 -0.4814
 1030SOL      H 4119   0.802   1.994   2.949  1.6286  1.4113  0.0487
 1030SOL      E 4120   0.800   1.988   3.033  0.7936  0.5032 -0.4352
 1031SOL      O 4121   1.931   2.679   3.161  0.1379  0.1060 -0.4390
 1031SOL      H 4122   1.948   2.763   3.115  1.3953 -0.0084 -0.2276
 1031SOL      H 4123   1.871   2.630   3.102  0.2378  0.7202 -1.0714
 1031SOL      E 4124   1.922   2.686   3.140  0.0418 -0.1520 -0.0517
 1032SOL      O 4125   0.224   0.512   2.209 -0.4379  0.5296 -0.3733
 1032SOL      H 4126   0.137   0.539   2.241 -1.4137 -0.7786 -1.8067
 1032SOL      H 4127   0.258   0.450   2.276 -1.6281 -0.7045 -0.8621
 1032SOL      E 4128   0.214   0.505   2.229 -0.0649  0.2304 -0.4039
 1033SOL      O 4129   2.980   3.499   3.133  0.1080  0.5793 -0.3195
 1033SOL      H 4130   2.891   3.517   3.166 -0.9879 -0.7322 -2.3786
 1033SOL      H 4131   2.988   3.552   3.051  0.8880  0.0238 -0.6165
 1033SOL      E 4132   2.964   3.513   3.123  0.1351 -0.0185 -0.5116
 1034SOL      O 4133   1.082   0.461   3.865  0.2207 -0.1982 -0.0564
 1034SOL      H 4134   1.172   0.427   3.883  0.9795  1.5959 -0.2697
 1034SOL      H 4135   1.094   0.533   3.800 -1.2551  0.7303  0.6451
 1034SOL      E 4136   1.102   0.469   3.855 -0.3783  0.4988  0.1146
 1035SOL      O 4137   1.169   2.951   3.639  0.1545  0.4608  0.3273
 1035SOL      H 4138   1.205   2.864   3.663 -0.9039 -0.1747 -0.3287
 1035SOL      H 4139   1.085   2.959   3.687 -0.3919  0.5500 -0.6049
 1035SOL      E 4140   1.159   2.936   3.653 -0.1262 -0.1835 -0.0290
 1036SOL      O 4141   1.263   3.510   1.245  0.0330  0.4128  0.3000
 1036SOL      H 4142   1.197   3.545   1.307  0.0828 -0.8311  1.0911
 1036SOL      H 4143   1.240   3.416   1.234  0.6616  0.3671 -0.7473
 1036SOL      E 4144   1.245   3.498   1.255  0.4865  0.1098  0.1753
 1037SOL      O 4145   1.638   1.514   3.542  0.0523  0.5715  0.1654
 1037SOL      H 4146   1.597   1.454   3.479 -0.0784 -1.0082  1.6849
 1037SOL      H 4147   1.695   1.572   3.489  0.3319 -1.0082 -1.3399
 1037SOL      E 4148   1.641   1.514   3.519 -0.2179 -0.1130  0.1248
 1038SOL      O 4149   1.470   0.991   1.357 -0.3123 -0.3409 -0.0989
 1038SOL      H 4150   1.439   1.079   1.328  0.6249 -0.0279 -0.1954
 1038SOL      H 4151   1.554   0.978   1.310  0.1176 -0.8027  0.7829
 1038SOL      E 4152   1.481   1.006   1.342  0.2978  0.3298  0.0796
 1039SOL      O 4153   1.637   3.298   3.607 -0.1634 -0.4944 -0.1704
 1039SOL      H 4154   1.596   3.232   3.665 -2.1091  0.9038  0.1554
 1039SOL      H 4155   1.603   3.384   3.638  2.3099  0.7158 -0.5196
 1039SOL      E 4156   1.622   3.302   3.625 -0.1598  0.0173  0.3239
 1040SOL      O 4157   1.511   1.240   2.406 -0.4485  0.2880 -0.2336
 1040SOL      H 4158   1.551   1.283   2.483 -1.9393  0.5070  0.4457
 1040SOL      H 4159   1.441   1.183   2.442  0.2199 -1.2721 -1.2666
 1040SOL      E 4160   1.505   1.237   2.428 -0.4044  0.1247 -0.2637
 1041SOL      O 4161   2.698   1.140   1.200  0.3885 -0.2513 -0.3244
 1041SOL      H 4162   2.757   1.147   1.277  0.8419  1.0046 -0.7652
 1041SOL      H 4163   2.706   1.048   1.170  0.7717 -0.5569  0.6807
 1041SOL      E 4164   2.711   1.123   1.209  0.0284  0.4542 -0.4561
 1042SOL      O 4165   2.018   1.307   3.243  0.0248  0.4086 -0.4353
 1042SOL      H 4166   2.068   1.313   3.160  0.4368 -0.8032 -0.2954
 1042SOL      H 4167   1.937   1.259   3.220 -1.6343  3.1625 -0.8684
 1042SOL      E 4168   2.012   1.299   3.222 -0.2314  0.3196  0.1345
 1043SOL      O 4169   2.753   3.142   1.189 -0.1993 -0.1767 -0.0597
 1043SOL      H 4170   2.828   3.100   1.234  0.3368  0.0186 -0.7486
 1043SOL      H 4171   2.764   3.237   1.205  0.1128 -0.0888 -0.7688
 1043SOL      E 4172   2.770   3.153   1.201  0.1295 -0.0255 -0.2426
 1044SOL      O 4173   1.737   3.263   2.236 -0.3749 -0.4356 -0.2115
 1044SOL      H 4174   1.740   3.358   2.258  1.6882 -0.4507 -0.1642
 1044SOL      H 4175   1.751   3.258   2.141  0.9869 -0.7001 -0.0254
 1044SOL      E 4176   1.741   3.281   2.222  0.1268 -0.5117 -0.1860
 1045SOL      O 4177   2.168   1.384   3.033  0.2282 -0.3320 -0.2519
 1045SOL      H 4178   2.188   1.470   3.073 -0.1749 -0.2692 -0.1787
 1045SOL      H 4179   2.236   1.323   3.066  1.7884  0.4046 -1.9340
 1045SOL      E 4180   2.186   1.389   3.048  0.3876 -0.1486 -0.4151
 1046SOL      O 4181   2.746   1.779   2.570 -0.0266 -0.6475  0.7729
 1046SOL      H 4182   2.830   1.792   2.523  0.2212 -0.1294  1.3473
 1046SOL      H 4183   2.679   1.769   2.500  0.5015 -1.0328  0.3074
 1046SOL      E 4184   2.749   1.779   2.547 -0.2830 -0.0911  0.1868
 1047SOL      O 4185   0.387   2.513   0.890 -0.0701  0.3322  0.0305
 1047SOL      H 4186   0.422   2.520   0.800 -0.1285  1.5400  0.0870
 1047SOL      H 4187   0.462   2.527   0.949  0.3016 -2.0485  0.2348
 1047SOL      E 4188   0.409   2.517   0.884 -0.3161 -0.4819  0.0215
 1048SOL      O 4189   3.340   2.170   1.499  0.2044 -0.2305 -0.1742
 1048SOL      H 4190   3.375   2.082   1.521  1.9788  0.6090  0.5824
 1048SOL      H 4191   3.296   2.201   1.580  1.2456  0.3252  0.1938
 1048SOL      E 4192   3.338   2.158   1.520  0.5587  0.0446  0.0546
 1049SOL      O 4193   1.244   1.386   0.082  0.0405  0.2083 -0.3302
 1049SOL      H 4194   1.238   1.482   0.073 -0.2985  0.2293  0.1129
 1049SOL      H 4195   1.281   1.370   0.170  1.0904 -0.0524 -0.7914
 1049SOL      E 4196   1.250   1.402   0.098 -0.0874 -0.2286 -0.2048
 1050SOL      O 4197   3.075   0.718   1.786 -0.0899 -0.4602  0.6421
 1050SOL      H 4198   3.031   0.799   1.817 -0.3607 -0.3251 -0.0737
 1050SOL      H 4199   3.010   0.648   1.797  0.0504 -0.5352  1.0087
 1050SOL      E 4200   3.053   0.720   1.794  0.1015 -0.2047  0.2776
 1051SOL      O 4201   2.905   0.271   1.505 -0.1014 -0.1359  1.0763
 1051SOL      H 4202   2.959   0.191   1.496  1.0056  0.6582  0.3290
 1051SOL      H 4203   2.968   0.340   1.534 -0.3666  1.1622 -1.2297
 1051SOL      E 4204   2.929   0.269   1.509 -0.1292  0.2396 -0.0348
 1052SOL      O 4205   0.954   0.079   0.702  0.1577  0.1933 -0.3960
 1052SOL      H 4206   0.874   0.123   0.669  0.2767 -1.3138 -2.9463
 1052SOL      H 4207   1.004   0.149   0.748 -2.0792  1.4012  0.3486
 1052SOL      E 4208   0.948   0.102   0.704 -0.2700  0.3475 -0.1669
 1053SOL      O 4209   1.908   0.038   3.899 -0.6520 -0.5808  0.9830
 1053SOL      H 4210   2.004   0.043   3.885 -0.4983  2.2288  2.2886
 1053SOL      H 4211   1.869   0.047   3.811  0.2964  0.2235  0.6258
 1053SOL      E 4212   1.920   0.041   3.879 -0.0472 -0.2069  0.5581
 1054SOL      O 4213   1.579   0.551   1.599 -0.1278 -0.4242  0.1567
 1054SOL      H 4214   1.516   0.500   1.653 -0.4365 -0.3123 -0.0966
 1054SOL      H 4215   1.613   0.488   1.534 -0.5231 -0.3078 -0.1689
 1054SOL      E 4216   1.573   0.528   1.597 -0.1996 -0.4384 -0.1347
 1055SOL      O 4217   3.195   2.598   2.623 -0.0778  0.2495  0.3632
 1055SOL      H 4218   3.184   2.551   2.539 -1.6937  1.3833 -0.0934
 1055SOL      H 4219   3.260   2.668   2.604 -0.1820  0.2920  0.1586
 1055SOL      E 4220   3.206   2.602   2.602 -0.4518  0.2451  0.2341
 1056SOL      O 4221   2.966   1.398   1.576 -0.0459 -0.4456 -0.6701
 1056SOL      H 4222   2.909   1.332   1.619 -0.3153  0.5824  0.6531
 1056SOL      H 4223   2.914   1.433   1.502 -0.5896 -0.4996 -0.3184
 1056SOL      E 4224   2.944   1.392   1.570  0.1910 -0.1400  0.0311
 1057SOL      O 4225   0.863   0.798   0.801 -0.4049  0.4337  0.1442
 1057SOL      H 4226   0.831   0.879   0.844  0.8406  0.7004  0.6101
 1057SOL      H 4227   0.959   0.808   0.796 -0.4909  0.8788 -3.6154
 1057SOL      E 4228   0.876   0.816   0.808 -0.3288  0.1855 -0.4832
 1058SOL      O 4229   1.233   1.935   2.932 -0.3795  0.2195 -0.0621
 1058SOL      H 4230   1.243   2.024   2.969 -0.4399  0.4808 -0.6568
 1058SOL      H 4231   1.299   1.930   2.860 -0.5288 -0.1321 -0.1754
 1058SOL      E 4232   1.248   1.952   2.925 -0.2040  0.2172 -0.3098
 1059SOL      O 4233   2.514   2.677   3.441 -0.1542 -0.3578  1.0109
 1059SOL      H 4234   2.593   2.637   3.480 -0.7897 -3.0952 -0.2497
 1059SOL      H 4235   2.454   2.602   3.423 -1.1382  1.0222 -2.2764
 1059SOL      E 4236   2.517   2.654   3.445 -0.1573 -0.1336  0.2320
 1060SOL      O 4237   3.476   2.267   1.961 -0.0312 -0.0756  0.7722
 1060SOL      H 4238   3.384   2.259   1.990 -0.0191 -2.3726  0.3807
 1060SOL      H 4239   3.529   2.238   2.036  0.3480  0.4287  0.7066
 1060SOL      E 4240   3.468   2.260   1.982  0.1478 -0.0508  0.4589
 1061SOL      O 4241   0.647   2.334   3.911 -0.1943 -0.3704  0.3877
 1061SOL      H 4242   0.552   2.331   3.895 -0.5492  0.5557  2.0682
 1061SOL      H 4243   0.678   2.413   3.865 -0.0296 -1.2367 -1.0288
 1061SOL      E 4244   0.634   2.349   3.899 -0.2328 -0.1403  0.2078
 1062SOL      O 4245   1.746   2.529   1.539  0.3184 -0.1254  0.2773
 1062SOL      H 4246   1.717   2.511   1.630  0.0185  0.0238  0.2132
 1062SOL      H 4247   1.669   2.512   1.483  1.2915 -3.1789 -0.3119
 1062SOL      E 4248   1.725   2.522   1.546  0.1929 -0.5773  0.2377
 1063SOL      O 4249   0.904   2.497   0.074 -0.9903  0.4205  0.2825
 1063SOL      H 4250   0.822   2.481   0.122 -0.1439  0.8837  1.9621
 1063SOL      H 4251   0.937   2.582   0.106  0.8832 -0.4351  0.7834
 1063SOL      E 4252   0.894   2.511   0.090 -0.3330  0.5211  0.3669
 1064SOL      O 4253   0.998   2.071   0.156 -0.1042  0.1287  0.1289
 1064SOL      H 4254   0.946   2.060   0.238 -1.9424 -1.8948 -1.1900
 1064SOL      H 4255   0.972   2.157   0.120 -1.2981 -0.1137  0.3713
 1064SOL      E 4256   0.982   2.086   0.165 -0.5032 -0.5926 -0.0306
 1065SOL      O 4257   0.411   0.157   3.152 -0.1386 -0.7023 -0.8480
 1065SOL      H 4258   0.469   0.117   3.085  1.6325  0.3703 -0.0232
 1065SOL      H 4259   0.355   0.084   3.184  1.1631 -1.9266 -1.2507
 1065SOL      E 4260   0.411   0.135   3.145  0.2401 -0.4316 -0.0995
 1066SOL      O 4261   2.074   1.982   2.757  0.1391  0.7472 -0.3512
 1066SOL      H 4262   2.096   1.980   2.851  0.8825  2.7511 -0.4346
 1066SOL      H 4263   1.987   1.940   2.750 -0.5200  1.7131  1.4271
 1066SOL      E 4264   2.061   1.973   2.774  0.2358  0.5319 -0.1116
 1067SOL      O 4265   1.753   1.436   2.739 -0.3959 -0.3623  0.3235
 1067SOL      H 4266   1.671   1.390   2.717 -1.1654  0.9437  0.3863
 1067SOL      H 4267   1.756   1.438   2.836 -1.7189  1.9612  0.3859
 1067SOL      E 4268   1.737   1.427   2.754 -0.4865  0.0256 -0.0851
 1068SOL      O 4269   1.201   0.446   2.125 -0.0167 -0.1506  0.0715
 1068SOL      H 4270   1.162   0.535   2.134  1.7503  0.5739  1.2291
 1068SOL      H 4271   1.176   0.399   2.206 -2.3381 -1.3705 -1.2488
 1068SOL      E 4272   1.188   0.454   2.143 -0.6864  0.1556 -0.0306
 1069SOL      O 4273   0.678   3.284   0.033  0.2188 -0.1176  0.6914
 1069SOL      H 4274   0.642   3.355  -0.023 -0.6940  1.3110  2.9401
 1069SOL      H 4275   0.773   3.304   0.042  0.7156 -1.2483 -1.5134
 1069SOL      E 4276   0.690   3.302   0.024 -0.0114 -0.1229  0.3000
 1070SOL      O 4277   1.249   2.035   1.004  0.1965 -0.0213 -0.1857
 1070SOL      H 4278   1.259   2.022   1.100 -2.4121  0.0485  0.1691
 1070SOL      H 4279   1.204   2.121   0.995 -0.3415 -0.4090 -1.4236
 1070SOL      E 4280   1.242   2.050   1.022 -0.0096  0.0669 -0.1558
 1071SOL      O 4281   0.454   2.322   2.377 -0.0956  0.4937 -0.4534
 1071SOL      H 4282   0.450   2.377   2.457 -0.6737 -0.6241  0.3150
 1071SOL      H 4283   0.507   2.373   2.314  1.5536  0.8106  1.1129
 1071SOL      E 4284   0.464   2.343   2.380 -0.0759  0.4634  0.3504
 1072SOL      O 4285   3.099   2.932   1.025  0.0503 -0.3078 -0.1561
 1072SOL      H 4286   3.031   2.967   0.966 -0.4616 -0.2804  0.4306
 1072SOL      H 4287   3.065   2.846   1.055  0.3046 -0.3269  0.0837
 1072SOL      E 4288   3.079   2.922   1.019  0.1583 -0.0671 -0.3459
 1073SOL      O 4289   0.461   1.933   2.765  0.5884 -0.0203 -0.4450
 1073SOL      H 4290   0.557   1.921   2.764  0.5754 -0.3817  0.5385
 1073SOL      H 4291   0.429   1.897   2.681  1.2979 -0.0210 -0.7189
 1073SOL      E 4292   0.474   1.923   2.748  0.3890  0.0846 -0.0487
 1074SOL      O 4293   1.209   2.912   1.021 -0.4273 -0.6362 -0.6327
 1074SOL      H 4294   1.272   2.931   1.093 -0.9337  1.5169 -0.6912
 1074SOL      H 4295   1.123   2.901   1.065 -0.3335 -1.9031 -0.7146
 1074SOL      E 4296   1.204   2.913   1.044 -0.2515 -0.3378 -0.0621
 1075SOL      O 4297   2.185   1.681   2.237  0.0660 -0.3579  0.1596
 1075SOL      H 4298   2.148   1.640   2.158 -1.7541 -0.1288  0.8505
 1075SOL      H 4299   2.258   1.736   2.205  0.1523 -1.2173 -1.1987
 1075SOL      E 4300   2.192   1.684   2.215  0.3631 -0.0504 -0.0029
 1076SOL      O 4301   2.914   3.303   0.494 -0.1607 -0.2300  0.1091
 1076SOL      H 4302   2.997   3.273   0.453  0.9717  2.2329  0.4504
 1076SOL      H 4303   2.933   3.310   0.589 -1.6693 -2.3412  0.6496
 1076SOL      E 4304   2.934   3.298   0.505 -0.0518 -0.3983 -0.1045
 1077SOL      O 4305   3.338   2.191   2.725 -0.3127  0.3039 -0.0388
 1077SOL      H 4306   3.428   2.157   2.710 -0.3204 -0.1961  0.9445
 1077SOL      H 4307   3.349   2.285   2.743  0.0982  0.1415  0.6312
 1077SOL      E 4308   3.358   2.203   2.726  0.0768  0.0234  0.3268
 1078SOL      O 4309   3.259   2.167   1.217  0.6618 -0.0355  0.2254
 1078SOL      H 4310   3.326   2.177   1.148  0.5114  2.2755  0.3388
 1078SOL      H 4311   3.307   2.178   1.301  0.3166  0.7937  0.3308
 1078SOL      E 4312   3.282   2.171   1.220  0.3086  0.2099  0.5310
 1079SOL      O 4313   3.591   2.033   3.948  0.1612 -0.1927 -0.2383
 1079SOL      H 4314   3.513   2.023   4.005  0.2360 -0.1656 -0.1304
 1079SOL      H 4315   3.560   2.012   3.859  0.1926 -0.8628 -0.0929
 1079SOL      E 4316   3.569   2.027   3.942  0.4459 -0.0435  0.2341
 1080SOL      O 4317   1.056   0.033   2.595 -0.2208  0.4319  0.1433
 1080SOL      H 4318   1.074   0.125   2.567  1.3285  0.6856  1.7824
 1080SOL      H 4319   1.136  -0.017   2.569 -0.5831 -0.2245  0.2715
 1080SOL      E 4320   1.076   0.042   2.584 -0.1489  0.1414  0.2804
 1081SOL      O 4321   1.528   0.123   0.008  0.1634 -0.7159 -1.2801
 1081SOL      H 4322   1.509   0.028   0.003 -0.8493 -0.5411 -1.0509
 1081SOL      H 4323   1.576   0.135   0.092 -0.1649 -0.9599 -1.0538
 1081SOL      E 4324   1.534   0.106   0.024  0.0579 -0.3280 -0.6511
 1082SOL      O 4325   1.547   0.177   2.440 -0.3014  0.2651  0.2927
 1082SOL      H 4326   1.458   0.182   2.402 -0.6005 -0.4110  0.8841
 1082SOL      H 4327   1.607   0.191   2.365 -0.8939  1.8120  0.0614
 1082SOL      E 4328   1.541   0.181   2.417 -0.3517  0.4755  0.2381
 1083SOL      O 4329   0.690   1.937   2.238  0.4665  0.4083 -0.1230
 1083SOL      H 4330   0.617   1.948   2.174  0.2077  0.7760  0.2288
 1083SOL      H 4331   0.757   2.002   2.212 -0.2021  1.4768  0.7575
 1083SOL      E 4332   0.688   1.952   2.220  0.5309  0.4558  0.1940
 1084SOL      O 4333   2.242   2.999   1.463 -0.5131  0.2364 -0.6552
 1084SOL      H 4334   2.191   3.062   1.517 -0.4940 -0.1773 -0.1457
 1084SOL      H 4335   2.335   3.015   1.485 -0.6107 -2.2473  2.1193
 1084SOL      E 4336   2.250   3.015   1.478 -0.1856  0.1515  0.2625
 1085SOL      O 4337   0.056   2.511   2.733  0.4124 -0.0645 -0.7212
 1085SOL      H 4338   0.055   2.574   2.806 -1.6072 -1.5093  0.5946
 1085SOL      H 4339   0.112   2.438   2.762 -0.1088 -0.4806 -0.7340
 1085SOL      E 4340   0.067   2.509   2.753  0.2044 -0.5190 -0.2307
 1086SOL      O 4341   0.582   1.829   1.812 -0.4119  0.5925 -0.0464
 1086SOL      H 4342   0.677   1.837   1.833 -0.5363  0.6985  0.5076
 1086SOL      H 4343   0.540   1.903   1.858 -0.8295  0.2288  0.1678
 1086SOL      E 4344   0.593   1.845   1.825 -0.1107  0.1767  0.4343
 1087SOL      O 4345   2.281   1.906   1.051  0.3161 -0.8038 -0.0428
 1087SOL      H 4346   2.217   1.916   1.124  1.5329  0.5247  0.9269
 1087SOL      H 4347   2.231   1.871   0.977 -0.8346 -2.9987  1.6595
 1087SOL      E 4348   2.258   1.901   1.051  0.5125 -0.6411  0.3064
 1088SOL      O 4349   3.273   0.875   2.610  0.3421 -0.0643  0.5571
 1088SOL      H 4350   3.275   0.851   2.516 -1.2068  2.6122 -0.2927
 1088SOL      H 4351   3.229   0.801   2.654  0.2354 -0.9701 -0.9803
 1088SOL      E 4352   3.265   0.856   2.600  0.4354 -0.1274 -0.1294
 1089SOL      O 4353   2.820   1.867   2.972  0.1453 -0.2574 -0.0227
 1089SOL      H 4354   2.774   1.918   2.905 -0.8536 -0.8151  0.2172
 1089SOL      H 4355   2.901   1.916   2.991  0.3421  0.0156 -1.4722
 1089SOL      E 4356   2.827   1.887   2.962  0.3290 -0.4224 -0.2445
 1090SOL      O 4357   0.719   0.537   2.663 -0.2155  0.2136 -0.2512
 1090SOL      H 4358   0.696   0.497   2.749 -1.3845  1.2389 -0.0483
 1090SOL      H 4359   0.634   0.568   2.627  0.2724 -0.1445 -1.7594
 1090SOL      E 4360   0.697   0.535   2.673  0.0424 -0.1561 -0.0216
 1091SOL      O 4361   3.346   1.510   1.646 -0.0787 -0.1547 -0.5524
 1091SOL      H 4362   3.397   1.508   1.729 -0.0804  1.2020 -0.5014
 1091SOL      H 4363   3.283   1.437   1.654 -0.8563  0.6440  1.1637
 1091SOL      E 4364   3.344   1.495   1.664 -0.1063 -0.1393 -0.1385
 1092SOL      O 4365   2.764   1.650   2.268 -0.3253  0.0008  0.9113
 1092SOL      H 4366   2.682   1.702   2.257 -1.0432 -1.4423 -1.6504
 1092SOL      H 4367   2.734   1.562   2.297  0.2669 -0.5528 -0.1002
 1092SOL      E 4368   2.741   1.643   2.271 -0.1421 -0.3191 -0.3961
 1093SOL      O 4369   2.252   0.037   3.445 -0.3195 -0.8924 -0.0356
 1093SOL      H 4370   2.325   0.040   3.508 -0.9970  1.0897  0.7422
 1093SOL      H 4371   2.213  -0.051   3.454  0.3034 -1.0283  1.5000
 1093SOL      E 4372   2.259   0.020   3.459 -0.1295 -0.6377  0.0302
 1094SOL      O 4373   2.865   2.739   1.288  0.2735 -0.6352  0.4644
 1094SOL      H 4374   2.787   2.782   1.247 -0.1838 -1.6514  0.2494
 1094SOL      H 4375   2.838   2.719   1.379  0.4676 -0.5314  0.5456
 1094SOL      E 4376   2.844   2.744   1.298 -0.0905 -0.6374  0.3239
 1095SOL      O 4377   3.575   2.166   2.267  0.6023  0.4048  0.1023
 1095SOL      H 4378   3.626   2.123   2.336 -0.3867  0.1294  0.6856
 1095SOL      H 4379   3.572   2.260   2.291  0.5445  0.3653  0.2477
 1095SOL      E 4380   3.584   2.177   2.286 -0.0674  0.3519  0.2406
 1096SOL      O 4381   0.555   2.201   2.729  0.0141  0.7581  0.5429
 1096SOL      H 4382   0.522   2.134   2.666 -0.9674  0.4217  1.3886
 1096SOL      H 4383   0.528   2.169   2.816  0.4277  1.7566  1.0480
 1096SOL      E 4384   0.543   2.181   2.734  0.1570  0.3518  0.4748
 1097SOL      O 4385   2.202   3.406   2.664  0.2330  0.0436 -0.1483
 1097SOL      H 4386   2.262   3.459   2.608 -0.1638  1.6178  0.8588
 1097SOL      H 4387   2.131   3.466   2.689  0.6326 -0.4519  2.4362
 1097SOL      E 4388   2.200   3.428   2.658  0.4710  0.1563  0.5208
 1098SOL      O 4389   2.594   1.844   3.156  0.3520 -0.1031 -0.3738
 1098SOL      H 4390   2.674   1.812   3.111  0.8924  2.0727 -1.0981
 1098SOL      H 4391   2.552   1.764   3.192  2.3606 -1.4196 -0.7254
 1098SOL      E 4392   2.602   1.822   3.154  0.2679  0.2876 -0.3671
 1099SOL      O 4393   1.409   2.630   0.017 -0.0355 -0.5320  0.3283
 1099SOL      H 4394   1.324   2.586   0.034 -0.8556  0.9446  0.1794
 1099SOL      H 4395   1.443   2.654   0.105  0.3049 -1.2481  0.3965
 1099SOL      E 4396   1.399   2.626   0.038  0.1839 -0.2970 -0.2609
 1100SOL      O 4397   1.955   2.249   0.302 -0.2008 -0.0467  0.5367
 1100SOL      H 4398   1.957   2.189   0.226  1.3165 -0.0098  0.5141
 1100SOL      H 4399   1.934   2.336   0.266 -0.0519 -0.1372  0.2242
 1100SOL      E 4400   1.951   2.254   0.280 -0.0405  0.0146  0.1345
 1101SOL      O 4401   0.576   3.509   0.749 -0.0272 -0.2643 -0.1399
 1101SOL      H 4402   0.658   3.508   0.800 -0.2915 -0.8848  0.2900
 1101SOL      H 4403   0.508   3.538   0.811 -0.4309 -1.4562  0.0021
 1101SOL      E 4404   0.579   3.515   0.772 -0.3717 -0.3745  0.3168
 1102SOL      O 4405   1.312   3.079   3.025  0.2186  0.1812  0.2226
 1102SOL      H 4406   1.405   3.080   3.051 -0.2205  1.3796  1.8836
 1102SOL      H 4407   1.292   2.987   3.003  2.1429  0.1398 -1.6275
 1102SOL      E 4408   1.326   3.061   3.026  0.5711 -0.2087  0.1071
 1103SOL      O 4409   2.270   2.659   3.719 -0.7903  0.1827 -0.5525
 1103SOL      H 4410   2.351   2.701   3.754 -2.1408  1.7419  0.8972
 1103SOL      H 4411   2.229   2.727   3.664 -1.3184 -0.4496 -0.9447
 1103SOL      E 4412   2.278   2.681   3.715 -0.6826  0.3309 -0.3745
 1104SOL      O 4413   1.090   3.110   3.181  0.8698 -0.8958 -0.1395
 1104SOL      H 4414   1.106   3.118   3.276  0.0797 -0.2711 -0.0504
 1104SOL      H 4415   1.176   3.089   3.142  1.3721 -0.2861  0.6166
 1104SOL      E 4416   1.110   3.107   3.192  0.2760 -0.3474  0.1962
 1105SOL      O 4417   3.103   0.850   2.164 -0.2295 -0.3104 -0.2718
 1105SOL      H 4418   3.154   0.911   2.108  0.5703  0.1519  0.9388
 1105SOL      H 4419   3.016   0.891   2.173  0.4652  0.9670  0.9735
 1105SOL      E 4420   3.096   0.870   2.154 -0.2153  0.2091  0.1995
 1106SOL      O 4421   0.430   0.563   3.944  0.2148 -0.2800 -0.3992
 1106SOL      H 4422   0.443   0.648   3.988 -1.9960 -0.0987  0.0315
 1106SOL      H 4423   0.429   0.497   4.015  1.1956 -0.5899 -0.6603
 1106SOL      E 4424   0.432   0.567   3.967 -0.4368 -0.2698 -0.3141
 1107SOL      O 4425   2.708   1.985   2.045 -0.2568  0.0246 -0.3400
 1107SOL      H 4426   2.686   1.896   2.077 -1.4891  0.0856 -0.9464
 1107SOL      H 4427   2.706   2.042   2.124  2.8723 -0.8265  0.4728
 1107SOL      E 4428   2.703   1.979   2.067 -0.0067  0.0173  0.1135
 1108SOL      O 4429   3.289   1.902   1.927  0.6430 -0.0970  0.1273
 1108SOL      H 4430   3.202   1.864   1.908  1.0705 -0.8276 -0.4159
 1108SOL      H 4431   3.324   1.928   1.840  1.2495 -0.4267  0.2754
 1108SOL      E 4432   3.278   1.900   1.906  0.9180 -0.0948 -0.3073
 1109SOL      O 4433   0.071   0.052   1.524  0.1505  0.1283 -0.1883
 1109SOL      H 4434   0.135  -0.017   1.545 -0.3815 -0.2199  0.3463
 1109SOL      H 4435   0.121   0.121   1.479  0.7161 -0.5473 -0.6083
 1109SOL      E 4436   0.094   0.052   1.519  0.1059 -0.1550 -0.4218
 1110SOL      O 4437   0.923   1.820   0.677  0.0883 -0.3681 -0.0618
 1110SOL      H 4438   0.952   1.787   0.591 -1.4373 -0.7416 -0.4603
 1110SOL      H 4439   1.003   1.822   0.732  1.2492  0.6063 -1.6882
 1110SOL      E 4440   0.945   1.814   0.671 -0.0614 -0.0927 -0.0825
 1111SOL      O 4441   2.692   2.603   0.594  0.6062  0.0228  0.4172
 1111SOL      H 4442   2.756   2.649   0.651  0.0180 -0.1307  1.2203
 1111SOL      H 4443   2.615   2.587   0.650  0.3582 -0.9422 -0.1769
 1111SOL      E 4444   2.689   2.609   0.617  0.4744 -0.1428  0.0163
 1112SOL      O 4445   0.965   2.527   1.218  0.0695  0.6925 -0.1582
 1112SOL      H 4446   0.958   2.441   1.261  0.1362  0.6163 -0.2976
 1112SOL      H 4447   1.028   2.577   1.272  0.0107  0.6634 -0.0623
 1112SOL      E 4448   0.976   2.520   1.238  0.5116 -0.0854  0.3349
 1113SOL      O 4449   1.129   1.230   3.576 -0.4112  0.2754  0.4352
 1113SOL      H 4450   1.223   1.217   3.593 -1.0393 -0.5550  4.4201
 1113SOL      H 4451   1.102   1.156   3.519  1.6838  2.1342 -3.3588
 1113SOL      E 4452   1.142   1.213   3.568 -0.3473  0.0414  0.3179
 1114SOL      O 4453   0.217   3.280   1.405  0.2518 -0.0189 -0.0573
 1114SOL      H 4454   0.199   3.191   1.439  0.1756  0.0600  0.1095
 1114SOL      H 4455   0.132   3.312   1.371  0.5791 -0.6214 -1.5718
 1114SOL      E 4456   0.197   3.268   1.405 -0.0156  0.0199  0.3509
 1115SOL      O 4457   0.617   3.191   1.112 -0.2565 -0.7072  0.1856
 1115SOL      H 4458   0.631   3.275   1.159  1.3026 -0.2636 -0.9787
 1115SOL      H 4459   0.569   3.215   1.032  0.3000 -0.8794 -0.2111
 1115SOL      E 4460   0.610   3.213   1.105 -0.1201  0.0323 -0.3246
 1116SOL      O 4461   1.428   0.144   3.595 -0.1815 -0.1294  0.2773
 1116SOL      H 4462   1.460   0.177   3.681 -1.8971  0.8727  0.5805
 1116SOL      H 4463   1.494   0.172   3.530  0.2849  0.6023  1.0511
 1116SOL      E 4464   1.448   0.156   3.599 -0.0109  0.0396  0.3565
 1117SOL      O 4465   1.047   0.854   1.599  0.2852 -0.5775  0.5386
 1117SOL      H 4466   1.066   0.863   1.694  1.4244 -0.8015  0.3416
 1117SOL      H 4467   1.036   0.758   1.584  2.2246 -0.7734  0.0855
 1117SOL      E 4468   1.048   0.836   1.615  0.6392 -0.3975  0.1016
 1118SOL      O 4469   1.853   3.136   0.635 -0.3768 -0.4764 -0.2118
 1118SOL      H 4470   1.926   3.077   0.611  0.8548  1.2704 -1.0365
 1118SOL      H 4471   1.842   3.126   0.731  1.9389  0.2146  0.1865
 1118SOL      E 4472   1.865   3.122   0.649  0.0103  0.1937 -0.0866
 1119SOL      O 4473   0.039   0.463   0.790 -0.0451 -0.3345 -0.0675
 1119SOL      H 4474   0.053   0.471   0.694  2.6909 -4.4303 -0.2464
 1119SOL      H 4475   0.087   0.537   0.829  1.2359 -0.1583 -1.8319
 1119SOL      E 4476   0.051   0.479   0.779  0.3535 -0.8145 -0.1036
 1120SOL      O 4477   1.694   1.642   0.642 -0.4749 -0.0238  0.1037
 1120SOL      H 4478   1.685   1.563   0.698 -1.6890 -0.9022 -1.2566
 1120SOL      H 4479   1.764   1.620   0.578  0.4037  0.7032  0.7773
 1120SOL      E 4480   1.707   1.621   0.640 -0.3790 -0.0431 -0.4684
 1121SOL      O 4481   3.218   0.865   3.908 -0.2148 -0.2018  0.3601
 1121SOL      H 4482   3.181   0.941   3.861 -1.5648 -1.3534 -0.5322
 1121SOL      H 4483   3.205   0.790   3.848  1.6418 -1.0438  0.9645
 1121SOL      E 4484   3.208   0.865   3.887  0.4298 -0.2794  0.3620
 1122SOL      O 4485   0.785   2.672   3.178 -0.1046 -0.1550  0.2928
 1122SOL      H 4486   0.835   2.618   3.240  0.5131  0.3756  0.2695
 1122SOL      H 4487   0.839   2.751   3.163 -2.1700  1.8372  2.4488
 1122SOL      E 4488   0.806   2.677   3.187 -0.5947  0.4436  0.2383
 1123SOL      O 4489   1.174   2.266   1.630 -0.3083 -0.5426 -0.1521
 1123SOL      H 4490   1.264   2.242   1.605 -0.4279  0.5409 -1.7859
 1123SOL      H 4491   1.129   2.289   1.547 -1.3684  1.2665  0.8404
 1123SOL      E 4492   1.183   2.266   1.609 -0.5821 -0.2812  0.0658
 1124SOL      O 4493   1.730   2.508   3.020 -0.3547 -0.4613 -0.2746
 1124SOL      H 4494   1.687   2.540   2.939 -0.0269 -0.5142 -0.4721
 1124SOL      H 4495   1.666   2.524   3.091 -0.1901  0.6487 -0.3679
 1124SOL      E 4496   1.708   2.518   3.018  0.1590 -0.0032 -0.3013
 1125SOL      O 4497   0.784   0.237   2.589  0.2532 -0.3796 -0.2430
 1125SOL      H 4498   0.758   0.236   2.495 -1.0924  0.1526  0.1014
 1125SOL      H 4499   0.791   0.144   2.615 -1.1626 -0.5457 -0.4124
 1125SOL      E 4500   0.780   0.219   2.575 -0.0821 -0.2464 -0.0859
 1126SOL      O 4501   0.526   1.729   0.536 -0.2044 -0.1401 -0.3795
 1126SOL      H 4502   0.483   1.652   0.493  0.3541 -1.9840  2.1230
 1126SOL      H 4503   0.605   1.747   0.482  0.2224 -2.0488 -0.4704
 1126SOL      E 4504   0.533   1.717   0.517 -0.1215  0.0122  0.2001
 1127SOL      O 4505   3.535   1.671   0.042 -0.3521  0.3347 -0.0830
 1127SOL      H 4506   3.586   1.646  -0.036  0.6479  1.0511  0.3145
 1127SOL      H 4507   3.578   1.626   0.116 -0.2354  1.0006  0.2654
 1127SOL      E 4508   3.554   1.657   0.041  0.1852  0.6678 -0.1514
 1128SOL      O 4509   1.495   2.857   1.935  0.0839  0.2430  0.0249
 1128SOL      H 4510   1.589   2.833   1.941  0.3964  1.0152 -1.3614
 1128SOL      H 4511   1.485   2.901   1.849 -1.4410  0.6976  0.4005
 1128SOL      E 4512   1.511   2.861   1.919 -0.4586  0.4152 -0.4118
 1129SOL      O 4513   0.635   1.003   3.945  0.4933  0.5995 -0.4143
 1129SOL      H 4514   0.556   1.048   3.979  0.4595  2.0766 -2.2739
 1129SOL      H 4515   0.617   0.988   3.851  2.5302  1.2559 -0.9603
 1129SOL      E 4516   0.615   1.009   3.933  0.1133  0.3842 -0.3524
 1130SOL      O 4517   1.963   1.033   2.929  0.1063 -0.0648  0.1429
 1130SOL      H 4518   1.901   1.058   3.000 -0.2635  0.6788 -0.4274
 1130SOL      H 4519   1.967   1.110   2.870 -0.0534 -0.8717 -0.9681
 1130SOL      E 4520   1.951   1.054   2.931 -0.1940  0.0946  0.1312
 1131SOL      O 4521   0.867   0.791   3.660 -0.1156  0.3410 -0.3365
 1131SOL      H 4522   0.932   0.778   3.730 -2.3841  1.0688  2.0476
 1131SOL      H 4523   0.781   0.774   3.701 -1.5224 -0.1407 -3.2277
 1131SOL      E 4524   0.863   0.785   3.682 -0.0920  0.1266 -0.6919
 1132SOL      O 4525   2.921   1.165   0.021  0.7302  0.1261  0.2046
 1132SOL      H 4526   2.912   1.075   0.054  2.1123 -0.5198 -1.0703
 1132SOL      H 4527   2.993   1.205   0.072  0.9291  0.0921 -0.0448
 1132SOL      E 4528   2.934   1.155   0.038  0.7612 -0.0461  0.1324
 1133SOL      O 4529   3.344   1.213   3.741 -0.1306  0.5890 -0.3304
 1133SOL      H 4530   3.368   1.219   3.835 -0.0977 -0.4471 -0.2596
 1133SOL      H 4531   3.249   1.196   3.740  0.3962 -3.1783 -0.2931
 1133SOL      E 4532   3.330   1.211   3.759 -0.2836 -0.3235 -0.1475
 1134SOL      O 4533   3.442   1.604   2.351 -0.5001  0.7207  0.4611
 1134SOL      H 4534   3.388   1.529   2.381 -1.3819  1.8050  1.7221
 1134SOL      H 4535   3.434   1.605   2.255 -2.3245  0.5026  0.5636
 1134SOL      E 4536   3.429   1.589   2.338 -0.4216  0.5246  0.4749
 1135SOL      O 4537   3.141   1.976   0.770 -0.0012 -0.4510 -0.0654
 1135SOL      H 4538   3.125   1.933   0.684 -0.1300  1.0858 -0.8365
 1135SOL      H 4539   3.224   2.024   0.760  0.1076 -0.4591  0.7564
 1135SOL      E 4540   3.154   1.977   0.751 -0.1822 -0.0267  0.2000
 1136SOL      O 4541   0.517   0.853   2.915  0.5368  0.5578  0.2768
 1136SOL      H 4542   0.463   0.773   2.906 -1.9899  2.3522 -1.8894
 1136SOL      H 4543   0.485   0.896   2.995 -2.3174  2.1787 -1.5632
 1136SOL      E 4544   0.500   0.845   2.929 -0.3985  0.5042  0.0582
 1137SOL      O 4545   1.308   2.064   3.253 -0.4161  0.3605  0.3855
 1137SOL      H 4546   1.326   1.978   3.295 -0.0111  0.6654  0.8524
 1137SOL      H 4547   1.226   2.051   3.203  0.7399 -0.9115 -1.3090
 1137SOL      E 4548   1.296   2.044   3.252 -0.1211  0.1616  0.1148
 1138SOL      O 4549   0.502   1.884   3.561 -0.1523  0.1992  0.1012
 1138SOL      H 4550   0.541   1.972   3.548 -0.5624  0.5285  0.9891
 1138SOL      H 4551   0.572   1.832   3.604  0.4886 -0.2704 -1.4630
 1138SOL      E 4552   0.524   1.892   3.567 -0.3364 -0.0350 -0.2315
 1139SOL      O 4553   0.552   1.513   3.963  0.3647 -0.0715 -0.9157
 1139SOL      H 4554   0.461   1.482   3.947  0.2462  0.0379 -0.4831
 1139SOL      H 4555   0.609   1.440   3.935  0.1804  0.1811 -1.9775
 1139SOL      E 4556   0.545   1.492   3.954  0.2222 -0.0611 -0.7263
 1140SOL      O 4557   1.381   3.507   2.268  0.3895  0.5809  0.4351
 1140SOL      H 4558   1.408   3.415   2.255  1.8178  1.1557 -1.1687
 1140SOL      H 4559   1.372   3.518   2.364  1.2055 -0.9680  0.7228
 1140SOL      E 4560   1.385   3.491   2.285  0.2496  0.3449 -0.0708
 1141SOL      O 4561   0.559   1.184   3.457 -0.0742  0.0560  0.1294
 1141SOL      H 4562   0.515   1.184   3.543  0.2295 -1.3858  0.3049
 1141SOL      H 4563   0.540   1.271   3.419 -0.5491  0.5632  1.4704
 1141SOL      E 4564   0.546   1.202   3.466 -0.3617 -0.0497  0.3999
 1142SOL      O 4565   1.393   0.065   0.632 -0.5266 -0.3147 -0.3239
 1142SOL      H 4566   1.369   0.128   0.702  0.2937  2.1556 -2.1238
 1142SOL      H 4567   1.309   0.028   0.601 -1.1678  0.7750  0.0434
 1142SOL      E 4568   1.371   0.071   0.640 -0.1643  0.3379 -0.1639
 1143SOL      O 4569   1.965   1.506   1.575 -0.3636 -0.0703  0.3355
 1143SOL      H 4570   2.041   1.557   1.608  0.7912 -1.4597 -0.0822
 1143SOL      H 4571   1.969   1.512   1.479 -2.3696  2.0122  0.2685
 1143SOL      E 4572   1.981   1.518   1.563 -0.3176  0.1428  0.0929
 1144SOL      O 4573   2.000   0.672   1.750  0.1378  0.3085 -0.2542
 1144SOL      H 4574   1.937   0.712   1.687  0.6322  2.3559  0.4637
 1144SOL      H 4575   2.088   0.696   1.717  0.5467 -1.5788 -0.6391
 1144SOL      E 4576   2.005   0.685   1.731 -0.0362  0.3822 -0.1409
 1145SOL      O 4577   0.295   3.088   0.223  0.2263 -0.3209  0.0829
 1145SOL      H 4578   0.392   3.085   0.234  0.2359 -0.8743 -0.1101
 1145SOL      H 4579   0.261   3.020   0.283 -0.1041  0.3924  0.7232
 1145SOL      E 4580   0.308   3.074   0.237  0.4217 -0.2040 -0.3346
 1146SOL      O 4581   1.067   0.346   0.827 -0.2557 -0.0341 -0.0424
 1146SOL      H 4582   1.069   0.385   0.738 -1.6234 -0.1029 -0.1335
 1146SOL      H 4583   1.155   0.309   0.841 -0.2109 -0.6299 -1.6517
 1146SOL      E 4584   1.085   0.347   0.812  0.0846 -0.0627 -0.1467
 1147SOL      O 4585   1.551   3.085   3.790  0.7226 -0.3516 -0.0760
 1147SOL      H 4586   1.534   2.999   3.749  0.7381  0.1589 -1.1802
 1147SOL      H 4587   1.515   3.078   3.880 -2.6818 -0.3280 -1.3157
 1147SOL      E 4588   1.540   3.067   3.800 -0.3682 -0.1404 -0.0524
 1148SOL      O 4589   2.852   2.403   3.601 -0.2711 -0.0472 -0.1693
 1148SOL      H 4590   2.937   2.363   3.579 -1.0763 -1.7061 -0.4748
 1148SOL      H 4591   2.809   2.339   3.661 -1.4518  0.5730 -0.3156
 1148SOL      E 4592   2.860   2.382   3.609 -0.3842 -0.2555  0.0945
 1149SOL      O 4593   1.022   0.599   0.996  0.7014  0.2392 -0.0727
 1149SOL      H 4594   1.060   0.547   1.069  1.5134 -0.8733 -1.2578
 1149SOL      H 4595   1.022   0.540   0.919  2.0980  2.1202 -1.6055
 1149SOL      E 4596   1.029   0.577   0.995  0.6033  0.0940 -0.0530
 1150SOL      O 4597   2.127   1.084   3.741  0.0982  0.3900  0.6790
 1150SOL      H 4598   2.138   0.992   3.771  0.9639 -0.1083 -1.0316
 1150SOL      H 4599   2.068   1.079   3.665  1.1802  1.0668 -0.2408
 1150SOL      E 4600   2.118   1.065   3.732 -0.0097  0.3962 -0.1028
 1151SOL      O 4601   2.660   2.143   2.287 -0.3921 -0.2476 -0.1128
 1151SOL      H 4602   2.585   2.099   2.330  0.6398 -2.0349 -0.0400
 1151SOL      H 4603   2.727   2.153   2.357  0.4351 -1.1178 -0.7592
 1151SOL      E 4604   2.658   2.136   2.310 -0.0735 -0.4382 -0.0748
 1152SOL      O 4605   3.353   2.190   0.372 -0.4757  0.3623  0.2301
 1152SOL      H 4606   3.361   2.119   0.307 -1.3582  0.4126  0.0591
 1152SOL      H 4607   3.400   2.266   0.333 -0.7831  0.3154 -0.2368
 1152SOL      E 4608   3.364   2.191   0.352 -0.2169  0.1734  0.1505
 1153SOL      O 4609   1.291   3.249   1.192 -0.0233  0.6348 -0.2863
 1153SOL      H 4610   1.339   3.173   1.228 -0.1750  0.7368  0.1403
 1153SOL      H 4611   1.317   3.254   1.099 -0.5801 -0.3907 -0.5211
 1153SOL      E 4612   1.306   3.235   1.180  0.0485 -0.0600  0.2977
 1154SOL      O 4613   3.495   2.143   0.971  0.4387 -0.7263  0.3798
 1154SOL      H 4614   3.455   2.217   0.922  0.3912 -0.9145  0.1322
 1154SOL      H 4615   3.561   2.184   1.029 -1.0427 -0.2502  1.8106
 1154SOL      E 4616   3.501   2.166   0.973  0.0877 -0.2664  0.3688
 1155SOL      O 4617   2.285   1.279   1.410 -0.2841 -0.2017 -0.4172
 1155SOL      H 4618   2.349   1.339   1.452 -0.0754 -1.3814  1.0473
 1155SOL      H 4619   2.338   1.222   1.352 -0.2086 -0.2970 -0.2535
 1155SOL      E 4620   2.309   1.280   1.407 -0.3454 -0.1621 -0.0617
 1156SOL      O 4621   1.491   2.152   0.901 -0.2208  0.1125 -0.1163
 1156SOL      H 4622   1.413   2.106   0.937 -0.8692  1.2648  0.0121
 1156SOL      H 4623   1.513   2.220   0.966  1.2175 -0.5168  0.0733
 1156SOL      E 4624   1.480   2.157   0.921  0.0177  0.2510  0.1487
 1157SOL      O 4625   3.045   3.508   3.995 -0.0907 -0.3074 -0.4690
 1157SOL      H 4626   2.971   3.456   3.959  1.0725 -0.2751 -3.1386
 1157SOL      H 4627   3.106   3.521   3.920  1.7134  1.2899  1.1661
 1157SOL      E 4628   3.042   3.500   3.973  0.1646  0.2649 -0.1611
 1158SOL      O 4629   1.957   2.519   0.655  0.6629  0.0442 -0.8621
 1158SOL      H 4630   1.922   2.432   0.629 -1.1623 -0.3186  2.2696
 1158SOL      H 4631   2.028   2.500   0.719  0.8240  0.8475 -0.7951
 1158SOL      E 4632   1.964   2.498   0.663  0.1649 -0.1943  0.0381
 1159SOL      O 4633   1.510   0.847   3.250  0.1071 -0.2157 -0.1203
 1159SOL      H 4634   1.439   0.906   3.279  1.3665  0.7420  1.1841
 1159SOL      H 4635   1.543   0.885   3.167  0.1166  0.2451  0.0908
 1159SOL      E 4636   1.503   0.866   3.239  0.6130  0.1753  0.0219
 1160SOL      O 4637   0.643   0.641   0.511 -0.5677  0.5030 -0.2044
 1160SOL      H 4638   0.594   0.693   0.445 -1.3867 -0.1975 -0.1687
 1160SOL      H 4639   0.607   0.667   0.597  0.9156  1.8551  0.0451
 1160SOL      E 4640   0.626   0.657   0.515 -0.5492  0.2384 -0.1813
 1161SOL      O 4641   1.911   1.330   0.520  0.0190 -0.2693 -0.8058
 1161SOL      H 4642   1.918   1.290   0.432  2.4314  0.6898 -1.1400
 1161SOL      H 4643   1.914   1.426   0.504  0.8897 -0.0923  0.3201
 1161SOL      E 4644   1.913   1.341   0.499  0.5312  0.2358 -0.5237
 1162SOL      O 4645   3.142   1.318   0.382  0.2667  0.1347 -0.2559
 1162SOL      H 4646   3.190   1.235   0.395 -0.8295 -0.3788  0.6812
 1162SOL      H 4647   3.116   1.317   0.288 -0.5524 -1.0609 -0.0477
 1162SOL      E 4648   3.146   1.301   0.366  0.1333  0.3432  0.3708
 1163SOL      O 4649   2.417   1.565   1.993 -0.0881  0.0340 -0.2579
 1163SOL      H 4650   2.437   1.585   1.900 -0.9056 -0.2755 -0.5094
 1163SOL      H 4651   2.320   1.562   1.998 -0.0570  0.2379  0.6503
 1163SOL      E 4652   2.402   1.569   1.976  0.1323 -0.0730 -0.1828
 1164SOL      O 4653   1.001   3.233   1.287  0.1931  0.1973  0.3463
 1164SOL      H 4654   1.068   3.260   1.222  0.8795  0.8927  1.3124
 1164SOL      H 4655   1.051   3.197   1.362 -0.5919 -0.7790  0.4162
 1164SOL      E 4656   1.024   3.232   1.289 -0.4054  0.4226  0.4051
 1165SOL      O 4657   2.902   3.568   2.863  0.0596  0.0934 -0.1712
 1165SOL      H 4658   2.826   3.508   2.859  0.4379 -0.3200 -1.4881
 1165SOL      H 4659   2.950   3.555   2.780  0.0712  2.3328 -0.5997
 1165SOL      E 4660   2.896   3.554   2.846 -0.4017  0.2042 -0.0953
 1166SOL      O 4661   3.038   2.073   1.329 -0.8824 -0.1743  0.4391
 1166SOL      H 4662   3.063   1.996   1.382 -1.0269 -0.1001  0.6159
 1166SOL      H 4663   3.121   2.109   1.296 -0.7994 -0.2858  0.5230
 1166SOL      E 4664   3.060   2.065   1.333 -0.5145 -0.0988  0.3277
 1167SOL      O 4665   0.293   1.364   3.561  0.2436 -0.2854  0.6588
 1167SOL      H 4666   0.242   1.283   3.544 -0.8201  0.5924 -0.4289
 1167SOL      H 4667   0.229   1.428   3.596  0.8324  0.4685  0.3721
 1167SOL      E 4668   0.270   1.361   3.565  0.1461  0.1732  0.0877
 1168SOL      O 4669   1.311   0.637   1.510  0.1170 -0.5946  0.1903
 1168SOL      H 4670   1.328   0.686   1.428  0.1404 -0.5255  0.2363
 1168SOL      H 4671   1.399   0.614   1.545  0.2237  1.8859  1.7257
 1168SOL      E 4672   1.332   0.642   1.501  0.3203 -0.2539  0.3052
 1169SOL      O 4673   3.212   0.087   1.413  0.2362 -0.2731  0.0157
 1169SOL      H 4674   3.284   0.095   1.348 -1.2661  1.1263 -1.5727
 1169SOL      H 4675   3.252   0.108   1.499  1.8552 -0.1634 -0.7385
 1169SOL      E 4676   3.234   0.093   1.417  0.2176 -0.2124 -0.1892
 1170SOL      O 4677   0.187   2.981   2.926 -0.3832  0.1022 -0.2232
 1170SOL      H 4678   0.180   2.983   3.023 -2.3032 -1.9045 -0.2443
 1170SOL      H 4679   0.262   3.039   2.905  0.0761  0.6172  2.4411
 1170SOL      E 4680   0.201   2.993   2.941 -0.2560 -0.1112  0.4808
 1171SOL      O 4681   2.384   0.773   1.954 -0.2860 -0.2024  0.1077
 1171SOL      H 4682   2.477   0.792   1.932 -0.3187  1.0611  0.9776
 1171SOL      H 4683   2.340   0.758   1.869  0.0383  2.4417 -0.6151
 1171SOL      E 4684   2.394   0.774   1.932 -0.2018  0.4629 -0.0088
 1172SOL      O 4685   1.664   3.536   2.197 -0.0598  0.5227  0.2355
 1172SOL      H 4686   1.571   3.562   2.202 -0.0202  0.5648  0.7235
 1172SOL      H 4687   1.713   3.609   2.238  0.0807 -0.1618  1.2990
 1172SOL      E 4688   1.655   3.556   2.206  0.0708 -0.2794  0.0713
 1173SOL      O 4689   0.885   3.477   2.442 -0.9490 -0.3072  0.2213
 1173SOL      H 4690   0.932   3.394   2.460 -2.2717 -1.4598 -1.2945
 1173SOL      H 4691   0.934   3.545   2.491  0.2924 -1.9294  1.3760
 1173SOL      E 4692   0.904   3.474   2.456 -0.5749 -0.4406 -0.2427
 1174SOL      O 4693   1.936   0.427   3.427  0.0213  0.4285 -0.1872
 1174SOL      H 4694   1.981   0.485   3.490 -1.2130  0.4864  0.6872
 1174SOL      H 4695   1.959   0.337   3.453 -0.4342  0.4542  0.3219
 1174SOL      E 4696   1.950   0.420   3.445 -0.3697  0.4946 -0.1693
 1175SOL      O 4697   3.397   2.449   2.760 -0.1321  0.4178 -0.3583
 1175SOL      H 4698   3.485   2.490   2.758 -0.6388  1.5425 -0.4890
 1175SOL      H 4699   3.337   2.515   2.723 -1.5964  1.1282  2.8942
 1175SOL      E 4700   3.402   2.470   2.752 -0.1083  0.4651  0.2270
 1176SOL      O 4701   1.194   3.406   0.143 -0.6190 -0.1369 -0.3023
 1176SOL      H 4702   1.288   3.422   0.125 -0.4440  0.0196  0.7012
 1176SOL      H 4703   1.158   3.494   0.164 -1.2642 -0.0031 -1.7959
 1176SOL      E 4704   1.206   3.427   0.143 -0.7554 -0.1292 -0.0317
 1177SOL      O 4705   1.218   2.440   0.081  0.1016 -0.4582  0.6431
 1177SOL      H 4706   1.236   2.346   0.098  1.3234 -0.3823 -0.1222
 1177SOL      H 4707   1.121   2.449   0.082 -0.0895 -2.0039 -0.6849
 1177SOL      E 4708   1.202   2.423   0.085 -0.0829 -0.3399 -0.0865
 1178SOL      O 4709   1.681   1.743   1.871 -0.4557  0.0311 -0.2765
 1178SOL      H 4710   1.639   1.655   1.867 -1.4697  0.4723  0.2180
 1178SOL      H 4711   1.645   1.791   1.794 -1.6556  0.7350  0.6816
 1178SOL      E 4712   1.665   1.735   1.855 -0.5738  0.0599  0.1327
 1179SOL      O 4713   2.301   1.692   0.262 -0.4830 -0.1310  0.0109
 1179SOL      H 4714   2.382   1.723   0.307 -1.2391 -0.6798  1.8487
 1179SOL      H 4715   2.236   1.763   0.273 -0.3847  0.1655 -1.1668
 1179SOL      E 4716   2.304   1.713   0.273 -0.5240  0.1592  0.4909
 1180SOL      O 4717   0.587   1.712   0.822  0.9821 -0.0975  0.1403
 1180SOL      H 4718   0.567   1.732   0.729 -2.3638  0.5748  0.8768
 1180SOL      H 4719   0.577   1.616   0.830  0.0441 -0.0223  0.0139
 1180SOL      E 4720   0.581   1.697   0.805 -0.0523 -0.1776 -0.0433
 1181SOL      O 4721   3.573   1.953   3.672 -0.2233 -0.3747 -0.2335
 1181SOL      H 4722   3.518   1.885   3.629 -0.4498 -1.0277  1.0363
 1181SOL      H 4723   3.664   1.934   3.644 -0.0899 -2.1117  1.1578
 1181SOL      E 4724   3.581   1.935   3.658  0.1249 -0.2413  0.3162
 1182SOL      O 4725   1.925   0.368   1.876 -0.5697 -0.2939  0.4800
 1182SOL      H 4726   1.885   0.290   1.919 -1.1906  1.5336  3.4385
 1182SOL      H 4727   1.850   0.418   1.841 -0.2064 -0.6722 -0.9138
 1182SOL      E 4728   1.902   0.362   1.877 -0.2817 -0.3554  0.2126
 1183SOL      O 4729   3.197   0.601   3.780 -0.2545 -0.1610 -0.0730
 1183SOL      H 4730   3.173   0.586   3.687  0.4330 -0.4915 -0.2072
 1183SOL      H 4731   3.207   0.512   3.818 -2.4957 -0.0928  0.8734
 1183SOL      E 4732   3.194   0.580   3.769 -0.1108  0.0461  0.3700
 1184SOL      O 4733   2.300   1.022   1.862 -0.2363  0.5128  0.3195
 1184SOL      H 4734   2.245   1.005   1.784  0.0168 -0.8038  0.4076
 1184SOL      H 4735   2.317   0.935   1.900  0.7478  1.0320  1.0955
 1184SOL      E 4736   2.292   1.001   1.854  0.1840  0.5456  0.0809
 1185SOL      O 4737   3.313   1.454   3.381  0.4630 -0.3475  0.0711
 1185SOL      H 4738   3.225   1.492   3.364  0.2818 -0.5882  0.4766
 1185SOL      H 4739   3.326   1.460   3.477  0.2436 -1.7155  0.2009
 1185SOL      E 4740   3.298   1.463   3.397  0.2740 -0.1734  0.2168
 1186SOL      O 4741   1.685   3.119   1.899  0.5094 -0.1401  0.2548
 1186SOL      H 4742   1.669   3.213   1.918 -0.5319 -0.6428  2.1270
 1186SOL      H 4743   1.780   3.106   1.916  0.6288  0.5406  0.1427
 1186SOL      E 4744   1.701   3.135   1.906  0.2208 -0.2361  0.4150
 1187SOL      O 4745   1.939   3.063   1.837  0.1803 -0.4172 -0.1881
 1187SOL      H 4746   2.000   3.002   1.881 -1.6966 -2.2889 -0.0257
 1187SOL      H 4747   1.991   3.104   1.766  2.1265 -0.4281  1.1522
 1187SOL      E 4748   1.962   3.059   1.831  0.3580 -0.2176 -0.1433
 1188SOL      O 4749   0.091   2.916   2.030 -0.2778  0.0789 -0.0739
 1188SOL      H 4750   0.020   2.868   1.984 -1.3531  0.2014  1.3633
 1188SOL      H 4751   0.071   2.905   2.125  0.5954  1.6639  0.3283
 1188SOL      E 4752   0.072   2.904   2.040 -0.1848  0.0010  0.0626
 1189SOL      O 4753   2.780   0.517   1.578  0.2861 -0.1101  0.1142
 1189SOL      H 4754   2.815   0.537   1.490 -0.2329 -0.8289 -0.2634
 1189SOL      H 4755   2.751   0.424   1.574 -0.6434  0.1329  0.7330
 1189SOL      E 4756   2.781   0.502   1.560 -0.1206  0.1955  0.4967
 1190SOL      O 4757   1.635   2.501   3.881  0.0390 -1.0694 -0.2373
 1190SOL      H 4758   1.625   2.490   3.785  2.0882  0.1226 -0.6409
 1190SOL      H 4759   1.561   2.557   3.908  2.1359  3.0828 -2.1331
 1190SOL      E 4760   1.618   2.510   3.867  0.3548 -0.0005 -0.2706
 1191SOL      O 4761   2.907   2.158   2.072 -0.4981  0.4247  0.3453
 1191SOL      H 4762   2.846   2.093   2.036  1.0360 -0.9648  0.1392
 1191SOL      H 4763   2.914   2.137   2.167 -1.0670  1.2075  0.5743
 1191SOL      E 4764   2.897   2.141   2.084 -0.3486 -0.1911  0.0553
 1192SOL      O 4765   2.452   0.710   1.429 -0.2708 -0.1482  0.0638
 1192SOL      H 4766   2.466   0.794   1.476  0.9377  0.6630 -1.6311
 1192SOL      H 4767   2.463   0.641   1.497 -1.7225  1.0320  1.5843
 1192SOL      E 4768   2.457   0.713   1.452 -0.1905  0.2635 -0.1707
 1193SOL      O 4769   0.167   3.314   2.085 -0.5588  0.4082  0.7220
 1193SOL      H 4770   0.189   3.335   1.992 -0.2239 -3.0555 -0.1298
 1193SOL      H 4771   0.248   3.274   2.121 -1.2557  0.0829  1.9660
 1193SOL      E 4772   0.188   3.310   2.073 -0.3645 -0.1370  0.8469
 1194SOL      O 4773   2.418   0.570   3.751  0.5789 -0.0486  0.3117
 1194SOL      H 4774   2.514   0.567   3.742  0.5357 -0.4074 -0.0509
 1194SOL      H 4775   2.383   0.541   3.665  0.1389  1.3379 -0.0007
 1194SOL      E 4776   2.430   0.564   3.732  0.2640 -0.0112 -0.1814
 1195SOL      O 4777   1.046   2.565   3.629  0.1830 -0.6292  0.0972
 1195SOL      H 4778   0.984   2.598   3.696  2.2586  1.5464  1.0853
 1195SOL      H 4779   1.079   2.481   3.664  1.2610  0.4887  1.9163
 1195SOL      E 4780   1.040   2.555   3.649  0.3683  0.3984  0.3596
 1196SOL      O 4781   2.631   0.820   0.794  0.1569 -0.2507  0.0939
 1196SOL      H 4782   2.663   0.901   0.753 -0.0930  0.2043  0.7716
 1196SOL      H 4783   2.557   0.847   0.851 -0.0653 -0.9807  0.1741
 1196SOL      E 4784   2.623   0.841   0.797  0.0513 -0.3353  0.5948
 1197SOL      O 4785   2.344   3.376   1.306 -0.0456  0.2728 -0.3020
 1197SOL      H 4786   2.386   3.292   1.279  0.7472  0.4581  0.3070
 1197SOL      H 4787   2.403   3.445   1.273 -0.1626  0.5603  0.0873
 1197SOL      E 4788   2.364   3.373   1.294 -0.0201  0.2479 -0.1356
 1198SOL      O 4789   2.479   0.233   0.788 -0.1633  0.1706  0.1919
 1198SOL      H 4790   2.481   0.190   0.701  0.8309 -1.2865  0.9003
 1198SOL      H 4791   2.402   0.291   0.786 -2.2344 -2.4156 -0.4733
 1198SOL      E 4792   2.464   0.236   0.770 -0.4665 -0.1525 -0.0725
 1199SOL      O 4793   3.166   1.936   0.490  0.1295  0.0943 -0.8262
 1199SOL      H 4794   3.261   1.927   0.473  0.6024  2.1418  0.3508
 1199SOL      H 4795   3.139   2.015   0.439 -0.6660  0.2323 -0.1991
 1199SOL      E 4796   3.179   1.950   0.476  0.2561  0.3505 -0.4477
 1200SOL      O 4797   1.214   2.825   3.392  0.0582  0.4331 -0.1091
 1200SOL      H 4798   1.168   2.741   3.375  1.8932 -0.2776 -1.8161
 1200SOL      H 4799   1.187   2.851   3.482 -0.2089 -2.2027  0.6355
 1200SOL      E 4800   1.199   2.814   3.407  0.1611  0.3161 -0.1333
 1201SOL      O 4801   0.996   1.822   1.624  0.1324  0.1448  0.3004
 1201SOL      H 4802   1.059   1.748   1.616  0.0955  0.2815 -2.5324
 1201SOL      H 4803   1.048   1.894   1.662  1.0424 -0.4531  0.2541
 1201SOL      E 4804   1.019   1.821   1.630  0.3915  0.1566 -0.2636
 1202SOL      O 4805   2.883   0.141   0.069  0.1088  0.6008 -0.1693
 1202SOL      H 4806   2.925   0.071   0.017 -1.5371  0.1913 -1.0035
 1202SOL      H 4807   2.811   0.098   0.117  0.2655  1.3799  0.8008
 1202SOL      E 4808   2.877   0.119   0.068 -0.1116 -0.0398 -0.3809
 1203SOL      O 4809   2.360   1.235   3.621  0.1332  0.3727 -0.0829
 1203SOL      H 4810   2.296   1.170   3.654  1.1815 -1.3481 -1.2213
 1203SOL      H 4811   2.408   1.266   3.699  0.1457 -0.8848  0.4398
 1203SOL      E 4812   2.357   1.228   3.643 -0.0204 -0.3033 -0.2596
 1204SOL      O 4813   2.060   2.191   3.530 -0.1254  0.1897  0.7027
 1204SOL      H 4814   2.075   2.203   3.434 -2.8507  1.9972  0.3890
 1204SOL      H 4815   2.030   2.099   3.539  0.3278 -0.0567 -0.1604
 1204SOL      E 4816   2.057   2.175   3.512 -0.0408  0.1838  0.2817
 1205SOL      O 4817   1.481   3.457   4.003 -0.6473  0.0250  0.1267
 1205SOL      H 4818   1.414   3.401   3.961  0.4084 -0.8395 -0.4527
 1205SOL      H 4819   1.521   3.403   4.073 -1.5159  1.0247  1.4463
 1205SOL      E 4820   1.476   3.435   4.009 -0.4240 -0.5941  0.0800
 1206SOL      O 4821   3.450   0.397   1.373  0.2411 -0.1606 -0.2119
 1206SOL      H 4822   3.354   0.399   1.390  0.3425  1.0270  0.3189
 1206SOL      H 4823   3.491   0.430   1.454  1.1287 -0.8452 -0.3614
 1206SOL      E 4824   3.439   0.404   1.393  0.3055 -0.0490 -0.3416
 1207SOL      O 4825   2.023   0.240   0.709  0.0441  0.3580 -0.0991
 1207SOL      H 4826   2.043   0.233   0.804 -1.0254  1.8006  0.2612
 1207SOL      H 4827   2.014   0.335   0.692 -1.0773  0.0432 -1.3732
 1207SOL      E 4828   2.025   0.258   0.725 -0.5312 -0.0254 -0.2881
 1208SOL      O 4829   0.878   1.679   2.732  0.0546  0.5105  0.6142
 1208SOL      H 4830   0.905   1.686   2.825 -1.9626  0.7449  1.2374
 1208SOL      H 4831   0.946   1.624   2.690  0.8709  0.1721  2.2877
 1208SOL      E 4832   0.897   1.669   2.742 -0.4489  0.4058  0.6904
 1209SOL      O 4833   2.521   1.372   2.753  0.0385 -0.0710 -0.3160
 1209SOL      H 4834   2.586   1.437   2.722  0.7243 -1.3068 -1.6027
 1209SOL      H 4835   2.459   1.362   2.679 -1.7944  1.2475  0.9695
 1209SOL      E 4836   2.522   1.383   2.732 -0.1747 -0.1284 -0.1304
 1210SOL      O 4837   1.097   0.581   3.616  0.2190 -0.4687  0.2943
 1210SOL      H 4838   1.161   0.535   3.560  0.9474  0.0393  0.6791
 1210SOL      H 4839   1.010   0.552   3.586  0.6325 -1.1855 -0.2364
 1210SOL      E 4840   1.092   0.566   3.599  0.3770 -0.1596  0.0839
 1211SOL      O 4841   1.739   0.880   0.895  0.1506  0.1815 -0.1179
 1211SOL      H 4842   1.818   0.882   0.838 -0.4105  0.5776 -0.8853
 1211SOL      H 4843   1.694   0.797   0.873  1.2579 -0.9502  1.5969
 1211SOL      E 4844   1.746   0.864   0.879  0.6653 -0.0384  0.2874
 1212SOL      O 4845   2.840   3.057   0.930 -0.0014 -0.0106  0.3781
 1212SOL      H 4846   2.806   3.100   1.011 -1.1366 -1.2212  0.5857
 1212SOL      H 4847   2.764   3.010   0.893  1.0262 -1.2729 -0.2032
 1212SOL      E 4848   2.818   3.057   0.939 -0.1166 -0.0860  0.6516
 1213SOL      O 4849   2.745   1.498   1.412  0.2821 -0.6157 -0.3415
 1213SOL      H 4850   2.676   1.471   1.475  2.0863 -1.7873  1.2418
 1213SOL      H 4851   2.709   1.477   1.324 -1.3481 -1.2449  0.4332
 1213SOL      E 4852   2.724   1.488   1.407  0.4120 -0.4038 -0.1789
 1214SOL      O 4853   2.161   0.772   2.911 -0.1806  0.0981  0.1990
 1214SOL      H 4854   2.122   0.806   2.829 -0.9843 -0.3568  0.3821
 1214SOL      H 4855   2.104   0.807   2.982 -0.2660 -0.5810  0.4694
 1214SOL      E 4856   2.141   0.786   2.909 -0.2536  0.3849 -0.0601
 1215SOL      O 4857   1.931   2.058   0.755 -0.0487 -1.0417  0.3300
 1215SOL      H 4858   1.872   2.084   0.682  1.3868  2.6060  0.2558
 1215SOL      H 4859   1.882   2.081   0.835  0.5174  0.2321  0.3218
 1215SOL      E 4860   1.909   2.068   0.756  0.1966 -0.0606 -0.2885
 1216SOL      O 4861   2.399   2.956   1.048  0.3166 -0.0500  0.0051
 1216SOL      H 4862   2.355   2.949   0.961  0.4017 -1.7021  0.0524
 1216SOL      H 4863   2.379   2.872   1.093  2.4077 -0.3011  0.5521
 1216SOL      E 4864   2.386   2.938   1.039  0.4240  0.0153 -0.0183
 1217SOL      O 4865   2.928   1.052   2.868 -0.1427 -0.0593  0.3355
 1217SOL      H 4866   2.985   1.096   2.803  1.4074  0.6641  2.1001
 1217SOL      H 4867   2.853   1.113   2.881 -1.3285 -0.9196 -1.8355
 1217SOL      E 4868   2.924   1.073   2.858  0.1839 -0.1629  0.0701
 1218SOL      O 4869   1.686   1.468   2.997  0.4194 -0.1380 -0.3640
 1218SOL      H 4870   1.595   1.497   2.980  0.0516 -0.1526  1.4462
 1218SOL      H 4871   1.721   1.530   3.063  0.6088 -1.9903  1.3686
 1218SOL      E 4872   1.675   1.487   3.007  0.6656 -0.2782  0.0287
 1219SOL      O 4873   0.237   1.786   0.254 -0.0216 -0.5184 -0.7181
 1219SOL      H 4874   0.320   1.748   0.220 -0.4275 -0.5727 -1.6959
 1219SOL      H 4875   0.218   1.862   0.196  1.0894  1.6373  1.5492
 1219SOL      E 4876   0.250   1.794   0.235  0.4095  0.1440 -0.0970
 1220SOL      O 4877   2.229   0.012   3.867 -0.2185  0.2169 -0.1729
 1220SOL      H 4878   2.231  -0.020   3.958 -0.5572 -0.0438 -0.2545
 1220SOL      H 4879   2.271  -0.059   3.815  0.5764  0.6500 -0.1388
 1220SOL      E 4880   2.238  -0.009   3.875 -0.3057  0.0907  0.0114
 1221SOL      O 4881   3.026   2.509   0.452  0.6195  0.1624  0.2668
 1221SOL      H 4882   2.945   2.464   0.480 -0.5811  2.0796  0.0171
 1221SOL      H 4883   3.087   2.503   0.527 -0.0254 -0.6343  0.7381
 1221SOL      E 4884   3.022   2.499   0.472  0.4011  0.2275  0.2716
 1222SOL      O 4885   1.233   2.049   1.293  0.3003 -0.0157  0.2174
 1222SOL      H 4886   1.162   2.073   1.355  1.1421  0.3713  1.0602
 1222SOL      H 4887   1.299   2.002   1.346 -0.2640 -2.2717 -0.9721
 1222SOL      E 4888   1.232   2.045   1.316  0.2979 -0.0986  0.5278
 1223SOL      O 4889   2.848   0.597   3.083 -0.1191 -0.6765  0.4126
 1223SOL      H 4890   2.843   0.569   3.176 -0.1498  0.3518  0.7264
 1223SOL      H 4891   2.774   0.552   3.039  0.9135 -2.5626  0.4902
 1223SOL      E 4892   2.832   0.582   3.092  0.0441 -0.5500  0.5574
 1224SOL      O 4893   0.061   3.601   0.986 -0.0460  0.3783 -0.1952
 1224SOL      H 4894   0.128   3.646   1.041  0.4138  0.9400 -1.1925
 1224SOL      H 4895   0.106   3.524   0.949 -0.2775  0.1432  0.0121
 1224SOL      E 4896   0.083   3.595   0.990  0.0253  0.6193 -0.2059
 1225SOL      O 4897   3.332   1.891   1.317  0.4817  0.5723 -0.0072
 1225SOL      H 4898   3.293   1.803   1.329  1.2944  0.3020  0.7782
 1225SOL      H 4899   3.290   1.927   1.237 -0.1721 -0.3501 -0.0952
 1225SOL      E 4900   3.316   1.880   1.303  0.4141  0.3122  0.0007
 1226SOL      O 4901   2.654   2.871   0.857  0.4725  0.5496  0.5970
 1226SOL      H 4902   2.638   2.821   0.939  0.0091  0.3031  0.3572
 1226SOL      H 4903   2.579   2.932   0.850  0.2119  0.1766  0.0621
 1226SOL      E 4904   2.636   2.873   0.872  0.0953  0.2864 -0.2200
 1227SOL      O 4905   0.816   0.562   2.162  0.0234 -0.0379 -0.0574
 1227SOL      H 4906   0.828   0.556   2.258  0.0168  0.9758  0.0159
 1227SOL      H 4907   0.822   0.470   2.130  0.5871 -0.3294  0.8394
 1227SOL      E 4908   0.820   0.542   2.174 -0.0447 -0.1442  0.1001
 1228SOL      O 4909   2.656   3.564   2.347 -0.2561 -0.2672 -0.1877
 1228SOL      H 4910   2.726   3.596   2.406 -0.2314 -0.8253  0.0921
 1228SOL      H 4911   2.593   3.517   2.404 -0.1869 -0.8918 -0.6172
 1228SOL      E 4912   2.657   3.561   2.370  0.1056 -0.1834 -0.3621
 1229SOL      O 4913   3.281   0.052   0.757 -0.4158  0.3714 -0.0312
 1229SOL      H 4914   3.210   0.060   0.823 -0.6865 -0.4445 -0.2130
 1229SOL      H 4915   3.362   0.072   0.806 -0.7577  1.3262  0.1778
 1229SOL      E 4916   3.283   0.058   0.780 -0.4256  0.3265  0.0913
 1230SOL      O 4917   0.699   2.705   2.769  0.6356  0.6166  0.1466
 1230SOL      H 4918   0.643   2.768   2.720  0.2628  1.1861  1.2785
 1230SOL      H 4919   0.702   2.626   2.714 -2.2243  0.1239  0.5371
 1230SOL      E 4920   0.688   2.702   2.748 -0.1164  0.4250  0.2452
 1231SOL      O 4921   1.396   2.635   1.568 -0.0370  0.1468  0.1620
 1231SOL      H 4922   1.424   2.622   1.660 -0.7295 -0.0572  0.3470
 1231SOL      H 4923   1.437   2.719   1.541  1.6081 -0.6338  0.0807
 1231SOL      E 4924   1.410   2.649   1.581  0.3745 -0.1396  0.1140
 1232SOL      O 4925   2.196   2.030   1.516  0.0187  0.0850 -0.0583
 1232SOL      H 4926   2.276   2.072   1.481 -0.5665  1.3277  0.0615
 1232SOL      H 4927   2.139   2.102   1.545 -1.5193 -0.7321 -0.9039
 1232SOL      E 4928   2.200   2.053   1.515 -0.5845  0.1172  0.0075
 1233SOL      O 4929   0.852   1.762   3.222 -0.0490 -0.4941 -0.0823
 1233SOL      H 4930   0.889   1.776   3.311  0.9281  0.8435 -0.6651
 1233SOL      H 4931   0.814   1.672   3.224  0.8016 -0.8587  1.3808
 1233SOL      E 4932   0.852   1.747   3.240  0.1454 -0.3263  0.0743
 1234SOL      O 4933   3.174   1.004   1.458  0.5329 -0.3236 -0.3872
 1234SOL      H 4934   3.251   0.948   1.439  0.8194  0.1472 -0.6226
 1234SOL      H 4935   3.148   1.042   1.373  0.2829 -0.1720 -0.2434
 1234SOL      E 4936   3.184   1.001   1.437  0.1391 -0.2560 -0.6580
 1235SOL      O 4937   0.957   0.934   2.869 -0.1207  0.0601 -0.6217
 1235SOL      H 4938   0.895   0.878   2.820  0.6237  0.3609 -1.9416
 1235SOL      H 4939   0.959   0.897   2.959 -2.1223 -0.0115 -0.5557
 1235SOL      E 4940   0.945   0.915   2.877  0.0095 -0.3007 -0.3891
 1236SOL      O 4941   1.030   1.084   3.799  0.5437  0.3977  0.4710
 1236SOL      H 4942   1.100   1.106   3.736  0.7872  0.3623  0.7262
 1236SOL      H 4943   1.021   1.163   3.855  0.0848  0.5609  0.1678
 1236SOL      E 4944   1.042   1.104   3.798  0.5484  0.2415  0.2708
 1237SOL      O 4945   1.709   0.356   1.425  0.4282  0.2159  0.8120
 1237SOL      H 4946   1.743   0.265   1.427  0.3128  0.0679 -1.1320
 1237SOL      H 4947   1.713   0.381   1.331  0.0960  2.0880  1.2708
 1237SOL      E 4948   1.717   0.343   1.406  0.3098  0.5520  0.2573
 1238SOL      O 4949   1.286   2.320   0.433  0.0962 -0.1500  0.1468
 1238SOL      H 4950   1.332   2.271   0.363  1.5827  1.6106 -0.1816
 1238SOL      H 4951   1.273   2.256   0.505  1.5284 -1.1715 -0.4502
 1238SOL      E 4952   1.293   2.298   0.434  0.4806 -0.0690 -0.0395
 1239SOL      O 4953   2.677   2.108   0.760 -0.0401  0.1615  0.2460
 1239SOL      H 4954   2.694   2.037   0.696  0.1944  0.9184 -0.5427
 1239SOL      H 4955   2.764   2.145   0.781 -0.1355  0.0624  0.8510
 1239SOL      E 4956   2.698   2.101   0.752  0.3267  0.1220  0.1047
 1240SOL      O 4957   2.654   2.273   3.736 -0.2251  0.5353  0.1924
 1240SOL      H 4958   2.584   2.331   3.769  0.4983  1.4123  0.2492
 1240SOL      H 4959   2.696   2.236   3.815  0.5441  1.4599  0.2371
 1240SOL      E 4960   2.649   2.277   3.758  0.0106  0.5021  0.1725
 1241SOL      O 4961   3.356   0.300   0.226  0.2870  0.4172 -0.8444
 1241SOL      H 4962   3.270   0.345   0.222  0.2681  0.3371 -1.4383
 1241SOL      H 4963   3.340   0.219   0.277 -0.0344  0.3036 -1.1234
 1241SOL      E 4964   3.335   0.293   0.236  0.0001 -0.1631 -0.5220
 1242SOL      O 4965   0.304   3.226   2.556 -0.3555  0.1858 -0.2377
 1242SOL      H 4966   0.381   3.272   2.519 -0.4261  0.2016 -0.3683
 1242SOL      H 4967   0.298   3.142   2.507  1.6980 -1.5006  2.1391
 1242SOL      E 4968   0.318   3.218   2.539 -0.1595  0.2334  0.1964
 1243SOL      O 4969   2.800   0.217   0.700  0.0644 -0.4444 -0.1716
 1243SOL      H 4970   2.858   0.188   0.772 -1.1690  1.8607  1.8714
 1243SOL      H 4971   2.716   0.239   0.743 -2.2651 -3.0802 -2.9188
 1243SOL      E 4972   2.795   0.215   0.723 -0.6011 -0.6148 -0.3285
 1244SOL      O 4973   3.077   0.476   2.566 -0.0546 -0.0565  0.2523
 1244SOL      H 4974   3.063   0.555   2.622  0.1433  0.0698  0.1247
 1244SOL      H 4975   2.990   0.434   2.560 -0.0965 -0.0250  0.5872
 1244SOL      E 4976   3.057   0.484   2.576  0.0673 -0.1575  0.0864
 1245SOL      O 4977   2.410   2.936   3.552 -0.1533  0.2026  0.2443
 1245SOL      H 4978   2.466   2.865   3.517  1.4350  0.6743  1.6953
 1245SOL      H 4979   2.458   3.019   3.533 -1.6159  0.8481 -0.7608
 1245SOL      E 4980   2.431   2.939   3.541 -0.1064  0.3039  0.0635
 1246SOL      O 4981   1.441   2.572   1.850 -0.0802 -0.3970 -0.0441
 1246SOL      H 4982   1.453   2.651   1.905  0.1105 -2.0763  2.5038
 1246SOL      H 4983   1.351   2.542   1.869  0.2165 -1.3753 -0.1381
 1246SOL      E 4984   1.425   2.582   1.865 -0.1131 -0.7772  0.2266
 1247SOL      O 4985   2.516   1.086   2.981 -0.3901 -0.2378 -0.1249
 1247SOL      H 4986   2.572   1.146   2.930 -1.3173  0.7686  0.0001
 1247SOL      H 4987   2.577   1.027   3.028  0.5169 -0.0092 -0.9795
 1247SOL      E 4988   2.539   1.086   2.980 -0.3592 -0.6120 -0.3006
 1248SOL      O 4989   2.296   0.488   3.516 -0.1807 -0.2649 -0.4743
 1248SOL      H 4990   2.295   0.491   3.419 -1.0222  0.9148 -0.4488
 1248SOL      H 4991   2.286   0.394   3.539  2.7437 -0.9441 -1.5105
 1248SOL      E 4992   2.294   0.469   3.501  0.1685 -0.4304 -0.4726
 1249SOL      O 4993   1.116   1.310   2.464 -0.1258  0.6211  0.0206
 1249SOL      H 4994   1.142   1.354   2.381  2.9181  1.0091  1.0296
 1249SOL      H 4995   1.098   1.382   2.526 -2.1257  0.3323 -0.1834
 1249SOL      E 4996   1.118   1.333   2.460  0.2301  0.5175 -0.2839
 1250SOL      O 4997   1.997   2.169   3.843  0.2366 -0.4282 -1.2779
 1250SOL      H 4998   1.975   2.258   3.874  0.6724 -1.1610  1.3840
 1250SOL      H 4999   2.060   2.182   3.771  1.2410  1.4404 -0.1450
 1250SOL      E 5000   2.005   2.189   3.835  0.5334 -0.0559  0.1862
 1251SOL      O 5001   0.649   2.395   2.201  0.2805  0.0827 -0.5299
 1251SOL      H 5002   0.696   2.480   2.212  0.5044 -0.1411  0.3754
 1251SOL      H 5003   0.629   2.388   2.107  1.1714  0.6593 -0.7677
 1251SOL      E 5004   0.654   2.411   2.184  0.4932  0.1031 -0.1420
 1252SOL      O 5005   2.070   1.778   2.451  0.1512 -0.1545 -0.2669
 1252SOL      H 5006   2.110   1.730   2.376  0.7885 -0.8956  0.5219
 1252SOL      H 5007   2.118   1.747   2.530 -0.7674  0.3132  0.5010
 1252SOL      E 5008   2.088   1.762   2.452  0.0529  0.0527  0.2065
 1253SOL      O 5009   0.321   1.707   0.932  0.9562  0.2981  0.4644
 1253SOL      H 5010   0.415   1.705   0.906  0.7716 -1.5553 -0.1782
 1253SOL      H 5011   0.290   1.615   0.925 -0.7750  0.7791  1.2126
 1253SOL      E 5012   0.334   1.688   0.925  0.3354 -0.0791 -0.0673
 1254SOL      O 5013   2.870   1.475   3.512  0.7191 -1.1485 -0.9691
 1254SOL      H 5014   2.889   1.403   3.449 -0.7919 -0.4776 -2.2723
 1254SOL      H 5015   2.776   1.465   3.535  0.9738 -0.7158  0.3388
 1254SOL      E 5016   2.855   1.459   3.504  0.4913 -0.1091 -0.6378
 1255SOL      O 5017   2.972   1.734   3.496  0.9403  0.2626  0.0309
 1255SOL      H 5018   2.966   1.637   3.485  0.1712  0.4321 -1.1902
 1255SOL      H 5019   3.021   1.765   3.419 -0.7488  1.0624 -0.7688
 1255SOL      E 5020   2.980   1.721   3.479 -0.3118  0.8948 -0.3181
 1256SOL      O 5021   3.171   2.350   3.957 -0.3197  0.5190 -0.9606
 1256SOL      H 5022   3.210   2.262   3.942 -1.0920  0.0449 -0.2996
 1256SOL      H 5023   3.156   2.386   3.868 -0.7937 -0.3920 -1.2678
 1256SOL      E 5024   3.176   2.339   3.936 -0.1657  0.1574 -0.3444
 1257SOL      O 5025   3.203   0.596   0.588 -0.1431 -0.0900  0.3283
 1257SOL      H 5026   3.230   0.642   0.506 -0.6715  0.8297  0.6552
 1257SOL      H 5027   3.209   0.502   0.567 -0.1866  0.1302 -0.7490
 1257SOL      E 5028   3.210   0.587   0.567  0.0358  0.0366  0.1508
 1258SOL      O 5029   1.135   3.434   3.527  0.2559  0.0877  0.2480
 1258SOL      H 5030   1.163   3.358   3.474  1.1672 -1.3542  2.6626
 1258SOL      H 5031   1.187   3.509   3.494  0.5742 -0.6745 -1.0585
 1258SOL      E 5032   1.151   3.434   3.510  0.3677 -0.0010  0.1771
 1259SOL      O 5033   3.050   1.054   0.798  0.1033  0.1284 -0.0808
 1259SOL      H 5034   3.019   0.971   0.760 -1.2931  0.7023 -0.2584
 1259SOL      H 5035   2.971   1.110   0.806  0.3433  0.1627  3.3849
 1259SOL      E 5036   3.028   1.049   0.792 -0.5695 -0.3242  0.3962
 1260SOL      O 5037   1.786   2.122   1.715 -0.0787  0.0261 -0.4045
 1260SOL      H 5038   1.857   2.142   1.778 -1.1572  2.8344  0.0419
 1260SOL      H 5039   1.826   2.135   1.628  0.2435  0.4869 -0.1946
 1260SOL      E 5040   1.808   2.129   1.710 -0.5093  0.0812  0.3719
 1261SOL      O 5041   1.564   2.334   0.500  0.2344 -0.3201 -0.0450
 1261SOL      H 5042   1.611   2.374   0.424 -1.3766 -0.2754 -1.0752
 1261SOL      H 5043   1.471   2.329   0.472 -1.1114  2.7945  3.1231
 1261SOL      E 5044   1.555   2.341   0.479 -0.1074  0.5466  0.4273
 1262SOL      O 5045   0.907   2.492   1.824  0.5603 -0.3186  0.3811
 1262SOL      H 5046   0.857   2.427   1.876 -0.5232 -0.4352 -0.7474
 1262SOL      H 5047   0.840   2.550   1.785  1.3669  0.0831 -0.4423
 1262SOL      E 5048   0.884   2.491   1.827  0.1985  0.2686 -0.0939
 1263SOL      O 5049   0.937   1.380   3.459 -0.2758  0.4269  0.4976
 1263SOL      H 5050   0.994   1.333   3.521 -1.1932 -1.7214 -0.2111
 1263SOL      H 5051   0.859   1.406   3.510 -0.1916  0.3489  0.6679
 1263SOL      E 5052   0.933   1.376   3.481 -0.1462  0.0151 -0.0216
 1264SOL      O 5053   2.737   2.392   2.406  0.3941 -0.6939 -0.0283
 1264SOL      H 5054   2.644   2.415   2.418  0.0833 -1.3841 -0.9773
 1264SOL      H 5055   2.776   2.392   2.495  0.4218  3.2974  0.1528
 1264SOL      E 5056   2.726   2.396   2.426  0.0485 -0.1476 -0.3889
 1265SOL      O 5057   2.953   1.672   0.091 -0.3130  0.4482 -0.5310
 1265SOL      H 5058   2.973   1.672   0.186 -0.8420 -0.9595 -0.3965
 1265SOL      H 5059   2.858   1.657   0.085 -0.1931 -0.0342 -1.2920
 1265SOL      E 5060   2.938   1.669   0.109 -0.1857  0.2276 -0.1263
 1266SOL      O 5061   0.152   3.441   0.737  0.0023 -0.4452 -0.1057
 1266SOL      H 5062   0.158   3.393   0.653  0.6037 -0.0438 -0.3024
 1266SOL      H 5063   0.059   3.466   0.746 -0.6892 -3.0629  0.8211
 1266SOL      E 5064   0.135   3.436   0.722  0.1011 -0.7144  0.0436
 1267SOL      O 5065   2.007   0.476   3.172 -0.4912 -0.5170  0.1084
 1267SOL      H 5066   2.104   0.468   3.176 -0.3405  1.0397  0.4714
 1267SOL      H 5067   1.976   0.449   3.260 -0.4020 -1.0553 -0.0201
 1267SOL      E 5068   2.020   0.469   3.191 -0.1707 -0.2056 -0.0793
 1268SOL      O 5069   0.841   0.472   0.414 -0.1757 -0.1654 -0.5753
 1268SOL      H 5070   0.764   0.524   0.444  0.1269 -1.3387  2.6374
 1268SOL      H 5071   0.804   0.403   0.356 -1.3141  0.3462 -0.4838
 1268SOL      E 5072   0.818   0.469   0.408 -0.1736 -0.3835 -0.0418
 1269SOL      O 5073   2.959   1.804   2.385  1.0944  0.2112 -1.0431
 1269SOL      H 5074   3.046   1.771   2.360  0.8260 -1.1571 -0.2730
 1269SOL      H 5075   2.896   1.742   2.344  0.5813 -0.3520  0.5388
 1269SOL      E 5076   2.964   1.785   2.372  0.3019 -0.2319 -0.4079
 1270SOL      O 5077   2.009   0.880   3.429 -0.4697 -0.0670  0.3422
 1270SOL      H 5078   1.925   0.890   3.382 -0.5903 -0.0341  0.5606
 1270SOL      H 5079   2.035   0.970   3.455  0.5586  0.1340 -1.3017
 1270SOL      E 5080   1.997   0.900   3.425  0.2380 -0.2970 -0.4084
 1271SOL      O 5081   3.540   0.851   0.060  0.1642  0.4958 -0.2042
 1271SOL      H 5082   3.455   0.825   0.022 -0.1284  0.3711  0.5118
 1271SOL      H 5083   3.604   0.845  -0.012 -0.5526  1.2411 -0.9317
 1271SOL      E 5084   3.536   0.845   0.038  0.2205  0.3036 -0.3898
 1272SOL      O 5085   0.838   1.930   1.867 -0.7007 -0.0670  0.3828
 1272SOL      H 5086   0.869   1.908   1.778 -0.4890 -0.7891  0.6294
 1272SOL      H 5087   0.856   2.025   1.877  1.6770 -0.4599  0.5830
 1272SOL      E 5088   0.848   1.945   1.851  0.0225  0.0117 -0.2553
 1273SOL      O 5089   2.651   3.223   0.557  0.0407 -0.0927  0.0274
 1273SOL      H 5090   2.646   3.178   0.642 -0.0172  0.2237  0.1922
 1273SOL      H 5091   2.745   3.226   0.535  0.3101  1.9938  1.2520
 1273SOL      E 5092   2.669   3.215   0.569 -0.1816  0.2612  0.3248
 1274SOL      O 5093   1.697   1.552   1.607  0.5181 -0.2718 -0.1704
 1274SOL      H 5094   1.791   1.551   1.581  1.1018 -0.0466  1.7538
 1274SOL      H 5095   1.648   1.563   1.525  2.2370  0.6631 -1.1308
 1274SOL      E 5096   1.706   1.554   1.586  0.2485 -0.1998  0.2037
 1275SOL      O 5097   0.985   1.142   0.832  0.7082 -0.0933 -0.3487
 1275SOL      H 5098   1.009   1.121   0.740  2.9117  0.7591 -0.0583
 1275SOL      H 5099   0.918   1.212   0.825  0.9097  0.0248 -1.3198
 1275SOL      E 5100   0.977   1.152   0.812  0.6855 -0.0850 -0.2313
 1276SOL      O 5101   0.741   2.497   3.558 -0.2352 -0.6026 -0.6432
 1276SOL      H 5102   0.781   2.511   3.645 -2.0364 -3.0219  0.6995
 1276SOL      H 5103   0.791   2.426   3.516 -1.4205 -1.8253 -0.0638
 1276SOL      E 5104   0.759   2.486   3.567 -0.4487 -0.3318 -0.5090
 1277SOL      O 5105   0.241   0.461   3.334 -0.7809 -0.3426 -0.1080
 1277SOL      H 5106   0.247   0.538   3.275  0.4324 -1.5844 -1.6849
 1277SOL      H 5107   0.312   0.474   3.399 -2.7792  1.5621  1.8842
 1277SOL      E 5108   0.256   0.479   3.335 -0.3925 -0.0762 -0.1987
 1278SOL      O 5109   1.876   2.575   2.714  0.3754  0.1235  0.0702
 1278SOL      H 5110   1.812   2.504   2.697  0.5927 -0.1879  0.5249
 1278SOL      H 5111   1.954   2.552   2.661 -0.1968  0.9673 -1.1803
 1278SOL      E 5112   1.879   2.556   2.700 -0.0515  0.1565  0.2929
 1279SOL      O 5113   2.185   2.951   3.395 -0.4376  0.1570 -0.0642
 1279SOL      H 5114   2.163   2.865   3.357  0.7847 -0.4787  0.5986
 1279SOL      H 5115   2.268   2.937   3.444  0.2619  1.9187 -0.6741
 1279SOL      E 5116   2.197   2.931   3.397 -0.6242 -0.0896  0.0901
 1280SOL      O 5117   0.974   3.160   2.779 -0.1084 -0.8132  0.6771
 1280SOL      H 5118   0.964   3.196   2.689 -1.2203 -1.9610  0.3012
 1280SOL      H 5119   0.917   3.215   2.835 -0.0135 -0.5658  0.5319
 1280SOL      E 5120   0.960   3.178   2.772  0.1158 -0.8113  0.3174
 1281SOL      O 5121   2.896   2.492   1.466  0.2420  0.3322 -0.0404
 1281SOL      H 5122   2.873   2.540   1.547 -1.0574 -1.4385  0.6955
 1281SOL      H 5123   2.811   2.461   1.430  0.8740  0.3296 -1.6176
 1281SOL      E 5124   2.874   2.495   1.475  0.1793 -0.1628 -0.1666
 1282SOL      O 5125   2.203   1.259   0.110  0.0972  0.2191  0.0790
 1282SOL      H 5126   2.281   1.208   0.082 -0.0906  0.5642 -1.1344
 1282SOL      H 5127   2.237   1.322   0.176  1.2842  1.6574 -1.7895
 1282SOL      E 5128   2.225   1.261   0.118  0.1171  0.2731 -0.1205
 1283SOL      O 5129   0.578   1.997   1.598 -0.1849 -0.5103  0.1673
 1283SOL      H 5130   0.519   2.071   1.620 -1.3728 -1.5302  0.5632
 1283SOL      H 5131   0.557   1.928   1.663  1.1800 -1.0622  0.0584
 1283SOL      E 5132   0.562   1.998   1.616  0.0065 -0.0080  0.2128
 1284SOL      O 5133   2.954   3.503   1.046 -0.1705 -0.3568  0.7850
 1284SOL      H 5134   2.981   3.468   1.132 -1.6780  0.4988  1.6684
 1284SOL      H 5135   2.857   3.508   1.050 -0.1652  4.0404  0.8946
 1284SOL      E 5136   2.940   3.497   1.064 -0.2746  0.9770  0.8039
 1285SOL      O 5137   3.314   0.974   3.444  0.7915  0.1093 -0.1205
 1285SOL      H 5138   3.221   0.949   3.431  1.4173 -1.6979 -1.6123
 1285SOL      H 5139   3.329   1.050   3.386  0.0718  0.9387  0.7481
 1285SOL      E 5140   3.299   0.984   3.430  0.0727 -0.0981 -0.1337
 1286SOL      O 5141   2.746   2.076   0.018  0.1954  0.3164 -0.4871
 1286SOL      H 5142   2.834   2.109   0.044  0.2194  0.7371 -1.0718
 1286SOL      H 5143   2.763   2.010  -0.051  0.1386 -0.8633  0.5978
 1286SOL      E 5144   2.767   2.069   0.010 -0.0306 -0.1071  0.2221
 1287SOL      O 5145   1.471   1.914   0.288  0.4643 -0.9417  0.1768
 1287SOL      H 5146   1.378   1.887   0.290 -0.0031  0.5615  1.5972
 1287SOL      H 5147   1.504   1.898   0.378  1.5231 -1.2713 -0.2619
 1287SOL      E 5148   1.459   1.906   0.306  0.5719 -0.2697  0.0157
 1288SOL      O 5149   3.356   2.937   2.811 -0.7433  0.5902 -0.1574
 1288SOL      H 5150   3.407   2.957   2.892  0.6098  0.1379 -0.8683
 1288SOL      H 5151   3.263   2.950   2.836 -0.2959  1.4931  1.1758
 1288SOL      E 5152   3.348   2.944   2.832 -0.4816  0.0589  0.0356
 1289SOL      O 5153   0.814   1.379   0.807  0.8008 -0.1706  0.1340
 1289SOL      H 5154   0.861   1.398   0.890  1.9594 -0.1776 -0.5109
 1289SOL      H 5155   0.858   1.432   0.739  0.2306 -0.6038 -0.5966
 1289SOL      E 5156   0.832   1.393   0.810  0.7096 -0.0057 -0.2212
 1290SOL      O 5157   3.240   1.055   2.005  0.4983  0.2164 -0.2689
 1290SOL      H 5158   3.272   1.132   2.055  0.9741 -0.2061  0.0943
 1290SOL      H 5159   3.285   1.060   1.919  1.4500 -0.2923  0.1857
 1290SOL      E 5160   3.255   1.071   1.998  0.7561 -0.0465 -0.2920
 1291SOL      O 5161   2.557   0.109   3.302 -0.2823  0.1060 -0.2246
 1291SOL      H 5162   2.467   0.075   3.299 -0.3747  0.2966  0.1658
 1291SOL      H 5163   2.615   0.033   3.285 -0.4850 -0.2239  0.5218
 1291SOL      E 5164   2.551   0.087   3.298 -0.3529 -0.0625 -0.0965
 1292SOL      O 5165   0.076   2.893   1.211  0.1524  0.2477  0.2521
 1292SOL      H 5166   0.076   2.821   1.147 -0.6818 -1.4378  2.0611
 1292SOL      H 5167   0.157   2.944   1.192  0.5876 -0.9337 -1.2699
 1292SOL      E 5168   0.092   2.889   1.194 -0.2742  0.0810  0.0867
 1293SOL      O 5169   0.855   1.059   1.516 -0.1410 -0.1377 -0.2240
 1293SOL      H 5170   0.922   0.989   1.515 -1.4663 -1.5314  1.2437
 1293SOL      H 5171   0.770   1.012   1.524 -1.0580  1.6281  1.1337
 1293SOL      E 5172   0.851   1.035   1.518 -0.2354 -0.1674  0.1709
 1294SOL      O 5173   1.487   1.407   2.176 -0.3131  0.3477  0.2402
 1294SOL      H 5174   1.570   1.433   2.133 -0.7501 -0.3148 -1.0489
 1294SOL      H 5175   1.511   1.338   2.240  0.0752 -0.1641 -0.4465
 1294SOL      E 5176   1.508   1.399   2.180 -0.1317  0.0088 -0.0613
 1295SOL      O 5177   3.286   3.330   2.852 -0.4862 -0.2530  0.4009
 1295SOL      H 5178   3.364   3.279   2.825 -1.4231 -2.5381  1.7332
 1295SOL      H 5179   3.213   3.266   2.854 -1.3292  0.5965  4.1260
 1295SOL      E 5180   3.287   3.307   2.847 -0.3672 -0.6296  0.2123
 1296SOL      O 5181   2.565   3.154   0.850 -0.1423 -0.3752  0.1824
 1296SOL      H 5182   2.482   3.196   0.879 -0.5671 -0.5246 -0.7860
 1296SOL      H 5183   2.633   3.223   0.860 -0.6466  0.2150 -0.3912
 1296SOL      E 5184   2.562   3.177   0.858 -0.4210 -0.3073  0.0344
 1297SOL      O 5185   2.675   3.416   3.501 -0.2470  0.0643 -0.5641
 1297SOL      H 5186   2.738   3.361   3.551  0.4238  0.6826 -0.7160
 1297SOL      H 5187   2.664   3.496   3.554  0.2302  0.5906 -1.2527
 1297SOL      E 5188   2.685   3.421   3.522 -0.1353  0.1124 -0.2534
 1298SOL      O 5189   3.402   1.626   2.850  0.5915 -0.0829  0.1824
 1298SOL      H 5190   3.337   1.631   2.778  2.2326  1.6453 -1.3213
 1298SOL      H 5191   3.450   1.543   2.836  1.5046  0.6480 -1.3910
 1298SOL      E 5192   3.399   1.611   2.833  0.5787  0.3431 -0.0094
 1299SOL      O 5193   1.627   2.473   3.587  0.0286  0.6503 -0.5269
 1299SOL      H 5194   1.557   2.412   3.617  1.4797 -0.1592  1.4234
 1299SOL      H 5195   1.676   2.425   3.519 -0.1284  0.4896 -0.5274
 1299SOL      E 5196   1.623   2.451   3.579  0.3337  0.5033  0.0270
 1300SOL      O 5197   2.726   0.928   3.125 -0.4599 -0.1712  0.0397
 1300SOL      H 5198   2.686   0.840   3.117 -1.2477  0.1974 -0.2712
 1300SOL      H 5199   2.816   0.919   3.090 -0.8000 -0.6751 -0.7260
 1300SOL      E 5200   2.736   0.909   3.116 -0.6284 -0.3454 -0.2562
 1301SOL      O 5201   1.180   2.321   3.770  0.3354 -0.0678 -1.3133
 1301SOL      H 5202   1.258   2.284   3.726  0.5384 -0.3243 -0.7377
 1301SOL      H 5203   1.210   2.347   3.859 -0.3987 -0.8318 -0.8292
 1301SOL      E 5204   1.201   2.319   3.779  0.0086 -0.3247 -0.7940
 1302SOL      O 5205   0.728   1.515   3.195 -0.2272 -0.4487 -0.0673
 1302SOL      H 5206   0.654   1.522   3.257 -1.5775 -0.8798 -1.5560
 1302SOL      H 5207   0.725   1.424   3.162 -1.2667  0.4503 -2.7307
 1302SOL      E 5208   0.712   1.498   3.200 -0.4501  0.1344 -0.6016
 1303SOL      O 5209   1.501   0.450   2.067 -0.1746  0.2202  0.2939
 1303SOL      H 5210   1.553   0.466   2.147  0.5470 -0.4157 -0.0407
 1303SOL      H 5211   1.436   0.522   2.064  1.7107  1.9861 -0.1348
 1303SOL      E 5212   1.498   0.468   2.083 -0.2794  0.0211  0.5467
 1304SOL      O 5213   2.755   2.657   3.595 -0.0748  0.2216  0.5117
 1304SOL      H 5214   2.727   2.692   3.681 -0.8171 -1.3779  0.9639
 1304SOL      H 5215   2.810   2.580   3.615  2.6681  1.7886 -0.4356
 1304SOL      E 5216   2.760   2.648   3.616  0.2607  0.1243  0.4670
 1305SOL      O 5217   1.336   1.823   3.356  0.0607  0.0271  0.0392
 1305SOL      H 5218   1.269   1.783   3.298 -0.0104 -2.1285  1.4674
 1305SOL      H 5219   1.305   1.805   3.446  0.2765  3.0674  0.8341
 1305SOL      E 5220   1.316   1.811   3.363  0.0120  0.3375  0.4045
 1306SOL      O 5221   3.421   0.121   2.793 -0.2940  0.7682  0.5076
 1306SOL      H 5222   3.398   0.037   2.748  0.3810 -0.3173  2.0933
 1306SOL      H 5223   3.355   0.185   2.762 -0.9562 -0.3996 -0.6089
 1306SOL      E 5224   3.403   0.117   2.778  0.0078  0.5150  0.2328
 1307SOL      O 5225   0.938   2.434   1.551 -0.6431  0.0630  0.5064
 1307SOL      H 5226   0.940   2.425   1.648 -1.7665 -0.7866  0.4640
 1307SOL      H 5227   0.864   2.494   1.533 -1.3161 -0.8738  0.1092
 1307SOL      E 5228   0.923   2.444   1.567 -0.6923 -0.1030 -0.0030
 1308SOL      O 5229   2.593   0.627   1.190 -0.6327  0.3864  0.1850
 1308SOL      H 5230   2.548   0.659   1.270  0.3862  2.7144 -0.1147
 1308SOL      H 5231   2.684   0.658   1.197 -0.1200 -0.6943 -1.1827
 1308SOL      E 5232   2.602   0.640   1.208  0.0551  0.1610 -0.0366
 1309SOL      O 5233   0.594   2.391   1.945 -0.0484  0.2901  0.5337
 1309SOL      H 5234   0.516   2.354   1.900 -0.3579  0.6338  0.7778
 1309SOL      H 5235   0.603   2.481   1.908 -0.7485  0.8530  1.6747
 1309SOL      E 5236   0.580   2.402   1.929  0.0846  0.2559 -0.0551
 1310SOL      O 5237   2.542   3.188   3.439  0.5164 -0.2312  0.0158
 1310SOL      H 5238   2.574   3.167   3.350  0.5786  2.0426 -0.5444
 1310SOL      H 5239   2.569   3.280   3.455  2.5507 -1.2498  3.3034
 1310SOL      E 5240   2.554   3.202   3.424  0.6233 -0.0889  0.1627
 1311SOL      O 5241   1.555   3.532   3.704  0.1727 -0.1973 -0.2808
 1311SOL      H 5242   1.536   3.514   3.798  0.1704 -2.0208 -0.6051
 1311SOL      H 5243   1.480   3.585   3.673  0.9084  1.7687  1.0971
 1311SOL      E 5244   1.536   3.539   3.717 -0.1193 -0.1599  0.3859
 1312SOL      O 5245   0.895   0.196   1.541 -0.0170  0.0230  0.1704
 1312SOL      H 5246   0.938   0.138   1.476  1.9856  1.0616  0.4935
 1312SOL      H 5247   0.852   0.137   1.604  1.1580 -1.1095 -0.0532
 1312SOL      E 5248   0.895   0.173   1.541  0.4943 -0.0756  0.0051
 1313SOL      O 5249   3.322   1.618   3.845  0.0651 -0.4243 -0.3416
 1313SOL      H 5250   3.356   1.536   3.807  0.3665 -0.7784  0.6638
 1313SOL      H 5251   3.376   1.634   3.924 -0.5167  0.3082 -0.0835
 1313SOL      E 5252   3.339   1.605   3.853  0.2162 -0.2687 -0.0782
 1314SOL      O 5253   3.333   1.380   2.434  0.3432  0.1872  0.4818
 1314SOL      H 5254   3.375   1.333   2.508  0.3212  0.4621  0.6678
 1314SOL      H 5255   3.239   1.384   2.456  0.3328  0.2478  0.4273
 1314SOL      E 5256   3.323   1.371   2.453  0.4141  0.0276  0.0281
 1315SOL      O 5257   1.219   1.743   2.442  0.2241 -0.3360  0.5975
 1315SOL      H 5258   1.184   1.751   2.352  0.3594 -0.0659  0.5662
 1315SOL      H 5259   1.309   1.708   2.432  0.1978 -0.4160  0.6353
 1315SOL      E 5260   1.230   1.738   2.422  0.3214  0.0375  0.2645
 1316SOL      O 5261   1.822   0.034   3.142  0.3255 -0.4974  0.4417
 1316SOL      H 5262   1.807   0.009   3.049  1.5518 -1.5969  0.5122
 1316SOL      H 5263   1.805   0.129   3.146  0.3725 -0.4140 -0.9330
 1316SOL      E 5264   1.815   0.048   3.124  0.0941 -0.2258  0.3159
 1317SOL      O 5265   3.531   2.657   0.387  0.3470  0.4076 -0.4215
 1317SOL      H 5266   3.531   2.684   0.480  0.0428  0.8835 -0.5573
 1317SOL      H 5267   3.618   2.683   0.353  0.0692  1.1904 -0.5421
 1317SOL      E 5268   3.548   2.667   0.399  0.3986  0.5214 -0.4685
 1318SOL      O 5269   1.934   0.473   2.211 -0.0223 -0.3533 -0.3759
 1318SOL      H 5270   1.962   0.515   2.128  0.8283 -1.5110 -0.6960
 1318SOL      H 5271   1.837   0.471   2.207 -0.1471  2.1267 -0.0436
 1318SOL      E 5272   1.920   0.481   2.194 -0.2186  0.0297  0.1872
 1319SOL      O 5273   0.598   1.272   2.872  0.3886 -0.1448  0.4951
 1319SOL      H 5274   0.656   1.261   2.795 -0.5994  0.2036 -0.3335
 1319SOL      H 5275   0.521   1.216   2.854  0.3076 -0.3485  1.4167
 1319SOL      E 5276   0.594   1.259   2.853  0.1082 -0.6259  0.5129
 1320SOL      O 5277   2.569   0.534   3.312 -0.2260  0.8473 -0.1959
 1320SOL      H 5278   2.536   0.597   3.378  0.2964 -0.0933  0.9995
 1320SOL      H 5279   2.490   0.495   3.272 -0.5640  0.7153  0.5880
 1320SOL      E 5280   2.547   0.539   3.318 -0.4269  0.3464 -0.0317
 1321SOL      O 5281   2.079   2.903   3.095  0.4865 -0.2853  0.5528
 1321SOL      H 5282   2.047   2.940   3.011  2.8330 -1.9515 -1.2180
 1321SOL      H 5283   2.131   2.973   3.136 -0.3213  0.4013  0.4415
 1321SOL      E 5284   2.083   2.924   3.087  0.3385 -0.6157 -0.2287
 1322SOL      O 5285   1.336   0.425   3.473 -0.1249 -0.4391 -0.0416
 1322SOL      H 5286   1.356   0.368   3.549 -1.1282 -0.7590 -0.0013
 1322SOL      H 5287   1.397   0.500   3.481  1.4497 -1.6388 -0.2698
 1322SOL      E 5288   1.353   0.429   3.490  0.4127 -0.2236 -0.2822
 1323SOL      O 5289   0.814   2.179   2.234 -0.3876 -0.0234 -0.6514
 1323SOL      H 5290   0.758   2.257   2.243  0.1819  0.3446 -0.2171
 1323SOL      H 5291   0.844   2.158   2.324  2.1424  1.2673 -1.1125
 1323SOL      E 5292   0.809   2.190   2.254 -0.0001  0.1162 -0.5920
 1324SOL      O 5293   3.303   3.127   0.966 -0.7695  0.4874  0.2997
 1324SOL      H 5294   3.269   3.047   1.009  0.9786 -0.9189 -0.7572
 1324SOL      H 5295   3.293   3.198   1.031  1.1348 -1.3895  2.8273
 1324SOL      E 5296   3.294   3.125   0.987  0.2295  0.3966  0.4090
 1325SOL      O 5297   1.650   2.940   2.291  0.2965  0.4859 -0.5463
 1325SOL      H 5298   1.659   3.036   2.303 -2.3885  0.9082 -1.1462
 1325SOL      H 5299   1.554   2.924   2.286  0.7002 -1.9072 -3.0133
 1325SOL      E 5300   1.632   2.956   2.293  0.0915  0.1545 -0.4315
 1326SOL      O 5301   1.822   2.269   2.710  0.0083 -0.6536  0.2854
 1326SOL      H 5302   1.907   2.290   2.752 -0.6973  1.4558  0.7977
 1326SOL      H 5303   1.837   2.277   2.615  0.3945 -0.3133  0.3738
 1326SOL      E 5304   1.842   2.275   2.699 -0.1222 -0.2126  0.1479
 1327SOL      O 5305   1.553   0.573   2.702  0.1188 -0.3729 -0.0298
 1327SOL      H 5306   1.637   0.583   2.750  0.1151 -2.3024  0.4707
 1327SOL      H 5307   1.492   0.533   2.765 -0.4393 -1.2672 -1.1062
 1327SOL      E 5308   1.558   0.567   2.724 -0.1071 -0.7197 -0.0345
 1328SOL      O 5309   1.817   0.058   0.755  0.4239  0.1927 -0.2916
 1328SOL      H 5310   1.891   0.109   0.720  0.4989  1.5816  1.6994
 1328SOL      H 5311   1.855  -0.025   0.788  1.1464  0.9162  0.7580
 1328SOL      E 5312   1.839   0.052   0.754  0.4486  0.0757  0.1414
 1329SOL      O 5313   0.379   0.134   3.851  0.0173  0.1276 -0.7009
 1329SOL      H 5314   0.464   0.172   3.823 -0.6888  1.5016 -1.0220
 1329SOL      H 5315   0.393   0.106   3.943  1.7192 -2.4702 -1.6149
 1329SOL      E 5316   0.399   0.136   3.864 -0.1958  0.0684 -0.5494
 1330SOL      O 5317   0.343   2.264   0.120  0.2868  0.1252  0.1300
 1330SOL      H 5318   0.278   2.324   0.161  0.5983  1.6619 -1.5031
 1330SOL      H 5319   0.404   2.240   0.191 -1.8193 -1.1173  1.6471
 1330SOL      E 5320   0.342   2.271   0.142 -0.1667  0.5343  0.0872
 1331SOL      O 5321   3.078   1.536   3.245 -0.0677  0.2523 -0.0495
 1331SOL      H 5322   3.141   1.549   3.172  0.5327 -0.5151  0.3225
 1331SOL      H 5323   2.996   1.581   3.216  0.5989  1.1666 -0.5809
 1331SOL      E 5324   3.074   1.548   3.225  0.2364 -0.0077 -0.2265
 1332SOL      O 5325   0.528   0.059   1.813 -0.3797  0.2298  0.3144
 1332SOL      H 5326   0.513   0.065   1.718  2.3993  0.2317 -0.2083
 1332SOL      H 5327   0.520   0.149   1.847 -1.5740  0.1975  0.1276
 1332SOL      E 5328   0.524   0.078   1.801 -0.1190  0.4958 -0.4194
 1333SOL      O 5329   1.019   0.178   2.166  0.0782  0.1569  0.4793
 1333SOL      H 5330   1.113   0.166   2.146  0.4616  0.4802  1.9603
 1333SOL      H 5331   0.987   0.090   2.190  0.1809  0.1718  0.6736
 1333SOL      E 5332   1.031   0.158   2.167  0.1921  0.1294  0.3357
 1334SOL      O 5333   0.155   2.350   0.919  0.5012 -0.5221 -0.1985
 1334SOL      H 5334   0.233   2.408   0.915  0.4071 -0.3633  0.1487
 1334SOL      H 5335   0.084   2.401   0.876  0.1921  0.0089  0.8820
 1334SOL      E 5336   0.157   2.372   0.910 -0.1149 -0.2576 -0.0686
 1335SOL      O 5337   0.663   0.110   3.963  0.3335 -0.6122 -0.1997
 1335SOL      H 5338   0.631   0.164   4.036 -2.3972 -2.1067 -0.1515
 1335SOL      H 5339   0.687   0.172   3.893 -1.1893  0.7215  0.4039
 1335SOL      E 5340   0.661   0.133   3.963 -0.3916 -0.2946  0.0492
 1336SOL      O 5341   0.299   3.432   0.025 -0.3448  0.0309 -0.3267
 1336SOL      H 5342   0.384   3.425   0.070 -0.0429  0.2855 -0.8469
 1336SOL      H 5343   0.257   3.512   0.061 -0.6060 -0.3869  0.3181
 1336SOL      E 5344   0.307   3.447   0.042 -0.2683 -0.1603 -0.2649
 1337SOL      O 5345   0.681   2.433   0.411 -0.1861  0.0778  0.3398
 1337SOL      H 5346   0.637   2.493   0.473  1.0339  0.9220  0.4121
 1337SOL      H 5347   0.775   2.436   0.433  0.1825 -0.1920 -1.0552
 1337SOL      E 5348   0.691   2.445   0.428 -0.0628  0.2620  0.1036
 1338SOL      O 5349   1.467   2.965   0.020  0.0084 -0.1840  0.4074
 1338SOL      H 5350   1.559   2.935   0.014 -0.2151 -0.6008 -1.6115
 1338SOL      H 5351   1.469   3.045   0.076  2.0166  1.3154 -1.6243
 1338SOL      E 5352   1.486   2.975   0.030 -0.1832 -0.0424 -0.2499
 1339SOL      O 5353   3.256   0.506   1.052 -0.9737  0.2502  0.2310
 1339SOL      H 5354   3.264   0.409   1.050  0.5295  0.3437 -0.1037
 1339SOL      H 5355   3.274   0.535   0.961 -1.4383  0.8370  0.3248
 1339SOL      E 5356   3.261   0.492   1.034 -0.6376  0.3556  0.4526
 1340SOL      O 5357   0.835   1.431   2.424 -0.0741 -0.0820  0.4119
 1340SOL      H 5358   0.914   1.391   2.385  1.1017  0.8976  1.6550
 1340SOL      H 5359   0.841   1.526   2.402  0.7699  0.5516  3.0246
 1340SOL      E 5360   0.852   1.442   2.412  0.1673  0.2035  0.4880
 1341SOL      O 5361   0.962   0.787   0.127 -0.8416  0.3150 -0.1188
 1341SOL      H 5362   1.051   0.797   0.162 -0.4334 -0.4264 -0.9109
 1341SOL      H 5363   0.916   0.870   0.149 -0.0856  0.5506  0.6187
 1341SOL      E 5364   0.970   0.806   0.139 -0.3295  0.1445  0.0853
 1342SOL      O 5365   0.796   1.150   0.094 -0.1471 -0.1263 -0.1779
 1342SOL      H 5366   0.745   1.226   0.124 -1.4095 -1.1356  0.3521
 1342SOL      H 5367   0.745   1.112   0.020 -0.4722 -1.4293  0.6670
 1342SOL      E 5368   0.776   1.157   0.085 -0.1024 -0.4564  0.0226
 1343SOL      O 5369   2.370   3.099   3.787  0.1905  0.2813 -0.2068
 1343SOL      H 5370   2.446   3.155   3.765  1.6685 -1.5370  0.0140
 1343SOL      H 5371   2.366   3.031   3.718 -2.0489  1.0298 -0.9125
 1343SOL      E 5372   2.384   3.096   3.769  0.0928 -0.1888 -0.1420
 1344SOL      O 5373   2.488   3.340   3.163 -0.4662  0.3690 -0.1750
 1344SOL      H 5374   2.415   3.311   3.219 -1.4979 -0.9002 -2.0866
 1344SOL      H 5375   2.447   3.391   3.091  0.6039  0.3730 -0.8085
 1344SOL      E 5376   2.466   3.345   3.160 -0.0959  0.0821 -0.3116
 1345SOL      O 5377   3.218   3.439   3.762  0.4854  0.5840 -0.2826
 1345SOL      H 5378   3.292   3.398   3.809 -0.8326 -1.1723  0.3881
 1345SOL      H 5379   3.258   3.502   3.699  2.4579  0.3565  0.6855
 1345SOL      E 5380   3.241   3.444   3.759  0.3404  0.1877  0.0033
 1346SOL      O 5381   3.438   1.728   3.296 -0.1699  0.0933  0.0495
 1346SOL      H 5382   3.396   1.731   3.383 -0.5604  1.1221 -0.1626
 1346SOL      H 5383   3.534   1.728   3.314 -0.2427  0.6812  0.4830
 1346SOL      E 5384   3.449   1.729   3.317 -0.1691  0.0437  0.1913
 1347SOL      O 5385   3.322   0.634   0.835 -0.6498  0.3039  0.1299
 1347SOL      H 5386   3.417   0.654   0.822  0.3459 -3.2376  0.9194
 1347SOL      H 5387   3.283   0.640   0.747  0.4319  1.2207 -0.3209
 1347SOL      E 5388   3.333   0.639   0.815 -0.0772  0.1003 -0.1980
 1348SOL      O 5389   0.353   0.547   0.288 -0.5125 -0.5523  0.7808
 1348SOL      H 5390   0.379   0.625   0.341  0.7796  0.6725 -1.4692
 1348SOL      H 5391   0.267   0.570   0.250 -0.7187 -0.7742  1.1080
 1348SOL      E 5392   0.341   0.567   0.291 -0.4131 -0.0799  0.0067
 1349SOL      O 5393   1.085   3.042   2.139 -0.1761  0.5839  0.0617
 1349SOL      H 5394   1.181   3.037   2.153 -0.5106 -0.9974  2.3612
 1349SOL      H 5395   1.045   3.013   2.223 -2.6792  0.0480 -1.2035
 1349SOL      E 5396   1.096   3.035   2.158 -0.2613  0.0369 -0.0314
 1350SOL      O 5397   1.344   3.391   1.594 -0.4498  0.3648 -0.9429
 1350SOL      H 5398   1.388   3.367   1.511 -3.5106  0.3558 -2.7132
 1350SOL      H 5399   1.318   3.484   1.583 -0.1270  0.6294  0.4143
 1350SOL      E 5400   1.348   3.405   1.575 -0.7946  0.0485 -0.1501
 1351SOL      O 5401   0.829   2.600   1.001  0.1967  0.0677 -0.6033
 1351SOL      H 5402   0.870   2.646   0.926  0.8902 -1.9108 -1.5192
 1351SOL      H 5403   0.903   2.573   1.058  0.2523 -2.8937 -1.8952
 1351SOL      E 5404   0.852   2.604   0.997  0.2001 -0.2820 -0.7295
 1352SOL      O 5405   2.523   0.122   2.695 -0.2150  0.0432  0.5684
 1352SOL      H 5406   2.594   0.056   2.695 -0.6925 -0.4902  0.3757
 1352SOL      H 5407   2.461   0.091   2.626  0.1330  1.3390 -0.3658
 1352SOL      E 5408   2.524   0.103   2.681  0.0098  0.2022  0.3808
 1353SOL      O 5409   1.906   1.508   2.506  0.5341  0.8007  0.0350
 1353SOL      H 5410   1.977   1.574   2.513  0.5711  0.7128  0.5185
 1353SOL      H 5411   1.855   1.517   2.587  1.0492 -0.3518  0.5063
 1353SOL      E 5412   1.910   1.523   2.523  0.1675  0.1655  0.2389
 1354SOL      O 5413   0.796   3.602   2.215  0.5664 -0.9108 -0.4783
 1354SOL      H 5414   0.740   3.568   2.143 -2.4341  0.0843  1.1906
 1354SOL      H 5415   0.802   3.529   2.279  0.5694 -0.7764 -0.3250
 1354SOL      E 5416   0.786   3.580   2.213  0.2859  0.2390 -0.1629
 1355SOL      O 5417   2.513   0.745   3.110  0.2928  0.1933  0.3634
 1355SOL      H 5418   2.578   0.684   3.149  0.7896  0.4738 -0.0125
 1355SOL      H 5419   2.452   0.766   3.183 -0.4568 -1.4822  0.2508
 1355SOL      E 5420   2.514   0.737   3.132  0.3114  0.2640  0.2488
 1356SOL      O 5421   0.186   0.175   3.430  0.4927 -0.0375  0.6552
 1356SOL      H 5422   0.222   0.252   3.384  0.7899 -0.1862  0.6347
 1356SOL      H 5423   0.099   0.159   3.389  0.6406 -0.0080  0.3292
 1356SOL      E 5424   0.176   0.187   3.413  0.4422 -0.3790  0.3837
 1357SOL      O 5425   1.419   0.694   0.283 -0.5683 -0.0066  0.5221
 1357SOL      H 5426   1.453   0.611   0.245 -0.2606  0.5176 -0.3828
 1357SOL      H 5427   1.464   0.703   0.369  2.1647  0.9479 -0.8728
 1357SOL      E 5428   1.435   0.679   0.293 -0.0849  0.1044  0.0513
 1358SOL      O 5429   3.526   1.417   2.986 -0.3420  0.1733 -0.1849
 1358SOL      H 5430   3.619   1.391   2.971 -0.3036  0.6437 -0.8532
 1358SOL      H 5431   3.474   1.339   2.964 -0.1250  0.0495 -0.2693
 1358SOL      E 5432   3.534   1.396   2.978 -0.1073  0.2496 -0.2331
 1359SOL      O 5433   0.113   2.965   0.817  0.1203  0.2283 -0.2501
 1359SOL      H 5434   0.134   2.964   0.911  3.3226 -0.9622 -0.8568
 1359SOL      H 5435   0.048   2.894   0.804  1.3417 -1.1069  0.7670
 1359SOL      E 5436   0.104   2.951   0.833  1.0023 -0.4441  0.2287
 1360SOL      O 5437   2.646   0.813   1.918 -0.4282  0.3549 -0.5057
 1360SOL      H 5438   2.666   0.882   1.984  0.6532  0.8725 -1.3409
 1360SOL      H 5439   2.702   0.738   1.942 -0.1593  0.4818 -0.7303
 1360SOL      E 5440   2.661   0.812   1.936 -0.5193  0.3613 -0.2927
 1361SOL      O 5441   1.528   2.867   0.889  0.0732 -0.2365 -0.1358
 1361SOL      H 5442   1.515   2.856   0.793 -0.4704  0.5675 -0.1627
 1361SOL      H 5443   1.617   2.832   0.907  1.0727  1.6006 -1.2987
 1361SOL      E 5444   1.543   2.858   0.873 -0.1168  0.4643 -0.2089
 1362SOL      O 5445   0.428   2.626   1.642  0.0669  0.2316  0.3764
 1362SOL      H 5446   0.342   2.585   1.659  0.0783 -0.3283 -0.8422
 1362SOL      H 5447   0.411   2.697   1.578  0.4757  0.2786  0.3132
 1362SOL      E 5448   0.407   2.632   1.632 -0.0810  0.0953  0.2240
 1363SOL      O 5449   2.031   3.542   3.277 -0.1602 -0.4737 -0.4368
 1363SOL      H 5450   2.011   3.474   3.343  0.6279 -0.6643 -0.3917
 1363SOL      H 5451   1.944   3.567   3.240 -0.6713  0.0158  1.0224
 1363SOL      E 5452   2.010   3.533   3.283  0.2330 -0.1394 -0.2058
 1364SOL      O 5453   1.175   1.877   3.860 -0.3175  0.2480 -0.1334
 1364SOL      H 5454   1.214   1.803   3.910  0.1258  0.0025 -0.8113
 1364SOL      H 5455   1.249   1.936   3.841 -0.3989  0.1416 -0.8221
 1364SOL      E 5456   1.198   1.874   3.866 -0.2204 -0.1002 -0.3443
 1365SOL      O 5457   0.169   2.239   2.808 -0.5738 -0.3776  0.3646
 1365SOL      H 5458   0.129   2.258   2.894  0.9224  1.1243  0.7804
 1365SOL      H 5459   0.252   2.193   2.828 -1.5245 -2.5766 -0.4385
 1365SOL      E 5460   0.178   2.234   2.829 -0.3183 -0.0977 -0.1248
 1366SOL      O 5461   1.055   0.807   3.858  0.4516 -0.3410  0.4251
 1366SOL      H 5462   1.038   0.899   3.834  1.9512 -0.4531 -1.2637
 1366SOL      H 5463   1.026   0.799   3.951 -1.7686  1.2045 -0.0692
 1366SOL      E 5464   1.046   0.824   3.872  0.0285 -0.3102  0.0513
 1367SOL      O 5465   0.764   0.138   3.544  0.1532  0.1358  0.2185
 1367SOL      H 5466   0.731   0.047   3.542  2.2641 -0.6776  0.4778
 1367SOL      H 5467   0.845   0.138   3.492  2.0157  1.0672  2.8716
 1367SOL      E 5468   0.774   0.120   3.533  0.1463 -0.1266  0.3961
 1368SOL      O 5469   0.249   3.357   0.507 -0.4424  0.1223  0.3668
 1368SOL      H 5470   0.313   3.284   0.518  1.0968  1.0771 -1.6589
 1368SOL      H 5471   0.205   3.340   0.423 -3.1763 -0.6438  1.8307
 1368SOL      E 5472   0.253   3.339   0.493 -0.3762 -0.1939  0.0342
 1369SOL      O 5473   0.499   1.095   1.765  0.5714  0.7180 -1.1469
 1369SOL      H 5474   0.566   1.165   1.755  0.8274  0.6029 -0.2795
 1369SOL      H 5475   0.510   1.061   1.855  0.5958 -0.5915 -1.6146
 1369SOL      E 5476   0.515   1.102   1.781  0.2669  0.5817 -0.2196
 1370SOL      O 5477   1.997   1.231   1.114  0.1634 -0.1195 -0.2789
 1370SOL      H 5478   1.998   1.303   1.179  0.1294 -0.6901  0.3610
 1370SOL      H 5479   2.090   1.218   1.089  0.1086  0.5565 -0.8653
 1370SOL      E 5480   2.016   1.243   1.122 -0.2080  0.0388 -0.5743
 1371SOL      O 5481   0.870   1.573   0.208 -0.0341 -0.4709 -0.4717
 1371SOL      H 5482   0.854   1.482   0.238  0.6045 -0.1727  0.8339
 1371SOL      H 5483   0.913   1.564   0.121  2.3915 -1.5246  0.7467
 1371SOL      E 5484   0.876   1.553   0.196  0.2853 -0.0860  0.1981
 1372SOL      O 5485   1.215   1.630   1.315 -0.0821 -0.7475 -0.2639
 1372SOL      H 5486   1.143   1.694   1.324 -0.1040 -0.9019  0.8615
 1372SOL      H 5487   1.179   1.547   1.349  0.6507 -0.7895  0.4484
 1372SOL      E 5488   1.194   1.626   1.324  0.0545 -0.4192  0.2264
 1373SOL      O 5489   3.220   1.456   1.984  0.3990  0.4045  0.1472
 1373SOL      H 5490   3.307   1.497   1.972 -0.2312  1.8261  0.1431
 1373SOL      H 5491   3.197   1.473   2.077  0.5284 -0.8284  0.4221
 1373SOL      E 5492   3.233   1.468   2.001  0.3738  0.1184  0.2389
 1374SOL      O 5493   0.575   2.591   1.070 -0.2206 -0.1129 -0.4036
 1374SOL      H 5494   0.668   2.576   1.047 -0.2485  0.8708 -1.2510
 1374SOL      H 5495   0.566   2.561   1.162  1.1154  0.4597 -0.0649
 1374SOL      E 5496   0.591   2.582   1.083 -0.2450 -0.1458  0.1509
 1375SOL      O 5497   3.535   3.000   0.036  0.5862  0.3481 -0.2689
 1375SOL      H 5498   3.493   3.088   0.035  0.4544  0.3839  1.9729
 1375SOL      H 5499   3.628   3.016   0.017  0.2473  0.7201 -1.7153
 1375SOL      E 5500   3.545   3.021   0.032  0.4570 -0.1715  0.1611
 1376SOL      O 5501   2.003   2.466   3.546  0.2893 -0.0751  0.0403
 1376SOL      H 5502   2.044   2.380   3.561 -0.2527 -0.5519 -1.1290
 1376SOL      H 5503   2.067   2.516   3.493 -0.1438 -0.4260 -0.8397
 1376SOL      E 5504   2.024   2.459   3.539  0.0708 -0.4696  0.0681
 1377SOL      O 5505   1.372   0.737   1.236  0.0057 -0.1271  0.9294
 1377SOL      H 5506   1.297   0.761   1.179 -0.0811  1.0244  1.4991
 1377SOL      H 5507   1.420   0.820   1.251  2.1808 -1.0486 -0.4787
 1377SOL      E 5508   1.367   0.758   1.228  0.3504 -0.1204  0.3161
 1378SOL      O 5509   0.643   2.542   0.139 -0.1160 -0.0971  0.0056
 1378SOL      H 5510   0.599   2.470   0.091  0.5788 -1.1687  0.9284
 1378SOL      H 5511   0.639   2.517   0.232 -1.0894  1.7537  0.5168
 1378SOL      E 5512   0.634   2.523   0.148  0.2779  0.2885 -0.1807
 1379SOL      O 5513   1.547   0.581   1.094  0.3199 -0.3976  0.2805
 1379SOL      H 5514   1.538   0.614   1.003  0.6002  1.2404  0.8105
 1379SOL      H 5515   1.474   0.623   1.143 -1.4481 -3.2674  0.3497
 1379SOL      E 5516   1.531   0.596   1.086 -0.1192 -0.2375  0.4028
 1380SOL      O 5517   2.154   1.959   3.972  0.1383 -0.1444 -0.6097
 1380SOL      H 5518   2.229   1.997   4.021  0.6931 -0.1186 -1.4588
 1380SOL      H 5519   2.120   2.032   3.918  0.3834 -0.5012 -1.2645
 1380SOL      E 5520   2.162   1.981   3.971  0.2128  0.1981 -0.3506
 1381SOL      O 5521   0.354   3.386   1.196  0.2517 -0.4491 -0.0881
 1381SOL      H 5522   0.437   3.419   1.236 -0.0459  0.1211  0.0777
 1381SOL      H 5523   0.315   3.327   1.262  1.5565 -2.4137 -0.9946
 1381SOL      E 5524   0.363   3.381   1.217  0.4505 -0.3469 -0.0537
 1382SOL      O 5525   0.525   1.933   1.336  0.2587 -0.3510  0.4721
 1382SOL      H 5526   0.429   1.919   1.339  0.4951 -2.1793  0.7239
 1382SOL      H 5527   0.551   1.948   1.429 -0.0222  2.4685  0.1910
 1382SOL      E 5528   0.511   1.933   1.355  0.0239  0.0485 -0.0648
 1383SOL      O 5529   3.169   2.416   0.717  0.1950 -0.2151 -0.2052
 1383SOL      H 5530   3.101   2.347   0.725 -2.3320  2.0448 -0.8582
 1383SOL      H 5531   3.132   2.493   0.762  1.7357  1.5199 -1.7755
 1383SOL      E 5532   3.148   2.417   0.728 -0.3104  0.1762 -0.2924
 1384SOL      O 5533   3.536   0.664   2.912  0.5346  0.3890  0.2443
 1384SOL      H 5534   3.473   0.725   2.952  0.4756  0.7396 -0.3660
 1384SOL      H 5535   3.592   0.718   2.854 -0.5953 -0.3188 -1.6371
 1384SOL      E 5536   3.534   0.687   2.908  0.7078  0.6117  0.0835
 1385SOL      O 5537   2.969   3.263   0.783 -0.5779 -0.5841 -0.3544
 1385SOL      H 5538   2.994   3.338   0.839  0.9998 -0.8893 -0.5922
 1385SOL      H 5539   2.924   3.201   0.842  0.9267 -0.8406  0.5933
 1385SOL      E 5540   2.965   3.266   0.806  0.1266 -0.3565 -0.0502
 1386SOL      O 5541   0.895   2.912   3.086 -0.4010  0.2776  0.5088
 1386SOL      H 5542   0.935   2.993   3.121  1.8082 -0.9917  1.1350
 1386SOL      H 5543   0.904   2.918   2.990  1.7479 -0.0983  0.6270
 1386SOL      E 5544   0.905   2.929   3.074  0.0611 -0.0072  0.1140
 1387SOL      O 5545   1.679   0.880   1.213  0.0811 -0.1744 -0.7354
 1387SOL      H 5546   1.689   0.783   1.209 -1.6704 -0.4150 -0.2267
 1387SOL      H 5547   1.644   0.906   1.126 -1.5109 -0.3171 -0.1700
 1387SOL      E 5548   1.674   0.866   1.195 -0.5793 -0.1414  0.1897
 1388SOL      O 5549   1.731   0.222   2.232 -0.3545 -0.0085  0.2189
 1388SOL      H 5550   1.818   0.203   2.272 -0.4993 -0.7653  0.1791
 1388SOL      H 5551   1.741   0.201   2.138 -0.3071  0.8307  0.0235
 1388SOL      E 5552   1.750   0.214   2.221 -0.2361 -0.0842  0.4110
 1389SOL      O 5553   0.745   0.048   1.089  0.0665  0.1055 -0.4554
 1389SOL      H 5554   0.783   0.017   1.004  1.6458 -0.4546  0.4055
 1389SOL      H 5555   0.822   0.074   1.143 -0.8118 -0.5961  1.2060
 1389SOL      E 5556   0.768   0.047   1.083  0.0319 -0.2888 -0.1281
 1390SOL      O 5557   3.493   2.756   1.899 -0.2577  0.4477 -0.8601
 1390SOL      H 5558   3.402   2.763   1.934 -0.1797 -0.5426 -0.4197
 1390SOL      H 5559   3.486   2.781   1.805 -1.2277 -0.7847 -1.1471
 1390SOL      E 5560   3.473   2.762   1.887 -0.6596  0.0222 -0.4394
 1391SOL      O 5561   1.465   0.205   1.913 -0.0067  0.0162 -0.0906
 1391SOL      H 5562   1.436   0.210   1.821  0.6475 -0.9325 -0.3564
 1391SOL      H 5563   1.463   0.297   1.945  0.7689  0.4908 -1.3570
 1391SOL      E 5564   1.459   0.225   1.901  0.6181 -0.1247 -0.2487
 1392SOL      O 5565   2.407   1.362   3.385 -0.7613 -0.2505  0.1738
 1392SOL      H 5566   2.358   1.307   3.448 -1.1360 -1.7687 -1.3765
 1392SOL      H 5567   2.352   1.442   3.373 -0.1125  0.6249  2.5868
 1392SOL      E 5568   2.386   1.367   3.395 -0.1274  0.0199  0.4906
 1393SOL      O 5569   0.067   0.539   3.121 -0.6268  0.1148  0.5009
 1393SOL      H 5570  -0.001   0.540   3.052 -0.9094  2.3201  0.7580
 1393SOL      H 5571   0.040   0.468   3.182 -1.2681 -0.7526 -0.7367
 1393SOL      E 5572   0.048   0.525   3.119 -0.5074  0.1014 -0.0511
 1394SOL      O 5573   2.495   1.763   1.171 -0.0312  0.0783 -0.1088
 1394SOL      H 5574   2.410   1.790   1.132  0.4420 -0.2552 -1.4009
 1394SOL      H 5575   2.525   1.688   1.118  0.4120 -0.7154  1.2113
 1394SOL      E 5576   2.484   1.754   1.153  0.1207  0.0635  0.4288
 1395SOL      O 5577   3.386   1.178   2.979 -0.0763 -0.0754  0.4682
 1395SOL      H 5578   3.331   1.137   3.048 -0.3365  0.6394  0.6928
 1395SOL      H 5579   3.418   1.104   2.924  1.0150 -0.7758  1.9821
 1395SOL      E 5580   3.381   1.155   2.982  0.5266 -0.1772  0.7317
 1396SOL      O 5581   2.500   1.614   0.568  0.0430 -0.2947  0.4446
 1396SOL      H 5582   2.538   1.634   0.482 -0.4050  0.7075  0.4667
 1396SOL      H 5583   2.573   1.625   0.632  0.0997  0.0973  0.3169
 1396SOL      E 5584   2.522   1.620   0.564  0.0889 -0.4723  0.3003
 1397SOL      O 5585   0.506   3.383   2.443 -0.7223  0.2446 -0.6195
 1397SOL      H 5586   0.564   3.312   2.474 -0.9116 -0.3606 -1.6027
 1397SOL      H 5587   0.484   3.360   2.351  0.6808  2.4707 -1.6070
 1397SOL      E 5588   0.513   3.364   2.431 -0.4805  0.2902 -0.4615
 1398SOL      O 5589   3.598   1.427   1.550  0.7365 -0.5145 -0.2774
 1398SOL      H 5590   3.593   1.341   1.595  1.6793 -0.1365  0.5775
 1398SOL      H 5591   3.507   1.462   1.553  0.4993 -1.1396  0.0640
 1398SOL      E 5592   3.579   1.417   1.560  0.5867 -0.0835  0.0527
 1399SOL      O 5593   2.748   0.558   2.009  0.2311 -0.1619 -0.5944
 1399SOL      H 5594   2.826   0.523   1.962  2.2059 -0.0849  2.3295
 1399SOL      H 5595   2.718   0.485   2.066 -0.3857  0.5525  0.0066
 1399SOL      E 5596   2.758   0.536   2.011  0.1600 -0.1051  0.1440
 1400SOL      O 5597   1.894   2.364   1.990 -1.0802 -0.3051  0.0257
 1400SOL      H 5598   1.832   2.390   1.920  1.3461 -1.0064 -2.6143
 1400SOL      H 5599   1.853   2.289   2.035 -1.8462 -1.3001 -2.1899
 1400SOL      E 5600   1.873   2.355   1.985 -0.2481 -0.3507 -0.0302
 1401SOL      O 5601   1.913   3.390   0.040 -0.6092 -0.1312 -0.0046
 1401SOL      H 5602   1.948   3.479   0.023  0.6085 -0.8382 -1.5336
 1401SOL      H 5603   1.978   3.330  -0.001 -0.8024 -1.7912  1.9701
 1401SOL      E 5604   1.933   3.396   0.028 -0.1619 -0.3759  0.0805
 1402SOL      O 5605   2.882   0.718   3.889  0.4689 -0.4828  0.0793
 1402SOL      H 5606   2.955   0.689   3.831  1.7581  0.2686  1.2699
 1402SOL      H 5607   2.862   0.641   3.944 -0.6474 -1.1480 -1.1924
 1402SOL      E 5608   2.893   0.697   3.888  0.4458 -0.0581 -0.2194
 1403SOL      O 5609   2.107   0.456   2.480 -0.4826  0.3020 -0.0787
 1403SOL      H 5610   2.187   0.484   2.433  0.2806 -0.3954  0.7551
 1403SOL      H 5611   2.117   0.490   2.570 -0.8503 -0.2600  0.1849
 1403SOL      E 5612   2.125   0.468   2.489 -0.2262  0.1047  0.3004
 1404SOL      O 5613   0.208   0.735   1.472 -0.3572 -0.2775  0.1434
 1404SOL      H 5614   0.231   0.689   1.554 -0.1240 -1.0435 -0.3422
 1404SOL      H 5615   0.137   0.797   1.496  0.6044  0.4646  1.1950
 1404SOL      E 5616   0.199   0.738   1.493  0.1952 -0.1485 -0.1260
 1405SOL      O 5617   0.920   2.023   3.514 -0.1508 -0.4696 -0.1051
 1405SOL      H 5618   0.971   2.047   3.592  0.5402 -1.2484 -0.3022
 1405SOL      H 5619   0.827   2.026   3.542  0.0783 -0.5425  0.6868
 1405SOL      E 5620   0.912   2.029   3.535  0.1429 -0.4169 -0.0084
 1406SOL      O 5621   2.670   3.444   2.826 -0.6097 -0.0495 -0.4650
 1406SOL      H 5622   2.640   3.352   2.812  0.2312 -0.5608  0.8744
 1406SOL      H 5623   2.590   3.493   2.848 -0.9129 -0.7255 -0.0160
 1406SOL      E 5624   2.648   3.435   2.827 -0.3034 -0.4353 -0.2841
 1407SOL      O 5625   1.816   2.765   1.651  1.0911  0.0995 -0.2062
 1407SOL      H 5626   1.789   2.694   1.590 -1.5111  2.0359 -1.5102
 1407SOL      H 5627   1.884   2.814   1.604  1.8181 -0.6127  0.0775
 1407SOL      E 5628   1.824   2.760   1.629  0.8040  0.1636 -0.2932
 1408SOL      O 5629   3.217   1.274   1.544 -0.3262 -0.1995  0.3698
 1408SOL      H 5630   3.186   1.184   1.529  1.3756 -0.4985 -1.8448
 1408SOL      H 5631   3.138   1.330   1.534 -0.7566 -1.1361 -2.3215
 1408SOL      E 5632   3.195   1.267   1.539 -0.0479 -0.4819 -0.2746
 1409SOL      O 5633   2.345   0.475   0.453 -0.0145  0.9705  0.4853
 1409SOL      H 5634   2.275   0.476   0.385  0.9407 -0.3101 -0.5866
 1409SOL      H 5635   2.400   0.553   0.436 -0.1403  0.9925  0.1804
 1409SOL      E 5636   2.342   0.491   0.436  0.0996  0.3423  0.1263
 1410SOL      O 5637   2.906   2.578   2.652 -0.5702 -0.1353 -0.0323
 1410SOL      H 5638   3.002   2.586   2.663 -0.3428 -2.4745  0.0988
 1410SOL      H 5639   2.869   2.590   2.741 -0.3503  0.1128  0.0278
 1410SOL      E 5640   2.918   2.582   2.672 -0.1784 -0.3955  0.3078
 1411SOL      O 5641   3.222   0.024   1.141  0.0513 -0.1511 -0.6314
 1411SOL      H 5642   3.247  -0.069   1.145 -0.7446 -0.3265  1.8295
 1411SOL      H 5643   3.125   0.025   1.139 -0.3283  0.4595  4.3063
 1411SOL      E 5644   3.208   0.006   1.142 -0.0838  0.4086  0.2014
 1412SOL      O 5645   2.304   2.176   1.023  0.0978  0.2147  0.0472
 1412SOL      H 5646   2.364   2.205   0.952  0.3360  1.1256  0.6053
 1412SOL      H 5647   2.309   2.079   1.023  0.2380  0.2148 -1.0507
 1412SOL      E 5648   2.317   2.163   1.009  0.0197 -0.0523 -0.1801
 1413SOL      O 5649   0.016   2.378   0.648 -0.1680  0.1415  0.1734
 1413SOL      H 5650   0.103   2.416   0.627 -0.9400  2.3518  0.7723
 1413SOL      H 5651   0.024   2.284   0.626  1.9327  0.5528 -1.1031
 1413SOL      E 5652   0.035   2.367   0.639 -0.2452 -0.0701 -0.1020
 1414SOL      O 5653   3.295   0.816   2.355  0.0538 -0.4225  0.1707
 1414SOL      H 5654   3.221   0.841   2.299  0.1219  0.0678  0.2926
 1414SOL      H 5655   3.375   0.844   2.307  0.2667 -2.3796 -0.7040
 1414SOL      E 5656   3.296   0.827   2.334  0.1738 -0.7359  0.3200
 1415SOL      O 5657   1.170   2.313   1.293 -0.2715 -0.4592 -0.0792
 1415SOL      H 5658   1.244   2.250   1.305 -0.3461 -0.8272 -1.3453
 1415SOL      H 5659   1.205   2.399   1.321  0.3954 -0.7566  0.0379
 1415SOL      E 5660   1.192   2.317   1.301 -0.2564 -0.1656 -0.1554
 1416SOL      O 5661   1.243   2.823   0.492  0.1492  1.2374 -0.0100
 1416SOL      H 5662   1.212   2.738   0.456  0.0815  1.7675 -1.2756
 1416SOL      H 5663   1.236   2.886   0.417 -1.8287  2.8663  1.4067
 1416SOL      E 5664   1.235   2.819   0.470 -0.0591  0.6023  0.0911
 1417SOL      O 5665   1.437   0.414   2.893 -0.1096 -0.3174 -0.3516
 1417SOL      H 5666   1.507   0.385   2.953 -0.9209  1.1971  1.4361
 1417SOL      H 5667   1.354   0.390   2.937 -0.8085  3.2661  0.6664
 1417SOL      E 5668   1.434   0.404   2.914 -0.1029  0.4046 -0.1563
 1418SOL      O 5669   3.517   1.525   1.909 -0.0096  0.6547  0.1724
 1418SOL      H 5670   3.527   1.606   1.962 -0.0339  0.0488  1.1266
 1418SOL      H 5671   3.544   1.453   1.967 -0.7099 -0.1032 -0.4217
 1418SOL      E 5672   3.524   1.527   1.931 -0.1687  0.1794  0.0206
 1419SOL      O 5673   1.604   1.334   0.545 -0.4094 -0.0840 -0.5099
 1419SOL      H 5674   1.578   1.410   0.490 -0.7080  0.0042 -0.2526
 1419SOL      H 5675   1.700   1.328   0.537 -0.1642  1.4628  0.9330
 1419SOL      E 5676   1.618   1.348   0.532 -0.0680 -0.1335 -0.3493
 1420SOL      O 5677   3.345   2.786   2.331  0.5231  0.6190 -0.5067
 1420SOL      H 5678   3.368   2.794   2.425 -0.3719 -0.5660 -0.1560
 1420SOL      H 5679   3.256   2.826   2.323 -0.2783 -1.0653 -0.4177
 1420SOL      E 5680   3.332   2.796   2.348  0.6657  0.0464 -0.3065
 1421SOL      O 5681   0.400   2.827   3.448 -0.0788  0.6333  0.4055
 1421SOL      H 5682   0.458   2.749   3.456 -0.5747  0.3655  1.5663
 1421SOL      H 5683   0.353   2.814   3.364  0.8131  0.3602 -0.0700
 1421SOL      E 5684   0.402   2.809   3.433 -0.1127  0.5306  0.0963
 1422SOL      O 5685   2.414   3.408   3.745  0.8116 -1.2562  0.5883
 1422SOL      H 5686   2.472   3.459   3.687  0.5823 -1.2486  0.3621
 1422SOL      H 5687   2.337   3.385   3.690  0.4450 -0.9740  0.9755
 1422SOL      E 5688   2.410   3.414   3.722  0.6561 -0.2835  0.0300
 1423SOL      O 5689   3.279   0.254   0.974 -0.4207 -0.3863  0.3149
 1423SOL      H 5690   3.365   0.253   0.930  0.7715  1.8718  2.3844
 1423SOL      H 5691   3.286   0.187   1.044 -0.9736 -1.2939 -0.4583
 1423SOL      E 5692   3.297   0.240   0.979  0.0091 -0.1761  0.4139
 1424SOL      O 5693   2.978   0.165   2.201  0.8570 -0.5144 -0.6046
 1424SOL      H 5694   2.927   0.172   2.119  0.2473 -0.0807 -0.1945
 1424SOL      H 5695   2.913   0.154   2.272  1.3506 -0.3873 -0.1175
 1424SOL      E 5696   2.955   0.164   2.199  0.2829 -0.0259 -0.4080
 1425SOL      O 5697   0.473   1.006   2.418  0.0657  0.3736  0.1816
 1425SOL      H 5698   0.473   1.020   2.322 -1.5364  0.3022  0.1355
 1425SOL      H 5699   0.430   1.085   2.455 -1.1548 -0.4839  0.6552
 1425SOL      E 5700   0.464   1.025   2.406 -0.8908  0.1757  0.2542
 1426SOL      O 5701   2.836   0.385   2.459 -0.2174 -0.5257 -0.7289
 1426SOL      H 5702   2.846   0.479   2.436 -0.0518 -0.2391  0.4153
 1426SOL      H 5703   2.762   0.382   2.522 -0.2930 -1.1796 -0.8392
 1426SOL      E 5704   2.823   0.403   2.467 -0.0244 -0.1941 -0.1743
 1427SOL      O 5705   0.914   2.033   3.888 -0.5693  0.1859 -0.4257
 1427SOL      H 5706   0.997   1.982   3.877 -0.6480 -0.0192 -0.0794
 1427SOL      H 5707   0.867   1.989   3.960 -1.3170 -0.1439 -1.0991
 1427SOL      E 5708   0.921   2.014   3.900  0.0463  0.3474 -0.1701
 1428SOL      O 5709   3.428   1.973   0.774 -0.0901 -0.0355  0.4954
 1428SOL      H 5710   3.445   1.879   0.788  0.2982 -0.3992 -2.0011
 1428SOL      H 5711   3.476   2.019   0.846  4.4197 -1.4879 -1.2491
 1428SOL      E 5712   3.441   1.964   0.791  0.5127  0.0047 -0.2944
 1429SOL      O 5713   3.557   3.318   3.527  0.3950 -0.6677  0.1718
 1429SOL      H 5714   3.523   3.375   3.455  0.1691  0.7035  1.3196
 1429SOL      H 5715   3.650   3.344   3.537  0.7059 -1.5849 -0.3008
 1429SOL      E 5716   3.569   3.335   3.514  0.1223 -0.5408 -0.0744
 1430SOL      O 5717   2.989   1.743   2.740 -0.0965  0.5801  0.5254
 1430SOL      H 5718   2.979   1.744   2.836  0.3372  1.0899  0.5652
 1430SOL      H 5719   2.951   1.658   2.712  0.2611  0.1893  1.1968
 1430SOL      E 5720   2.979   1.726   2.753 -0.0694  0.1648  0.5578
 1431SOL      O 5721   2.393   3.136   0.479 -0.3249  0.2991 -0.3700
 1431SOL      H 5722   2.363   3.187   0.402  1.3831  1.5887 -0.2543
 1431SOL      H 5723   2.490   3.147   0.480 -0.2330 -0.3677  1.5042
 1431SOL      E 5724   2.407   3.148   0.464  0.1600 -0.3767  0.2969
 1432SOL      O 5725   1.533   1.682   1.378 -0.0415 -0.6393  0.0162
 1432SOL      H 5726   1.503   1.765   1.419  0.2244  0.4182 -1.7947
 1432SOL      H 5727   1.452   1.640   1.344 -0.0652 -0.5937  0.0151
 1432SOL      E 5728   1.511   1.690   1.379 -0.1539 -0.1143  0.0828
 1433SOL      O 5729   0.669   2.931   0.334 -0.2432 -0.0850 -0.1533
 1433SOL      H 5730   0.587   2.880   0.332 -1.8824  2.2771  1.3131
 1433SOL      H 5731   0.645   3.018   0.298  1.4112  0.9084  1.0059
 1433SOL      E 5732   0.648   2.938   0.326  0.0027  0.3739  0.3118
 1434SOL      O 5733   1.383   2.676   1.048 -0.0237  0.1634 -0.3235
 1434SOL      H 5734   1.422   2.743   0.990 -0.8934 -0.7139 -1.9928
 1434SOL      H 5735   1.295   2.657   1.010 -1.1589  0.4332  1.9933
 1434SOL      E 5736   1.373   2.685   1.029 -0.3084  0.1063  0.0532
 1435SOL      O 5737   1.607   1.292   0.089 -0.4420  0.0307  0.0661
 1435SOL      H 5738   1.692   1.284   0.044 -1.0447  1.3045 -1.3824
 1435SOL      H 5739   1.542   1.308   0.019 -1.3854  2.3287  1.3630
 1435SOL      E 5740   1.611   1.293   0.066  0.0122 -0.1213  0.0556
 1436SOL      O 5741   2.461   3.056   2.899  0.1938 -0.2689 -0.7861
 1436SOL      H 5742   2.398   3.130   2.901 -0.3381 -0.6878  2.1098
 1436SOL      H 5743   2.548   3.097   2.891 -0.2081  0.5461 -1.1372
 1436SOL      E 5744   2.466   3.079   2.898  0.1361 -0.2263 -0.0558
 1437SOL      O 5745   0.532   1.605   1.265  0.3614  0.4106 -0.0320
 1437SOL      H 5746   0.465   1.674   1.278 -1.4214 -1.3290  0.5708
 1437SOL      H 5747   0.555   1.575   1.354  0.7632 -0.0844 -0.3006
 1437SOL      E 5748   0.523   1.613   1.286 -0.1076  0.0465  0.0329
 1438SOL      O 5749   2.374   1.000   0.233  0.2047  0.1388 -0.2545
 1438SOL      H 5750   2.322   1.063   0.286 -0.1447  1.7653 -2.4129
 1438SOL      H 5751   2.461   0.995   0.278 -0.5689  0.2023  1.3317
 1438SOL      E 5752   2.381   1.011   0.253  0.1603  0.4440 -0.0780
 1439SOL      O 5753   3.447   0.709   3.481  0.9777 -0.3148 -0.5751
 1439SOL      H 5754   3.396   0.788   3.504 -1.2691 -1.2408 -1.9445
 1439SOL      H 5755   3.489   0.729   3.397  0.6205 -0.4685 -0.7937
 1439SOL      E 5756   3.445   0.729   3.469  0.4009 -0.1181 -0.5891
 1440SOL      O 5757   1.697   2.455   0.261  0.0881 -0.4053  0.4120
 1440SOL      H 5758   1.637   2.531   0.258  2.1098  1.2561 -1.1533
 1440SOL      H 5759   1.680   2.406   0.180  0.2410 -0.4174  0.3865
 1440SOL      E 5760   1.682   2.460   0.244  0.4666 -0.0254  0.0789
 1441SOL      O 5761   1.347   0.479   0.573  0.5855  0.3957 -0.1207
 1441SOL      H 5762   1.424   0.535   0.556  0.5864  0.1453 -1.0183
 1441SOL      H 5763   1.364   0.396   0.525 -0.9639  0.9538 -1.7937
 1441SOL      E 5764   1.366   0.473   0.560  0.0818  0.3635 -0.4776
 1442SOL      O 5765   3.132   1.312   0.120 -0.0826  0.2767 -0.3693
 1442SOL      H 5766   3.130   1.379   0.050 -0.2234  1.1784  0.4864
 1442SOL      H 5767   3.192   1.243   0.087 -0.2667  0.6051 -1.4444
 1442SOL      E 5768   3.143   1.311   0.099 -0.2493  0.3032 -0.0670
 1443SOL      O 5769   0.927   2.809   0.372  0.0847 -0.1523  0.2041
 1443SOL      H 5770   1.017   2.803   0.335 -0.2067 -1.3151 -0.3712
 1443SOL      H 5771   0.906   2.904   0.372  0.8675  0.0439 -0.7660
 1443SOL      E 5772   0.941   2.827   0.365  0.1245  0.3163 -0.1433
 1444SOL      O 5773   3.531   3.167   0.803  0.4797  0.0127  0.1715
 1444SOL      H 5774   3.452   3.145   0.855  0.8333  0.3115  0.8498
 1444SOL      H 5775   3.596   3.099   0.825  1.1216  0.9417  1.2513
 1444SOL      E 5776   3.528   3.149   0.818  0.1284  0.0145  0.6135
 1445SOL      O 5777   1.833   0.606   3.823  0.0105  0.3561  0.0802
 1445SOL      H 5778   1.830   0.636   3.915  0.0013  0.4983  0.0344
 1445SOL      H 5779   1.917   0.557   3.815  1.1748  2.3124 -0.4281
 1445SOL      E 5780   1.849   0.602   3.840  0.2965  0.2723 -0.3995
 1446SOL      O 5781   2.732   0.923   1.657  0.2454 -0.2296 -0.0588
 1446SOL      H 5782   2.822   0.902   1.626  0.5446  0.2289  0.4637
 1446SOL      H 5783   2.719   0.870   1.737  0.5151  0.5657  0.5364
 1446SOL      E 5784   2.747   0.908   1.667  0.0523  0.4888 -0.3804
 1447SOL      O 5785   1.643   2.673   3.239  0.0868  0.0156 -0.1529
 1447SOL      H 5786   1.636   2.719   3.154 -1.3032  1.2447  0.5585
 1447SOL      H 5787   1.715   2.717   3.286 -0.3041  0.5379 -0.0301
 1447SOL      E 5788   1.656   2.691   3.232  0.3633  0.1960  0.0262
 1448SOL      O 5789   0.660   3.040   1.327 -0.0927  0.1817  0.4561
 1448SOL      H 5790   0.634   3.076   1.240 -0.8316 -1.8327 -0.2163
 1448SOL      H 5791   0.585   3.060   1.386  0.0129  0.7465  0.4090
 1448SOL      E 5792   0.640   3.051   1.321 -0.2907 -0.0221  0.1984
 1449SOL      O 5793   0.506   0.029   2.572 -0.2293  0.3804 -0.0747
 1449SOL      H 5794   0.493  -0.042   2.507  2.4613 -0.0623 -0.2647
 1449SOL      H 5795   0.417   0.058   2.597 -1.3713 -0.6972 -2.5624
 1449SOL      E 5796   0.485   0.020   2.564  0.4869  0.0292 -0.5898
[truncated: 77,036 more chars]
